# Supplementary material for: Translational landscape and protein biogenesis demands of the early secretory pathway in Komagataella phaffii
Source: Microb Cell Fact. 2021 Jan 20;20:19. doi: 10.1186/s12934-020-01489-9 (PMC7816318; doi:10.1186/s12934-020-01489-9)
Supplement: Supplementary file 3 — Additional file 3 Annotation of K. phaffii GS115 transcriptome. GFF3 annotation file containing transcript structures derived from Ribo-seq and long-read RNA-seq analysis. [file 12934_2020_1489_MOESM3_ESM.gff3]

##gff-version 3
CP014715.1	funannotate	gene	5075	6838	.	+	.	ID=GS115_000001;
CP014715.1	funannotate	mRNA	5075	6838	.	+	.	ID=GS115_000001-T1;Parent=GS115_000001;product=hypothetical protein;
CP014715.1	funannotate	exon	5075	6838	.	+	.	ID=GS115_000001-T1.exon1;Parent=GS115_000001-T1;
CP014715.1	funannotate	three_prime_UTR	6557	6838	.	+	.	ID=GS115_000001-T1.utr3p1;Parent=GS115_000001-T1;
CP014715.1	funannotate	CDS	5075	6556	.	+	0	ID=GS115_000001-T1.cds;Parent=GS115_000001-T1;
CP014715.1	funannotate	gene	10263	11908	.	-	.	ID=GS115_000002;
CP014715.1	funannotate	mRNA	10263	11908	.	-	.	ID=GS115_000002-T1;Parent=GS115_000002;product=hypothetical protein;
CP014715.1	funannotate	five_prime_UTR	11794	11908	.	-	.	ID=GS115_000002-T1.utr5p1;Parent=GS115_000002-T1;
CP014715.1	funannotate	exon	10263	11908	.	-	.	ID=GS115_000002-T1.exon1;Parent=GS115_000002-T1;
CP014715.1	funannotate	three_prime_UTR	10263	10296	.	-	.	ID=GS115_000002-T1.utr3p1;Parent=GS115_000002-T1;
CP014715.1	funannotate	CDS	10297	11793	.	-	0	ID=GS115_000002-T1.cds;Parent=GS115_000002-T1;
CP014715.1	funannotate	gene	12256	13401	.	+	.	ID=GS115_000003;
CP014715.1	funannotate	mRNA	12256	13401	.	+	.	ID=GS115_000003-T1;Parent=GS115_000003;product=hypothetical protein;
CP014715.1	funannotate	exon	12256	13401	.	+	.	ID=GS115_000003-T1.exon1;Parent=GS115_000003-T1;
CP014715.1	funannotate	three_prime_UTR	13384	13401	.	+	.	ID=GS115_000003-T1.utr3p1;Parent=GS115_000003-T1;
CP014715.1	funannotate	CDS	12256	13383	.	+	0	ID=GS115_000003-T1.cds;Parent=GS115_000003-T1;
CP014715.1	funannotate	gene	14513	14752	.	+	.	ID=GS115_000004;
CP014715.1	funannotate	mRNA	14513	14752	.	+	.	ID=GS115_000004-T1;Parent=GS115_000004;product=hypothetical protein;
CP014715.1	funannotate	exon	14513	14752	.	+	.	ID=GS115_000004-T1.exon1;Parent=GS115_000004-T1;
CP014715.1	funannotate	CDS	14513	14752	.	+	0	ID=GS115_000004-T1.cds;Parent=GS115_000004-T1;
CP014715.1	funannotate	gene	15009	15422	.	-	.	ID=GS115_000005;
CP014715.1	funannotate	mRNA	15009	15422	.	-	.	ID=GS115_000005-T1;Parent=GS115_000005;product=hypothetical protein;
CP014715.1	funannotate	exon	15009	15422	.	-	.	ID=GS115_000005-T1.exon1;Parent=GS115_000005-T1;
CP014715.1	funannotate	CDS	15009	15422	.	-	0	ID=GS115_000005-T1.cds;Parent=GS115_000005-T1;
CP014715.1	funannotate	gene	16213	16848	.	+	.	ID=GS115_000006;
CP014715.1	funannotate	mRNA	16213	16848	.	+	.	ID=GS115_000006-T1;Parent=GS115_000006;product=hypothetical protein;
CP014715.1	funannotate	five_prime_UTR	16213	16282	.	+	.	ID=GS115_000006-T1.utr5p1;Parent=GS115_000006-T1;
CP014715.1	funannotate	exon	16213	16848	.	+	.	ID=GS115_000006-T1.exon1;Parent=GS115_000006-T1;
CP014715.1	funannotate	three_prime_UTR	16523	16848	.	+	.	ID=GS115_000006-T1.utr3p1;Parent=GS115_000006-T1;
CP014715.1	funannotate	CDS	16283	16522	.	+	0	ID=GS115_000006-T1.cds;Parent=GS115_000006-T1;
CP014715.1	funannotate	gene	17290	19184	.	+	.	ID=GS115_000007;
CP014715.1	funannotate	mRNA	17290	19184	.	+	.	ID=GS115_000007-T1;Parent=GS115_000007;product=hypothetical protein;
CP014715.1	funannotate	five_prime_UTR	17290	17323	.	+	.	ID=GS115_000007-T1.utr5p1;Parent=GS115_000007-T1;
CP014715.1	funannotate	exon	17290	19184	.	+	.	ID=GS115_000007-T1.exon1;Parent=GS115_000007-T1;
CP014715.1	funannotate	three_prime_UTR	19142	19184	.	+	.	ID=GS115_000007-T1.utr3p1;Parent=GS115_000007-T1;
CP014715.1	funannotate	CDS	17324	19141	.	+	0	ID=GS115_000007-T1.cds;Parent=GS115_000007-T1;
CP014715.1	funannotate	gene	19340	21001	.	-	.	ID=GS115_000008;
CP014715.1	funannotate	mRNA	19340	21001	.	-	.	ID=GS115_000008-T1;Parent=GS115_000008;product=hypothetical protein;
CP014715.1	funannotate	exon	19340	21001	.	-	.	ID=GS115_000008-T1.exon1;Parent=GS115_000008-T1;
CP014715.1	funannotate	CDS	19340	21001	.	-	0	ID=GS115_000008-T1.cds;Parent=GS115_000008-T1;
CP014715.1	funannotate	gene	24036	25506	.	+	.	ID=GS115_000009;
CP014715.1	funannotate	mRNA	24036	25506	.	+	.	ID=GS115_000009-T1;Parent=GS115_000009;product=hypothetical protein;
CP014715.1	funannotate	five_prime_UTR	24036	24527	.	+	.	ID=GS115_000009-T1.utr5p1;Parent=GS115_000009-T1;
CP014715.1	funannotate	exon	24036	25506	.	+	.	ID=GS115_000009-T1.exon1;Parent=GS115_000009-T1;
CP014715.1	funannotate	three_prime_UTR	25125	25506	.	+	.	ID=GS115_000009-T1.utr3p1;Parent=GS115_000009-T1;
CP014715.1	funannotate	CDS	24528	25124	.	+	0	ID=GS115_000009-T1.cds;Parent=GS115_000009-T1;
CP014715.1	funannotate	gene	25951	27511	.	+	.	ID=GS115_000010;
CP014715.1	funannotate	mRNA	25951	27511	.	+	.	ID=GS115_000010-T1;Parent=GS115_000010;product=hypothetical protein;
CP014715.1	funannotate	five_prime_UTR	25951	26037	.	+	.	ID=GS115_000010-T1.utr5p1;Parent=GS115_000010-T1;
CP014715.1	funannotate	exon	25951	27511	.	+	.	ID=GS115_000010-T1.exon1;Parent=GS115_000010-T1;
CP014715.1	funannotate	three_prime_UTR	27415	27511	.	+	.	ID=GS115_000010-T1.utr3p1;Parent=GS115_000010-T1;
CP014715.1	funannotate	CDS	26038	27414	.	+	0	ID=GS115_000010-T1.cds;Parent=GS115_000010-T1;
CP014715.1	funannotate	gene	27556	29535	.	-	.	ID=GS115_000011;
CP014715.1	funannotate	mRNA	27556	29535	.	-	.	ID=GS115_000011-T1;Parent=GS115_000011;product=hypothetical protein;
CP014715.1	funannotate	exon	27556	29535	.	-	.	ID=GS115_000011-T1.exon1;Parent=GS115_000011-T1;
CP014715.1	funannotate	CDS	27556	29535	.	-	0	ID=GS115_000011-T1.cds;Parent=GS115_000011-T1;
CP014715.1	funannotate	gene	29757	30692	.	+	.	ID=GS115_000012;
CP014715.1	funannotate	mRNA	29757	30692	.	+	.	ID=GS115_000012-T1;Parent=GS115_000012;product=hypothetical protein;
CP014715.1	funannotate	five_prime_UTR	29757	29899	.	+	.	ID=GS115_000012-T1.utr5p1;Parent=GS115_000012-T1;
CP014715.1	funannotate	exon	29757	30692	.	+	.	ID=GS115_000012-T1.exon1;Parent=GS115_000012-T1;
CP014715.1	funannotate	three_prime_UTR	30668	30692	.	+	.	ID=GS115_000012-T1.utr3p1;Parent=GS115_000012-T1;
CP014715.1	funannotate	CDS	29900	30667	.	+	0	ID=GS115_000012-T1.cds;Parent=GS115_000012-T1;
CP014715.1	funannotate	gene	31392	33107	.	+	.	ID=GS115_000013;
CP014715.1	funannotate	mRNA	31392	33107	.	+	.	ID=GS115_000013-T1;Parent=GS115_000013;product=hypothetical protein;
CP014715.1	funannotate	exon	31392	33107	.	+	.	ID=GS115_000013-T1.exon1;Parent=GS115_000013-T1;
CP014715.1	funannotate	three_prime_UTR	33015	33107	.	+	.	ID=GS115_000013-T1.utr3p1;Parent=GS115_000013-T1;
CP014715.1	funannotate	CDS	31392	33014	.	+	0	ID=GS115_000013-T1.cds;Parent=GS115_000013-T1;
CP014715.1	funannotate	gene	33066	35461	.	-	.	ID=GS115_000014;
CP014715.1	funannotate	mRNA	33066	35461	.	-	.	ID=GS115_000014-T1;Parent=GS115_000014;product=hypothetical protein;
CP014715.1	funannotate	five_prime_UTR	35412	35461	.	-	.	ID=GS115_000014-T1.utr5p1;Parent=GS115_000014-T1;
CP014715.1	funannotate	exon	33066	35461	.	-	.	ID=GS115_000014-T1.exon1;Parent=GS115_000014-T1;
CP014715.1	funannotate	three_prime_UTR	33066	33206	.	-	.	ID=GS115_000014-T1.utr3p1;Parent=GS115_000014-T1;
CP014715.1	funannotate	CDS	33207	35411	.	-	0	ID=GS115_000014-T1.cds;Parent=GS115_000014-T1;
CP014715.1	funannotate	gene	36103	37585	.	+	.	ID=GS115_000015;
CP014715.1	funannotate	mRNA	36103	37585	.	+	.	ID=GS115_000015-T1;Parent=GS115_000015;product=hypothetical protein;
CP014715.1	funannotate	five_prime_UTR	36103	36355	.	+	.	ID=GS115_000015-T1.utr5p1;Parent=GS115_000015-T1;
CP014715.1	funannotate	exon	36103	37585	.	+	.	ID=GS115_000015-T1.exon1;Parent=GS115_000015-T1;
CP014715.1	funannotate	three_prime_UTR	37520	37585	.	+	.	ID=GS115_000015-T1.utr3p1;Parent=GS115_000015-T1;
CP014715.1	funannotate	CDS	36356	37519	.	+	0	ID=GS115_000015-T1.cds;Parent=GS115_000015-T1;
CP014715.1	funannotate	gene	37878	38186	.	+	.	ID=GS115_000016;
CP014715.1	funannotate	mRNA	37878	38186	.	+	.	ID=GS115_000016-T1;Parent=GS115_000016;product=hypothetical protein;
CP014715.1	funannotate	exon	37878	38186	.	+	.	ID=GS115_000016-T1.exon1;Parent=GS115_000016-T1;
CP014715.1	funannotate	CDS	37878	38186	.	+	0	ID=GS115_000016-T1.cds;Parent=GS115_000016-T1;
CP014715.1	funannotate	gene	39427	42449	.	+	.	ID=GS115_000017;
CP014715.1	funannotate	mRNA	39427	42449	.	+	.	ID=GS115_000017-T1;Parent=GS115_000017;product=hypothetical protein;
CP014715.1	funannotate	five_prime_UTR	39427	39585	.	+	.	ID=GS115_000017-T1.utr5p1;Parent=GS115_000017-T1;
CP014715.1	funannotate	exon	39427	42449	.	+	.	ID=GS115_000017-T1.exon1;Parent=GS115_000017-T1;
CP014715.1	funannotate	three_prime_UTR	42361	42449	.	+	.	ID=GS115_000017-T1.utr3p1;Parent=GS115_000017-T1;
CP014715.1	funannotate	CDS	39586	42360	.	+	0	ID=GS115_000017-T1.cds;Parent=GS115_000017-T1;
CP014715.1	funannotate	gene	42389	44544	.	-	.	ID=GS115_000018;
CP014715.1	funannotate	mRNA	42389	44544	.	-	.	ID=GS115_000018-T1;Parent=GS115_000018;product=hypothetical protein;
CP014715.1	funannotate	five_prime_UTR	44413	44544	.	-	.	ID=GS115_000018-T1.utr5p1;Parent=GS115_000018-T1;
CP014715.1	funannotate	exon	42389	44544	.	-	.	ID=GS115_000018-T1.exon1;Parent=GS115_000018-T1;
CP014715.1	funannotate	three_prime_UTR	42389	42426	.	-	.	ID=GS115_000018-T1.utr3p1;Parent=GS115_000018-T1;
CP014715.1	funannotate	CDS	42427	44412	.	-	0	ID=GS115_000018-T1.cds;Parent=GS115_000018-T1;
CP014715.1	funannotate	gene	45335	46984	.	+	.	ID=GS115_000019;
CP014715.1	funannotate	mRNA	45335	46984	.	+	.	ID=GS115_000019-T1;Parent=GS115_000019;product=hypothetical protein;
CP014715.1	funannotate	five_prime_UTR	45335	45375	.	+	.	ID=GS115_000019-T1.utr5p1;Parent=GS115_000019-T1;
CP014715.1	funannotate	exon	45335	46984	.	+	.	ID=GS115_000019-T1.exon1;Parent=GS115_000019-T1;
CP014715.1	funannotate	three_prime_UTR	46891	46984	.	+	.	ID=GS115_000019-T1.utr3p1;Parent=GS115_000019-T1;
CP014715.1	funannotate	CDS	45376	46890	.	+	0	ID=GS115_000019-T1.cds;Parent=GS115_000019-T1;
CP014715.1	funannotate	gene	47050	48682	.	+	.	ID=GS115_000020;
CP014715.1	funannotate	mRNA	47050	48682	.	+	.	ID=GS115_000020-T1;Parent=GS115_000020;product=hypothetical protein;
CP014715.1	funannotate	five_prime_UTR	47050	47115	.	+	.	ID=GS115_000020-T1.utr5p1;Parent=GS115_000020-T1;
CP014715.1	funannotate	exon	47050	48682	.	+	.	ID=GS115_000020-T1.exon1;Parent=GS115_000020-T1;
CP014715.1	funannotate	three_prime_UTR	48661	48682	.	+	.	ID=GS115_000020-T1.utr3p1;Parent=GS115_000020-T1;
CP014715.1	funannotate	CDS	47116	48660	.	+	0	ID=GS115_000020-T1.cds;Parent=GS115_000020-T1;
CP014715.1	funannotate	gene	48608	49723	.	-	.	ID=GS115_000021;
CP014715.1	funannotate	mRNA	48608	49723	.	-	.	ID=GS115_000021-T1;Parent=GS115_000021;product=hypothetical protein;
CP014715.1	funannotate	five_prime_UTR	49643	49723	.	-	.	ID=GS115_000021-T1.utr5p1;Parent=GS115_000021-T1;
CP014715.1	funannotate	exon	48608	49723	.	-	.	ID=GS115_000021-T1.exon1;Parent=GS115_000021-T1;
CP014715.1	funannotate	three_prime_UTR	48608	48652	.	-	.	ID=GS115_000021-T1.utr3p1;Parent=GS115_000021-T1;
CP014715.1	funannotate	CDS	48653	49642	.	-	0	ID=GS115_000021-T1.cds;Parent=GS115_000021-T1;
CP014715.1	funannotate	gene	50338	53170	.	+	.	ID=GS115_000022;
CP014715.1	funannotate	mRNA	50338	53170	.	+	.	ID=GS115_000022-T1;Parent=GS115_000022;product=hypothetical protein;
CP014715.1	funannotate	five_prime_UTR	50338	50420	.	+	.	ID=GS115_000022-T1.utr5p1;Parent=GS115_000022-T1;
CP014715.1	funannotate	exon	50338	53170	.	+	.	ID=GS115_000022-T1.exon1;Parent=GS115_000022-T1;
CP014715.1	funannotate	three_prime_UTR	53118	53170	.	+	.	ID=GS115_000022-T1.utr3p1;Parent=GS115_000022-T1;
CP014715.1	funannotate	CDS	50421	53117	.	+	0	ID=GS115_000022-T1.cds;Parent=GS115_000022-T1;
CP014715.1	funannotate	gene	53289	54280	.	+	.	ID=GS115_000023;
CP014715.1	funannotate	mRNA	53289	54280	.	+	.	ID=GS115_000023-T1;Parent=GS115_000023;product=hypothetical protein;
CP014715.1	funannotate	five_prime_UTR	53289	53351	.	+	.	ID=GS115_000023-T1.utr5p1;Parent=GS115_000023-T1;
CP014715.1	funannotate	exon	53289	54280	.	+	.	ID=GS115_000023-T1.exon1;Parent=GS115_000023-T1;
CP014715.1	funannotate	three_prime_UTR	54213	54280	.	+	.	ID=GS115_000023-T1.utr3p1;Parent=GS115_000023-T1;
CP014715.1	funannotate	CDS	53352	54212	.	+	0	ID=GS115_000023-T1.cds;Parent=GS115_000023-T1;
CP014715.1	funannotate	gene	54179	54990	.	-	.	ID=GS115_000024;
CP014715.1	funannotate	mRNA	54179	54990	.	-	.	ID=GS115_000024-T1;Parent=GS115_000024;product=hypothetical protein;
CP014715.1	funannotate	five_prime_UTR	54973	54990	.	-	.	ID=GS115_000024-T1.utr5p1;Parent=GS115_000024-T1;
CP014715.1	funannotate	exon	54179	54990	.	-	.	ID=GS115_000024-T1.exon1;Parent=GS115_000024-T1;
CP014715.1	funannotate	three_prime_UTR	54179	54258	.	-	.	ID=GS115_000024-T1.utr3p1;Parent=GS115_000024-T1;
CP014715.1	funannotate	CDS	54259	54972	.	-	0	ID=GS115_000024-T1.cds;Parent=GS115_000024-T1;
CP014715.1	funannotate	gene	55049	56112	.	+	.	ID=GS115_000025;
CP014715.1	funannotate	mRNA	55049	56112	.	+	.	ID=GS115_000025-T1;Parent=GS115_000025;product=hypothetical protein;
CP014715.1	funannotate	five_prime_UTR	55049	55091	.	+	.	ID=GS115_000025-T1.utr5p1;Parent=GS115_000025-T1;
CP014715.1	funannotate	exon	55049	56112	.	+	.	ID=GS115_000025-T1.exon1;Parent=GS115_000025-T1;
CP014715.1	funannotate	three_prime_UTR	56067	56112	.	+	.	ID=GS115_000025-T1.utr3p1;Parent=GS115_000025-T1;
CP014715.1	funannotate	CDS	55092	56066	.	+	0	ID=GS115_000025-T1.cds;Parent=GS115_000025-T1;
CP014715.1	funannotate	gene	56154	57968	.	+	.	ID=GS115_000026;
CP014715.1	funannotate	mRNA	56154	57968	.	+	.	ID=GS115_000026-T1;Parent=GS115_000026;product=hypothetical protein;
CP014715.1	funannotate	five_prime_UTR	56154	56176	.	+	.	ID=GS115_000026-T1.utr5p1;Parent=GS115_000026-T1;
CP014715.1	funannotate	exon	56154	57968	.	+	.	ID=GS115_000026-T1.exon1;Parent=GS115_000026-T1;
CP014715.1	funannotate	three_prime_UTR	57935	57968	.	+	.	ID=GS115_000026-T1.utr3p1;Parent=GS115_000026-T1;
CP014715.1	funannotate	CDS	56177	57934	.	+	0	ID=GS115_000026-T1.cds;Parent=GS115_000026-T1;
CP014715.1	funannotate	gene	57898	59810	.	-	.	ID=GS115_000027;
CP014715.1	funannotate	mRNA	57898	59810	.	-	.	ID=GS115_000027-T1;Parent=GS115_000027;product=hypothetical protein;
CP014715.1	funannotate	five_prime_UTR	59658	59810	.	-	.	ID=GS115_000027-T1.utr5p1;Parent=GS115_000027-T1;
CP014715.1	funannotate	exon	57898	59810	.	-	.	ID=GS115_000027-T1.exon1;Parent=GS115_000027-T1;
CP014715.1	funannotate	three_prime_UTR	57898	57935	.	-	.	ID=GS115_000027-T1.utr3p1;Parent=GS115_000027-T1;
CP014715.1	funannotate	CDS	57936	59657	.	-	0	ID=GS115_000027-T1.cds;Parent=GS115_000027-T1;
CP014715.1	funannotate	gene	59944	61058	.	+	.	ID=GS115_000028;
CP014715.1	funannotate	mRNA	59944	61058	.	+	.	ID=GS115_000028-T1;Parent=GS115_000028;product=hypothetical protein;
CP014715.1	funannotate	five_prime_UTR	59944	59961	.	+	.	ID=GS115_000028-T1.utr5p1;Parent=GS115_000028-T1;
CP014715.1	funannotate	exon	59944	61058	.	+	.	ID=GS115_000028-T1.exon1;Parent=GS115_000028-T1;
CP014715.1	funannotate	three_prime_UTR	60994	61058	.	+	.	ID=GS115_000028-T1.utr3p1;Parent=GS115_000028-T1;
CP014715.1	funannotate	CDS	59962	60993	.	+	0	ID=GS115_000028-T1.cds;Parent=GS115_000028-T1;
CP014715.1	funannotate	gene	60999	62108	.	-	.	ID=GS115_000029;
CP014715.1	funannotate	mRNA	60999	62108	.	-	.	ID=GS115_000029-T1;Parent=GS115_000029;product=hypothetical protein;
CP014715.1	funannotate	five_prime_UTR	62083	62108	.	-	.	ID=GS115_000029-T1.utr5p1;Parent=GS115_000029-T1;
CP014715.1	funannotate	exon	60999	62108	.	-	.	ID=GS115_000029-T1.exon1;Parent=GS115_000029-T1;
CP014715.1	funannotate	three_prime_UTR	60999	61062	.	-	.	ID=GS115_000029-T1.utr3p1;Parent=GS115_000029-T1;
CP014715.1	funannotate	CDS	61063	62082	.	-	0	ID=GS115_000029-T1.cds;Parent=GS115_000029-T1;
CP014715.1	funannotate	gene	62419	64655	.	+	.	ID=GS115_000030;
CP014715.1	funannotate	mRNA	62419	64655	.	+	.	ID=GS115_000030-T1;Parent=GS115_000030;product=hypothetical protein;
CP014715.1	funannotate	five_prime_UTR	62419	62493	.	+	.	ID=GS115_000030-T1.utr5p1;Parent=GS115_000030-T1;
CP014715.1	funannotate	exon	62419	64655	.	+	.	ID=GS115_000030-T1.exon1;Parent=GS115_000030-T1;
CP014715.1	funannotate	three_prime_UTR	64597	64655	.	+	.	ID=GS115_000030-T1.utr3p1;Parent=GS115_000030-T1;
CP014715.1	funannotate	CDS	62494	64596	.	+	0	ID=GS115_000030-T1.cds;Parent=GS115_000030-T1;
CP014715.1	funannotate	gene	64800	66442	.	+	.	ID=GS115_000031;
CP014715.1	funannotate	mRNA	64800	66442	.	+	.	ID=GS115_000031-T1;Parent=GS115_000031;product=hypothetical protein;
CP014715.1	funannotate	five_prime_UTR	64800	64831	.	+	.	ID=GS115_000031-T1.utr5p1;Parent=GS115_000031-T1;
CP014715.1	funannotate	exon	64800	66442	.	+	.	ID=GS115_000031-T1.exon1;Parent=GS115_000031-T1;
CP014715.1	funannotate	three_prime_UTR	66428	66442	.	+	.	ID=GS115_000031-T1.utr3p1;Parent=GS115_000031-T1;
CP014715.1	funannotate	CDS	64832	66427	.	+	0	ID=GS115_000031-T1.cds;Parent=GS115_000031-T1;
CP014715.1	funannotate	gene	66396	69508	.	-	.	ID=GS115_000032;
CP014715.1	funannotate	mRNA	66396	69508	.	-	.	ID=GS115_000032-T1;Parent=GS115_000032;product=hypothetical protein;
CP014715.1	funannotate	five_prime_UTR	69315	69508	.	-	.	ID=GS115_000032-T1.utr5p1;Parent=GS115_000032-T1;
CP014715.1	funannotate	exon	66396	69508	.	-	.	ID=GS115_000032-T1.exon1;Parent=GS115_000032-T1;
CP014715.1	funannotate	three_prime_UTR	66396	66485	.	-	.	ID=GS115_000032-T1.utr3p1;Parent=GS115_000032-T1;
CP014715.1	funannotate	CDS	66486	69314	.	-	0	ID=GS115_000032-T1.cds;Parent=GS115_000032-T1;
CP014715.1	funannotate	gene	69610	70180	.	+	.	ID=GS115_000033;
CP014715.1	funannotate	mRNA	69610	70180	.	+	.	ID=GS115_000033-T1;Parent=GS115_000033;product=hypothetical protein;
CP014715.1	funannotate	five_prime_UTR	69610	69669	.	+	.	ID=GS115_000033-T1.utr5p1;Parent=GS115_000033-T1;
CP014715.1	funannotate	exon	69610	69672	.	+	.	ID=GS115_000033-T1.exon1;Parent=GS115_000033-T1;
CP014715.1	funannotate	exon	69738	70180	.	+	.	ID=GS115_000033-T1.exon2;Parent=GS115_000033-T1;
CP014715.1	funannotate	three_prime_UTR	70122	70180	.	+	.	ID=GS115_000033-T1.utr3p1;Parent=GS115_000033-T1;
CP014715.1	funannotate	CDS	69670	69672	.	+	0	ID=GS115_000033-T1.cds;Parent=GS115_000033-T1;
CP014715.1	funannotate	CDS	69738	70121	.	+	0	ID=GS115_000033-T1.cds;Parent=GS115_000033-T1;
CP014715.1	funannotate	gene	70531	71766	.	-	.	ID=GS115_000034;
CP014715.1	funannotate	mRNA	70531	71766	.	-	.	ID=GS115_000034-T1;Parent=GS115_000034;product=hypothetical protein;
CP014715.1	funannotate	five_prime_UTR	71701	71766	.	-	.	ID=GS115_000034-T1.utr5p1;Parent=GS115_000034-T1;
CP014715.1	funannotate	exon	71643	71766	.	-	.	ID=GS115_000034-T1.exon1;Parent=GS115_000034-T1;
CP014715.1	funannotate	exon	70531	71588	.	-	.	ID=GS115_000034-T1.exon2;Parent=GS115_000034-T1;
CP014715.1	funannotate	three_prime_UTR	70531	70575	.	-	.	ID=GS115_000034-T1.utr3p1;Parent=GS115_000034-T1;
CP014715.1	funannotate	CDS	71643	71700	.	-	0	ID=GS115_000034-T1.cds;Parent=GS115_000034-T1;
CP014715.1	funannotate	CDS	70576	71588	.	-	2	ID=GS115_000034-T1.cds;Parent=GS115_000034-T1;
CP014715.1	funannotate	gene	71817	73473	.	+	.	ID=GS115_000035;
CP014715.1	funannotate	mRNA	71817	73473	.	+	.	ID=GS115_000035-T1;Parent=GS115_000035;product=hypothetical protein;
CP014715.1	funannotate	five_prime_UTR	71817	71860	.	+	.	ID=GS115_000035-T1.utr5p1;Parent=GS115_000035-T1;
CP014715.1	funannotate	exon	71817	73473	.	+	.	ID=GS115_000035-T1.exon1;Parent=GS115_000035-T1;
CP014715.1	funannotate	three_prime_UTR	73451	73473	.	+	.	ID=GS115_000035-T1.utr3p1;Parent=GS115_000035-T1;
CP014715.1	funannotate	CDS	71861	73450	.	+	0	ID=GS115_000035-T1.cds;Parent=GS115_000035-T1;
CP014715.1	funannotate	gene	73550	75685	.	-	.	ID=GS115_000036;
CP014715.1	funannotate	mRNA	73550	75685	.	-	.	ID=GS115_000036-T1;Parent=GS115_000036;product=hypothetical protein;
CP014715.1	funannotate	exon	73550	75685	.	-	.	ID=GS115_000036-T1.exon1;Parent=GS115_000036-T1;
CP014715.1	funannotate	CDS	73550	75685	.	-	0	ID=GS115_000036-T1.cds;Parent=GS115_000036-T1;
CP014715.1	funannotate	gene	76908	76978	.	-	.	ID=GS115_000037;
CP014715.1	funannotate	tRNA	76908	76978	.	-	.	ID=GS115_000037-T1;Parent=GS115_000037;product=tRNA-Asp;
CP014715.1	funannotate	exon	76908	76978	.	-	.	ID=GS115_000037-T1.exon1;Parent=GS115_000037-T1;
CP014715.1	funannotate	gene	77259	80321	.	+	.	ID=GS115_000038;
CP014715.1	funannotate	mRNA	77259	80321	.	+	.	ID=GS115_000038-T1;Parent=GS115_000038;product=hypothetical protein;
CP014715.1	funannotate	five_prime_UTR	77259	77355	.	+	.	ID=GS115_000038-T1.utr5p1;Parent=GS115_000038-T1;
CP014715.1	funannotate	exon	77259	80321	.	+	.	ID=GS115_000038-T1.exon1;Parent=GS115_000038-T1;
CP014715.1	funannotate	three_prime_UTR	80233	80321	.	+	.	ID=GS115_000038-T1.utr3p1;Parent=GS115_000038-T1;
CP014715.1	funannotate	CDS	77356	80232	.	+	0	ID=GS115_000038-T1.cds;Parent=GS115_000038-T1;
CP014715.1	funannotate	gene	80458	83576	.	+	.	ID=GS115_000039;
CP014715.1	funannotate	mRNA	80458	83576	.	+	.	ID=GS115_000039-T1;Parent=GS115_000039;product=hypothetical protein;
CP014715.1	funannotate	five_prime_UTR	80458	80511	.	+	.	ID=GS115_000039-T1.utr5p1;Parent=GS115_000039-T1;
CP014715.1	funannotate	exon	80458	83576	.	+	.	ID=GS115_000039-T1.exon1;Parent=GS115_000039-T1;
CP014715.1	funannotate	three_prime_UTR	83560	83576	.	+	.	ID=GS115_000039-T1.utr3p1;Parent=GS115_000039-T1;
CP014715.1	funannotate	CDS	80512	83559	.	+	0	ID=GS115_000039-T1.cds;Parent=GS115_000039-T1;
CP014715.1	funannotate	gene	83672	86954	.	+	.	ID=GS115_000040;
CP014715.1	funannotate	mRNA	83672	86954	.	+	.	ID=GS115_000040-T1;Parent=GS115_000040;product=hypothetical protein;
CP014715.1	funannotate	five_prime_UTR	83672	83872	.	+	.	ID=GS115_000040-T1.utr5p1;Parent=GS115_000040-T1;
CP014715.1	funannotate	exon	83672	86954	.	+	.	ID=GS115_000040-T1.exon1;Parent=GS115_000040-T1;
CP014715.1	funannotate	three_prime_UTR	86900	86954	.	+	.	ID=GS115_000040-T1.utr3p1;Parent=GS115_000040-T1;
CP014715.1	funannotate	CDS	83873	86899	.	+	0	ID=GS115_000040-T1.cds;Parent=GS115_000040-T1;
CP014715.1	funannotate	gene	87076	88926	.	+	.	ID=GS115_000041;
CP014715.1	funannotate	mRNA	87076	88926	.	+	.	ID=GS115_000041-T1;Parent=GS115_000041;product=hypothetical protein;
CP014715.1	funannotate	five_prime_UTR	87076	87148	.	+	.	ID=GS115_000041-T1.utr5p1;Parent=GS115_000041-T1;
CP014715.1	funannotate	exon	87076	88926	.	+	.	ID=GS115_000041-T1.exon1;Parent=GS115_000041-T1;
CP014715.1	funannotate	three_prime_UTR	88817	88926	.	+	.	ID=GS115_000041-T1.utr3p1;Parent=GS115_000041-T1;
CP014715.1	funannotate	CDS	87149	88816	.	+	0	ID=GS115_000041-T1.cds;Parent=GS115_000041-T1;
CP014715.1	funannotate	gene	88814	90103	.	-	.	ID=GS115_000042;
CP014715.1	funannotate	mRNA	88814	90103	.	-	.	ID=GS115_000042-T1;Parent=GS115_000042;product=hypothetical protein;
CP014715.1	funannotate	five_prime_UTR	90077	90103	.	-	.	ID=GS115_000042-T1.utr5p1;Parent=GS115_000042-T1;
CP014715.1	funannotate	exon	88814	90103	.	-	.	ID=GS115_000042-T1.exon1;Parent=GS115_000042-T1;
CP014715.1	funannotate	three_prime_UTR	88814	88888	.	-	.	ID=GS115_000042-T1.utr3p1;Parent=GS115_000042-T1;
CP014715.1	funannotate	CDS	88889	90076	.	-	0	ID=GS115_000042-T1.cds;Parent=GS115_000042-T1;
CP014715.1	funannotate	gene	91147	92127	.	+	.	ID=GS115_000043;
CP014715.1	funannotate	mRNA	91147	92127	.	+	.	ID=GS115_000043-T1;Parent=GS115_000043;product=hypothetical protein;
CP014715.1	funannotate	exon	91147	92127	.	+	.	ID=GS115_000043-T1.exon1;Parent=GS115_000043-T1;
CP014715.1	funannotate	three_prime_UTR	91855	92127	.	+	.	ID=GS115_000043-T1.utr3p1;Parent=GS115_000043-T1;
CP014715.1	funannotate	CDS	91147	91854	.	+	0	ID=GS115_000043-T1.cds;Parent=GS115_000043-T1;
CP014715.1	funannotate	gene	91768	92484	.	-	.	ID=GS115_000044;
CP014715.1	funannotate	mRNA	91768	92484	.	-	.	ID=GS115_000044-T1;Parent=GS115_000044;product=hypothetical protein;
CP014715.1	funannotate	five_prime_UTR	92439	92484	.	-	.	ID=GS115_000044-T1.utr5p1;Parent=GS115_000044-T1;
CP014715.1	funannotate	exon	91768	92484	.	-	.	ID=GS115_000044-T1.exon1;Parent=GS115_000044-T1;
CP014715.1	funannotate	three_prime_UTR	91768	91973	.	-	.	ID=GS115_000044-T1.utr3p1;Parent=GS115_000044-T1;
CP014715.1	funannotate	CDS	91974	92438	.	-	0	ID=GS115_000044-T1.cds;Parent=GS115_000044-T1;
CP014715.1	funannotate	gene	92601	94290	.	+	.	ID=GS115_000045;
CP014715.1	funannotate	mRNA	92601	94290	.	+	.	ID=GS115_000045-T1;Parent=GS115_000045;product=hypothetical protein;
CP014715.1	funannotate	five_prime_UTR	92601	92749	.	+	.	ID=GS115_000045-T1.utr5p1;Parent=GS115_000045-T1;
CP014715.1	funannotate	exon	92601	94290	.	+	.	ID=GS115_000045-T1.exon1;Parent=GS115_000045-T1;
CP014715.1	funannotate	three_prime_UTR	94247	94290	.	+	.	ID=GS115_000045-T1.utr3p1;Parent=GS115_000045-T1;
CP014715.1	funannotate	CDS	92750	94246	.	+	0	ID=GS115_000045-T1.cds;Parent=GS115_000045-T1;
CP014715.1	funannotate	gene	94303	94959	.	-	.	ID=GS115_000046;
CP014715.1	funannotate	mRNA	94303	94959	.	-	.	ID=GS115_000046-T1;Parent=GS115_000046;product=hypothetical protein;
CP014715.1	funannotate	five_prime_UTR	94917	94959	.	-	.	ID=GS115_000046-T1.utr5p1;Parent=GS115_000046-T1;
CP014715.1	funannotate	exon	94303	94959	.	-	.	ID=GS115_000046-T1.exon1;Parent=GS115_000046-T1;
CP014715.1	funannotate	three_prime_UTR	94303	94391	.	-	.	ID=GS115_000046-T1.utr3p1;Parent=GS115_000046-T1;
CP014715.1	funannotate	CDS	94392	94916	.	-	0	ID=GS115_000046-T1.cds;Parent=GS115_000046-T1;
CP014715.1	funannotate	gene	95292	96482	.	-	.	ID=GS115_000047;
CP014715.1	funannotate	mRNA	95292	96482	.	-	.	ID=GS115_000047-T1;Parent=GS115_000047;product=hypothetical protein;
CP014715.1	funannotate	exon	95292	96482	.	-	.	ID=GS115_000047-T1.exon1;Parent=GS115_000047-T1;
CP014715.1	funannotate	CDS	95292	96482	.	-	0	ID=GS115_000047-T1.cds;Parent=GS115_000047-T1;
CP014715.1	funannotate	gene	97045	97132	.	-	.	ID=GS115_000048;
CP014715.1	funannotate	tRNA	97045	97132	.	-	.	ID=GS115_000048-T1;Parent=GS115_000048;product=tRNA-Tyr;
CP014715.1	funannotate	exon	97045	97132	.	-	.	ID=GS115_000048-T1.exon1;Parent=GS115_000048-T1;
CP014715.1	funannotate	gene	97348	98503	.	-	.	ID=GS115_000049;
CP014715.1	funannotate	mRNA	97348	98503	.	-	.	ID=GS115_000049-T1;Parent=GS115_000049;product=hypothetical protein;
CP014715.1	funannotate	five_prime_UTR	98487	98503	.	-	.	ID=GS115_000049-T1.utr5p1;Parent=GS115_000049-T1;
CP014715.1	funannotate	exon	97348	98503	.	-	.	ID=GS115_000049-T1.exon1;Parent=GS115_000049-T1;
CP014715.1	funannotate	three_prime_UTR	97348	97406	.	-	.	ID=GS115_000049-T1.utr3p1;Parent=GS115_000049-T1;
CP014715.1	funannotate	CDS	97407	98486	.	-	0	ID=GS115_000049-T1.cds;Parent=GS115_000049-T1;
CP014715.1	funannotate	gene	98811	100163	.	+	.	ID=GS115_000050;
CP014715.1	funannotate	mRNA	98811	100163	.	+	.	ID=GS115_000050-T1;Parent=GS115_000050;product=hypothetical protein;
CP014715.1	funannotate	five_prime_UTR	98811	98819	.	+	.	ID=GS115_000050-T1.utr5p1;Parent=GS115_000050-T1;
CP014715.1	funannotate	exon	98811	100163	.	+	.	ID=GS115_000050-T1.exon1;Parent=GS115_000050-T1;
CP014715.1	funannotate	three_prime_UTR	100104	100163	.	+	.	ID=GS115_000050-T1.utr3p1;Parent=GS115_000050-T1;
CP014715.1	funannotate	CDS	98820	100103	.	+	0	ID=GS115_000050-T1.cds;Parent=GS115_000050-T1;
CP014715.1	funannotate	gene	100243	100766	.	+	.	ID=GS115_000051;
CP014715.1	funannotate	mRNA	100243	100766	.	+	.	ID=GS115_000051-T1;Parent=GS115_000051;product=hypothetical protein;
CP014715.1	funannotate	five_prime_UTR	100243	100258	.	+	.	ID=GS115_000051-T1.utr5p1;Parent=GS115_000051-T1;
CP014715.1	funannotate	exon	100243	100766	.	+	.	ID=GS115_000051-T1.exon1;Parent=GS115_000051-T1;
CP014715.1	funannotate	three_prime_UTR	100544	100766	.	+	.	ID=GS115_000051-T1.utr3p1;Parent=GS115_000051-T1;
CP014715.1	funannotate	CDS	100259	100543	.	+	0	ID=GS115_000051-T1.cds;Parent=GS115_000051-T1;
CP014715.1	funannotate	gene	100868	103494	.	+	.	ID=GS115_000052;
CP014715.1	funannotate	mRNA	100868	103494	.	+	.	ID=GS115_000052-T1;Parent=GS115_000052;product=hypothetical protein;
CP014715.1	funannotate	five_prime_UTR	100868	100902	.	+	.	ID=GS115_000052-T1.utr5p1;Parent=GS115_000052-T1;
CP014715.1	funannotate	exon	100868	103494	.	+	.	ID=GS115_000052-T1.exon1;Parent=GS115_000052-T1;
CP014715.1	funannotate	three_prime_UTR	103405	103494	.	+	.	ID=GS115_000052-T1.utr3p1;Parent=GS115_000052-T1;
CP014715.1	funannotate	CDS	100903	103404	.	+	0	ID=GS115_000052-T1.cds;Parent=GS115_000052-T1;
CP014715.1	funannotate	gene	103516	105078	.	+	.	ID=GS115_000053;
CP014715.1	funannotate	mRNA	103516	105078	.	+	.	ID=GS115_000053-T1;Parent=GS115_000053;product=hypothetical protein;
CP014715.1	funannotate	exon	103516	105078	.	+	.	ID=GS115_000053-T1.exon1;Parent=GS115_000053-T1;
CP014715.1	funannotate	CDS	103516	105078	.	+	0	ID=GS115_000053-T1.cds;Parent=GS115_000053-T1;
CP014715.1	funannotate	gene	105180	105563	.	+	.	ID=GS115_000054;
CP014715.1	funannotate	mRNA	105180	105563	.	+	.	ID=GS115_000054-T1;Parent=GS115_000054;product=hypothetical protein;
CP014715.1	funannotate	exon	105180	105563	.	+	.	ID=GS115_000054-T1.exon1;Parent=GS115_000054-T1;
CP014715.1	funannotate	CDS	105180	105563	.	+	0	ID=GS115_000054-T1.cds;Parent=GS115_000054-T1;
CP014715.1	funannotate	gene	105656	106599	.	-	.	ID=GS115_000055;
CP014715.1	funannotate	mRNA	105656	106599	.	-	.	ID=GS115_000055-T1;Parent=GS115_000055;product=hypothetical protein;
CP014715.1	funannotate	exon	106593	106599	.	-	.	ID=GS115_000055-T1.exon1;Parent=GS115_000055-T1;
CP014715.1	funannotate	exon	105656	106473	.	-	.	ID=GS115_000055-T1.exon2;Parent=GS115_000055-T1;
CP014715.1	funannotate	CDS	106593	106599	.	-	0	ID=GS115_000055-T1.cds;Parent=GS115_000055-T1;
CP014715.1	funannotate	CDS	105656	106473	.	-	2	ID=GS115_000055-T1.cds;Parent=GS115_000055-T1;
CP014715.1	funannotate	gene	106738	107656	.	+	.	ID=GS115_000056;
CP014715.1	funannotate	mRNA	106738	107656	.	+	.	ID=GS115_000056-T1;Parent=GS115_000056;product=hypothetical protein;
CP014715.1	funannotate	five_prime_UTR	106738	106750	.	+	.	ID=GS115_000056-T1.utr5p1;Parent=GS115_000056-T1;
CP014715.1	funannotate	exon	106738	107656	.	+	.	ID=GS115_000056-T1.exon1;Parent=GS115_000056-T1;
CP014715.1	funannotate	three_prime_UTR	107597	107656	.	+	.	ID=GS115_000056-T1.utr3p1;Parent=GS115_000056-T1;
CP014715.1	funannotate	CDS	106751	107596	.	+	0	ID=GS115_000056-T1.cds;Parent=GS115_000056-T1;
CP014715.1	funannotate	gene	108343	110124	.	+	.	ID=GS115_000057;
CP014715.1	funannotate	mRNA	108343	110124	.	+	.	ID=GS115_000057-T1;Parent=GS115_000057;product=hypothetical protein;
CP014715.1	funannotate	exon	108343	110124	.	+	.	ID=GS115_000057-T1.exon1;Parent=GS115_000057-T1;
CP014715.1	funannotate	CDS	108343	110124	.	+	0	ID=GS115_000057-T1.cds;Parent=GS115_000057-T1;
CP014715.1	funannotate	gene	110327	112281	.	+	.	ID=GS115_000058;
CP014715.1	funannotate	mRNA	110327	112281	.	+	.	ID=GS115_000058-T1;Parent=GS115_000058;product=hypothetical protein;
CP014715.1	funannotate	five_prime_UTR	110327	110349	.	+	.	ID=GS115_000058-T1.utr5p1;Parent=GS115_000058-T1;
CP014715.1	funannotate	exon	110327	112281	.	+	.	ID=GS115_000058-T1.exon1;Parent=GS115_000058-T1;
CP014715.1	funannotate	three_prime_UTR	112261	112281	.	+	.	ID=GS115_000058-T1.utr3p1;Parent=GS115_000058-T1;
CP014715.1	funannotate	CDS	110350	112260	.	+	0	ID=GS115_000058-T1.cds;Parent=GS115_000058-T1;
CP014715.1	funannotate	gene	112658	115369	.	+	.	ID=GS115_000059;
CP014715.1	funannotate	mRNA	112658	115369	.	+	.	ID=GS115_000059-T1;Parent=GS115_000059;product=hypothetical protein;
CP014715.1	funannotate	five_prime_UTR	112658	112922	.	+	.	ID=GS115_000059-T1.utr5p1;Parent=GS115_000059-T1;
CP014715.1	funannotate	exon	112658	115369	.	+	.	ID=GS115_000059-T1.exon1;Parent=GS115_000059-T1;
CP014715.1	funannotate	three_prime_UTR	115332	115369	.	+	.	ID=GS115_000059-T1.utr3p1;Parent=GS115_000059-T1;
CP014715.1	funannotate	CDS	112923	115331	.	+	0	ID=GS115_000059-T1.cds;Parent=GS115_000059-T1;
CP014715.1	funannotate	gene	115343	115750	.	-	.	ID=GS115_000060;
CP014715.1	funannotate	mRNA	115343	115750	.	-	.	ID=GS115_000060-T1;Parent=GS115_000060;product=hypothetical protein;
CP014715.1	funannotate	five_prime_UTR	115687	115750	.	-	.	ID=GS115_000060-T1.utr5p1;Parent=GS115_000060-T1;
CP014715.1	funannotate	exon	115343	115750	.	-	.	ID=GS115_000060-T1.exon1;Parent=GS115_000060-T1;
CP014715.1	funannotate	three_prime_UTR	115343	115398	.	-	.	ID=GS115_000060-T1.utr3p1;Parent=GS115_000060-T1;
CP014715.1	funannotate	CDS	115399	115686	.	-	0	ID=GS115_000060-T1.cds;Parent=GS115_000060-T1;
CP014715.1	funannotate	gene	115756	118540	.	-	.	ID=GS115_000061;
CP014715.1	funannotate	mRNA	115756	118540	.	-	.	ID=GS115_000061-T1;Parent=GS115_000061;product=hypothetical protein;
CP014715.1	funannotate	five_prime_UTR	118494	118540	.	-	.	ID=GS115_000061-T1.utr5p1;Parent=GS115_000061-T1;
CP014715.1	funannotate	exon	115756	118540	.	-	.	ID=GS115_000061-T1.exon1;Parent=GS115_000061-T1;
CP014715.1	funannotate	three_prime_UTR	115756	115808	.	-	.	ID=GS115_000061-T1.utr3p1;Parent=GS115_000061-T1;
CP014715.1	funannotate	CDS	115809	118493	.	-	0	ID=GS115_000061-T1.cds;Parent=GS115_000061-T1;
CP014715.1	funannotate	gene	118634	120567	.	+	.	ID=GS115_000062;
CP014715.1	funannotate	mRNA	118634	120567	.	+	.	ID=GS115_000062-T1;Parent=GS115_000062;product=hypothetical protein;
CP014715.1	funannotate	five_prime_UTR	118634	118648	.	+	.	ID=GS115_000062-T1.utr5p1;Parent=GS115_000062-T1;
CP014715.1	funannotate	exon	118634	120567	.	+	.	ID=GS115_000062-T1.exon1;Parent=GS115_000062-T1;
CP014715.1	funannotate	three_prime_UTR	120533	120567	.	+	.	ID=GS115_000062-T1.utr3p1;Parent=GS115_000062-T1;
CP014715.1	funannotate	CDS	118649	120532	.	+	0	ID=GS115_000062-T1.cds;Parent=GS115_000062-T1;
CP014715.1	funannotate	gene	119857	121596	.	-	.	ID=GS115_000063;
CP014715.1	funannotate	mRNA	119857	121596	.	-	.	ID=GS115_000063-T1;Parent=GS115_000063;product=hypothetical protein;
CP014715.1	funannotate	five_prime_UTR	121539	121596	.	-	.	ID=GS115_000063-T1.utr5p1;Parent=GS115_000063-T1;
CP014715.1	funannotate	exon	119857	121596	.	-	.	ID=GS115_000063-T1.exon1;Parent=GS115_000063-T1;
CP014715.1	funannotate	three_prime_UTR	119857	120536	.	-	.	ID=GS115_000063-T1.utr3p1;Parent=GS115_000063-T1;
CP014715.1	funannotate	CDS	120537	121538	.	-	0	ID=GS115_000063-T1.cds;Parent=GS115_000063-T1;
CP014715.1	funannotate	gene	121600	124256	.	-	.	ID=GS115_000064;
CP014715.1	funannotate	mRNA	121600	124256	.	-	.	ID=GS115_000064-T1;Parent=GS115_000064;product=hypothetical protein;
CP014715.1	funannotate	five_prime_UTR	124246	124256	.	-	.	ID=GS115_000064-T1.utr5p1;Parent=GS115_000064-T1;
CP014715.1	funannotate	exon	121600	124256	.	-	.	ID=GS115_000064-T1.exon1;Parent=GS115_000064-T1;
CP014715.1	funannotate	three_prime_UTR	121600	121716	.	-	.	ID=GS115_000064-T1.utr3p1;Parent=GS115_000064-T1;
CP014715.1	funannotate	CDS	121717	124245	.	-	0	ID=GS115_000064-T1.cds;Parent=GS115_000064-T1;
CP014715.1	funannotate	gene	124592	126401	.	+	.	ID=GS115_000065;
CP014715.1	funannotate	mRNA	124592	126401	.	+	.	ID=GS115_000065-T1;Parent=GS115_000065;product=hypothetical protein;
CP014715.1	funannotate	five_prime_UTR	124592	124605	.	+	.	ID=GS115_000065-T1.utr5p1;Parent=GS115_000065-T1;
CP014715.1	funannotate	exon	124592	126401	.	+	.	ID=GS115_000065-T1.exon1;Parent=GS115_000065-T1;
CP014715.1	funannotate	three_prime_UTR	126364	126401	.	+	.	ID=GS115_000065-T1.utr3p1;Parent=GS115_000065-T1;
CP014715.1	funannotate	CDS	124606	126363	.	+	0	ID=GS115_000065-T1.cds;Parent=GS115_000065-T1;
CP014715.1	funannotate	gene	126352	127396	.	-	.	ID=GS115_000066;
CP014715.1	funannotate	mRNA	126352	127396	.	-	.	ID=GS115_000066-T1;Parent=GS115_000066;product=hypothetical protein;
CP014715.1	funannotate	five_prime_UTR	127352	127396	.	-	.	ID=GS115_000066-T1.utr5p1;Parent=GS115_000066-T1;
CP014715.1	funannotate	exon	126352	127396	.	-	.	ID=GS115_000066-T1.exon1;Parent=GS115_000066-T1;
CP014715.1	funannotate	three_prime_UTR	126352	126412	.	-	.	ID=GS115_000066-T1.utr3p1;Parent=GS115_000066-T1;
CP014715.1	funannotate	CDS	126413	127351	.	-	0	ID=GS115_000066-T1.cds;Parent=GS115_000066-T1;
CP014715.1	funannotate	gene	127850	130599	.	+	.	ID=GS115_000067;
CP014715.1	funannotate	mRNA	127850	130599	.	+	.	ID=GS115_000067-T1;Parent=GS115_000067;product=hypothetical protein;
CP014715.1	funannotate	five_prime_UTR	127850	127934	.	+	.	ID=GS115_000067-T1.utr5p1;Parent=GS115_000067-T1;
CP014715.1	funannotate	exon	127850	130599	.	+	.	ID=GS115_000067-T1.exon1;Parent=GS115_000067-T1;
CP014715.1	funannotate	three_prime_UTR	130527	130599	.	+	.	ID=GS115_000067-T1.utr3p1;Parent=GS115_000067-T1;
CP014715.1	funannotate	CDS	127935	130526	.	+	0	ID=GS115_000067-T1.cds;Parent=GS115_000067-T1;
CP014715.1	funannotate	gene	130840	131794	.	+	.	ID=GS115_000068;
CP014715.1	funannotate	mRNA	130840	131794	.	+	.	ID=GS115_000068-T1;Parent=GS115_000068;product=hypothetical protein;
CP014715.1	funannotate	five_prime_UTR	130840	130894	.	+	.	ID=GS115_000068-T1.utr5p1;Parent=GS115_000068-T1;
CP014715.1	funannotate	exon	130840	131794	.	+	.	ID=GS115_000068-T1.exon1;Parent=GS115_000068-T1;
CP014715.1	funannotate	three_prime_UTR	131768	131794	.	+	.	ID=GS115_000068-T1.utr3p1;Parent=GS115_000068-T1;
CP014715.1	funannotate	CDS	130895	131767	.	+	0	ID=GS115_000068-T1.cds;Parent=GS115_000068-T1;
CP014715.1	funannotate	gene	132144	136868	.	+	.	ID=GS115_000069;
CP014715.1	funannotate	mRNA	132144	136868	.	+	.	ID=GS115_000069-T1;Parent=GS115_000069;product=hypothetical protein;
CP014715.1	funannotate	five_prime_UTR	132144	132158	.	+	.	ID=GS115_000069-T1.utr5p1;Parent=GS115_000069-T1;
CP014715.1	funannotate	exon	132144	136868	.	+	.	ID=GS115_000069-T1.exon1;Parent=GS115_000069-T1;
CP014715.1	funannotate	three_prime_UTR	136806	136868	.	+	.	ID=GS115_000069-T1.utr3p1;Parent=GS115_000069-T1;
CP014715.1	funannotate	CDS	132159	136805	.	+	0	ID=GS115_000069-T1.cds;Parent=GS115_000069-T1;
CP014715.1	funannotate	gene	136788	139514	.	-	.	ID=GS115_000070;
CP014715.1	funannotate	mRNA	136788	139514	.	-	.	ID=GS115_000070-T1;Parent=GS115_000070;product=hypothetical protein;
CP014715.1	funannotate	five_prime_UTR	139426	139514	.	-	.	ID=GS115_000070-T1.utr5p1;Parent=GS115_000070-T1;
CP014715.1	funannotate	exon	136788	139514	.	-	.	ID=GS115_000070-T1.exon1;Parent=GS115_000070-T1;
CP014715.1	funannotate	three_prime_UTR	136788	136827	.	-	.	ID=GS115_000070-T1.utr3p1;Parent=GS115_000070-T1;
CP014715.1	funannotate	CDS	136828	139425	.	-	0	ID=GS115_000070-T1.cds;Parent=GS115_000070-T1;
CP014715.1	funannotate	gene	139605	140450	.	+	.	ID=GS115_000071;
CP014715.1	funannotate	mRNA	139605	140450	.	+	.	ID=GS115_000071-T1;Parent=GS115_000071;product=hypothetical protein;
CP014715.1	funannotate	five_prime_UTR	139605	139641	.	+	.	ID=GS115_000071-T1.utr5p1;Parent=GS115_000071-T1;
CP014715.1	funannotate	exon	139605	140450	.	+	.	ID=GS115_000071-T1.exon1;Parent=GS115_000071-T1;
CP014715.1	funannotate	three_prime_UTR	140248	140450	.	+	.	ID=GS115_000071-T1.utr3p1;Parent=GS115_000071-T1;
CP014715.1	funannotate	CDS	139642	140247	.	+	0	ID=GS115_000071-T1.cds;Parent=GS115_000071-T1;
CP014715.1	funannotate	gene	140511	140583	.	+	.	ID=GS115_000072;
CP014715.1	funannotate	tRNA	140511	140583	.	+	.	ID=GS115_000072-T1;Parent=GS115_000072;product=tRNA-Lys;
CP014715.1	funannotate	exon	140511	140583	.	+	.	ID=GS115_000072-T1.exon1;Parent=GS115_000072-T1;
CP014715.1	funannotate	gene	140666	142304	.	+	.	ID=GS115_000073;
CP014715.1	funannotate	mRNA	140666	142304	.	+	.	ID=GS115_000073-T1;Parent=GS115_000073;product=hypothetical protein;
CP014715.1	funannotate	five_prime_UTR	140666	140698	.	+	.	ID=GS115_000073-T1.utr5p1;Parent=GS115_000073-T1;
CP014715.1	funannotate	exon	140666	140708	.	+	.	ID=GS115_000073-T1.exon1;Parent=GS115_000073-T1;
CP014715.1	funannotate	exon	140806	142304	.	+	.	ID=GS115_000073-T1.exon2;Parent=GS115_000073-T1;
CP014715.1	funannotate	three_prime_UTR	142245	142304	.	+	.	ID=GS115_000073-T1.utr3p1;Parent=GS115_000073-T1;
CP014715.1	funannotate	CDS	140699	140708	.	+	0	ID=GS115_000073-T1.cds;Parent=GS115_000073-T1;
CP014715.1	funannotate	CDS	140806	142244	.	+	2	ID=GS115_000073-T1.cds;Parent=GS115_000073-T1;
CP014715.1	funannotate	gene	142980	143352	.	-	.	ID=GS115_000074;
CP014715.1	funannotate	mRNA	142980	143352	.	-	.	ID=GS115_000074-T1;Parent=GS115_000074;product=hypothetical protein;
CP014715.1	funannotate	five_prime_UTR	143283	143352	.	-	.	ID=GS115_000074-T1.utr5p1;Parent=GS115_000074-T1;
CP014715.1	funannotate	exon	142980	143352	.	-	.	ID=GS115_000074-T1.exon1;Parent=GS115_000074-T1;
CP014715.1	funannotate	three_prime_UTR	142980	143114	.	-	.	ID=GS115_000074-T1.utr3p1;Parent=GS115_000074-T1;
CP014715.1	funannotate	CDS	143115	143282	.	-	0	ID=GS115_000074-T1.cds;Parent=GS115_000074-T1;
CP014715.1	funannotate	gene	143574	144357	.	+	.	ID=GS115_000075;
CP014715.1	funannotate	mRNA	143574	144357	.	+	.	ID=GS115_000075-T1;Parent=GS115_000075;product=hypothetical protein;
CP014715.1	funannotate	five_prime_UTR	143574	143609	.	+	.	ID=GS115_000075-T1.utr5p1;Parent=GS115_000075-T1;
CP014715.1	funannotate	exon	143574	143643	.	+	.	ID=GS115_000075-T1.exon1;Parent=GS115_000075-T1;
CP014715.1	funannotate	exon	143728	144357	.	+	.	ID=GS115_000075-T1.exon2;Parent=GS115_000075-T1;
CP014715.1	funannotate	three_prime_UTR	144282	144357	.	+	.	ID=GS115_000075-T1.utr3p1;Parent=GS115_000075-T1;
CP014715.1	funannotate	CDS	143610	143643	.	+	0	ID=GS115_000075-T1.cds;Parent=GS115_000075-T1;
CP014715.1	funannotate	CDS	143728	144281	.	+	2	ID=GS115_000075-T1.cds;Parent=GS115_000075-T1;
CP014715.1	funannotate	gene	144317	145408	.	-	.	ID=GS115_000076;
CP014715.1	funannotate	mRNA	144317	145408	.	-	.	ID=GS115_000076-T1;Parent=GS115_000076;product=hypothetical protein;
CP014715.1	funannotate	five_prime_UTR	145073	145408	.	-	.	ID=GS115_000076-T1.utr5p1;Parent=GS115_000076-T1;
CP014715.1	funannotate	exon	144317	145408	.	-	.	ID=GS115_000076-T1.exon1;Parent=GS115_000076-T1;
CP014715.1	funannotate	three_prime_UTR	144317	144334	.	-	.	ID=GS115_000076-T1.utr3p1;Parent=GS115_000076-T1;
CP014715.1	funannotate	CDS	144335	145072	.	-	0	ID=GS115_000076-T1.cds;Parent=GS115_000076-T1;
CP014715.1	funannotate	gene	145813	145885	.	+	.	ID=GS115_000077;
CP014715.1	funannotate	tRNA	145813	145885	.	+	.	ID=GS115_000077-T1;Parent=GS115_000077;product=tRNA-Ala;
CP014715.1	funannotate	exon	145813	145885	.	+	.	ID=GS115_000077-T1.exon1;Parent=GS115_000077-T1;
CP014715.1	funannotate	gene	146032	147692	.	-	.	ID=GS115_000078;
CP014715.1	funannotate	mRNA	146032	147692	.	-	.	ID=GS115_000078-T1;Parent=GS115_000078;product=hypothetical protein;
CP014715.1	funannotate	five_prime_UTR	147680	147692	.	-	.	ID=GS115_000078-T1.utr5p1;Parent=GS115_000078-T1;
CP014715.1	funannotate	exon	146032	147692	.	-	.	ID=GS115_000078-T1.exon1;Parent=GS115_000078-T1;
CP014715.1	funannotate	three_prime_UTR	146032	146050	.	-	.	ID=GS115_000078-T1.utr3p1;Parent=GS115_000078-T1;
CP014715.1	funannotate	CDS	146051	147679	.	-	0	ID=GS115_000078-T1.cds;Parent=GS115_000078-T1;
CP014715.1	funannotate	gene	147874	149318	.	+	.	ID=GS115_000079;
CP014715.1	funannotate	mRNA	147874	149318	.	+	.	ID=GS115_000079-T1;Parent=GS115_000079;product=hypothetical protein;
CP014715.1	funannotate	five_prime_UTR	147874	147949	.	+	.	ID=GS115_000079-T1.utr5p1;Parent=GS115_000079-T1;
CP014715.1	funannotate	exon	147874	149318	.	+	.	ID=GS115_000079-T1.exon1;Parent=GS115_000079-T1;
CP014715.1	funannotate	three_prime_UTR	149267	149318	.	+	.	ID=GS115_000079-T1.utr3p1;Parent=GS115_000079-T1;
CP014715.1	funannotate	CDS	147950	149266	.	+	0	ID=GS115_000079-T1.cds;Parent=GS115_000079-T1;
CP014715.1	funannotate	gene	149352	150089	.	+	.	ID=GS115_000080;
CP014715.1	funannotate	mRNA	149352	150089	.	+	.	ID=GS115_000080-T1;Parent=GS115_000080;product=hypothetical protein;
CP014715.1	funannotate	five_prime_UTR	149352	149402	.	+	.	ID=GS115_000080-T1.utr5p1;Parent=GS115_000080-T1;
CP014715.1	funannotate	exon	149352	149462	.	+	.	ID=GS115_000080-T1.exon1;Parent=GS115_000080-T1;
CP014715.1	funannotate	exon	149524	150089	.	+	.	ID=GS115_000080-T1.exon2;Parent=GS115_000080-T1;
CP014715.1	funannotate	three_prime_UTR	150037	150089	.	+	.	ID=GS115_000080-T1.utr3p1;Parent=GS115_000080-T1;
CP014715.1	funannotate	CDS	149403	149462	.	+	0	ID=GS115_000080-T1.cds;Parent=GS115_000080-T1;
CP014715.1	funannotate	CDS	149524	150036	.	+	0	ID=GS115_000080-T1.cds;Parent=GS115_000080-T1;
CP014715.1	funannotate	gene	150036	152149	.	-	.	ID=GS115_000081;
CP014715.1	funannotate	mRNA	150036	152149	.	-	.	ID=GS115_000081-T1;Parent=GS115_000081;product=hypothetical protein;
CP014715.1	funannotate	five_prime_UTR	152136	152149	.	-	.	ID=GS115_000081-T1.utr5p1;Parent=GS115_000081-T1;
CP014715.1	funannotate	exon	150036	152149	.	-	.	ID=GS115_000081-T1.exon1;Parent=GS115_000081-T1;
CP014715.1	funannotate	three_prime_UTR	150036	150086	.	-	.	ID=GS115_000081-T1.utr3p1;Parent=GS115_000081-T1;
CP014715.1	funannotate	CDS	150087	152135	.	-	0	ID=GS115_000081-T1.cds;Parent=GS115_000081-T1;
CP014715.1	funannotate	gene	152769	153870	.	-	.	ID=GS115_000082;
CP014715.1	funannotate	mRNA	152769	153870	.	-	.	ID=GS115_000082-T1;Parent=GS115_000082;product=hypothetical protein;
CP014715.1	funannotate	five_prime_UTR	153826	153870	.	-	.	ID=GS115_000082-T1.utr5p1;Parent=GS115_000082-T1;
CP014715.1	funannotate	exon	152769	153870	.	-	.	ID=GS115_000082-T1.exon1;Parent=GS115_000082-T1;
CP014715.1	funannotate	three_prime_UTR	152769	152793	.	-	.	ID=GS115_000082-T1.utr3p1;Parent=GS115_000082-T1;
CP014715.1	funannotate	CDS	152794	153825	.	-	0	ID=GS115_000082-T1.cds;Parent=GS115_000082-T1;
CP014715.1	funannotate	gene	154083	160766	.	+	.	ID=GS115_000083;
CP014715.1	funannotate	mRNA	154083	160766	.	+	.	ID=GS115_000083-T1;Parent=GS115_000083;product=hypothetical protein;
CP014715.1	funannotate	five_prime_UTR	154083	154096	.	+	.	ID=GS115_000083-T1.utr5p1;Parent=GS115_000083-T1;
CP014715.1	funannotate	exon	154083	160766	.	+	.	ID=GS115_000083-T1.exon1;Parent=GS115_000083-T1;
CP014715.1	funannotate	three_prime_UTR	160718	160766	.	+	.	ID=GS115_000083-T1.utr3p1;Parent=GS115_000083-T1;
CP014715.1	funannotate	CDS	154097	160717	.	+	0	ID=GS115_000083-T1.cds;Parent=GS115_000083-T1;
CP014715.1	funannotate	gene	160851	162278	.	+	.	ID=GS115_000084;
CP014715.1	funannotate	mRNA	160851	162278	.	+	.	ID=GS115_000084-T1;Parent=GS115_000084;product=hypothetical protein;
CP014715.1	funannotate	five_prime_UTR	160851	160871	.	+	.	ID=GS115_000084-T1.utr5p1;Parent=GS115_000084-T1;
CP014715.1	funannotate	exon	160851	162278	.	+	.	ID=GS115_000084-T1.exon1;Parent=GS115_000084-T1;
CP014715.1	funannotate	three_prime_UTR	162264	162278	.	+	.	ID=GS115_000084-T1.utr3p1;Parent=GS115_000084-T1;
CP014715.1	funannotate	CDS	160872	162263	.	+	0	ID=GS115_000084-T1.cds;Parent=GS115_000084-T1;
CP014715.1	funannotate	gene	161443	162719	.	-	.	ID=GS115_000085;
CP014715.1	funannotate	mRNA	161443	162719	.	-	.	ID=GS115_000085-T1;Parent=GS115_000085;product=hypothetical protein;
CP014715.1	funannotate	five_prime_UTR	162707	162719	.	-	.	ID=GS115_000085-T1.utr5p1;Parent=GS115_000085-T1;
CP014715.1	funannotate	exon	161443	162719	.	-	.	ID=GS115_000085-T1.exon1;Parent=GS115_000085-T1;
CP014715.1	funannotate	three_prime_UTR	161443	162268	.	-	.	ID=GS115_000085-T1.utr3p1;Parent=GS115_000085-T1;
CP014715.1	funannotate	CDS	162269	162706	.	-	0	ID=GS115_000085-T1.cds;Parent=GS115_000085-T1;
CP014715.1	funannotate	gene	162786	163759	.	+	.	ID=GS115_000086;
CP014715.1	funannotate	mRNA	162786	163759	.	+	.	ID=GS115_000086-T1;Parent=GS115_000086;product=hypothetical protein;
CP014715.1	funannotate	five_prime_UTR	162786	162796	.	+	.	ID=GS115_000086-T1.utr5p1;Parent=GS115_000086-T1;
CP014715.1	funannotate	exon	162786	163759	.	+	.	ID=GS115_000086-T1.exon1;Parent=GS115_000086-T1;
CP014715.1	funannotate	three_prime_UTR	163703	163759	.	+	.	ID=GS115_000086-T1.utr3p1;Parent=GS115_000086-T1;
CP014715.1	funannotate	CDS	162797	163702	.	+	0	ID=GS115_000086-T1.cds;Parent=GS115_000086-T1;
CP014715.1	funannotate	gene	163850	165994	.	+	.	ID=GS115_000087;
CP014715.1	funannotate	mRNA	163850	165994	.	+	.	ID=GS115_000087-T1;Parent=GS115_000087;product=hypothetical protein;
CP014715.1	funannotate	five_prime_UTR	163850	163980	.	+	.	ID=GS115_000087-T1.utr5p1;Parent=GS115_000087-T1;
CP014715.1	funannotate	exon	163850	165994	.	+	.	ID=GS115_000087-T1.exon1;Parent=GS115_000087-T1;
CP014715.1	funannotate	three_prime_UTR	165532	165994	.	+	.	ID=GS115_000087-T1.utr3p1;Parent=GS115_000087-T1;
CP014715.1	funannotate	CDS	163981	165531	.	+	0	ID=GS115_000087-T1.cds;Parent=GS115_000087-T1;
CP014715.1	funannotate	gene	165533	165900	.	-	.	ID=GS115_000088;
CP014715.1	funannotate	mRNA	165533	165900	.	-	.	ID=GS115_000088-T1;Parent=GS115_000088;product=hypothetical protein;
CP014715.1	funannotate	five_prime_UTR	165864	165900	.	-	.	ID=GS115_000088-T1.utr5p1;Parent=GS115_000088-T1;
CP014715.1	funannotate	exon	165818	165900	.	-	.	ID=GS115_000088-T1.exon1;Parent=GS115_000088-T1;
CP014715.1	funannotate	exon	165533	165760	.	-	.	ID=GS115_000088-T1.exon2;Parent=GS115_000088-T1;
CP014715.1	funannotate	three_prime_UTR	165533	165581	.	-	.	ID=GS115_000088-T1.utr3p1;Parent=GS115_000088-T1;
CP014715.1	funannotate	CDS	165818	165863	.	-	0	ID=GS115_000088-T1.cds;Parent=GS115_000088-T1;
CP014715.1	funannotate	CDS	165582	165760	.	-	2	ID=GS115_000088-T1.cds;Parent=GS115_000088-T1;
CP014715.1	funannotate	gene	165915	168232	.	-	.	ID=GS115_000089;
CP014715.1	funannotate	mRNA	165915	168232	.	-	.	ID=GS115_000089-T1;Parent=GS115_000089;product=hypothetical protein;
CP014715.1	funannotate	five_prime_UTR	168196	168232	.	-	.	ID=GS115_000089-T1.utr5p1;Parent=GS115_000089-T1;
CP014715.1	funannotate	exon	165915	168232	.	-	.	ID=GS115_000089-T1.exon1;Parent=GS115_000089-T1;
CP014715.1	funannotate	three_prime_UTR	165915	165993	.	-	.	ID=GS115_000089-T1.utr3p1;Parent=GS115_000089-T1;
CP014715.1	funannotate	CDS	165994	168195	.	-	0	ID=GS115_000089-T1.cds;Parent=GS115_000089-T1;
CP014715.1	funannotate	gene	168889	169920	.	+	.	ID=GS115_000090;
CP014715.1	funannotate	mRNA	168889	169920	.	+	.	ID=GS115_000090-T1;Parent=GS115_000090;product=hypothetical protein;
CP014715.1	funannotate	five_prime_UTR	168889	168902	.	+	.	ID=GS115_000090-T1.utr5p1;Parent=GS115_000090-T1;
CP014715.1	funannotate	exon	168889	169920	.	+	.	ID=GS115_000090-T1.exon1;Parent=GS115_000090-T1;
CP014715.1	funannotate	three_prime_UTR	169728	169920	.	+	.	ID=GS115_000090-T1.utr3p1;Parent=GS115_000090-T1;
CP014715.1	funannotate	CDS	168903	169727	.	+	0	ID=GS115_000090-T1.cds;Parent=GS115_000090-T1;
CP014715.1	funannotate	gene	169891	170543	.	-	.	ID=GS115_000091;
CP014715.1	funannotate	mRNA	169891	170543	.	-	.	ID=GS115_000091-T1;Parent=GS115_000091;product=hypothetical protein;
CP014715.1	funannotate	five_prime_UTR	170525	170543	.	-	.	ID=GS115_000091-T1.utr5p1;Parent=GS115_000091-T1;
CP014715.1	funannotate	exon	169891	170543	.	-	.	ID=GS115_000091-T1.exon1;Parent=GS115_000091-T1;
CP014715.1	funannotate	three_prime_UTR	169891	169912	.	-	.	ID=GS115_000091-T1.utr3p1;Parent=GS115_000091-T1;
CP014715.1	funannotate	CDS	169913	170524	.	-	0	ID=GS115_000091-T1.cds;Parent=GS115_000091-T1;
CP014715.1	funannotate	gene	170828	171614	.	+	.	ID=GS115_000092;
CP014715.1	funannotate	mRNA	170828	171614	.	+	.	ID=GS115_000092-T1;Parent=GS115_000092;product=hypothetical protein;
CP014715.1	funannotate	five_prime_UTR	170828	170841	.	+	.	ID=GS115_000092-T1.utr5p1;Parent=GS115_000092-T1;
CP014715.1	funannotate	exon	170828	171614	.	+	.	ID=GS115_000092-T1.exon1;Parent=GS115_000092-T1;
CP014715.1	funannotate	three_prime_UTR	171562	171614	.	+	.	ID=GS115_000092-T1.utr3p1;Parent=GS115_000092-T1;
CP014715.1	funannotate	CDS	170842	171561	.	+	0	ID=GS115_000092-T1.cds;Parent=GS115_000092-T1;
CP014715.1	funannotate	gene	171908	172177	.	+	.	ID=GS115_000093;
CP014715.1	funannotate	mRNA	171908	172177	.	+	.	ID=GS115_000093-T1;Parent=GS115_000093;product=hypothetical protein;
CP014715.1	funannotate	exon	171908	172177	.	+	.	ID=GS115_000093-T1.exon1;Parent=GS115_000093-T1;
CP014715.1	funannotate	CDS	171908	172177	.	+	0	ID=GS115_000093-T1.cds;Parent=GS115_000093-T1;
CP014715.1	funannotate	gene	172267	173746	.	+	.	ID=GS115_000094;
CP014715.1	funannotate	mRNA	172267	173746	.	+	.	ID=GS115_000094-T1;Parent=GS115_000094;product=hypothetical protein;
CP014715.1	funannotate	five_prime_UTR	172267	172308	.	+	.	ID=GS115_000094-T1.utr5p1;Parent=GS115_000094-T1;
CP014715.1	funannotate	exon	172267	173746	.	+	.	ID=GS115_000094-T1.exon1;Parent=GS115_000094-T1;
CP014715.1	funannotate	three_prime_UTR	173689	173746	.	+	.	ID=GS115_000094-T1.utr3p1;Parent=GS115_000094-T1;
CP014715.1	funannotate	CDS	172309	173688	.	+	0	ID=GS115_000094-T1.cds;Parent=GS115_000094-T1;
CP014715.1	funannotate	gene	173776	174637	.	+	.	ID=GS115_000095;
CP014715.1	funannotate	mRNA	173776	174637	.	+	.	ID=GS115_000095-T1;Parent=GS115_000095;product=hypothetical protein;
CP014715.1	funannotate	five_prime_UTR	173776	173801	.	+	.	ID=GS115_000095-T1.utr5p1;Parent=GS115_000095-T1;
CP014715.1	funannotate	exon	173776	174637	.	+	.	ID=GS115_000095-T1.exon1;Parent=GS115_000095-T1;
CP014715.1	funannotate	three_prime_UTR	174411	174637	.	+	.	ID=GS115_000095-T1.utr3p1;Parent=GS115_000095-T1;
CP014715.1	funannotate	CDS	173802	174410	.	+	0	ID=GS115_000095-T1.cds;Parent=GS115_000095-T1;
CP014715.1	funannotate	gene	174383	176674	.	-	.	ID=GS115_000096;
CP014715.1	funannotate	mRNA	174383	176674	.	-	.	ID=GS115_000096-T1;Parent=GS115_000096;product=hypothetical protein;
CP014715.1	funannotate	five_prime_UTR	176599	176674	.	-	.	ID=GS115_000096-T1.utr5p1;Parent=GS115_000096-T1;
CP014715.1	funannotate	exon	174383	176674	.	-	.	ID=GS115_000096-T1.exon1;Parent=GS115_000096-T1;
CP014715.1	funannotate	three_prime_UTR	174383	174453	.	-	.	ID=GS115_000096-T1.utr3p1;Parent=GS115_000096-T1;
CP014715.1	funannotate	CDS	174454	176598	.	-	0	ID=GS115_000096-T1.cds;Parent=GS115_000096-T1;
CP014715.1	funannotate	gene	176661	177203	.	-	.	ID=GS115_000097;
CP014715.1	funannotate	mRNA	176661	177203	.	-	.	ID=GS115_000097-T1;Parent=GS115_000097;product=hypothetical protein;
CP014715.1	funannotate	five_prime_UTR	177184	177203	.	-	.	ID=GS115_000097-T1.utr5p1;Parent=GS115_000097-T1;
CP014715.1	funannotate	exon	176661	177203	.	-	.	ID=GS115_000097-T1.exon1;Parent=GS115_000097-T1;
CP014715.1	funannotate	three_prime_UTR	176661	176724	.	-	.	ID=GS115_000097-T1.utr3p1;Parent=GS115_000097-T1;
CP014715.1	funannotate	CDS	176725	177183	.	-	0	ID=GS115_000097-T1.cds;Parent=GS115_000097-T1;
CP014715.1	funannotate	gene	177320	178757	.	-	.	ID=GS115_000098;
CP014715.1	funannotate	mRNA	177320	178757	.	-	.	ID=GS115_000098-T1;Parent=GS115_000098;product=hypothetical protein;
CP014715.1	funannotate	five_prime_UTR	178728	178757	.	-	.	ID=GS115_000098-T1.utr5p1;Parent=GS115_000098-T1;
CP014715.1	funannotate	exon	177320	178757	.	-	.	ID=GS115_000098-T1.exon1;Parent=GS115_000098-T1;
CP014715.1	funannotate	three_prime_UTR	177320	177401	.	-	.	ID=GS115_000098-T1.utr3p1;Parent=GS115_000098-T1;
CP014715.1	funannotate	CDS	177402	178727	.	-	0	ID=GS115_000098-T1.cds;Parent=GS115_000098-T1;
CP014715.1	funannotate	gene	179001	179740	.	+	.	ID=GS115_000099;
CP014715.1	funannotate	mRNA	179001	179740	.	+	.	ID=GS115_000099-T1;Parent=GS115_000099;product=hypothetical protein;
CP014715.1	funannotate	five_prime_UTR	179001	179031	.	+	.	ID=GS115_000099-T1.utr5p1;Parent=GS115_000099-T1;
CP014715.1	funannotate	exon	179001	179740	.	+	.	ID=GS115_000099-T1.exon1;Parent=GS115_000099-T1;
CP014715.1	funannotate	three_prime_UTR	179728	179740	.	+	.	ID=GS115_000099-T1.utr3p1;Parent=GS115_000099-T1;
CP014715.1	funannotate	CDS	179032	179727	.	+	0	ID=GS115_000099-T1.cds;Parent=GS115_000099-T1;
CP014715.1	funannotate	gene	179925	180360	.	+	.	ID=GS115_000100;
CP014715.1	funannotate	mRNA	179925	180360	.	+	.	ID=GS115_000100-T1;Parent=GS115_000100;product=hypothetical protein;
CP014715.1	funannotate	five_prime_UTR	179925	179943	.	+	.	ID=GS115_000100-T1.utr5p1;Parent=GS115_000100-T1;
CP014715.1	funannotate	exon	179925	180360	.	+	.	ID=GS115_000100-T1.exon1;Parent=GS115_000100-T1;
CP014715.1	funannotate	three_prime_UTR	180292	180360	.	+	.	ID=GS115_000100-T1.utr3p1;Parent=GS115_000100-T1;
CP014715.1	funannotate	CDS	179944	180291	.	+	0	ID=GS115_000100-T1.cds;Parent=GS115_000100-T1;
CP014715.1	funannotate	gene	180289	181308	.	-	.	ID=GS115_000101;
CP014715.1	funannotate	mRNA	180289	181308	.	-	.	ID=GS115_000101-T1;Parent=GS115_000101;product=hypothetical protein;
CP014715.1	funannotate	five_prime_UTR	181278	181308	.	-	.	ID=GS115_000101-T1.utr5p1;Parent=GS115_000101-T1;
CP014715.1	funannotate	exon	180289	181308	.	-	.	ID=GS115_000101-T1.exon1;Parent=GS115_000101-T1;
CP014715.1	funannotate	three_prime_UTR	180289	180395	.	-	.	ID=GS115_000101-T1.utr3p1;Parent=GS115_000101-T1;
CP014715.1	funannotate	CDS	180396	181277	.	-	0	ID=GS115_000101-T1.cds;Parent=GS115_000101-T1;
CP014715.1	funannotate	gene	181452	184212	.	-	.	ID=GS115_000102;
CP014715.1	funannotate	mRNA	181452	184212	.	-	.	ID=GS115_000102-T1;Parent=GS115_000102;product=hypothetical protein;
CP014715.1	funannotate	five_prime_UTR	184087	184212	.	-	.	ID=GS115_000102-T1.utr5p1;Parent=GS115_000102-T1;
CP014715.1	funannotate	exon	181452	184212	.	-	.	ID=GS115_000102-T1.exon1;Parent=GS115_000102-T1;
CP014715.1	funannotate	three_prime_UTR	181452	181482	.	-	.	ID=GS115_000102-T1.utr3p1;Parent=GS115_000102-T1;
CP014715.1	funannotate	CDS	181483	184086	.	-	0	ID=GS115_000102-T1.cds;Parent=GS115_000102-T1;
CP014715.1	funannotate	gene	184514	185441	.	+	.	ID=GS115_000103;
CP014715.1	funannotate	mRNA	184514	185441	.	+	.	ID=GS115_000103-T1;Parent=GS115_000103;product=hypothetical protein;
CP014715.1	funannotate	five_prime_UTR	184514	184529	.	+	.	ID=GS115_000103-T1.utr5p1;Parent=GS115_000103-T1;
CP014715.1	funannotate	exon	184514	185441	.	+	.	ID=GS115_000103-T1.exon1;Parent=GS115_000103-T1;
CP014715.1	funannotate	three_prime_UTR	185406	185441	.	+	.	ID=GS115_000103-T1.utr3p1;Parent=GS115_000103-T1;
CP014715.1	funannotate	CDS	184530	185405	.	+	0	ID=GS115_000103-T1.cds;Parent=GS115_000103-T1;
CP014715.1	funannotate	gene	185695	187647	.	+	.	ID=GS115_000104;
CP014715.1	funannotate	mRNA	185695	187647	.	+	.	ID=GS115_000104-T1;Parent=GS115_000104;product=hypothetical protein;
CP014715.1	funannotate	five_prime_UTR	185695	185706	.	+	.	ID=GS115_000104-T1.utr5p1;Parent=GS115_000104-T1;
CP014715.1	funannotate	exon	185695	187647	.	+	.	ID=GS115_000104-T1.exon1;Parent=GS115_000104-T1;
CP014715.1	funannotate	three_prime_UTR	187567	187647	.	+	.	ID=GS115_000104-T1.utr3p1;Parent=GS115_000104-T1;
CP014715.1	funannotate	CDS	185707	187566	.	+	0	ID=GS115_000104-T1.cds;Parent=GS115_000104-T1;
CP014715.1	funannotate	gene	187617	193290	.	-	.	ID=GS115_000105;
CP014715.1	funannotate	mRNA	187617	193290	.	-	.	ID=GS115_000105-T1;Parent=GS115_000105;product=hypothetical protein;
CP014715.1	funannotate	five_prime_UTR	193230	193290	.	-	.	ID=GS115_000105-T1.utr5p1;Parent=GS115_000105-T1;
CP014715.1	funannotate	exon	193216	193290	.	-	.	ID=GS115_000105-T1.exon1;Parent=GS115_000105-T1;
CP014715.1	funannotate	exon	187617	193153	.	-	.	ID=GS115_000105-T1.exon2;Parent=GS115_000105-T1;
CP014715.1	funannotate	three_prime_UTR	187617	187653	.	-	.	ID=GS115_000105-T1.utr3p1;Parent=GS115_000105-T1;
CP014715.1	funannotate	CDS	193216	193229	.	-	0	ID=GS115_000105-T1.cds;Parent=GS115_000105-T1;
CP014715.1	funannotate	CDS	187654	193153	.	-	1	ID=GS115_000105-T1.cds;Parent=GS115_000105-T1;
CP014715.1	funannotate	gene	193397	194424	.	-	.	ID=GS115_000106;
CP014715.1	funannotate	mRNA	193397	194424	.	-	.	ID=GS115_000106-T1;Parent=GS115_000106;product=hypothetical protein;
CP014715.1	funannotate	five_prime_UTR	194291	194424	.	-	.	ID=GS115_000106-T1.utr5p1;Parent=GS115_000106-T1;
CP014715.1	funannotate	exon	194273	194424	.	-	.	ID=GS115_000106-T1.exon1;Parent=GS115_000106-T1;
CP014715.1	funannotate	exon	193397	194203	.	-	.	ID=GS115_000106-T1.exon2;Parent=GS115_000106-T1;
CP014715.1	funannotate	three_prime_UTR	193397	193483	.	-	.	ID=GS115_000106-T1.utr3p1;Parent=GS115_000106-T1;
CP014715.1	funannotate	CDS	194273	194290	.	-	0	ID=GS115_000106-T1.cds;Parent=GS115_000106-T1;
CP014715.1	funannotate	CDS	193484	194203	.	-	0	ID=GS115_000106-T1.cds;Parent=GS115_000106-T1;
CP014715.1	funannotate	gene	194408	197209	.	-	.	ID=GS115_000107;
CP014715.1	funannotate	mRNA	194408	197209	.	-	.	ID=GS115_000107-T1;Parent=GS115_000107;product=hypothetical protein;
CP014715.1	funannotate	five_prime_UTR	197185	197209	.	-	.	ID=GS115_000107-T1.utr5p1;Parent=GS115_000107-T1;
CP014715.1	funannotate	exon	194408	197209	.	-	.	ID=GS115_000107-T1.exon1;Parent=GS115_000107-T1;
CP014715.1	funannotate	three_prime_UTR	194408	194472	.	-	.	ID=GS115_000107-T1.utr3p1;Parent=GS115_000107-T1;
CP014715.1	funannotate	CDS	194473	197184	.	-	0	ID=GS115_000107-T1.cds;Parent=GS115_000107-T1;
CP014715.1	funannotate	gene	198786	201319	.	+	.	ID=GS115_000108;
CP014715.1	funannotate	mRNA	198786	201319	.	+	.	ID=GS115_000108-T1;Parent=GS115_000108;product=hypothetical protein;
CP014715.1	funannotate	five_prime_UTR	198786	198858	.	+	.	ID=GS115_000108-T1.utr5p1;Parent=GS115_000108-T1;
CP014715.1	funannotate	exon	198786	201319	.	+	.	ID=GS115_000108-T1.exon1;Parent=GS115_000108-T1;
CP014715.1	funannotate	three_prime_UTR	201202	201319	.	+	.	ID=GS115_000108-T1.utr3p1;Parent=GS115_000108-T1;
CP014715.1	funannotate	CDS	198859	201201	.	+	0	ID=GS115_000108-T1.cds;Parent=GS115_000108-T1;
CP014715.1	funannotate	gene	201545	203551	.	+	.	ID=GS115_000109;
CP014715.1	funannotate	mRNA	201545	203551	.	+	.	ID=GS115_000109-T1;Parent=GS115_000109;product=hypothetical protein;
CP014715.1	funannotate	exon	201545	203551	.	+	.	ID=GS115_000109-T1.exon1;Parent=GS115_000109-T1;
CP014715.1	funannotate	CDS	201545	203551	.	+	0	ID=GS115_000109-T1.cds;Parent=GS115_000109-T1;
CP014715.1	funannotate	gene	203804	205639	.	+	.	ID=GS115_000110;
CP014715.1	funannotate	mRNA	203804	205639	.	+	.	ID=GS115_000110-T1;Parent=GS115_000110;product=hypothetical protein;
CP014715.1	funannotate	five_prime_UTR	203804	203823	.	+	.	ID=GS115_000110-T1.utr5p1;Parent=GS115_000110-T1;
CP014715.1	funannotate	exon	203804	205639	.	+	.	ID=GS115_000110-T1.exon1;Parent=GS115_000110-T1;
CP014715.1	funannotate	three_prime_UTR	205543	205639	.	+	.	ID=GS115_000110-T1.utr3p1;Parent=GS115_000110-T1;
CP014715.1	funannotate	CDS	203824	205542	.	+	0	ID=GS115_000110-T1.cds;Parent=GS115_000110-T1;
CP014715.1	funannotate	gene	205756	208032	.	+	.	ID=GS115_000111;
CP014715.1	funannotate	mRNA	205756	208032	.	+	.	ID=GS115_000111-T1;Parent=GS115_000111;product=hypothetical protein;
CP014715.1	funannotate	five_prime_UTR	205756	205857	.	+	.	ID=GS115_000111-T1.utr5p1;Parent=GS115_000111-T1;
CP014715.1	funannotate	exon	205756	208032	.	+	.	ID=GS115_000111-T1.exon1;Parent=GS115_000111-T1;
CP014715.1	funannotate	three_prime_UTR	207997	208032	.	+	.	ID=GS115_000111-T1.utr3p1;Parent=GS115_000111-T1;
CP014715.1	funannotate	CDS	205858	207996	.	+	0	ID=GS115_000111-T1.cds;Parent=GS115_000111-T1;
CP014715.1	funannotate	gene	207994	208526	.	-	.	ID=GS115_000112;
CP014715.1	funannotate	mRNA	207994	208526	.	-	.	ID=GS115_000112-T1;Parent=GS115_000112;product=hypothetical protein;
CP014715.1	funannotate	five_prime_UTR	208500	208526	.	-	.	ID=GS115_000112-T1.utr5p1;Parent=GS115_000112-T1;
CP014715.1	funannotate	exon	207994	208526	.	-	.	ID=GS115_000112-T1.exon1;Parent=GS115_000112-T1;
CP014715.1	funannotate	three_prime_UTR	207994	208061	.	-	.	ID=GS115_000112-T1.utr3p1;Parent=GS115_000112-T1;
CP014715.1	funannotate	CDS	208062	208499	.	-	0	ID=GS115_000112-T1.cds;Parent=GS115_000112-T1;
CP014715.1	funannotate	gene	208636	210714	.	-	.	ID=GS115_000113;
CP014715.1	funannotate	mRNA	208636	210714	.	-	.	ID=GS115_000113-T1;Parent=GS115_000113;product=hypothetical protein;
CP014715.1	funannotate	five_prime_UTR	210699	210714	.	-	.	ID=GS115_000113-T1.utr5p1;Parent=GS115_000113-T1;
CP014715.1	funannotate	exon	208636	210714	.	-	.	ID=GS115_000113-T1.exon1;Parent=GS115_000113-T1;
CP014715.1	funannotate	three_prime_UTR	208636	208658	.	-	.	ID=GS115_000113-T1.utr3p1;Parent=GS115_000113-T1;
CP014715.1	funannotate	CDS	208659	210698	.	-	0	ID=GS115_000113-T1.cds;Parent=GS115_000113-T1;
CP014715.1	funannotate	gene	210818	212243	.	-	.	ID=GS115_000114;
CP014715.1	funannotate	mRNA	210818	212243	.	-	.	ID=GS115_000114-T1;Parent=GS115_000114;product=hypothetical protein;
CP014715.1	funannotate	five_prime_UTR	212171	212243	.	-	.	ID=GS115_000114-T1.utr5p1;Parent=GS115_000114-T1;
CP014715.1	funannotate	exon	210818	212243	.	-	.	ID=GS115_000114-T1.exon1;Parent=GS115_000114-T1;
CP014715.1	funannotate	three_prime_UTR	210818	210844	.	-	.	ID=GS115_000114-T1.utr3p1;Parent=GS115_000114-T1;
CP014715.1	funannotate	CDS	210845	212170	.	-	0	ID=GS115_000114-T1.cds;Parent=GS115_000114-T1;
CP014715.1	funannotate	gene	212286	213779	.	+	.	ID=GS115_000115;
CP014715.1	funannotate	mRNA	212286	213779	.	+	.	ID=GS115_000115-T1;Parent=GS115_000115;product=hypothetical protein;
CP014715.1	funannotate	five_prime_UTR	212286	212299	.	+	.	ID=GS115_000115-T1.utr5p1;Parent=GS115_000115-T1;
CP014715.1	funannotate	exon	212286	213779	.	+	.	ID=GS115_000115-T1.exon1;Parent=GS115_000115-T1;
CP014715.1	funannotate	three_prime_UTR	213743	213779	.	+	.	ID=GS115_000115-T1.utr3p1;Parent=GS115_000115-T1;
CP014715.1	funannotate	CDS	212300	213742	.	+	0	ID=GS115_000115-T1.cds;Parent=GS115_000115-T1;
CP014715.1	funannotate	gene	213731	214187	.	-	.	ID=GS115_000116;
CP014715.1	funannotate	mRNA	213731	214187	.	-	.	ID=GS115_000116-T1;Parent=GS115_000116;product=hypothetical protein;
CP014715.1	funannotate	five_prime_UTR	214160	214187	.	-	.	ID=GS115_000116-T1.utr5p1;Parent=GS115_000116-T1;
CP014715.1	funannotate	exon	213731	214187	.	-	.	ID=GS115_000116-T1.exon1;Parent=GS115_000116-T1;
CP014715.1	funannotate	three_prime_UTR	213731	213769	.	-	.	ID=GS115_000116-T1.utr3p1;Parent=GS115_000116-T1;
CP014715.1	funannotate	CDS	213770	214159	.	-	0	ID=GS115_000116-T1.cds;Parent=GS115_000116-T1;
CP014715.1	funannotate	gene	214229	215031	.	+	.	ID=GS115_000117;
CP014715.1	funannotate	mRNA	214229	215031	.	+	.	ID=GS115_000117-T1;Parent=GS115_000117;product=hypothetical protein;
CP014715.1	funannotate	five_prime_UTR	214229	214247	.	+	.	ID=GS115_000117-T1.utr5p1;Parent=GS115_000117-T1;
CP014715.1	funannotate	exon	214229	215031	.	+	.	ID=GS115_000117-T1.exon1;Parent=GS115_000117-T1;
CP014715.1	funannotate	three_prime_UTR	214893	215031	.	+	.	ID=GS115_000117-T1.utr3p1;Parent=GS115_000117-T1;
CP014715.1	funannotate	CDS	214248	214892	.	+	0	ID=GS115_000117-T1.cds;Parent=GS115_000117-T1;
CP014715.1	funannotate	gene	214941	215812	.	-	.	ID=GS115_000118;
CP014715.1	funannotate	mRNA	214941	215812	.	-	.	ID=GS115_000118-T1;Parent=GS115_000118;product=hypothetical protein;
CP014715.1	funannotate	five_prime_UTR	215779	215812	.	-	.	ID=GS115_000118-T1.utr5p1;Parent=GS115_000118-T1;
CP014715.1	funannotate	exon	214941	215812	.	-	.	ID=GS115_000118-T1.exon1;Parent=GS115_000118-T1;
CP014715.1	funannotate	three_prime_UTR	214941	215016	.	-	.	ID=GS115_000118-T1.utr3p1;Parent=GS115_000118-T1;
CP014715.1	funannotate	CDS	215017	215778	.	-	0	ID=GS115_000118-T1.cds;Parent=GS115_000118-T1;
CP014715.1	funannotate	gene	217056	217472	.	+	.	ID=GS115_000119;
CP014715.1	funannotate	mRNA	217056	217472	.	+	.	ID=GS115_000119-T1;Parent=GS115_000119;product=hypothetical protein;
CP014715.1	funannotate	five_prime_UTR	217056	217140	.	+	.	ID=GS115_000119-T1.utr5p1;Parent=GS115_000119-T1;
CP014715.1	funannotate	exon	217056	217472	.	+	.	ID=GS115_000119-T1.exon1;Parent=GS115_000119-T1;
CP014715.1	funannotate	three_prime_UTR	217423	217472	.	+	.	ID=GS115_000119-T1.utr3p1;Parent=GS115_000119-T1;
CP014715.1	funannotate	CDS	217141	217422	.	+	0	ID=GS115_000119-T1.cds;Parent=GS115_000119-T1;
CP014715.1	funannotate	gene	217577	221810	.	+	.	ID=GS115_000120;
CP014715.1	funannotate	mRNA	217577	221810	.	+	.	ID=GS115_000120-T1;Parent=GS115_000120;product=hypothetical protein;
CP014715.1	funannotate	five_prime_UTR	217577	217615	.	+	.	ID=GS115_000120-T1.utr5p1;Parent=GS115_000120-T1;
CP014715.1	funannotate	exon	217577	221810	.	+	.	ID=GS115_000120-T1.exon1;Parent=GS115_000120-T1;
CP014715.1	funannotate	three_prime_UTR	221765	221810	.	+	.	ID=GS115_000120-T1.utr3p1;Parent=GS115_000120-T1;
CP014715.1	funannotate	CDS	217616	221764	.	+	0	ID=GS115_000120-T1.cds;Parent=GS115_000120-T1;
CP014715.1	funannotate	gene	222388	223214	.	+	.	ID=GS115_000121;
CP014715.1	funannotate	mRNA	222388	223214	.	+	.	ID=GS115_000121-T1;Parent=GS115_000121;product=hypothetical protein;
CP014715.1	funannotate	five_prime_UTR	222388	222438	.	+	.	ID=GS115_000121-T1.utr5p1;Parent=GS115_000121-T1;
CP014715.1	funannotate	exon	222388	223214	.	+	.	ID=GS115_000121-T1.exon1;Parent=GS115_000121-T1;
CP014715.1	funannotate	three_prime_UTR	223171	223214	.	+	.	ID=GS115_000121-T1.utr3p1;Parent=GS115_000121-T1;
CP014715.1	funannotate	CDS	222439	223170	.	+	0	ID=GS115_000121-T1.cds;Parent=GS115_000121-T1;
CP014715.1	funannotate	gene	223311	224168	.	+	.	ID=GS115_000122;
CP014715.1	funannotate	mRNA	223311	224168	.	+	.	ID=GS115_000122-T1;Parent=GS115_000122;product=hypothetical protein;
CP014715.1	funannotate	five_prime_UTR	223311	223339	.	+	.	ID=GS115_000122-T1.utr5p1;Parent=GS115_000122-T1;
CP014715.1	funannotate	exon	223311	223391	.	+	.	ID=GS115_000122-T1.exon1;Parent=GS115_000122-T1;
CP014715.1	funannotate	exon	223451	224168	.	+	.	ID=GS115_000122-T1.exon2;Parent=GS115_000122-T1;
CP014715.1	funannotate	three_prime_UTR	224083	224168	.	+	.	ID=GS115_000122-T1.utr3p1;Parent=GS115_000122-T1;
CP014715.1	funannotate	CDS	223340	223391	.	+	0	ID=GS115_000122-T1.cds;Parent=GS115_000122-T1;
CP014715.1	funannotate	CDS	223451	224082	.	+	2	ID=GS115_000122-T1.cds;Parent=GS115_000122-T1;
CP014715.1	funannotate	gene	224546	225500	.	-	.	ID=GS115_000123;
CP014715.1	funannotate	mRNA	224546	225500	.	-	.	ID=GS115_000123-T1;Parent=GS115_000123;product=hypothetical protein;
CP014715.1	funannotate	five_prime_UTR	225471	225500	.	-	.	ID=GS115_000123-T1.utr5p1;Parent=GS115_000123-T1;
CP014715.1	funannotate	exon	224546	225500	.	-	.	ID=GS115_000123-T1.exon1;Parent=GS115_000123-T1;
CP014715.1	funannotate	three_prime_UTR	224546	224603	.	-	.	ID=GS115_000123-T1.utr3p1;Parent=GS115_000123-T1;
CP014715.1	funannotate	CDS	224604	225470	.	-	0	ID=GS115_000123-T1.cds;Parent=GS115_000123-T1;
CP014715.1	funannotate	gene	225674	226486	.	+	.	ID=GS115_000124;
CP014715.1	funannotate	mRNA	225674	226486	.	+	.	ID=GS115_000124-T1;Parent=GS115_000124;product=hypothetical protein;
CP014715.1	funannotate	five_prime_UTR	225674	225806	.	+	.	ID=GS115_000124-T1.utr5p1;Parent=GS115_000124-T1;
CP014715.1	funannotate	exon	225674	226486	.	+	.	ID=GS115_000124-T1.exon1;Parent=GS115_000124-T1;
CP014715.1	funannotate	three_prime_UTR	226377	226486	.	+	.	ID=GS115_000124-T1.utr3p1;Parent=GS115_000124-T1;
CP014715.1	funannotate	CDS	225807	226376	.	+	0	ID=GS115_000124-T1.cds;Parent=GS115_000124-T1;
CP014715.1	funannotate	gene	226505	227855	.	-	.	ID=GS115_000125;
CP014715.1	funannotate	mRNA	226505	227855	.	-	.	ID=GS115_000125-T1;Parent=GS115_000125;product=hypothetical protein;
CP014715.1	funannotate	five_prime_UTR	227780	227855	.	-	.	ID=GS115_000125-T1.utr5p1;Parent=GS115_000125-T1;
CP014715.1	funannotate	exon	226505	227855	.	-	.	ID=GS115_000125-T1.exon1;Parent=GS115_000125-T1;
CP014715.1	funannotate	three_prime_UTR	226505	226567	.	-	.	ID=GS115_000125-T1.utr3p1;Parent=GS115_000125-T1;
CP014715.1	funannotate	CDS	226568	227779	.	-	0	ID=GS115_000125-T1.cds;Parent=GS115_000125-T1;
CP014715.1	funannotate	gene	227890	229305	.	-	.	ID=GS115_000126;
CP014715.1	funannotate	mRNA	227890	229305	.	-	.	ID=GS115_000126-T1;Parent=GS115_000126;product=hypothetical protein;
CP014715.1	funannotate	five_prime_UTR	229148	229305	.	-	.	ID=GS115_000126-T1.utr5p1;Parent=GS115_000126-T1;
CP014715.1	funannotate	exon	227890	229305	.	-	.	ID=GS115_000126-T1.exon1;Parent=GS115_000126-T1;
CP014715.1	funannotate	three_prime_UTR	227890	227989	.	-	.	ID=GS115_000126-T1.utr3p1;Parent=GS115_000126-T1;
CP014715.1	funannotate	CDS	227990	229147	.	-	0	ID=GS115_000126-T1.cds;Parent=GS115_000126-T1;
CP014715.1	funannotate	gene	229635	231308	.	+	.	ID=GS115_000127;
CP014715.1	funannotate	mRNA	229635	231308	.	+	.	ID=GS115_000127-T1;Parent=GS115_000127;product=hypothetical protein;
CP014715.1	funannotate	five_prime_UTR	229635	229695	.	+	.	ID=GS115_000127-T1.utr5p1;Parent=GS115_000127-T1;
CP014715.1	funannotate	exon	229635	231308	.	+	.	ID=GS115_000127-T1.exon1;Parent=GS115_000127-T1;
CP014715.1	funannotate	three_prime_UTR	231208	231308	.	+	.	ID=GS115_000127-T1.utr3p1;Parent=GS115_000127-T1;
CP014715.1	funannotate	CDS	229696	231207	.	+	0	ID=GS115_000127-T1.cds;Parent=GS115_000127-T1;
CP014715.1	funannotate	gene	231194	232624	.	-	.	ID=GS115_000128;
CP014715.1	funannotate	mRNA	231194	232624	.	-	.	ID=GS115_000128-T1;Parent=GS115_000128;product=hypothetical protein;
CP014715.1	funannotate	five_prime_UTR	232134	232624	.	-	.	ID=GS115_000128-T1.utr5p1;Parent=GS115_000128-T1;
CP014715.1	funannotate	exon	231194	232624	.	-	.	ID=GS115_000128-T1.exon1;Parent=GS115_000128-T1;
CP014715.1	funannotate	three_prime_UTR	231194	231263	.	-	.	ID=GS115_000128-T1.utr3p1;Parent=GS115_000128-T1;
CP014715.1	funannotate	CDS	231264	232133	.	-	0	ID=GS115_000128-T1.cds;Parent=GS115_000128-T1;
CP014715.1	funannotate	gene	232198	232634	.	+	.	ID=GS115_000129;
CP014715.1	funannotate	mRNA	232198	232634	.	+	.	ID=GS115_000129-T1;Parent=GS115_000129;product=hypothetical protein;
CP014715.1	funannotate	exon	232198	232634	.	+	.	ID=GS115_000129-T1.exon1;Parent=GS115_000129-T1;
CP014715.1	funannotate	three_prime_UTR	232576	232634	.	+	.	ID=GS115_000129-T1.utr3p1;Parent=GS115_000129-T1;
CP014715.1	funannotate	CDS	232198	232575	.	+	0	ID=GS115_000129-T1.cds;Parent=GS115_000129-T1;
CP014715.1	funannotate	gene	232601	233610	.	-	.	ID=GS115_000130;
CP014715.1	funannotate	mRNA	232601	233610	.	-	.	ID=GS115_000130-T1;Parent=GS115_000130;product=hypothetical protein;
CP014715.1	funannotate	five_prime_UTR	233564	233610	.	-	.	ID=GS115_000130-T1.utr5p1;Parent=GS115_000130-T1;
CP014715.1	funannotate	exon	232601	233610	.	-	.	ID=GS115_000130-T1.exon1;Parent=GS115_000130-T1;
CP014715.1	funannotate	three_prime_UTR	232601	232666	.	-	.	ID=GS115_000130-T1.utr3p1;Parent=GS115_000130-T1;
CP014715.1	funannotate	CDS	232667	233563	.	-	0	ID=GS115_000130-T1.cds;Parent=GS115_000130-T1;
CP014715.1	funannotate	gene	233909	235694	.	+	.	ID=GS115_000131;
CP014715.1	funannotate	mRNA	233909	235694	.	+	.	ID=GS115_000131-T1;Parent=GS115_000131;product=hypothetical protein;
CP014715.1	funannotate	five_prime_UTR	233909	233961	.	+	.	ID=GS115_000131-T1.utr5p1;Parent=GS115_000131-T1;
CP014715.1	funannotate	exon	233909	235694	.	+	.	ID=GS115_000131-T1.exon1;Parent=GS115_000131-T1;
CP014715.1	funannotate	three_prime_UTR	235663	235694	.	+	.	ID=GS115_000131-T1.utr3p1;Parent=GS115_000131-T1;
CP014715.1	funannotate	CDS	233962	235662	.	+	0	ID=GS115_000131-T1.cds;Parent=GS115_000131-T1;
CP014715.1	funannotate	gene	235834	237137	.	+	.	ID=GS115_000132;
CP014715.1	funannotate	mRNA	235834	237137	.	+	.	ID=GS115_000132-T1;Parent=GS115_000132;product=hypothetical protein;
CP014715.1	funannotate	five_prime_UTR	235834	235861	.	+	.	ID=GS115_000132-T1.utr5p1;Parent=GS115_000132-T1;
CP014715.1	funannotate	exon	235834	237137	.	+	.	ID=GS115_000132-T1.exon1;Parent=GS115_000132-T1;
CP014715.1	funannotate	three_prime_UTR	237089	237137	.	+	.	ID=GS115_000132-T1.utr3p1;Parent=GS115_000132-T1;
CP014715.1	funannotate	CDS	235862	237088	.	+	0	ID=GS115_000132-T1.cds;Parent=GS115_000132-T1;
CP014715.1	funannotate	gene	237217	238786	.	+	.	ID=GS115_000133;
CP014715.1	funannotate	mRNA	237217	238786	.	+	.	ID=GS115_000133-T1;Parent=GS115_000133;product=hypothetical protein;
CP014715.1	funannotate	five_prime_UTR	237217	237228	.	+	.	ID=GS115_000133-T1.utr5p1;Parent=GS115_000133-T1;
CP014715.1	funannotate	exon	237217	238786	.	+	.	ID=GS115_000133-T1.exon1;Parent=GS115_000133-T1;
CP014715.1	funannotate	three_prime_UTR	238741	238786	.	+	.	ID=GS115_000133-T1.utr3p1;Parent=GS115_000133-T1;
CP014715.1	funannotate	CDS	237229	238740	.	+	0	ID=GS115_000133-T1.cds;Parent=GS115_000133-T1;
CP014715.1	funannotate	gene	238813	239776	.	+	.	ID=GS115_000134;
CP014715.1	funannotate	mRNA	238813	239776	.	+	.	ID=GS115_000134-T1;Parent=GS115_000134;product=hypothetical protein;
CP014715.1	funannotate	five_prime_UTR	238813	238830	.	+	.	ID=GS115_000134-T1.utr5p1;Parent=GS115_000134-T1;
CP014715.1	funannotate	exon	238813	239776	.	+	.	ID=GS115_000134-T1.exon1;Parent=GS115_000134-T1;
CP014715.1	funannotate	three_prime_UTR	239758	239776	.	+	.	ID=GS115_000134-T1.utr3p1;Parent=GS115_000134-T1;
CP014715.1	funannotate	CDS	238831	239757	.	+	0	ID=GS115_000134-T1.cds;Parent=GS115_000134-T1;
CP014715.1	funannotate	gene	239875	241454	.	+	.	ID=GS115_000135;
CP014715.1	funannotate	mRNA	239875	241454	.	+	.	ID=GS115_000135-T1;Parent=GS115_000135;product=hypothetical protein;
CP014715.1	funannotate	five_prime_UTR	239875	239891	.	+	.	ID=GS115_000135-T1.utr5p1;Parent=GS115_000135-T1;
CP014715.1	funannotate	exon	239875	241454	.	+	.	ID=GS115_000135-T1.exon1;Parent=GS115_000135-T1;
CP014715.1	funannotate	three_prime_UTR	240753	241454	.	+	.	ID=GS115_000135-T1.utr3p1;Parent=GS115_000135-T1;
CP014715.1	funannotate	CDS	239892	240752	.	+	0	ID=GS115_000135-T1.cds;Parent=GS115_000135-T1;
CP014715.1	funannotate	gene	240409	242165	.	-	.	ID=GS115_000136;
CP014715.1	funannotate	mRNA	240409	242165	.	-	.	ID=GS115_000136-T1;Parent=GS115_000136;product=hypothetical protein;
CP014715.1	funannotate	five_prime_UTR	242162	242165	.	-	.	ID=GS115_000136-T1.utr5p1;Parent=GS115_000136-T1;
CP014715.1	funannotate	exon	240409	242165	.	-	.	ID=GS115_000136-T1.exon1;Parent=GS115_000136-T1;
CP014715.1	funannotate	three_prime_UTR	240409	240748	.	-	.	ID=GS115_000136-T1.utr3p1;Parent=GS115_000136-T1;
CP014715.1	funannotate	CDS	240749	242161	.	-	0	ID=GS115_000136-T1.cds;Parent=GS115_000136-T1;
CP014715.1	funannotate	gene	242279	242851	.	-	.	ID=GS115_000137;
CP014715.1	funannotate	mRNA	242279	242851	.	-	.	ID=GS115_000137-T1;Parent=GS115_000137;product=hypothetical protein;
CP014715.1	funannotate	five_prime_UTR	242794	242851	.	-	.	ID=GS115_000137-T1.utr5p1;Parent=GS115_000137-T1;
CP014715.1	funannotate	exon	242279	242851	.	-	.	ID=GS115_000137-T1.exon1;Parent=GS115_000137-T1;
CP014715.1	funannotate	three_prime_UTR	242279	242373	.	-	.	ID=GS115_000137-T1.utr3p1;Parent=GS115_000137-T1;
CP014715.1	funannotate	CDS	242374	242793	.	-	0	ID=GS115_000137-T1.cds;Parent=GS115_000137-T1;
CP014715.1	funannotate	gene	243023	243875	.	-	.	ID=GS115_000138;
CP014715.1	funannotate	mRNA	243023	243875	.	-	.	ID=GS115_000138-T1;Parent=GS115_000138;product=hypothetical protein;
CP014715.1	funannotate	five_prime_UTR	243662	243875	.	-	.	ID=GS115_000138-T1.utr5p1;Parent=GS115_000138-T1;
CP014715.1	funannotate	exon	243023	243875	.	-	.	ID=GS115_000138-T1.exon1;Parent=GS115_000138-T1;
CP014715.1	funannotate	three_prime_UTR	243023	243085	.	-	.	ID=GS115_000138-T1.utr3p1;Parent=GS115_000138-T1;
CP014715.1	funannotate	CDS	243086	243661	.	-	0	ID=GS115_000138-T1.cds;Parent=GS115_000138-T1;
CP014715.1	funannotate	gene	243954	245014	.	+	.	ID=GS115_000139;
CP014715.1	funannotate	mRNA	243954	245014	.	+	.	ID=GS115_000139-T1;Parent=GS115_000139;product=hypothetical protein;
CP014715.1	funannotate	five_prime_UTR	243954	244040	.	+	.	ID=GS115_000139-T1.utr5p1;Parent=GS115_000139-T1;
CP014715.1	funannotate	exon	243954	245014	.	+	.	ID=GS115_000139-T1.exon1;Parent=GS115_000139-T1;
CP014715.1	funannotate	three_prime_UTR	244941	245014	.	+	.	ID=GS115_000139-T1.utr3p1;Parent=GS115_000139-T1;
CP014715.1	funannotate	CDS	244041	244940	.	+	0	ID=GS115_000139-T1.cds;Parent=GS115_000139-T1;
CP014715.1	funannotate	gene	244991	248149	.	-	.	ID=GS115_000140;
CP014715.1	funannotate	mRNA	244991	248149	.	-	.	ID=GS115_000140-T1;Parent=GS115_000140;product=hypothetical protein;
CP014715.1	funannotate	five_prime_UTR	247984	248149	.	-	.	ID=GS115_000140-T1.utr5p1;Parent=GS115_000140-T1;
CP014715.1	funannotate	exon	244991	248149	.	-	.	ID=GS115_000140-T1.exon1;Parent=GS115_000140-T1;
CP014715.1	funannotate	three_prime_UTR	244991	245007	.	-	.	ID=GS115_000140-T1.utr3p1;Parent=GS115_000140-T1;
CP014715.1	funannotate	CDS	245008	247983	.	-	0	ID=GS115_000140-T1.cds;Parent=GS115_000140-T1;
CP014715.1	funannotate	gene	248267	250775	.	+	.	ID=GS115_000141;
CP014715.1	funannotate	mRNA	248267	250775	.	+	.	ID=GS115_000141-T1;Parent=GS115_000141;product=hypothetical protein;
CP014715.1	funannotate	five_prime_UTR	248267	248306	.	+	.	ID=GS115_000141-T1.utr5p1;Parent=GS115_000141-T1;
CP014715.1	funannotate	exon	248267	248338	.	+	.	ID=GS115_000141-T1.exon1;Parent=GS115_000141-T1;
CP014715.1	funannotate	exon	248401	250775	.	+	.	ID=GS115_000141-T1.exon2;Parent=GS115_000141-T1;
CP014715.1	funannotate	three_prime_UTR	250697	250775	.	+	.	ID=GS115_000141-T1.utr3p1;Parent=GS115_000141-T1;
CP014715.1	funannotate	CDS	248307	248338	.	+	0	ID=GS115_000141-T1.cds;Parent=GS115_000141-T1;
CP014715.1	funannotate	CDS	248401	250696	.	+	1	ID=GS115_000141-T1.cds;Parent=GS115_000141-T1;
CP014715.1	funannotate	gene	250675	251810	.	-	.	ID=GS115_000142;
CP014715.1	funannotate	mRNA	250675	251810	.	-	.	ID=GS115_000142-T1;Parent=GS115_000142;product=hypothetical protein;
CP014715.1	funannotate	five_prime_UTR	251733	251810	.	-	.	ID=GS115_000142-T1.utr5p1;Parent=GS115_000142-T1;
CP014715.1	funannotate	exon	250675	251810	.	-	.	ID=GS115_000142-T1.exon1;Parent=GS115_000142-T1;
CP014715.1	funannotate	three_prime_UTR	250675	250775	.	-	.	ID=GS115_000142-T1.utr3p1;Parent=GS115_000142-T1;
CP014715.1	funannotate	CDS	250776	251732	.	-	0	ID=GS115_000142-T1.cds;Parent=GS115_000142-T1;
CP014715.1	funannotate	gene	251990	253261	.	+	.	ID=GS115_000143;
CP014715.1	funannotate	mRNA	251990	253261	.	+	.	ID=GS115_000143-T1;Parent=GS115_000143;product=hypothetical protein;
CP014715.1	funannotate	exon	251990	253261	.	+	.	ID=GS115_000143-T1.exon1;Parent=GS115_000143-T1;
CP014715.1	funannotate	CDS	251990	253261	.	+	0	ID=GS115_000143-T1.cds;Parent=GS115_000143-T1;
CP014715.1	funannotate	gene	253408	253923	.	+	.	ID=GS115_000144;
CP014715.1	funannotate	mRNA	253408	253923	.	+	.	ID=GS115_000144-T1;Parent=GS115_000144;product=hypothetical protein;
CP014715.1	funannotate	exon	253408	253570	.	+	.	ID=GS115_000144-T1.exon1;Parent=GS115_000144-T1;
CP014715.1	funannotate	exon	253628	253923	.	+	.	ID=GS115_000144-T1.exon2;Parent=GS115_000144-T1;
CP014715.1	funannotate	CDS	253408	253570	.	+	0	ID=GS115_000144-T1.cds;Parent=GS115_000144-T1;
CP014715.1	funannotate	CDS	253628	253923	.	+	2	ID=GS115_000144-T1.cds;Parent=GS115_000144-T1;
CP014715.1	funannotate	gene	254016	254102	.	-	.	ID=GS115_000145;
CP014715.1	funannotate	tRNA	254016	254102	.	-	.	ID=GS115_000145-T1;Parent=GS115_000145;product=tRNA-Trp;
CP014715.1	funannotate	exon	254016	254102	.	-	.	ID=GS115_000145-T1.exon1;Parent=GS115_000145-T1;
CP014715.1	funannotate	gene	254863	257013	.	+	.	ID=GS115_000146;
CP014715.1	funannotate	mRNA	254863	257013	.	+	.	ID=GS115_000146-T1;Parent=GS115_000146;product=hypothetical protein;
CP014715.1	funannotate	five_prime_UTR	254863	254957	.	+	.	ID=GS115_000146-T1.utr5p1;Parent=GS115_000146-T1;
CP014715.1	funannotate	exon	254863	257013	.	+	.	ID=GS115_000146-T1.exon1;Parent=GS115_000146-T1;
CP014715.1	funannotate	three_prime_UTR	256941	257013	.	+	.	ID=GS115_000146-T1.utr3p1;Parent=GS115_000146-T1;
CP014715.1	funannotate	CDS	254958	256940	.	+	0	ID=GS115_000146-T1.cds;Parent=GS115_000146-T1;
CP014715.1	funannotate	gene	257112	257571	.	+	.	ID=GS115_000147;
CP014715.1	funannotate	mRNA	257112	257571	.	+	.	ID=GS115_000147-T1;Parent=GS115_000147;product=hypothetical protein;
CP014715.1	funannotate	five_prime_UTR	257112	257143	.	+	.	ID=GS115_000147-T1.utr5p1;Parent=GS115_000147-T1;
CP014715.1	funannotate	exon	257112	257571	.	+	.	ID=GS115_000147-T1.exon1;Parent=GS115_000147-T1;
CP014715.1	funannotate	three_prime_UTR	257513	257571	.	+	.	ID=GS115_000147-T1.utr3p1;Parent=GS115_000147-T1;
CP014715.1	funannotate	CDS	257144	257512	.	+	0	ID=GS115_000147-T1.cds;Parent=GS115_000147-T1;
CP014715.1	funannotate	gene	257614	266332	.	-	.	ID=GS115_000148;
CP014715.1	funannotate	mRNA	257614	266332	.	-	.	ID=GS115_000148-T1;Parent=GS115_000148;product=hypothetical protein;
CP014715.1	funannotate	exon	266302	266332	.	-	.	ID=GS115_000148-T1.exon1;Parent=GS115_000148-T1;
CP014715.1	funannotate	exon	257614	266255	.	-	.	ID=GS115_000148-T1.exon2;Parent=GS115_000148-T1;
CP014715.1	funannotate	CDS	266302	266332	.	-	0	ID=GS115_000148-T1.cds;Parent=GS115_000148-T1;
CP014715.1	funannotate	CDS	257614	266255	.	-	2	ID=GS115_000148-T1.cds;Parent=GS115_000148-T1;
CP014715.1	funannotate	gene	266464	267283	.	-	.	ID=GS115_000149;
CP014715.1	funannotate	mRNA	266464	267283	.	-	.	ID=GS115_000149-T1;Parent=GS115_000149;product=hypothetical protein;
CP014715.1	funannotate	five_prime_UTR	267216	267283	.	-	.	ID=GS115_000149-T1.utr5p1;Parent=GS115_000149-T1;
CP014715.1	funannotate	exon	267174	267283	.	-	.	ID=GS115_000149-T1.exon1;Parent=GS115_000149-T1;
CP014715.1	funannotate	exon	266464	266910	.	-	.	ID=GS115_000149-T1.exon2;Parent=GS115_000149-T1;
CP014715.1	funannotate	three_prime_UTR	266464	266538	.	-	.	ID=GS115_000149-T1.utr3p1;Parent=GS115_000149-T1;
CP014715.1	funannotate	CDS	267174	267215	.	-	0	ID=GS115_000149-T1.cds;Parent=GS115_000149-T1;
CP014715.1	funannotate	CDS	266539	266910	.	-	0	ID=GS115_000149-T1.cds;Parent=GS115_000149-T1;
CP014715.1	funannotate	gene	267431	268144	.	+	.	ID=GS115_000150;
CP014715.1	funannotate	mRNA	267431	268144	.	+	.	ID=GS115_000150-T1;Parent=GS115_000150;product=hypothetical protein;
CP014715.1	funannotate	five_prime_UTR	267431	267540	.	+	.	ID=GS115_000150-T1.utr5p1;Parent=GS115_000150-T1;
CP014715.1	funannotate	exon	267431	268144	.	+	.	ID=GS115_000150-T1.exon1;Parent=GS115_000150-T1;
CP014715.1	funannotate	three_prime_UTR	268123	268144	.	+	.	ID=GS115_000150-T1.utr3p1;Parent=GS115_000150-T1;
CP014715.1	funannotate	CDS	267541	268122	.	+	0	ID=GS115_000150-T1.cds;Parent=GS115_000150-T1;
CP014715.1	funannotate	gene	269067	270304	.	+	.	ID=GS115_000151;
CP014715.1	funannotate	mRNA	269067	270304	.	+	.	ID=GS115_000151-T1;Parent=GS115_000151;product=hypothetical protein;
CP014715.1	funannotate	five_prime_UTR	269067	269079	.	+	.	ID=GS115_000151-T1.utr5p1;Parent=GS115_000151-T1;
CP014715.1	funannotate	exon	269067	270304	.	+	.	ID=GS115_000151-T1.exon1;Parent=GS115_000151-T1;
CP014715.1	funannotate	three_prime_UTR	270271	270304	.	+	.	ID=GS115_000151-T1.utr3p1;Parent=GS115_000151-T1;
CP014715.1	funannotate	CDS	269080	270270	.	+	0	ID=GS115_000151-T1.cds;Parent=GS115_000151-T1;
CP014715.1	funannotate	gene	270465	273495	.	+	.	ID=GS115_000152;
CP014715.1	funannotate	mRNA	270465	273495	.	+	.	ID=GS115_000152-T1;Parent=GS115_000152;product=hypothetical protein;
CP014715.1	funannotate	five_prime_UTR	270465	270599	.	+	.	ID=GS115_000152-T1.utr5p1;Parent=GS115_000152-T1;
CP014715.1	funannotate	exon	270465	273495	.	+	.	ID=GS115_000152-T1.exon1;Parent=GS115_000152-T1;
CP014715.1	funannotate	three_prime_UTR	273426	273495	.	+	.	ID=GS115_000152-T1.utr3p1;Parent=GS115_000152-T1;
CP014715.1	funannotate	CDS	270600	273425	.	+	0	ID=GS115_000152-T1.cds;Parent=GS115_000152-T1;
CP014715.1	funannotate	gene	273428	275568	.	-	.	ID=GS115_000153;
CP014715.1	funannotate	mRNA	273428	275568	.	-	.	ID=GS115_000153-T1;Parent=GS115_000153;product=hypothetical protein;
CP014715.1	funannotate	five_prime_UTR	275557	275568	.	-	.	ID=GS115_000153-T1.utr5p1;Parent=GS115_000153-T1;
CP014715.1	funannotate	exon	273428	275568	.	-	.	ID=GS115_000153-T1.exon1;Parent=GS115_000153-T1;
CP014715.1	funannotate	three_prime_UTR	273428	273474	.	-	.	ID=GS115_000153-T1.utr3p1;Parent=GS115_000153-T1;
CP014715.1	funannotate	CDS	273475	275556	.	-	0	ID=GS115_000153-T1.cds;Parent=GS115_000153-T1;
CP014715.1	funannotate	gene	275704	276649	.	-	.	ID=GS115_000154;
CP014715.1	funannotate	mRNA	275704	276649	.	-	.	ID=GS115_000154-T1;Parent=GS115_000154;product=hypothetical protein;
CP014715.1	funannotate	five_prime_UTR	276635	276649	.	-	.	ID=GS115_000154-T1.utr5p1;Parent=GS115_000154-T1;
CP014715.1	funannotate	exon	275704	276649	.	-	.	ID=GS115_000154-T1.exon1;Parent=GS115_000154-T1;
CP014715.1	funannotate	three_prime_UTR	275704	275806	.	-	.	ID=GS115_000154-T1.utr3p1;Parent=GS115_000154-T1;
CP014715.1	funannotate	CDS	275807	276634	.	-	0	ID=GS115_000154-T1.cds;Parent=GS115_000154-T1;
CP014715.1	funannotate	gene	276810	282453	.	+	.	ID=GS115_000155;
CP014715.1	funannotate	mRNA	276810	282453	.	+	.	ID=GS115_000155-T1;Parent=GS115_000155;product=hypothetical protein;
CP014715.1	funannotate	five_prime_UTR	276810	276873	.	+	.	ID=GS115_000155-T1.utr5p1;Parent=GS115_000155-T1;
CP014715.1	funannotate	exon	276810	282453	.	+	.	ID=GS115_000155-T1.exon1;Parent=GS115_000155-T1;
CP014715.1	funannotate	three_prime_UTR	282403	282453	.	+	.	ID=GS115_000155-T1.utr3p1;Parent=GS115_000155-T1;
CP014715.1	funannotate	CDS	276874	282402	.	+	0	ID=GS115_000155-T1.cds;Parent=GS115_000155-T1;
CP014715.1	funannotate	gene	282388	285793	.	-	.	ID=GS115_000156;
CP014715.1	funannotate	mRNA	282388	285793	.	-	.	ID=GS115_000156-T1;Parent=GS115_000156;product=hypothetical protein;
CP014715.1	funannotate	five_prime_UTR	285711	285793	.	-	.	ID=GS115_000156-T1.utr5p1;Parent=GS115_000156-T1;
CP014715.1	funannotate	exon	282388	285793	.	-	.	ID=GS115_000156-T1.exon1;Parent=GS115_000156-T1;
CP014715.1	funannotate	three_prime_UTR	282388	282458	.	-	.	ID=GS115_000156-T1.utr3p1;Parent=GS115_000156-T1;
CP014715.1	funannotate	CDS	282459	285710	.	-	0	ID=GS115_000156-T1.cds;Parent=GS115_000156-T1;
CP014715.1	funannotate	gene	286147	287174	.	+	.	ID=GS115_000157;
CP014715.1	funannotate	mRNA	286147	287174	.	+	.	ID=GS115_000157-T1;Parent=GS115_000157;product=hypothetical protein;
CP014715.1	funannotate	five_prime_UTR	286147	286182	.	+	.	ID=GS115_000157-T1.utr5p1;Parent=GS115_000157-T1;
CP014715.1	funannotate	exon	286147	287174	.	+	.	ID=GS115_000157-T1.exon1;Parent=GS115_000157-T1;
CP014715.1	funannotate	three_prime_UTR	287017	287174	.	+	.	ID=GS115_000157-T1.utr3p1;Parent=GS115_000157-T1;
CP014715.1	funannotate	CDS	286183	287016	.	+	0	ID=GS115_000157-T1.cds;Parent=GS115_000157-T1;
CP014715.1	funannotate	gene	287284	289033	.	-	.	ID=GS115_000158;
CP014715.1	funannotate	mRNA	287284	289033	.	-	.	ID=GS115_000158-T1;Parent=GS115_000158;product=hypothetical protein;
CP014715.1	funannotate	five_prime_UTR	288971	289033	.	-	.	ID=GS115_000158-T1.utr5p1;Parent=GS115_000158-T1;
CP014715.1	funannotate	exon	287284	289033	.	-	.	ID=GS115_000158-T1.exon1;Parent=GS115_000158-T1;
CP014715.1	funannotate	three_prime_UTR	287284	287362	.	-	.	ID=GS115_000158-T1.utr3p1;Parent=GS115_000158-T1;
CP014715.1	funannotate	CDS	287363	288970	.	-	0	ID=GS115_000158-T1.cds;Parent=GS115_000158-T1;
CP014715.1	funannotate	gene	289960	291339	.	+	.	ID=GS115_000159;
CP014715.1	funannotate	mRNA	289960	291339	.	+	.	ID=GS115_000159-T1;Parent=GS115_000159;product=hypothetical protein;
CP014715.1	funannotate	five_prime_UTR	289960	290118	.	+	.	ID=GS115_000159-T1.utr5p1;Parent=GS115_000159-T1;
CP014715.1	funannotate	exon	289960	291339	.	+	.	ID=GS115_000159-T1.exon1;Parent=GS115_000159-T1;
CP014715.1	funannotate	CDS	290119	291339	.	+	0	ID=GS115_000159-T1.cds;Parent=GS115_000159-T1;
CP014715.1	funannotate	gene	291347	293228	.	-	.	ID=GS115_000160;
CP014715.1	funannotate	mRNA	291347	293228	.	-	.	ID=GS115_000160-T1;Parent=GS115_000160;product=hypothetical protein;
CP014715.1	funannotate	five_prime_UTR	292986	293228	.	-	.	ID=GS115_000160-T1.utr5p1;Parent=GS115_000160-T1;
CP014715.1	funannotate	exon	291347	293228	.	-	.	ID=GS115_000160-T1.exon1;Parent=GS115_000160-T1;
CP014715.1	funannotate	three_prime_UTR	291347	291359	.	-	.	ID=GS115_000160-T1.utr3p1;Parent=GS115_000160-T1;
CP014715.1	funannotate	CDS	291360	292985	.	-	0	ID=GS115_000160-T1.cds;Parent=GS115_000160-T1;
CP014715.1	funannotate	gene	293613	294839	.	-	.	ID=GS115_000161;
CP014715.1	funannotate	mRNA	293613	294839	.	-	.	ID=GS115_000161-T1;Parent=GS115_000161;product=hypothetical protein;
CP014715.1	funannotate	five_prime_UTR	294826	294839	.	-	.	ID=GS115_000161-T1.utr5p1;Parent=GS115_000161-T1;
CP014715.1	funannotate	exon	293613	294839	.	-	.	ID=GS115_000161-T1.exon1;Parent=GS115_000161-T1;
CP014715.1	funannotate	three_prime_UTR	293613	293640	.	-	.	ID=GS115_000161-T1.utr3p1;Parent=GS115_000161-T1;
CP014715.1	funannotate	CDS	293641	294825	.	-	0	ID=GS115_000161-T1.cds;Parent=GS115_000161-T1;
CP014715.1	funannotate	gene	294913	295844	.	-	.	ID=GS115_000162;
CP014715.1	funannotate	mRNA	294913	295844	.	-	.	ID=GS115_000162-T1;Parent=GS115_000162;product=hypothetical protein;
CP014715.1	funannotate	five_prime_UTR	295822	295844	.	-	.	ID=GS115_000162-T1.utr5p1;Parent=GS115_000162-T1;
CP014715.1	funannotate	exon	294913	295844	.	-	.	ID=GS115_000162-T1.exon1;Parent=GS115_000162-T1;
CP014715.1	funannotate	three_prime_UTR	294913	294954	.	-	.	ID=GS115_000162-T1.utr3p1;Parent=GS115_000162-T1;
CP014715.1	funannotate	CDS	294955	295821	.	-	0	ID=GS115_000162-T1.cds;Parent=GS115_000162-T1;
CP014715.1	funannotate	gene	296010	296625	.	+	.	ID=GS115_000163;
CP014715.1	funannotate	mRNA	296010	296625	.	+	.	ID=GS115_000163-T1;Parent=GS115_000163;product=hypothetical protein;
CP014715.1	funannotate	five_prime_UTR	296010	296042	.	+	.	ID=GS115_000163-T1.utr5p1;Parent=GS115_000163-T1;
CP014715.1	funannotate	exon	296010	296625	.	+	.	ID=GS115_000163-T1.exon1;Parent=GS115_000163-T1;
CP014715.1	funannotate	three_prime_UTR	296553	296625	.	+	.	ID=GS115_000163-T1.utr3p1;Parent=GS115_000163-T1;
CP014715.1	funannotate	CDS	296043	296552	.	+	0	ID=GS115_000163-T1.cds;Parent=GS115_000163-T1;
CP014715.1	funannotate	gene	297030	299761	.	-	.	ID=GS115_000164;
CP014715.1	funannotate	mRNA	297030	299761	.	-	.	ID=GS115_000164-T1;Parent=GS115_000164;product=hypothetical protein;
CP014715.1	funannotate	five_prime_UTR	299747	299761	.	-	.	ID=GS115_000164-T1.utr5p1;Parent=GS115_000164-T1;
CP014715.1	funannotate	exon	297030	299761	.	-	.	ID=GS115_000164-T1.exon1;Parent=GS115_000164-T1;
CP014715.1	funannotate	three_prime_UTR	297030	297097	.	-	.	ID=GS115_000164-T1.utr3p1;Parent=GS115_000164-T1;
CP014715.1	funannotate	CDS	297098	299746	.	-	0	ID=GS115_000164-T1.cds;Parent=GS115_000164-T1;
CP014715.1	funannotate	gene	300212	302258	.	+	.	ID=GS115_000165;
CP014715.1	funannotate	mRNA	300212	302258	.	+	.	ID=GS115_000165-T1;Parent=GS115_000165;product=hypothetical protein;
CP014715.1	funannotate	five_prime_UTR	300212	300269	.	+	.	ID=GS115_000165-T1.utr5p1;Parent=GS115_000165-T1;
CP014715.1	funannotate	exon	300212	302258	.	+	.	ID=GS115_000165-T1.exon1;Parent=GS115_000165-T1;
CP014715.1	funannotate	three_prime_UTR	302148	302258	.	+	.	ID=GS115_000165-T1.utr3p1;Parent=GS115_000165-T1;
CP014715.1	funannotate	CDS	300270	302147	.	+	0	ID=GS115_000165-T1.cds;Parent=GS115_000165-T1;
CP014715.1	funannotate	gene	302239	302823	.	-	.	ID=GS115_000166;
CP014715.1	funannotate	mRNA	302239	302823	.	-	.	ID=GS115_000166-T1;Parent=GS115_000166;product=hypothetical protein;
CP014715.1	funannotate	five_prime_UTR	302793	302823	.	-	.	ID=GS115_000166-T1.utr5p1;Parent=GS115_000166-T1;
CP014715.1	funannotate	exon	302785	302823	.	-	.	ID=GS115_000166-T1.exon1;Parent=GS115_000166-T1;
CP014715.1	funannotate	exon	302239	302714	.	-	.	ID=GS115_000166-T1.exon2;Parent=GS115_000166-T1;
CP014715.1	funannotate	three_prime_UTR	302239	302323	.	-	.	ID=GS115_000166-T1.utr3p1;Parent=GS115_000166-T1;
CP014715.1	funannotate	CDS	302785	302792	.	-	0	ID=GS115_000166-T1.cds;Parent=GS115_000166-T1;
CP014715.1	funannotate	CDS	302324	302714	.	-	1	ID=GS115_000166-T1.cds;Parent=GS115_000166-T1;
CP014715.1	funannotate	gene	302970	303858	.	+	.	ID=GS115_000167;
CP014715.1	funannotate	mRNA	302970	303858	.	+	.	ID=GS115_000167-T1;Parent=GS115_000167;product=hypothetical protein;
CP014715.1	funannotate	five_prime_UTR	302970	303029	.	+	.	ID=GS115_000167-T1.utr5p1;Parent=GS115_000167-T1;
CP014715.1	funannotate	exon	302970	303858	.	+	.	ID=GS115_000167-T1.exon1;Parent=GS115_000167-T1;
CP014715.1	funannotate	three_prime_UTR	303831	303858	.	+	.	ID=GS115_000167-T1.utr3p1;Parent=GS115_000167-T1;
CP014715.1	funannotate	CDS	303030	303830	.	+	0	ID=GS115_000167-T1.cds;Parent=GS115_000167-T1;
CP014715.1	funannotate	gene	303758	304468	.	-	.	ID=GS115_000168;
CP014715.1	funannotate	mRNA	303758	304468	.	-	.	ID=GS115_000168-T1;Parent=GS115_000168;product=hypothetical protein;
CP014715.1	funannotate	five_prime_UTR	304413	304468	.	-	.	ID=GS115_000168-T1.utr5p1;Parent=GS115_000168-T1;
CP014715.1	funannotate	exon	303758	304468	.	-	.	ID=GS115_000168-T1.exon1;Parent=GS115_000168-T1;
CP014715.1	funannotate	three_prime_UTR	303758	303833	.	-	.	ID=GS115_000168-T1.utr3p1;Parent=GS115_000168-T1;
CP014715.1	funannotate	CDS	303834	304412	.	-	0	ID=GS115_000168-T1.cds;Parent=GS115_000168-T1;
CP014715.1	funannotate	gene	304904	306115	.	+	.	ID=GS115_000169;
CP014715.1	funannotate	mRNA	304904	306115	.	+	.	ID=GS115_000169-T1;Parent=GS115_000169;product=hypothetical protein;
CP014715.1	funannotate	five_prime_UTR	304904	304944	.	+	.	ID=GS115_000169-T1.utr5p1;Parent=GS115_000169-T1;
CP014715.1	funannotate	exon	304904	306115	.	+	.	ID=GS115_000169-T1.exon1;Parent=GS115_000169-T1;
CP014715.1	funannotate	three_prime_UTR	306001	306115	.	+	.	ID=GS115_000169-T1.utr3p1;Parent=GS115_000169-T1;
CP014715.1	funannotate	CDS	304945	306000	.	+	0	ID=GS115_000169-T1.cds;Parent=GS115_000169-T1;
CP014715.1	funannotate	gene	306285	307438	.	+	.	ID=GS115_000170;
CP014715.1	funannotate	mRNA	306285	307438	.	+	.	ID=GS115_000170-T1;Parent=GS115_000170;product=hypothetical protein;
CP014715.1	funannotate	five_prime_UTR	306285	306359	.	+	.	ID=GS115_000170-T1.utr5p1;Parent=GS115_000170-T1;
CP014715.1	funannotate	exon	306285	307438	.	+	.	ID=GS115_000170-T1.exon1;Parent=GS115_000170-T1;
CP014715.1	funannotate	three_prime_UTR	307416	307438	.	+	.	ID=GS115_000170-T1.utr3p1;Parent=GS115_000170-T1;
CP014715.1	funannotate	CDS	306360	307415	.	+	0	ID=GS115_000170-T1.cds;Parent=GS115_000170-T1;
CP014715.1	funannotate	gene	307484	308515	.	-	.	ID=GS115_000171;
CP014715.1	funannotate	mRNA	307484	308515	.	-	.	ID=GS115_000171-T1;Parent=GS115_000171;product=hypothetical protein;
CP014715.1	funannotate	exon	307484	308515	.	-	.	ID=GS115_000171-T1.exon1;Parent=GS115_000171-T1;
CP014715.1	funannotate	CDS	307484	308515	.	-	0	ID=GS115_000171-T1.cds;Parent=GS115_000171-T1;
CP014715.1	funannotate	gene	309246	310811	.	-	.	ID=GS115_000172;
CP014715.1	funannotate	mRNA	309246	310811	.	-	.	ID=GS115_000172-T1;Parent=GS115_000172;product=hypothetical protein;
CP014715.1	funannotate	five_prime_UTR	310755	310811	.	-	.	ID=GS115_000172-T1.utr5p1;Parent=GS115_000172-T1;
CP014715.1	funannotate	exon	309246	310811	.	-	.	ID=GS115_000172-T1.exon1;Parent=GS115_000172-T1;
CP014715.1	funannotate	three_prime_UTR	309246	309284	.	-	.	ID=GS115_000172-T1.utr3p1;Parent=GS115_000172-T1;
CP014715.1	funannotate	CDS	309285	310754	.	-	0	ID=GS115_000172-T1.cds;Parent=GS115_000172-T1;
CP014715.1	funannotate	gene	311196	313292	.	+	.	ID=GS115_000173;
CP014715.1	funannotate	mRNA	311196	313292	.	+	.	ID=GS115_000173-T1;Parent=GS115_000173;product=hypothetical protein;
CP014715.1	funannotate	five_prime_UTR	311196	311235	.	+	.	ID=GS115_000173-T1.utr5p1;Parent=GS115_000173-T1;
CP014715.1	funannotate	exon	311196	313292	.	+	.	ID=GS115_000173-T1.exon1;Parent=GS115_000173-T1;
CP014715.1	funannotate	three_prime_UTR	313267	313292	.	+	.	ID=GS115_000173-T1.utr3p1;Parent=GS115_000173-T1;
CP014715.1	funannotate	CDS	311236	313266	.	+	0	ID=GS115_000173-T1.cds;Parent=GS115_000173-T1;
CP014715.1	funannotate	gene	313456	319472	.	+	.	ID=GS115_000174;
CP014715.1	funannotate	mRNA	313456	319472	.	+	.	ID=GS115_000174-T1;Parent=GS115_000174;product=hypothetical protein;
CP014715.1	funannotate	five_prime_UTR	313456	313469	.	+	.	ID=GS115_000174-T1.utr5p1;Parent=GS115_000174-T1;
CP014715.1	funannotate	exon	313456	319472	.	+	.	ID=GS115_000174-T1.exon1;Parent=GS115_000174-T1;
CP014715.1	funannotate	three_prime_UTR	319050	319472	.	+	.	ID=GS115_000174-T1.utr3p1;Parent=GS115_000174-T1;
CP014715.1	funannotate	CDS	313470	319049	.	+	0	ID=GS115_000174-T1.cds;Parent=GS115_000174-T1;
CP014715.1	funannotate	gene	319062	320016	.	-	.	ID=GS115_000175;
CP014715.1	funannotate	mRNA	319062	320016	.	-	.	ID=GS115_000175-T1;Parent=GS115_000175;product=hypothetical protein;
CP014715.1	funannotate	five_prime_UTR	319952	320016	.	-	.	ID=GS115_000175-T1.utr5p1;Parent=GS115_000175-T1;
CP014715.1	funannotate	exon	319062	320016	.	-	.	ID=GS115_000175-T1.exon1;Parent=GS115_000175-T1;
CP014715.1	funannotate	three_prime_UTR	319062	319138	.	-	.	ID=GS115_000175-T1.utr3p1;Parent=GS115_000175-T1;
CP014715.1	funannotate	CDS	319139	319951	.	-	0	ID=GS115_000175-T1.cds;Parent=GS115_000175-T1;
CP014715.1	funannotate	gene	322604	323540	.	+	.	ID=GS115_000176;
CP014715.1	funannotate	mRNA	322604	323540	.	+	.	ID=GS115_000176-T1;Parent=GS115_000176;product=hypothetical protein;
CP014715.1	funannotate	exon	322604	323540	.	+	.	ID=GS115_000176-T1.exon1;Parent=GS115_000176-T1;
CP014715.1	funannotate	three_prime_UTR	323528	323540	.	+	.	ID=GS115_000176-T1.utr3p1;Parent=GS115_000176-T1;
CP014715.1	funannotate	CDS	322604	323527	.	+	0	ID=GS115_000176-T1.cds;Parent=GS115_000176-T1;
CP014715.1	funannotate	gene	323687	324424	.	+	.	ID=GS115_000177;
CP014715.1	funannotate	mRNA	323687	324424	.	+	.	ID=GS115_000177-T1;Parent=GS115_000177;product=hypothetical protein;
CP014715.1	funannotate	five_prime_UTR	323687	323701	.	+	.	ID=GS115_000177-T1.utr5p1;Parent=GS115_000177-T1;
CP014715.1	funannotate	exon	323687	324424	.	+	.	ID=GS115_000177-T1.exon1;Parent=GS115_000177-T1;
CP014715.1	funannotate	three_prime_UTR	324407	324424	.	+	.	ID=GS115_000177-T1.utr3p1;Parent=GS115_000177-T1;
CP014715.1	funannotate	CDS	323702	324406	.	+	0	ID=GS115_000177-T1.cds;Parent=GS115_000177-T1;
CP014715.1	funannotate	gene	324532	325099	.	+	.	ID=GS115_000178;
CP014715.1	funannotate	mRNA	324532	325099	.	+	.	ID=GS115_000178-T1;Parent=GS115_000178;product=hypothetical protein;
CP014715.1	funannotate	five_prime_UTR	324532	324550	.	+	.	ID=GS115_000178-T1.utr5p1;Parent=GS115_000178-T1;
CP014715.1	funannotate	exon	324532	325099	.	+	.	ID=GS115_000178-T1.exon1;Parent=GS115_000178-T1;
CP014715.1	funannotate	three_prime_UTR	325037	325099	.	+	.	ID=GS115_000178-T1.utr3p1;Parent=GS115_000178-T1;
CP014715.1	funannotate	CDS	324551	325036	.	+	0	ID=GS115_000178-T1.cds;Parent=GS115_000178-T1;
CP014715.1	funannotate	gene	325394	325864	.	-	.	ID=GS115_000179;
CP014715.1	funannotate	mRNA	325394	325864	.	-	.	ID=GS115_000179-T1;Parent=GS115_000179;product=hypothetical protein;
CP014715.1	funannotate	exon	325394	325864	.	-	.	ID=GS115_000179-T1.exon1;Parent=GS115_000179-T1;
CP014715.1	funannotate	CDS	325394	325864	.	-	0	ID=GS115_000179-T1.cds;Parent=GS115_000179-T1;
CP014715.1	funannotate	gene	326013	328756	.	-	.	ID=GS115_000180;
CP014715.1	funannotate	mRNA	326013	328756	.	-	.	ID=GS115_000180-T1;Parent=GS115_000180;product=hypothetical protein;
CP014715.1	funannotate	five_prime_UTR	328565	328756	.	-	.	ID=GS115_000180-T1.utr5p1;Parent=GS115_000180-T1;
CP014715.1	funannotate	exon	326013	328756	.	-	.	ID=GS115_000180-T1.exon1;Parent=GS115_000180-T1;
CP014715.1	funannotate	three_prime_UTR	326013	326104	.	-	.	ID=GS115_000180-T1.utr3p1;Parent=GS115_000180-T1;
CP014715.1	funannotate	CDS	326105	328564	.	-	0	ID=GS115_000180-T1.cds;Parent=GS115_000180-T1;
CP014715.1	funannotate	gene	329334	330435	.	-	.	ID=GS115_000181;
CP014715.1	funannotate	mRNA	329334	330435	.	-	.	ID=GS115_000181-T1;Parent=GS115_000181;product=hypothetical protein;
CP014715.1	funannotate	five_prime_UTR	330414	330435	.	-	.	ID=GS115_000181-T1.utr5p1;Parent=GS115_000181-T1;
CP014715.1	funannotate	exon	329334	330435	.	-	.	ID=GS115_000181-T1.exon1;Parent=GS115_000181-T1;
CP014715.1	funannotate	three_prime_UTR	329334	329348	.	-	.	ID=GS115_000181-T1.utr3p1;Parent=GS115_000181-T1;
CP014715.1	funannotate	CDS	329349	330413	.	-	0	ID=GS115_000181-T1.cds;Parent=GS115_000181-T1;
CP014715.1	funannotate	gene	330698	332584	.	+	.	ID=GS115_000182;
CP014715.1	funannotate	mRNA	330698	332584	.	+	.	ID=GS115_000182-T1;Parent=GS115_000182;product=hypothetical protein;
CP014715.1	funannotate	five_prime_UTR	330698	330712	.	+	.	ID=GS115_000182-T1.utr5p1;Parent=GS115_000182-T1;
CP014715.1	funannotate	exon	330698	332584	.	+	.	ID=GS115_000182-T1.exon1;Parent=GS115_000182-T1;
CP014715.1	funannotate	three_prime_UTR	332057	332584	.	+	.	ID=GS115_000182-T1.utr3p1;Parent=GS115_000182-T1;
CP014715.1	funannotate	CDS	330713	332056	.	+	0	ID=GS115_000182-T1.cds;Parent=GS115_000182-T1;
CP014715.1	funannotate	gene	332829	333904	.	+	.	ID=GS115_000183;
CP014715.1	funannotate	mRNA	332829	333904	.	+	.	ID=GS115_000183-T1;Parent=GS115_000183;product=hypothetical protein;
CP014715.1	funannotate	five_prime_UTR	332829	332854	.	+	.	ID=GS115_000183-T1.utr5p1;Parent=GS115_000183-T1;
CP014715.1	funannotate	exon	332829	333904	.	+	.	ID=GS115_000183-T1.exon1;Parent=GS115_000183-T1;
CP014715.1	funannotate	three_prime_UTR	333878	333904	.	+	.	ID=GS115_000183-T1.utr3p1;Parent=GS115_000183-T1;
CP014715.1	funannotate	CDS	332855	333877	.	+	0	ID=GS115_000183-T1.cds;Parent=GS115_000183-T1;
CP014715.1	funannotate	gene	333775	334434	.	-	.	ID=GS115_000184;
CP014715.1	funannotate	mRNA	333775	334434	.	-	.	ID=GS115_000184-T1;Parent=GS115_000184;product=hypothetical protein;
CP014715.1	funannotate	five_prime_UTR	334392	334434	.	-	.	ID=GS115_000184-T1.utr5p1;Parent=GS115_000184-T1;
CP014715.1	funannotate	exon	333775	334434	.	-	.	ID=GS115_000184-T1.exon1;Parent=GS115_000184-T1;
CP014715.1	funannotate	three_prime_UTR	333775	333881	.	-	.	ID=GS115_000184-T1.utr3p1;Parent=GS115_000184-T1;
CP014715.1	funannotate	CDS	333882	334391	.	-	0	ID=GS115_000184-T1.cds;Parent=GS115_000184-T1;
CP014715.1	funannotate	gene	334548	335184	.	+	.	ID=GS115_000185;
CP014715.1	funannotate	mRNA	334548	335184	.	+	.	ID=GS115_000185-T1;Parent=GS115_000185;product=hypothetical protein;
CP014715.1	funannotate	five_prime_UTR	334548	334581	.	+	.	ID=GS115_000185-T1.utr5p1;Parent=GS115_000185-T1;
CP014715.1	funannotate	exon	334548	335184	.	+	.	ID=GS115_000185-T1.exon1;Parent=GS115_000185-T1;
CP014715.1	funannotate	three_prime_UTR	335008	335184	.	+	.	ID=GS115_000185-T1.utr3p1;Parent=GS115_000185-T1;
CP014715.1	funannotate	CDS	334582	335007	.	+	0	ID=GS115_000185-T1.cds;Parent=GS115_000185-T1;
CP014715.1	funannotate	gene	335043	337344	.	-	.	ID=GS115_000186;
CP014715.1	funannotate	mRNA	335043	337344	.	-	.	ID=GS115_000186-T1;Parent=GS115_000186;product=hypothetical protein;
CP014715.1	funannotate	five_prime_UTR	337301	337344	.	-	.	ID=GS115_000186-T1.utr5p1;Parent=GS115_000186-T1;
CP014715.1	funannotate	exon	335043	337344	.	-	.	ID=GS115_000186-T1.exon1;Parent=GS115_000186-T1;
CP014715.1	funannotate	three_prime_UTR	335043	335104	.	-	.	ID=GS115_000186-T1.utr3p1;Parent=GS115_000186-T1;
CP014715.1	funannotate	CDS	335105	337300	.	-	0	ID=GS115_000186-T1.cds;Parent=GS115_000186-T1;
CP014715.1	funannotate	gene	337502	341911	.	-	.	ID=GS115_000187;
CP014715.1	funannotate	mRNA	337502	341911	.	-	.	ID=GS115_000187-T1;Parent=GS115_000187;product=hypothetical protein;
CP014715.1	funannotate	five_prime_UTR	341877	341911	.	-	.	ID=GS115_000187-T1.utr5p1;Parent=GS115_000187-T1;
CP014715.1	funannotate	exon	337502	341911	.	-	.	ID=GS115_000187-T1.exon1;Parent=GS115_000187-T1;
CP014715.1	funannotate	three_prime_UTR	337502	337520	.	-	.	ID=GS115_000187-T1.utr3p1;Parent=GS115_000187-T1;
CP014715.1	funannotate	CDS	337521	341876	.	-	0	ID=GS115_000187-T1.cds;Parent=GS115_000187-T1;
CP014715.1	funannotate	gene	342008	343971	.	+	.	ID=GS115_000188;
CP014715.1	funannotate	mRNA	342008	343971	.	+	.	ID=GS115_000188-T1;Parent=GS115_000188;product=hypothetical protein;
CP014715.1	funannotate	five_prime_UTR	342008	342032	.	+	.	ID=GS115_000188-T1.utr5p1;Parent=GS115_000188-T1;
CP014715.1	funannotate	exon	342008	343971	.	+	.	ID=GS115_000188-T1.exon1;Parent=GS115_000188-T1;
CP014715.1	funannotate	three_prime_UTR	343956	343971	.	+	.	ID=GS115_000188-T1.utr3p1;Parent=GS115_000188-T1;
CP014715.1	funannotate	CDS	342033	343955	.	+	0	ID=GS115_000188-T1.cds;Parent=GS115_000188-T1;
CP014715.1	funannotate	gene	343943	348201	.	-	.	ID=GS115_000189;
CP014715.1	funannotate	mRNA	343943	348201	.	-	.	ID=GS115_000189-T1;Parent=GS115_000189;product=hypothetical protein;
CP014715.1	funannotate	five_prime_UTR	348164	348201	.	-	.	ID=GS115_000189-T1.utr5p1;Parent=GS115_000189-T1;
CP014715.1	funannotate	exon	343943	348201	.	-	.	ID=GS115_000189-T1.exon1;Parent=GS115_000189-T1;
CP014715.1	funannotate	three_prime_UTR	343943	343996	.	-	.	ID=GS115_000189-T1.utr3p1;Parent=GS115_000189-T1;
CP014715.1	funannotate	CDS	343997	348163	.	-	0	ID=GS115_000189-T1.cds;Parent=GS115_000189-T1;
CP014715.1	funannotate	gene	348355	350741	.	+	.	ID=GS115_000190;
CP014715.1	funannotate	mRNA	348355	350741	.	+	.	ID=GS115_000190-T1;Parent=GS115_000190;product=hypothetical protein;
CP014715.1	funannotate	five_prime_UTR	348355	348385	.	+	.	ID=GS115_000190-T1.utr5p1;Parent=GS115_000190-T1;
CP014715.1	funannotate	exon	348355	350741	.	+	.	ID=GS115_000190-T1.exon1;Parent=GS115_000190-T1;
CP014715.1	funannotate	three_prime_UTR	350708	350741	.	+	.	ID=GS115_000190-T1.utr3p1;Parent=GS115_000190-T1;
CP014715.1	funannotate	CDS	348386	350707	.	+	0	ID=GS115_000190-T1.cds;Parent=GS115_000190-T1;
CP014715.1	funannotate	gene	350626	352114	.	-	.	ID=GS115_000191;
CP014715.1	funannotate	mRNA	350626	352114	.	-	.	ID=GS115_000191-T1;Parent=GS115_000191;product=hypothetical protein;
CP014715.1	funannotate	five_prime_UTR	352062	352114	.	-	.	ID=GS115_000191-T1.utr5p1;Parent=GS115_000191-T1;
CP014715.1	funannotate	exon	350626	352114	.	-	.	ID=GS115_000191-T1.exon1;Parent=GS115_000191-T1;
CP014715.1	funannotate	three_prime_UTR	350626	350693	.	-	.	ID=GS115_000191-T1.utr3p1;Parent=GS115_000191-T1;
CP014715.1	funannotate	CDS	350694	352061	.	-	0	ID=GS115_000191-T1.cds;Parent=GS115_000191-T1;
CP014715.1	funannotate	gene	352198	353268	.	+	.	ID=GS115_000192;
CP014715.1	funannotate	mRNA	352198	353268	.	+	.	ID=GS115_000192-T1;Parent=GS115_000192;product=hypothetical protein;
CP014715.1	funannotate	five_prime_UTR	352198	352248	.	+	.	ID=GS115_000192-T1.utr5p1;Parent=GS115_000192-T1;
CP014715.1	funannotate	exon	352198	353268	.	+	.	ID=GS115_000192-T1.exon1;Parent=GS115_000192-T1;
CP014715.1	funannotate	three_prime_UTR	353233	353268	.	+	.	ID=GS115_000192-T1.utr3p1;Parent=GS115_000192-T1;
CP014715.1	funannotate	CDS	352249	353232	.	+	0	ID=GS115_000192-T1.cds;Parent=GS115_000192-T1;
CP014715.1	funannotate	gene	352950	354593	.	-	.	ID=GS115_000193;
CP014715.1	funannotate	mRNA	352950	354593	.	-	.	ID=GS115_000193-T1;Parent=GS115_000193;product=hypothetical protein;
CP014715.1	funannotate	five_prime_UTR	354556	354593	.	-	.	ID=GS115_000193-T1.utr5p1;Parent=GS115_000193-T1;
CP014715.1	funannotate	exon	354481	354593	.	-	.	ID=GS115_000193-T1.exon1;Parent=GS115_000193-T1;
CP014715.1	funannotate	exon	352950	354426	.	-	.	ID=GS115_000193-T1.exon2;Parent=GS115_000193-T1;
CP014715.1	funannotate	three_prime_UTR	352950	353259	.	-	.	ID=GS115_000193-T1.utr3p1;Parent=GS115_000193-T1;
CP014715.1	funannotate	CDS	354481	354555	.	-	0	ID=GS115_000193-T1.cds;Parent=GS115_000193-T1;
CP014715.1	funannotate	CDS	353260	354426	.	-	0	ID=GS115_000193-T1.cds;Parent=GS115_000193-T1;
CP014715.1	funannotate	gene	354899	356308	.	+	.	ID=GS115_000194;
CP014715.1	funannotate	mRNA	354899	356308	.	+	.	ID=GS115_000194-T1;Parent=GS115_000194;product=hypothetical protein;
CP014715.1	funannotate	five_prime_UTR	354899	354923	.	+	.	ID=GS115_000194-T1.utr5p1;Parent=GS115_000194-T1;
CP014715.1	funannotate	exon	354899	356308	.	+	.	ID=GS115_000194-T1.exon1;Parent=GS115_000194-T1;
CP014715.1	funannotate	three_prime_UTR	356277	356308	.	+	.	ID=GS115_000194-T1.utr3p1;Parent=GS115_000194-T1;
CP014715.1	funannotate	CDS	354924	356276	.	+	0	ID=GS115_000194-T1.cds;Parent=GS115_000194-T1;
CP014715.1	funannotate	gene	356243	357569	.	-	.	ID=GS115_000195;
CP014715.1	funannotate	mRNA	356243	357569	.	-	.	ID=GS115_000195-T1;Parent=GS115_000195;product=hypothetical protein;
CP014715.1	funannotate	five_prime_UTR	357526	357569	.	-	.	ID=GS115_000195-T1.utr5p1;Parent=GS115_000195-T1;
CP014715.1	funannotate	exon	356243	357569	.	-	.	ID=GS115_000195-T1.exon1;Parent=GS115_000195-T1;
CP014715.1	funannotate	three_prime_UTR	356243	356310	.	-	.	ID=GS115_000195-T1.utr3p1;Parent=GS115_000195-T1;
CP014715.1	funannotate	CDS	356311	357525	.	-	0	ID=GS115_000195-T1.cds;Parent=GS115_000195-T1;
CP014715.1	funannotate	gene	357612	358386	.	+	.	ID=GS115_000196;
CP014715.1	funannotate	mRNA	357612	358386	.	+	.	ID=GS115_000196-T1;Parent=GS115_000196;product=hypothetical protein;
CP014715.1	funannotate	five_prime_UTR	357612	357655	.	+	.	ID=GS115_000196-T1.utr5p1;Parent=GS115_000196-T1;
CP014715.1	funannotate	exon	357612	358386	.	+	.	ID=GS115_000196-T1.exon1;Parent=GS115_000196-T1;
CP014715.1	funannotate	three_prime_UTR	358085	358386	.	+	.	ID=GS115_000196-T1.utr3p1;Parent=GS115_000196-T1;
CP014715.1	funannotate	CDS	357656	358084	.	+	0	ID=GS115_000196-T1.cds;Parent=GS115_000196-T1;
CP014715.1	funannotate	gene	358071	359780	.	-	.	ID=GS115_000197;
CP014715.1	funannotate	mRNA	358071	359780	.	-	.	ID=GS115_000197-T1;Parent=GS115_000197;product=hypothetical protein;
CP014715.1	funannotate	five_prime_UTR	359730	359780	.	-	.	ID=GS115_000197-T1.utr5p1;Parent=GS115_000197-T1;
CP014715.1	funannotate	exon	358071	359780	.	-	.	ID=GS115_000197-T1.exon1;Parent=GS115_000197-T1;
CP014715.1	funannotate	three_prime_UTR	358071	358148	.	-	.	ID=GS115_000197-T1.utr3p1;Parent=GS115_000197-T1;
CP014715.1	funannotate	CDS	358149	359729	.	-	0	ID=GS115_000197-T1.cds;Parent=GS115_000197-T1;
CP014715.1	funannotate	gene	359939	361042	.	+	.	ID=GS115_000198;
CP014715.1	funannotate	mRNA	359939	361042	.	+	.	ID=GS115_000198-T1;Parent=GS115_000198;product=hypothetical protein;
CP014715.1	funannotate	five_prime_UTR	359939	360029	.	+	.	ID=GS115_000198-T1.utr5p1;Parent=GS115_000198-T1;
CP014715.1	funannotate	exon	359939	361042	.	+	.	ID=GS115_000198-T1.exon1;Parent=GS115_000198-T1;
CP014715.1	funannotate	three_prime_UTR	360969	361042	.	+	.	ID=GS115_000198-T1.utr3p1;Parent=GS115_000198-T1;
CP014715.1	funannotate	CDS	360030	360968	.	+	0	ID=GS115_000198-T1.cds;Parent=GS115_000198-T1;
CP014715.1	funannotate	gene	361045	362078	.	+	.	ID=GS115_000199;
CP014715.1	funannotate	mRNA	361045	362078	.	+	.	ID=GS115_000199-T1;Parent=GS115_000199;product=hypothetical protein;
CP014715.1	funannotate	five_prime_UTR	361045	361052	.	+	.	ID=GS115_000199-T1.utr5p1;Parent=GS115_000199-T1;
CP014715.1	funannotate	exon	361045	362078	.	+	.	ID=GS115_000199-T1.exon1;Parent=GS115_000199-T1;
CP014715.1	funannotate	three_prime_UTR	362037	362078	.	+	.	ID=GS115_000199-T1.utr3p1;Parent=GS115_000199-T1;
CP014715.1	funannotate	CDS	361053	362036	.	+	0	ID=GS115_000199-T1.cds;Parent=GS115_000199-T1;
CP014715.1	funannotate	gene	361409	362960	.	-	.	ID=GS115_000200;
CP014715.1	funannotate	mRNA	361409	362960	.	-	.	ID=GS115_000200-T1;Parent=GS115_000200;product=hypothetical protein;
CP014715.1	funannotate	five_prime_UTR	362922	362960	.	-	.	ID=GS115_000200-T1.utr5p1;Parent=GS115_000200-T1;
CP014715.1	funannotate	exon	361409	362960	.	-	.	ID=GS115_000200-T1.exon1;Parent=GS115_000200-T1;
CP014715.1	funannotate	three_prime_UTR	361409	362069	.	-	.	ID=GS115_000200-T1.utr3p1;Parent=GS115_000200-T1;
CP014715.1	funannotate	CDS	362070	362921	.	-	0	ID=GS115_000200-T1.cds;Parent=GS115_000200-T1;
CP014715.1	funannotate	gene	363050	364394	.	-	.	ID=GS115_000201;
CP014715.1	funannotate	mRNA	363050	364394	.	-	.	ID=GS115_000201-T1;Parent=GS115_000201;product=hypothetical protein;
CP014715.1	funannotate	five_prime_UTR	364384	364394	.	-	.	ID=GS115_000201-T1.utr5p1;Parent=GS115_000201-T1;
CP014715.1	funannotate	exon	363050	364394	.	-	.	ID=GS115_000201-T1.exon1;Parent=GS115_000201-T1;
CP014715.1	funannotate	three_prime_UTR	363050	363105	.	-	.	ID=GS115_000201-T1.utr3p1;Parent=GS115_000201-T1;
CP014715.1	funannotate	CDS	363106	364383	.	-	0	ID=GS115_000201-T1.cds;Parent=GS115_000201-T1;
CP014715.1	funannotate	gene	364631	365728	.	-	.	ID=GS115_000202;
CP014715.1	funannotate	mRNA	364631	365728	.	-	.	ID=GS115_000202-T1;Parent=GS115_000202;product=hypothetical protein;
CP014715.1	funannotate	five_prime_UTR	365705	365728	.	-	.	ID=GS115_000202-T1.utr5p1;Parent=GS115_000202-T1;
CP014715.1	funannotate	exon	364631	365728	.	-	.	ID=GS115_000202-T1.exon1;Parent=GS115_000202-T1;
CP014715.1	funannotate	three_prime_UTR	364631	364696	.	-	.	ID=GS115_000202-T1.utr3p1;Parent=GS115_000202-T1;
CP014715.1	funannotate	CDS	364697	365704	.	-	0	ID=GS115_000202-T1.cds;Parent=GS115_000202-T1;
CP014715.1	funannotate	gene	365993	366064	.	+	.	ID=GS115_000203;
CP014715.1	funannotate	tRNA	365993	366064	.	+	.	ID=GS115_000203-T1;Parent=GS115_000203;product=tRNA-Gly;
CP014715.1	funannotate	exon	365993	366064	.	+	.	ID=GS115_000203-T1.exon1;Parent=GS115_000203-T1;
CP014715.1	funannotate	gene	366572	366643	.	+	.	ID=GS115_000204;
CP014715.1	funannotate	tRNA	366572	366643	.	+	.	ID=GS115_000204-T1;Parent=GS115_000204;product=tRNA-Gly;
CP014715.1	funannotate	exon	366572	366643	.	+	.	ID=GS115_000204-T1.exon1;Parent=GS115_000204-T1;
CP014715.1	funannotate	gene	366908	367243	.	+	.	ID=GS115_000205;
CP014715.1	funannotate	mRNA	366908	367243	.	+	.	ID=GS115_000205-T1;Parent=GS115_000205;product=hypothetical protein;
CP014715.1	funannotate	exon	366908	367243	.	+	.	ID=GS115_000205-T1.exon1;Parent=GS115_000205-T1;
CP014715.1	funannotate	CDS	366908	367243	.	+	0	ID=GS115_000205-T1.cds;Parent=GS115_000205-T1;
CP014715.1	funannotate	gene	367208	368434	.	-	.	ID=GS115_000206;
CP014715.1	funannotate	mRNA	367208	368434	.	-	.	ID=GS115_000206-T1;Parent=GS115_000206;product=hypothetical protein;
CP014715.1	funannotate	five_prime_UTR	368382	368434	.	-	.	ID=GS115_000206-T1.utr5p1;Parent=GS115_000206-T1;
CP014715.1	funannotate	exon	367208	368434	.	-	.	ID=GS115_000206-T1.exon1;Parent=GS115_000206-T1;
CP014715.1	funannotate	three_prime_UTR	367208	367232	.	-	.	ID=GS115_000206-T1.utr3p1;Parent=GS115_000206-T1;
CP014715.1	funannotate	CDS	367233	368381	.	-	0	ID=GS115_000206-T1.cds;Parent=GS115_000206-T1;
CP014715.1	funannotate	gene	368500	370421	.	+	.	ID=GS115_000207;
CP014715.1	funannotate	mRNA	368500	370421	.	+	.	ID=GS115_000207-T1;Parent=GS115_000207;product=hypothetical protein;
CP014715.1	funannotate	five_prime_UTR	368500	368564	.	+	.	ID=GS115_000207-T1.utr5p1;Parent=GS115_000207-T1;
CP014715.1	funannotate	exon	368500	370421	.	+	.	ID=GS115_000207-T1.exon1;Parent=GS115_000207-T1;
CP014715.1	funannotate	three_prime_UTR	370374	370421	.	+	.	ID=GS115_000207-T1.utr3p1;Parent=GS115_000207-T1;
CP014715.1	funannotate	CDS	368565	370373	.	+	0	ID=GS115_000207-T1.cds;Parent=GS115_000207-T1;
CP014715.1	funannotate	gene	370784	372261	.	-	.	ID=GS115_000208;
CP014715.1	funannotate	mRNA	370784	372261	.	-	.	ID=GS115_000208-T1;Parent=GS115_000208;product=hypothetical protein;
CP014715.1	funannotate	five_prime_UTR	372178	372261	.	-	.	ID=GS115_000208-T1.utr5p1;Parent=GS115_000208-T1;
CP014715.1	funannotate	exon	370784	372261	.	-	.	ID=GS115_000208-T1.exon1;Parent=GS115_000208-T1;
CP014715.1	funannotate	three_prime_UTR	370784	370959	.	-	.	ID=GS115_000208-T1.utr3p1;Parent=GS115_000208-T1;
CP014715.1	funannotate	CDS	370960	372177	.	-	0	ID=GS115_000208-T1.cds;Parent=GS115_000208-T1;
CP014715.1	funannotate	gene	372857	373881	.	-	.	ID=GS115_000209;
CP014715.1	funannotate	mRNA	372857	373881	.	-	.	ID=GS115_000209-T1;Parent=GS115_000209;product=hypothetical protein;
CP014715.1	funannotate	five_prime_UTR	373864	373881	.	-	.	ID=GS115_000209-T1.utr5p1;Parent=GS115_000209-T1;
CP014715.1	funannotate	exon	372857	373881	.	-	.	ID=GS115_000209-T1.exon1;Parent=GS115_000209-T1;
CP014715.1	funannotate	three_prime_UTR	372857	372927	.	-	.	ID=GS115_000209-T1.utr3p1;Parent=GS115_000209-T1;
CP014715.1	funannotate	CDS	372928	373863	.	-	0	ID=GS115_000209-T1.cds;Parent=GS115_000209-T1;
CP014715.1	funannotate	gene	374668	376500	.	+	.	ID=GS115_000210;
CP014715.1	funannotate	mRNA	374668	376500	.	+	.	ID=GS115_000210-T1;Parent=GS115_000210;product=hypothetical protein;
CP014715.1	funannotate	exon	374668	376500	.	+	.	ID=GS115_000210-T1.exon1;Parent=GS115_000210-T1;
CP014715.1	funannotate	CDS	374668	376500	.	+	0	ID=GS115_000210-T1.cds;Parent=GS115_000210-T1;
CP014715.1	funannotate	gene	376967	378514	.	+	.	ID=GS115_000211;
CP014715.1	funannotate	mRNA	376967	378514	.	+	.	ID=GS115_000211-T1;Parent=GS115_000211;product=hypothetical protein;
CP014715.1	funannotate	five_prime_UTR	376967	377000	.	+	.	ID=GS115_000211-T1.utr5p1;Parent=GS115_000211-T1;
CP014715.1	funannotate	exon	376967	378514	.	+	.	ID=GS115_000211-T1.exon1;Parent=GS115_000211-T1;
CP014715.1	funannotate	three_prime_UTR	378438	378514	.	+	.	ID=GS115_000211-T1.utr3p1;Parent=GS115_000211-T1;
CP014715.1	funannotate	CDS	377001	378437	.	+	0	ID=GS115_000211-T1.cds;Parent=GS115_000211-T1;
CP014715.1	funannotate	gene	378522	379020	.	+	.	ID=GS115_000212;
CP014715.1	funannotate	mRNA	378522	379020	.	+	.	ID=GS115_000212-T1;Parent=GS115_000212;product=hypothetical protein;
CP014715.1	funannotate	five_prime_UTR	378522	378557	.	+	.	ID=GS115_000212-T1.utr5p1;Parent=GS115_000212-T1;
CP014715.1	funannotate	exon	378522	379020	.	+	.	ID=GS115_000212-T1.exon1;Parent=GS115_000212-T1;
CP014715.1	funannotate	three_prime_UTR	378987	379020	.	+	.	ID=GS115_000212-T1.utr3p1;Parent=GS115_000212-T1;
CP014715.1	funannotate	CDS	378558	378986	.	+	0	ID=GS115_000212-T1.cds;Parent=GS115_000212-T1;
CP014715.1	funannotate	gene	378988	380502	.	-	.	ID=GS115_000213;
CP014715.1	funannotate	mRNA	378988	380502	.	-	.	ID=GS115_000213-T1;Parent=GS115_000213;product=hypothetical protein;
CP014715.1	funannotate	five_prime_UTR	380401	380502	.	-	.	ID=GS115_000213-T1.utr5p1;Parent=GS115_000213-T1;
CP014715.1	funannotate	exon	378988	380502	.	-	.	ID=GS115_000213-T1.exon1;Parent=GS115_000213-T1;
CP014715.1	funannotate	three_prime_UTR	378988	379011	.	-	.	ID=GS115_000213-T1.utr3p1;Parent=GS115_000213-T1;
CP014715.1	funannotate	CDS	379012	380400	.	-	0	ID=GS115_000213-T1.cds;Parent=GS115_000213-T1;
CP014715.1	funannotate	gene	380870	382247	.	+	.	ID=GS115_000214;
CP014715.1	funannotate	mRNA	380870	382247	.	+	.	ID=GS115_000214-T1;Parent=GS115_000214;product=hypothetical protein;
CP014715.1	funannotate	five_prime_UTR	380870	380943	.	+	.	ID=GS115_000214-T1.utr5p1;Parent=GS115_000214-T1;
CP014715.1	funannotate	exon	380870	382247	.	+	.	ID=GS115_000214-T1.exon1;Parent=GS115_000214-T1;
CP014715.1	funannotate	three_prime_UTR	382180	382247	.	+	.	ID=GS115_000214-T1.utr3p1;Parent=GS115_000214-T1;
CP014715.1	funannotate	CDS	380944	382179	.	+	0	ID=GS115_000214-T1.cds;Parent=GS115_000214-T1;
CP014715.1	funannotate	gene	382183	383400	.	-	.	ID=GS115_000215;
CP014715.1	funannotate	mRNA	382183	383400	.	-	.	ID=GS115_000215-T1;Parent=GS115_000215;product=hypothetical protein;
CP014715.1	funannotate	five_prime_UTR	383289	383400	.	-	.	ID=GS115_000215-T1.utr5p1;Parent=GS115_000215-T1;
CP014715.1	funannotate	exon	382183	383400	.	-	.	ID=GS115_000215-T1.exon1;Parent=GS115_000215-T1;
CP014715.1	funannotate	three_prime_UTR	382183	382256	.	-	.	ID=GS115_000215-T1.utr3p1;Parent=GS115_000215-T1;
CP014715.1	funannotate	CDS	382257	383288	.	-	0	ID=GS115_000215-T1.cds;Parent=GS115_000215-T1;
CP014715.1	funannotate	gene	383447	385234	.	-	.	ID=GS115_000216;
CP014715.1	funannotate	mRNA	383447	385234	.	-	.	ID=GS115_000216-T1;Parent=GS115_000216;product=hypothetical protein;
CP014715.1	funannotate	five_prime_UTR	385219	385234	.	-	.	ID=GS115_000216-T1.utr5p1;Parent=GS115_000216-T1;
CP014715.1	funannotate	exon	383447	385234	.	-	.	ID=GS115_000216-T1.exon1;Parent=GS115_000216-T1;
CP014715.1	funannotate	three_prime_UTR	383447	383505	.	-	.	ID=GS115_000216-T1.utr3p1;Parent=GS115_000216-T1;
CP014715.1	funannotate	CDS	383506	385218	.	-	0	ID=GS115_000216-T1.cds;Parent=GS115_000216-T1;
CP014715.1	funannotate	gene	385366	386512	.	-	.	ID=GS115_000217;
CP014715.1	funannotate	mRNA	385366	386512	.	-	.	ID=GS115_000217-T1;Parent=GS115_000217;product=hypothetical protein;
CP014715.1	funannotate	five_prime_UTR	386467	386512	.	-	.	ID=GS115_000217-T1.utr5p1;Parent=GS115_000217-T1;
CP014715.1	funannotate	exon	385366	386512	.	-	.	ID=GS115_000217-T1.exon1;Parent=GS115_000217-T1;
CP014715.1	funannotate	three_prime_UTR	385366	385401	.	-	.	ID=GS115_000217-T1.utr3p1;Parent=GS115_000217-T1;
CP014715.1	funannotate	CDS	385402	386466	.	-	0	ID=GS115_000217-T1.cds;Parent=GS115_000217-T1;
CP014715.1	funannotate	gene	386562	388144	.	+	.	ID=GS115_000218;
CP014715.1	funannotate	mRNA	386562	388144	.	+	.	ID=GS115_000218-T1;Parent=GS115_000218;product=hypothetical protein;
CP014715.1	funannotate	five_prime_UTR	386562	386583	.	+	.	ID=GS115_000218-T1.utr5p1;Parent=GS115_000218-T1;
CP014715.1	funannotate	exon	386562	388144	.	+	.	ID=GS115_000218-T1.exon1;Parent=GS115_000218-T1;
CP014715.1	funannotate	three_prime_UTR	388069	388144	.	+	.	ID=GS115_000218-T1.utr3p1;Parent=GS115_000218-T1;
CP014715.1	funannotate	CDS	386584	388068	.	+	0	ID=GS115_000218-T1.cds;Parent=GS115_000218-T1;
CP014715.1	funannotate	gene	388175	389091	.	+	.	ID=GS115_000219;
CP014715.1	funannotate	mRNA	388175	389091	.	+	.	ID=GS115_000219-T1;Parent=GS115_000219;product=hypothetical protein;
CP014715.1	funannotate	five_prime_UTR	388175	388256	.	+	.	ID=GS115_000219-T1.utr5p1;Parent=GS115_000219-T1;
CP014715.1	funannotate	exon	388175	389091	.	+	.	ID=GS115_000219-T1.exon1;Parent=GS115_000219-T1;
CP014715.1	funannotate	three_prime_UTR	389070	389091	.	+	.	ID=GS115_000219-T1.utr3p1;Parent=GS115_000219-T1;
CP014715.1	funannotate	CDS	388257	389069	.	+	0	ID=GS115_000219-T1.cds;Parent=GS115_000219-T1;
CP014715.1	funannotate	gene	389189	389260	.	+	.	ID=GS115_000220;
CP014715.1	funannotate	tRNA	389189	389260	.	+	.	ID=GS115_000220-T1;Parent=GS115_000220;product=tRNA-Gln;
CP014715.1	funannotate	exon	389189	389260	.	+	.	ID=GS115_000220-T1.exon1;Parent=GS115_000220-T1;
CP014715.1	funannotate	gene	389351	389932	.	+	.	ID=GS115_000221;
CP014715.1	funannotate	mRNA	389351	389932	.	+	.	ID=GS115_000221-T1;Parent=GS115_000221;product=hypothetical protein;
CP014715.1	funannotate	five_prime_UTR	389351	389384	.	+	.	ID=GS115_000221-T1.utr5p1;Parent=GS115_000221-T1;
CP014715.1	funannotate	exon	389351	389932	.	+	.	ID=GS115_000221-T1.exon1;Parent=GS115_000221-T1;
CP014715.1	funannotate	three_prime_UTR	389808	389932	.	+	.	ID=GS115_000221-T1.utr3p1;Parent=GS115_000221-T1;
CP014715.1	funannotate	CDS	389385	389807	.	+	0	ID=GS115_000221-T1.cds;Parent=GS115_000221-T1;
CP014715.1	funannotate	gene	389866	391076	.	-	.	ID=GS115_000222;
CP014715.1	funannotate	mRNA	389866	391076	.	-	.	ID=GS115_000222-T1;Parent=GS115_000222;product=hypothetical protein;
CP014715.1	funannotate	five_prime_UTR	391054	391076	.	-	.	ID=GS115_000222-T1.utr5p1;Parent=GS115_000222-T1;
CP014715.1	funannotate	exon	389866	391076	.	-	.	ID=GS115_000222-T1.exon1;Parent=GS115_000222-T1;
CP014715.1	funannotate	three_prime_UTR	389866	389925	.	-	.	ID=GS115_000222-T1.utr3p1;Parent=GS115_000222-T1;
CP014715.1	funannotate	CDS	389926	391053	.	-	0	ID=GS115_000222-T1.cds;Parent=GS115_000222-T1;
CP014715.1	funannotate	gene	391173	392727	.	-	.	ID=GS115_000223;
CP014715.1	funannotate	mRNA	391173	392727	.	-	.	ID=GS115_000223-T1;Parent=GS115_000223;product=hypothetical protein;
CP014715.1	funannotate	five_prime_UTR	392657	392727	.	-	.	ID=GS115_000223-T1.utr5p1;Parent=GS115_000223-T1;
CP014715.1	funannotate	exon	391173	392727	.	-	.	ID=GS115_000223-T1.exon1;Parent=GS115_000223-T1;
CP014715.1	funannotate	three_prime_UTR	391173	391186	.	-	.	ID=GS115_000223-T1.utr3p1;Parent=GS115_000223-T1;
CP014715.1	funannotate	CDS	391187	392656	.	-	0	ID=GS115_000223-T1.cds;Parent=GS115_000223-T1;
CP014715.1	funannotate	gene	392835	394284	.	-	.	ID=GS115_000224;
CP014715.1	funannotate	mRNA	392835	394284	.	-	.	ID=GS115_000224-T1;Parent=GS115_000224;product=hypothetical protein;
CP014715.1	funannotate	five_prime_UTR	394264	394284	.	-	.	ID=GS115_000224-T1.utr5p1;Parent=GS115_000224-T1;
CP014715.1	funannotate	exon	392835	394284	.	-	.	ID=GS115_000224-T1.exon1;Parent=GS115_000224-T1;
CP014715.1	funannotate	three_prime_UTR	392835	392847	.	-	.	ID=GS115_000224-T1.utr3p1;Parent=GS115_000224-T1;
CP014715.1	funannotate	CDS	392848	394263	.	-	0	ID=GS115_000224-T1.cds;Parent=GS115_000224-T1;
CP014715.1	funannotate	gene	394790	396709	.	+	.	ID=GS115_000225;
CP014715.1	funannotate	mRNA	394790	396709	.	+	.	ID=GS115_000225-T1;Parent=GS115_000225;product=hypothetical protein;
CP014715.1	funannotate	five_prime_UTR	394790	394802	.	+	.	ID=GS115_000225-T1.utr5p1;Parent=GS115_000225-T1;
CP014715.1	funannotate	exon	394790	396709	.	+	.	ID=GS115_000225-T1.exon1;Parent=GS115_000225-T1;
CP014715.1	funannotate	three_prime_UTR	396699	396709	.	+	.	ID=GS115_000225-T1.utr3p1;Parent=GS115_000225-T1;
CP014715.1	funannotate	CDS	394803	396698	.	+	0	ID=GS115_000225-T1.cds;Parent=GS115_000225-T1;
CP014715.1	funannotate	gene	396878	399414	.	+	.	ID=GS115_000226;
CP014715.1	funannotate	mRNA	396878	399414	.	+	.	ID=GS115_000226-T1;Parent=GS115_000226;product=hypothetical protein;
CP014715.1	funannotate	five_prime_UTR	396878	396889	.	+	.	ID=GS115_000226-T1.utr5p1;Parent=GS115_000226-T1;
CP014715.1	funannotate	exon	396878	399414	.	+	.	ID=GS115_000226-T1.exon1;Parent=GS115_000226-T1;
CP014715.1	funannotate	three_prime_UTR	399353	399414	.	+	.	ID=GS115_000226-T1.utr3p1;Parent=GS115_000226-T1;
CP014715.1	funannotate	CDS	396890	399352	.	+	0	ID=GS115_000226-T1.cds;Parent=GS115_000226-T1;
CP014715.1	funannotate	gene	399371	400301	.	-	.	ID=GS115_000227;
CP014715.1	funannotate	mRNA	399371	400301	.	-	.	ID=GS115_000227-T1;Parent=GS115_000227;product=hypothetical protein;
CP014715.1	funannotate	five_prime_UTR	400243	400301	.	-	.	ID=GS115_000227-T1.utr5p1;Parent=GS115_000227-T1;
CP014715.1	funannotate	exon	399371	400301	.	-	.	ID=GS115_000227-T1.exon1;Parent=GS115_000227-T1;
CP014715.1	funannotate	three_prime_UTR	399371	399438	.	-	.	ID=GS115_000227-T1.utr3p1;Parent=GS115_000227-T1;
CP014715.1	funannotate	CDS	399439	400242	.	-	0	ID=GS115_000227-T1.cds;Parent=GS115_000227-T1;
CP014715.1	funannotate	gene	401174	402488	.	+	.	ID=GS115_000228;
CP014715.1	funannotate	mRNA	401174	402488	.	+	.	ID=GS115_000228-T1;Parent=GS115_000228;product=hypothetical protein;
CP014715.1	funannotate	five_prime_UTR	401174	401329	.	+	.	ID=GS115_000228-T1.utr5p1;Parent=GS115_000228-T1;
CP014715.1	funannotate	exon	401174	402488	.	+	.	ID=GS115_000228-T1.exon1;Parent=GS115_000228-T1;
CP014715.1	funannotate	three_prime_UTR	402428	402488	.	+	.	ID=GS115_000228-T1.utr3p1;Parent=GS115_000228-T1;
CP014715.1	funannotate	CDS	401330	402427	.	+	0	ID=GS115_000228-T1.cds;Parent=GS115_000228-T1;
CP014715.1	funannotate	gene	401905	404015	.	-	.	ID=GS115_000229;
CP014715.1	funannotate	mRNA	401905	404015	.	-	.	ID=GS115_000229-T1;Parent=GS115_000229;product=hypothetical protein;
CP014715.1	funannotate	five_prime_UTR	403973	404015	.	-	.	ID=GS115_000229-T1.utr5p1;Parent=GS115_000229-T1;
CP014715.1	funannotate	exon	401905	404015	.	-	.	ID=GS115_000229-T1.exon1;Parent=GS115_000229-T1;
CP014715.1	funannotate	three_prime_UTR	401905	402481	.	-	.	ID=GS115_000229-T1.utr3p1;Parent=GS115_000229-T1;
CP014715.1	funannotate	CDS	402482	403972	.	-	0	ID=GS115_000229-T1.cds;Parent=GS115_000229-T1;
CP014715.1	funannotate	gene	404336	405388	.	+	.	ID=GS115_000230;
CP014715.1	funannotate	mRNA	404336	405388	.	+	.	ID=GS115_000230-T1;Parent=GS115_000230;product=hypothetical protein;
CP014715.1	funannotate	five_prime_UTR	404336	404406	.	+	.	ID=GS115_000230-T1.utr5p1;Parent=GS115_000230-T1;
CP014715.1	funannotate	exon	404336	405388	.	+	.	ID=GS115_000230-T1.exon1;Parent=GS115_000230-T1;
CP014715.1	funannotate	three_prime_UTR	405352	405388	.	+	.	ID=GS115_000230-T1.utr3p1;Parent=GS115_000230-T1;
CP014715.1	funannotate	CDS	404407	405351	.	+	0	ID=GS115_000230-T1.cds;Parent=GS115_000230-T1;
CP014715.1	funannotate	gene	405461	405532	.	-	.	ID=GS115_000231;
CP014715.1	funannotate	tRNA	405461	405532	.	-	.	ID=GS115_000231-T1;Parent=GS115_000231;product=tRNA-Pro;
CP014715.1	funannotate	exon	405461	405532	.	-	.	ID=GS115_000231-T1.exon1;Parent=GS115_000231-T1;
CP014715.1	funannotate	gene	405598	408814	.	-	.	ID=GS115_000232;
CP014715.1	funannotate	mRNA	405598	408814	.	-	.	ID=GS115_000232-T1;Parent=GS115_000232;product=hypothetical protein;
CP014715.1	funannotate	five_prime_UTR	408791	408814	.	-	.	ID=GS115_000232-T1.utr5p1;Parent=GS115_000232-T1;
CP014715.1	funannotate	exon	405598	408814	.	-	.	ID=GS115_000232-T1.exon1;Parent=GS115_000232-T1;
CP014715.1	funannotate	three_prime_UTR	405598	405622	.	-	.	ID=GS115_000232-T1.utr3p1;Parent=GS115_000232-T1;
CP014715.1	funannotate	CDS	405623	408790	.	-	0	ID=GS115_000232-T1.cds;Parent=GS115_000232-T1;
CP014715.1	funannotate	gene	409139	412863	.	+	.	ID=GS115_000233;
CP014715.1	funannotate	mRNA	409139	412863	.	+	.	ID=GS115_000233-T1;Parent=GS115_000233;product=hypothetical protein;
CP014715.1	funannotate	five_prime_UTR	409139	409144	.	+	.	ID=GS115_000233-T1.utr5p1;Parent=GS115_000233-T1;
CP014715.1	funannotate	exon	409139	409269	.	+	.	ID=GS115_000233-T1.exon1;Parent=GS115_000233-T1;
CP014715.1	funannotate	exon	409336	412863	.	+	.	ID=GS115_000233-T1.exon2;Parent=GS115_000233-T1;
CP014715.1	funannotate	three_prime_UTR	412793	412863	.	+	.	ID=GS115_000233-T1.utr3p1;Parent=GS115_000233-T1;
CP014715.1	funannotate	CDS	409145	409269	.	+	0	ID=GS115_000233-T1.cds;Parent=GS115_000233-T1;
CP014715.1	funannotate	CDS	409336	412792	.	+	1	ID=GS115_000233-T1.cds;Parent=GS115_000233-T1;
CP014715.1	funannotate	gene	412760	413098	.	-	.	ID=GS115_000234;
CP014715.1	funannotate	mRNA	412760	413098	.	-	.	ID=GS115_000234-T1;Parent=GS115_000234;product=hypothetical protein;
CP014715.1	funannotate	five_prime_UTR	413040	413098	.	-	.	ID=GS115_000234-T1.utr5p1;Parent=GS115_000234-T1;
CP014715.1	funannotate	exon	412760	413098	.	-	.	ID=GS115_000234-T1.exon1;Parent=GS115_000234-T1;
CP014715.1	funannotate	three_prime_UTR	412760	412793	.	-	.	ID=GS115_000234-T1.utr3p1;Parent=GS115_000234-T1;
CP014715.1	funannotate	CDS	412794	413039	.	-	0	ID=GS115_000234-T1.cds;Parent=GS115_000234-T1;
CP014715.1	funannotate	gene	413231	415078	.	+	.	ID=GS115_000235;
CP014715.1	funannotate	mRNA	413231	415078	.	+	.	ID=GS115_000235-T1;Parent=GS115_000235;product=hypothetical protein;
CP014715.1	funannotate	five_prime_UTR	413231	413394	.	+	.	ID=GS115_000235-T1.utr5p1;Parent=GS115_000235-T1;
CP014715.1	funannotate	exon	413231	415078	.	+	.	ID=GS115_000235-T1.exon1;Parent=GS115_000235-T1;
CP014715.1	funannotate	three_prime_UTR	415009	415078	.	+	.	ID=GS115_000235-T1.utr3p1;Parent=GS115_000235-T1;
CP014715.1	funannotate	CDS	413395	415008	.	+	0	ID=GS115_000235-T1.cds;Parent=GS115_000235-T1;
CP014715.1	funannotate	gene	415065	420260	.	-	.	ID=GS115_000236;
CP014715.1	funannotate	mRNA	415065	420260	.	-	.	ID=GS115_000236-T1;Parent=GS115_000236;product=hypothetical protein;
CP014715.1	funannotate	exon	415065	420260	.	-	.	ID=GS115_000236-T1.exon1;Parent=GS115_000236-T1;
CP014715.1	funannotate	CDS	415065	420260	.	-	0	ID=GS115_000236-T1.cds;Parent=GS115_000236-T1;
CP014715.1	funannotate	gene	420978	422778	.	+	.	ID=GS115_000237;
CP014715.1	funannotate	mRNA	420978	422778	.	+	.	ID=GS115_000237-T1;Parent=GS115_000237;product=hypothetical protein;
CP014715.1	funannotate	five_prime_UTR	420978	421025	.	+	.	ID=GS115_000237-T1.utr5p1;Parent=GS115_000237-T1;
CP014715.1	funannotate	exon	420978	422778	.	+	.	ID=GS115_000237-T1.exon1;Parent=GS115_000237-T1;
CP014715.1	funannotate	three_prime_UTR	422643	422778	.	+	.	ID=GS115_000237-T1.utr3p1;Parent=GS115_000237-T1;
CP014715.1	funannotate	CDS	421026	422642	.	+	0	ID=GS115_000237-T1.cds;Parent=GS115_000237-T1;
CP014715.1	funannotate	gene	423285	425028	.	+	.	ID=GS115_000238;
CP014715.1	funannotate	mRNA	423285	425028	.	+	.	ID=GS115_000238-T1;Parent=GS115_000238;product=hypothetical protein;
CP014715.1	funannotate	five_prime_UTR	423285	423364	.	+	.	ID=GS115_000238-T1.utr5p1;Parent=GS115_000238-T1;
CP014715.1	funannotate	exon	423285	425028	.	+	.	ID=GS115_000238-T1.exon1;Parent=GS115_000238-T1;
CP014715.1	funannotate	three_prime_UTR	424973	425028	.	+	.	ID=GS115_000238-T1.utr3p1;Parent=GS115_000238-T1;
CP014715.1	funannotate	CDS	423365	424972	.	+	0	ID=GS115_000238-T1.cds;Parent=GS115_000238-T1;
CP014715.1	funannotate	gene	424965	425908	.	-	.	ID=GS115_000239;
CP014715.1	funannotate	mRNA	424965	425908	.	-	.	ID=GS115_000239-T1;Parent=GS115_000239;product=hypothetical protein;
CP014715.1	funannotate	five_prime_UTR	425875	425908	.	-	.	ID=GS115_000239-T1.utr5p1;Parent=GS115_000239-T1;
CP014715.1	funannotate	exon	424965	425908	.	-	.	ID=GS115_000239-T1.exon1;Parent=GS115_000239-T1;
CP014715.1	funannotate	three_prime_UTR	424965	425016	.	-	.	ID=GS115_000239-T1.utr3p1;Parent=GS115_000239-T1;
CP014715.1	funannotate	CDS	425017	425874	.	-	0	ID=GS115_000239-T1.cds;Parent=GS115_000239-T1;
CP014715.1	funannotate	gene	426239	427517	.	-	.	ID=GS115_000240;
CP014715.1	funannotate	mRNA	426239	427517	.	-	.	ID=GS115_000240-T1;Parent=GS115_000240;product=hypothetical protein;
CP014715.1	funannotate	five_prime_UTR	427423	427517	.	-	.	ID=GS115_000240-T1.utr5p1;Parent=GS115_000240-T1;
CP014715.1	funannotate	exon	426239	427517	.	-	.	ID=GS115_000240-T1.exon1;Parent=GS115_000240-T1;
CP014715.1	funannotate	three_prime_UTR	426239	426375	.	-	.	ID=GS115_000240-T1.utr3p1;Parent=GS115_000240-T1;
CP014715.1	funannotate	CDS	426376	427422	.	-	0	ID=GS115_000240-T1.cds;Parent=GS115_000240-T1;
CP014715.1	funannotate	gene	428037	428108	.	-	.	ID=GS115_000241;
CP014715.1	funannotate	tRNA	428037	428108	.	-	.	ID=GS115_000241-T1;Parent=GS115_000241;product=tRNA-Pro;
CP014715.1	funannotate	exon	428037	428108	.	-	.	ID=GS115_000241-T1.exon1;Parent=GS115_000241-T1;
CP014715.1	funannotate	gene	428317	429308	.	-	.	ID=GS115_000242;
CP014715.1	funannotate	mRNA	428317	429308	.	-	.	ID=GS115_000242-T1;Parent=GS115_000242;product=hypothetical protein;
CP014715.1	funannotate	five_prime_UTR	429271	429308	.	-	.	ID=GS115_000242-T1.utr5p1;Parent=GS115_000242-T1;
CP014715.1	funannotate	exon	428317	429308	.	-	.	ID=GS115_000242-T1.exon1;Parent=GS115_000242-T1;
CP014715.1	funannotate	three_prime_UTR	428317	428373	.	-	.	ID=GS115_000242-T1.utr3p1;Parent=GS115_000242-T1;
CP014715.1	funannotate	CDS	428374	429270	.	-	0	ID=GS115_000242-T1.cds;Parent=GS115_000242-T1;
CP014715.1	funannotate	gene	429604	430962	.	-	.	ID=GS115_000243;
CP014715.1	funannotate	mRNA	429604	430962	.	-	.	ID=GS115_000243-T1;Parent=GS115_000243;product=hypothetical protein;
CP014715.1	funannotate	exon	429604	430962	.	-	.	ID=GS115_000243-T1.exon1;Parent=GS115_000243-T1;
CP014715.1	funannotate	CDS	429604	430962	.	-	0	ID=GS115_000243-T1.cds;Parent=GS115_000243-T1;
CP014715.1	funannotate	gene	431140	434080	.	+	.	ID=GS115_000244;
CP014715.1	funannotate	mRNA	431140	434080	.	+	.	ID=GS115_000244-T1;Parent=GS115_000244;product=hypothetical protein;
CP014715.1	funannotate	five_prime_UTR	431140	431174	.	+	.	ID=GS115_000244-T1.utr5p1;Parent=GS115_000244-T1;
CP014715.1	funannotate	exon	431140	434080	.	+	.	ID=GS115_000244-T1.exon1;Parent=GS115_000244-T1;
CP014715.1	funannotate	three_prime_UTR	434010	434080	.	+	.	ID=GS115_000244-T1.utr3p1;Parent=GS115_000244-T1;
CP014715.1	funannotate	CDS	431175	434009	.	+	0	ID=GS115_000244-T1.cds;Parent=GS115_000244-T1;
CP014715.1	funannotate	gene	434176	435484	.	+	.	ID=GS115_000245;
CP014715.1	funannotate	mRNA	434176	435484	.	+	.	ID=GS115_000245-T1;Parent=GS115_000245;product=hypothetical protein;
CP014715.1	funannotate	five_prime_UTR	434176	434210	.	+	.	ID=GS115_000245-T1.utr5p1;Parent=GS115_000245-T1;
CP014715.1	funannotate	exon	434176	434233	.	+	.	ID=GS115_000245-T1.exon1;Parent=GS115_000245-T1;
CP014715.1	funannotate	exon	434288	435484	.	+	.	ID=GS115_000245-T1.exon2;Parent=GS115_000245-T1;
CP014715.1	funannotate	three_prime_UTR	435312	435484	.	+	.	ID=GS115_000245-T1.utr3p1;Parent=GS115_000245-T1;
CP014715.1	funannotate	CDS	434211	434233	.	+	0	ID=GS115_000245-T1.cds;Parent=GS115_000245-T1;
CP014715.1	funannotate	CDS	434288	435311	.	+	1	ID=GS115_000245-T1.cds;Parent=GS115_000245-T1;
CP014715.1	funannotate	gene	435329	437711	.	-	.	ID=GS115_000246;
CP014715.1	funannotate	mRNA	435329	437711	.	-	.	ID=GS115_000246-T1;Parent=GS115_000246;product=hypothetical protein;
CP014715.1	funannotate	five_prime_UTR	437616	437711	.	-	.	ID=GS115_000246-T1.utr5p1;Parent=GS115_000246-T1;
CP014715.1	funannotate	exon	435329	437711	.	-	.	ID=GS115_000246-T1.exon1;Parent=GS115_000246-T1;
CP014715.1	funannotate	three_prime_UTR	435329	435344	.	-	.	ID=GS115_000246-T1.utr3p1;Parent=GS115_000246-T1;
CP014715.1	funannotate	CDS	435345	437615	.	-	0	ID=GS115_000246-T1.cds;Parent=GS115_000246-T1;
CP014715.1	funannotate	gene	438470	439861	.	+	.	ID=GS115_000247;
CP014715.1	funannotate	mRNA	438470	439861	.	+	.	ID=GS115_000247-T1;Parent=GS115_000247;product=hypothetical protein;
CP014715.1	funannotate	five_prime_UTR	438470	438557	.	+	.	ID=GS115_000247-T1.utr5p1;Parent=GS115_000247-T1;
CP014715.1	funannotate	exon	438470	439861	.	+	.	ID=GS115_000247-T1.exon1;Parent=GS115_000247-T1;
CP014715.1	funannotate	three_prime_UTR	439818	439861	.	+	.	ID=GS115_000247-T1.utr3p1;Parent=GS115_000247-T1;
CP014715.1	funannotate	CDS	438558	439817	.	+	0	ID=GS115_000247-T1.cds;Parent=GS115_000247-T1;
CP014715.1	funannotate	gene	440076	440568	.	-	.	ID=GS115_000248;
CP014715.1	funannotate	mRNA	440076	440568	.	-	.	ID=GS115_000248-T1;Parent=GS115_000248;product=hypothetical protein;
CP014715.1	funannotate	exon	440076	440568	.	-	.	ID=GS115_000248-T1.exon1;Parent=GS115_000248-T1;
CP014715.1	funannotate	three_prime_UTR	440076	440229	.	-	.	ID=GS115_000248-T1.utr3p1;Parent=GS115_000248-T1;
CP014715.1	funannotate	CDS	440230	440568	.	-	0	ID=GS115_000248-T1.cds;Parent=GS115_000248-T1;
CP014715.1	funannotate	gene	440712	441338	.	-	.	ID=GS115_000249;
CP014715.1	funannotate	mRNA	440712	441338	.	-	.	ID=GS115_000249-T1;Parent=GS115_000249;product=hypothetical protein;
CP014715.1	funannotate	exon	440712	441338	.	-	.	ID=GS115_000249-T1.exon1;Parent=GS115_000249-T1;
CP014715.1	funannotate	CDS	440712	441338	.	-	0	ID=GS115_000249-T1.cds;Parent=GS115_000249-T1;
CP014715.1	funannotate	gene	441445	442532	.	+	.	ID=GS115_000250;
CP014715.1	funannotate	mRNA	441445	442532	.	+	.	ID=GS115_000250-T1;Parent=GS115_000250;product=hypothetical protein;
CP014715.1	funannotate	five_prime_UTR	441445	441459	.	+	.	ID=GS115_000250-T1.utr5p1;Parent=GS115_000250-T1;
CP014715.1	funannotate	exon	441445	442532	.	+	.	ID=GS115_000250-T1.exon1;Parent=GS115_000250-T1;
CP014715.1	funannotate	three_prime_UTR	442501	442532	.	+	.	ID=GS115_000250-T1.utr3p1;Parent=GS115_000250-T1;
CP014715.1	funannotate	CDS	441460	442500	.	+	0	ID=GS115_000250-T1.cds;Parent=GS115_000250-T1;
CP014715.1	funannotate	gene	442334	443169	.	-	.	ID=GS115_000251;
CP014715.1	funannotate	mRNA	442334	443169	.	-	.	ID=GS115_000251-T1;Parent=GS115_000251;product=hypothetical protein;
CP014715.1	funannotate	five_prime_UTR	443133	443169	.	-	.	ID=GS115_000251-T1.utr5p1;Parent=GS115_000251-T1;
CP014715.1	funannotate	exon	442334	443169	.	-	.	ID=GS115_000251-T1.exon1;Parent=GS115_000251-T1;
CP014715.1	funannotate	three_prime_UTR	442334	442562	.	-	.	ID=GS115_000251-T1.utr3p1;Parent=GS115_000251-T1;
CP014715.1	funannotate	CDS	442563	443132	.	-	0	ID=GS115_000251-T1.cds;Parent=GS115_000251-T1;
CP014715.1	funannotate	gene	443530	446998	.	+	.	ID=GS115_000252;
CP014715.1	funannotate	mRNA	443530	446998	.	+	.	ID=GS115_000252-T1;Parent=GS115_000252;product=hypothetical protein;
CP014715.1	funannotate	five_prime_UTR	443530	443539	.	+	.	ID=GS115_000252-T1.utr5p1;Parent=GS115_000252-T1;
CP014715.1	funannotate	exon	443530	446998	.	+	.	ID=GS115_000252-T1.exon1;Parent=GS115_000252-T1;
CP014715.1	funannotate	three_prime_UTR	446894	446998	.	+	.	ID=GS115_000252-T1.utr3p1;Parent=GS115_000252-T1;
CP014715.1	funannotate	CDS	443540	446893	.	+	0	ID=GS115_000252-T1.cds;Parent=GS115_000252-T1;
CP014715.1	funannotate	gene	446909	448486	.	-	.	ID=GS115_000253;
CP014715.1	funannotate	mRNA	446909	448486	.	-	.	ID=GS115_000253-T1;Parent=GS115_000253;product=hypothetical protein;
CP014715.1	funannotate	five_prime_UTR	448461	448486	.	-	.	ID=GS115_000253-T1.utr5p1;Parent=GS115_000253-T1;
CP014715.1	funannotate	exon	446909	448486	.	-	.	ID=GS115_000253-T1.exon1;Parent=GS115_000253-T1;
CP014715.1	funannotate	three_prime_UTR	446909	446984	.	-	.	ID=GS115_000253-T1.utr3p1;Parent=GS115_000253-T1;
CP014715.1	funannotate	CDS	446985	448460	.	-	0	ID=GS115_000253-T1.cds;Parent=GS115_000253-T1;
CP014715.1	funannotate	gene	448565	450284	.	+	.	ID=GS115_000254;
CP014715.1	funannotate	mRNA	448565	450284	.	+	.	ID=GS115_000254-T1;Parent=GS115_000254;product=hypothetical protein;
CP014715.1	funannotate	five_prime_UTR	448565	448578	.	+	.	ID=GS115_000254-T1.utr5p1;Parent=GS115_000254-T1;
CP014715.1	funannotate	exon	448565	450284	.	+	.	ID=GS115_000254-T1.exon1;Parent=GS115_000254-T1;
CP014715.1	funannotate	three_prime_UTR	450223	450284	.	+	.	ID=GS115_000254-T1.utr3p1;Parent=GS115_000254-T1;
CP014715.1	funannotate	CDS	448579	450222	.	+	0	ID=GS115_000254-T1.cds;Parent=GS115_000254-T1;
CP014715.1	funannotate	gene	450469	451355	.	+	.	ID=GS115_000255;
CP014715.1	funannotate	mRNA	450469	451355	.	+	.	ID=GS115_000255-T1;Parent=GS115_000255;product=hypothetical protein;
CP014715.1	funannotate	five_prime_UTR	450469	450504	.	+	.	ID=GS115_000255-T1.utr5p1;Parent=GS115_000255-T1;
CP014715.1	funannotate	exon	450469	451355	.	+	.	ID=GS115_000255-T1.exon1;Parent=GS115_000255-T1;
CP014715.1	funannotate	three_prime_UTR	451300	451355	.	+	.	ID=GS115_000255-T1.utr3p1;Parent=GS115_000255-T1;
CP014715.1	funannotate	CDS	450505	451299	.	+	0	ID=GS115_000255-T1.cds;Parent=GS115_000255-T1;
CP014715.1	funannotate	gene	450820	451985	.	-	.	ID=GS115_000256;
CP014715.1	funannotate	mRNA	450820	451985	.	-	.	ID=GS115_000256-T1;Parent=GS115_000256;product=hypothetical protein;
CP014715.1	funannotate	five_prime_UTR	451959	451985	.	-	.	ID=GS115_000256-T1.utr5p1;Parent=GS115_000256-T1;
CP014715.1	funannotate	exon	450820	451985	.	-	.	ID=GS115_000256-T1.exon1;Parent=GS115_000256-T1;
CP014715.1	funannotate	three_prime_UTR	450820	451301	.	-	.	ID=GS115_000256-T1.utr3p1;Parent=GS115_000256-T1;
CP014715.1	funannotate	CDS	451302	451958	.	-	0	ID=GS115_000256-T1.cds;Parent=GS115_000256-T1;
CP014715.1	funannotate	gene	452014	453364	.	-	.	ID=GS115_000257;
CP014715.1	funannotate	mRNA	452014	453364	.	-	.	ID=GS115_000257-T1;Parent=GS115_000257;product=hypothetical protein;
CP014715.1	funannotate	five_prime_UTR	453345	453364	.	-	.	ID=GS115_000257-T1.utr5p1;Parent=GS115_000257-T1;
CP014715.1	funannotate	exon	452014	453364	.	-	.	ID=GS115_000257-T1.exon1;Parent=GS115_000257-T1;
CP014715.1	funannotate	three_prime_UTR	452014	452051	.	-	.	ID=GS115_000257-T1.utr3p1;Parent=GS115_000257-T1;
CP014715.1	funannotate	CDS	452052	453344	.	-	0	ID=GS115_000257-T1.cds;Parent=GS115_000257-T1;
CP014715.1	funannotate	gene	453518	454244	.	+	.	ID=GS115_000258;
CP014715.1	funannotate	mRNA	453518	454244	.	+	.	ID=GS115_000258-T1;Parent=GS115_000258;product=hypothetical protein;
CP014715.1	funannotate	exon	453518	454156	.	+	.	ID=GS115_000258-T1.exon1;Parent=GS115_000258-T1;
CP014715.1	funannotate	exon	454206	454244	.	+	.	ID=GS115_000258-T1.exon2;Parent=GS115_000258-T1;
CP014715.1	funannotate	CDS	453518	454156	.	+	0	ID=GS115_000258-T1.cds;Parent=GS115_000258-T1;
CP014715.1	funannotate	CDS	454206	454244	.	+	0	ID=GS115_000258-T1.cds;Parent=GS115_000258-T1;
CP014715.1	funannotate	gene	453777	455774	.	-	.	ID=GS115_000259;
CP014715.1	funannotate	mRNA	453777	455774	.	-	.	ID=GS115_000259-T1;Parent=GS115_000259;product=hypothetical protein;
CP014715.1	funannotate	five_prime_UTR	455762	455774	.	-	.	ID=GS115_000259-T1.utr5p1;Parent=GS115_000259-T1;
CP014715.1	funannotate	exon	453777	455774	.	-	.	ID=GS115_000259-T1.exon1;Parent=GS115_000259-T1;
CP014715.1	funannotate	three_prime_UTR	453777	454255	.	-	.	ID=GS115_000259-T1.utr3p1;Parent=GS115_000259-T1;
CP014715.1	funannotate	CDS	454256	455761	.	-	0	ID=GS115_000259-T1.cds;Parent=GS115_000259-T1;
CP014715.1	funannotate	gene	455890	458469	.	-	.	ID=GS115_000260;
CP014715.1	funannotate	mRNA	455890	458469	.	-	.	ID=GS115_000260-T1;Parent=GS115_000260;product=hypothetical protein;
CP014715.1	funannotate	exon	455890	458469	.	-	.	ID=GS115_000260-T1.exon1;Parent=GS115_000260-T1;
CP014715.1	funannotate	CDS	455890	458469	.	-	0	ID=GS115_000260-T1.cds;Parent=GS115_000260-T1;
CP014715.1	funannotate	gene	459344	459544	.	+	.	ID=GS115_000261;
CP014715.1	funannotate	mRNA	459344	459544	.	+	.	ID=GS115_000261-T1;Parent=GS115_000261;product=hypothetical protein;
CP014715.1	funannotate	exon	459344	459544	.	+	.	ID=GS115_000261-T1.exon1;Parent=GS115_000261-T1;
CP014715.1	funannotate	CDS	459344	459544	.	+	0	ID=GS115_000261-T1.cds;Parent=GS115_000261-T1;
CP014715.1	funannotate	gene	459742	459981	.	-	.	ID=GS115_000262;
CP014715.1	funannotate	mRNA	459742	459981	.	-	.	ID=GS115_000262-T1;Parent=GS115_000262;product=hypothetical protein;
CP014715.1	funannotate	exon	459742	459981	.	-	.	ID=GS115_000262-T1.exon1;Parent=GS115_000262-T1;
CP014715.1	funannotate	CDS	459742	459981	.	-	0	ID=GS115_000262-T1.cds;Parent=GS115_000262-T1;
CP014715.1	funannotate	gene	459985	460248	.	-	.	ID=GS115_000263;
CP014715.1	funannotate	mRNA	459985	460248	.	-	.	ID=GS115_000263-T1;Parent=GS115_000263;product=hypothetical protein;
CP014715.1	funannotate	exon	459985	460248	.	-	.	ID=GS115_000263-T1.exon1;Parent=GS115_000263-T1;
CP014715.1	funannotate	CDS	459985	460248	.	-	0	ID=GS115_000263-T1.cds;Parent=GS115_000263-T1;
CP014715.1	funannotate	gene	460237	461056	.	-	.	ID=GS115_000264;
CP014715.1	funannotate	mRNA	460237	461056	.	-	.	ID=GS115_000264-T1;Parent=GS115_000264;product=hypothetical protein;
CP014715.1	funannotate	five_prime_UTR	461046	461056	.	-	.	ID=GS115_000264-T1.utr5p1;Parent=GS115_000264-T1;
CP014715.1	funannotate	exon	460237	461056	.	-	.	ID=GS115_000264-T1.exon1;Parent=GS115_000264-T1;
CP014715.1	funannotate	three_prime_UTR	460237	460298	.	-	.	ID=GS115_000264-T1.utr3p1;Parent=GS115_000264-T1;
CP014715.1	funannotate	CDS	460299	461045	.	-	0	ID=GS115_000264-T1.cds;Parent=GS115_000264-T1;
CP014715.1	funannotate	gene	461191	461891	.	+	.	ID=GS115_000265;
CP014715.1	funannotate	mRNA	461191	461891	.	+	.	ID=GS115_000265-T1;Parent=GS115_000265;product=hypothetical protein;
CP014715.1	funannotate	five_prime_UTR	461191	461270	.	+	.	ID=GS115_000265-T1.utr5p1;Parent=GS115_000265-T1;
CP014715.1	funannotate	exon	461191	461891	.	+	.	ID=GS115_000265-T1.exon1;Parent=GS115_000265-T1;
CP014715.1	funannotate	three_prime_UTR	461847	461891	.	+	.	ID=GS115_000265-T1.utr3p1;Parent=GS115_000265-T1;
CP014715.1	funannotate	CDS	461271	461846	.	+	0	ID=GS115_000265-T1.cds;Parent=GS115_000265-T1;
CP014715.1	funannotate	gene	461961	462812	.	+	.	ID=GS115_000266;
CP014715.1	funannotate	mRNA	461961	462812	.	+	.	ID=GS115_000266-T1;Parent=GS115_000266;product=hypothetical protein;
CP014715.1	funannotate	five_prime_UTR	461961	461991	.	+	.	ID=GS115_000266-T1.utr5p1;Parent=GS115_000266-T1;
CP014715.1	funannotate	exon	461961	462812	.	+	.	ID=GS115_000266-T1.exon1;Parent=GS115_000266-T1;
CP014715.1	funannotate	three_prime_UTR	462745	462812	.	+	.	ID=GS115_000266-T1.utr3p1;Parent=GS115_000266-T1;
CP014715.1	funannotate	CDS	461992	462744	.	+	0	ID=GS115_000266-T1.cds;Parent=GS115_000266-T1;
CP014715.1	funannotate	gene	462928	464445	.	+	.	ID=GS115_000267;
CP014715.1	funannotate	mRNA	462928	464445	.	+	.	ID=GS115_000267-T1;Parent=GS115_000267;product=hypothetical protein;
CP014715.1	funannotate	exon	462928	464445	.	+	.	ID=GS115_000267-T1.exon1;Parent=GS115_000267-T1;
CP014715.1	funannotate	CDS	462928	464445	.	+	0	ID=GS115_000267-T1.cds;Parent=GS115_000267-T1;
CP014715.1	funannotate	gene	464370	465613	.	-	.	ID=GS115_000268;
CP014715.1	funannotate	mRNA	464370	465613	.	-	.	ID=GS115_000268-T1;Parent=GS115_000268;product=hypothetical protein;
CP014715.1	funannotate	five_prime_UTR	465594	465613	.	-	.	ID=GS115_000268-T1.utr5p1;Parent=GS115_000268-T1;
CP014715.1	funannotate	exon	464370	465613	.	-	.	ID=GS115_000268-T1.exon1;Parent=GS115_000268-T1;
CP014715.1	funannotate	three_prime_UTR	464370	464441	.	-	.	ID=GS115_000268-T1.utr3p1;Parent=GS115_000268-T1;
CP014715.1	funannotate	CDS	464442	465593	.	-	0	ID=GS115_000268-T1.cds;Parent=GS115_000268-T1;
CP014715.1	funannotate	gene	466259	467640	.	+	.	ID=GS115_000269;
CP014715.1	funannotate	mRNA	466259	467640	.	+	.	ID=GS115_000269-T1;Parent=GS115_000269;product=hypothetical protein;
CP014715.1	funannotate	five_prime_UTR	466259	466291	.	+	.	ID=GS115_000269-T1.utr5p1;Parent=GS115_000269-T1;
CP014715.1	funannotate	exon	466259	467640	.	+	.	ID=GS115_000269-T1.exon1;Parent=GS115_000269-T1;
CP014715.1	funannotate	three_prime_UTR	467507	467640	.	+	.	ID=GS115_000269-T1.utr3p1;Parent=GS115_000269-T1;
CP014715.1	funannotate	CDS	466292	467506	.	+	0	ID=GS115_000269-T1.cds;Parent=GS115_000269-T1;
CP014715.1	funannotate	gene	467757	469544	.	+	.	ID=GS115_000270;
CP014715.1	funannotate	mRNA	467757	469544	.	+	.	ID=GS115_000270-T1;Parent=GS115_000270;product=hypothetical protein;
CP014715.1	funannotate	five_prime_UTR	467757	467776	.	+	.	ID=GS115_000270-T1.utr5p1;Parent=GS115_000270-T1;
CP014715.1	funannotate	exon	467757	469544	.	+	.	ID=GS115_000270-T1.exon1;Parent=GS115_000270-T1;
CP014715.1	funannotate	three_prime_UTR	469481	469544	.	+	.	ID=GS115_000270-T1.utr3p1;Parent=GS115_000270-T1;
CP014715.1	funannotate	CDS	467777	469480	.	+	0	ID=GS115_000270-T1.cds;Parent=GS115_000270-T1;
CP014715.1	funannotate	gene	469484	470630	.	-	.	ID=GS115_000271;
CP014715.1	funannotate	mRNA	469484	470630	.	-	.	ID=GS115_000271-T1;Parent=GS115_000271;product=hypothetical protein;
CP014715.1	funannotate	five_prime_UTR	470612	470630	.	-	.	ID=GS115_000271-T1.utr5p1;Parent=GS115_000271-T1;
CP014715.1	funannotate	exon	469484	470630	.	-	.	ID=GS115_000271-T1.exon1;Parent=GS115_000271-T1;
CP014715.1	funannotate	three_prime_UTR	469484	469537	.	-	.	ID=GS115_000271-T1.utr3p1;Parent=GS115_000271-T1;
CP014715.1	funannotate	CDS	469538	470611	.	-	0	ID=GS115_000271-T1.cds;Parent=GS115_000271-T1;
CP014715.1	funannotate	gene	470762	472959	.	-	.	ID=GS115_000272;
CP014715.1	funannotate	mRNA	470762	472959	.	-	.	ID=GS115_000272-T1;Parent=GS115_000272;product=hypothetical protein;
CP014715.1	funannotate	five_prime_UTR	472914	472959	.	-	.	ID=GS115_000272-T1.utr5p1;Parent=GS115_000272-T1;
CP014715.1	funannotate	exon	470762	472959	.	-	.	ID=GS115_000272-T1.exon1;Parent=GS115_000272-T1;
CP014715.1	funannotate	three_prime_UTR	470762	470801	.	-	.	ID=GS115_000272-T1.utr3p1;Parent=GS115_000272-T1;
CP014715.1	funannotate	CDS	470802	472913	.	-	0	ID=GS115_000272-T1.cds;Parent=GS115_000272-T1;
CP014715.1	funannotate	gene	473013	473740	.	-	.	ID=GS115_000273;
CP014715.1	funannotate	mRNA	473013	473740	.	-	.	ID=GS115_000273-T1;Parent=GS115_000273;product=hypothetical protein;
CP014715.1	funannotate	five_prime_UTR	473701	473740	.	-	.	ID=GS115_000273-T1.utr5p1;Parent=GS115_000273-T1;
CP014715.1	funannotate	exon	473013	473740	.	-	.	ID=GS115_000273-T1.exon1;Parent=GS115_000273-T1;
CP014715.1	funannotate	three_prime_UTR	473013	473055	.	-	.	ID=GS115_000273-T1.utr3p1;Parent=GS115_000273-T1;
CP014715.1	funannotate	CDS	473056	473700	.	-	0	ID=GS115_000273-T1.cds;Parent=GS115_000273-T1;
CP014715.1	funannotate	gene	473861	474154	.	+	.	ID=GS115_000274;
CP014715.1	funannotate	mRNA	473861	474154	.	+	.	ID=GS115_000274-T1;Parent=GS115_000274;product=hypothetical protein;
CP014715.1	funannotate	five_prime_UTR	473861	473888	.	+	.	ID=GS115_000274-T1.utr5p1;Parent=GS115_000274-T1;
CP014715.1	funannotate	exon	473861	474154	.	+	.	ID=GS115_000274-T1.exon1;Parent=GS115_000274-T1;
CP014715.1	funannotate	three_prime_UTR	474129	474154	.	+	.	ID=GS115_000274-T1.utr3p1;Parent=GS115_000274-T1;
CP014715.1	funannotate	CDS	473889	474128	.	+	0	ID=GS115_000274-T1.cds;Parent=GS115_000274-T1;
CP014715.1	funannotate	gene	474121	475083	.	-	.	ID=GS115_000275;
CP014715.1	funannotate	mRNA	474121	475083	.	-	.	ID=GS115_000275-T1;Parent=GS115_000275;product=hypothetical protein;
CP014715.1	funannotate	exon	474121	475083	.	-	.	ID=GS115_000275-T1.exon1;Parent=GS115_000275-T1;
CP014715.1	funannotate	three_prime_UTR	474121	474156	.	-	.	ID=GS115_000275-T1.utr3p1;Parent=GS115_000275-T1;
CP014715.1	funannotate	CDS	474157	475083	.	-	0	ID=GS115_000275-T1.cds;Parent=GS115_000275-T1;
CP014715.1	funannotate	gene	475124	476401	.	+	.	ID=GS115_000276;
CP014715.1	funannotate	mRNA	475124	476401	.	+	.	ID=GS115_000276-T1;Parent=GS115_000276;product=hypothetical protein;
CP014715.1	funannotate	five_prime_UTR	475124	475138	.	+	.	ID=GS115_000276-T1.utr5p1;Parent=GS115_000276-T1;
CP014715.1	funannotate	exon	475124	476401	.	+	.	ID=GS115_000276-T1.exon1;Parent=GS115_000276-T1;
CP014715.1	funannotate	three_prime_UTR	476330	476401	.	+	.	ID=GS115_000276-T1.utr3p1;Parent=GS115_000276-T1;
CP014715.1	funannotate	CDS	475139	476329	.	+	0	ID=GS115_000276-T1.cds;Parent=GS115_000276-T1;
CP014715.1	funannotate	gene	476297	476907	.	-	.	ID=GS115_000277;
CP014715.1	funannotate	mRNA	476297	476907	.	-	.	ID=GS115_000277-T1;Parent=GS115_000277;product=hypothetical protein;
CP014715.1	funannotate	five_prime_UTR	476894	476907	.	-	.	ID=GS115_000277-T1.utr5p1;Parent=GS115_000277-T1;
CP014715.1	funannotate	exon	476297	476907	.	-	.	ID=GS115_000277-T1.exon1;Parent=GS115_000277-T1;
CP014715.1	funannotate	three_prime_UTR	476297	476329	.	-	.	ID=GS115_000277-T1.utr3p1;Parent=GS115_000277-T1;
CP014715.1	funannotate	CDS	476330	476893	.	-	0	ID=GS115_000277-T1.cds;Parent=GS115_000277-T1;
CP014715.1	funannotate	gene	476978	478116	.	+	.	ID=GS115_000278;
CP014715.1	funannotate	mRNA	476978	478116	.	+	.	ID=GS115_000278-T1;Parent=GS115_000278;product=hypothetical protein;
CP014715.1	funannotate	five_prime_UTR	476978	477010	.	+	.	ID=GS115_000278-T1.utr5p1;Parent=GS115_000278-T1;
CP014715.1	funannotate	exon	476978	478116	.	+	.	ID=GS115_000278-T1.exon1;Parent=GS115_000278-T1;
CP014715.1	funannotate	three_prime_UTR	477980	478116	.	+	.	ID=GS115_000278-T1.utr3p1;Parent=GS115_000278-T1;
CP014715.1	funannotate	CDS	477011	477979	.	+	0	ID=GS115_000278-T1.cds;Parent=GS115_000278-T1;
CP014715.1	funannotate	gene	477964	480185	.	-	.	ID=GS115_000279;
CP014715.1	funannotate	mRNA	477964	480185	.	-	.	ID=GS115_000279-T1;Parent=GS115_000279;product=hypothetical protein;
CP014715.1	funannotate	five_prime_UTR	480134	480185	.	-	.	ID=GS115_000279-T1.utr5p1;Parent=GS115_000279-T1;
CP014715.1	funannotate	exon	477964	480185	.	-	.	ID=GS115_000279-T1.exon1;Parent=GS115_000279-T1;
CP014715.1	funannotate	three_prime_UTR	477964	478006	.	-	.	ID=GS115_000279-T1.utr3p1;Parent=GS115_000279-T1;
CP014715.1	funannotate	CDS	478007	480133	.	-	0	ID=GS115_000279-T1.cds;Parent=GS115_000279-T1;
CP014715.1	funannotate	gene	480291	482753	.	+	.	ID=GS115_000280;
CP014715.1	funannotate	mRNA	480291	482753	.	+	.	ID=GS115_000280-T1;Parent=GS115_000280;product=hypothetical protein;
CP014715.1	funannotate	five_prime_UTR	480291	480311	.	+	.	ID=GS115_000280-T1.utr5p1;Parent=GS115_000280-T1;
CP014715.1	funannotate	exon	480291	482753	.	+	.	ID=GS115_000280-T1.exon1;Parent=GS115_000280-T1;
CP014715.1	funannotate	three_prime_UTR	482670	482753	.	+	.	ID=GS115_000280-T1.utr3p1;Parent=GS115_000280-T1;
CP014715.1	funannotate	CDS	480312	482669	.	+	0	ID=GS115_000280-T1.cds;Parent=GS115_000280-T1;
CP014715.1	funannotate	gene	483127	484043	.	+	.	ID=GS115_000281;
CP014715.1	funannotate	mRNA	483127	484043	.	+	.	ID=GS115_000281-T1;Parent=GS115_000281;product=hypothetical protein;
CP014715.1	funannotate	five_prime_UTR	483127	483198	.	+	.	ID=GS115_000281-T1.utr5p1;Parent=GS115_000281-T1;
CP014715.1	funannotate	exon	483127	483232	.	+	.	ID=GS115_000281-T1.exon1;Parent=GS115_000281-T1;
CP014715.1	funannotate	exon	483291	484043	.	+	.	ID=GS115_000281-T1.exon2;Parent=GS115_000281-T1;
CP014715.1	funannotate	three_prime_UTR	483743	484043	.	+	.	ID=GS115_000281-T1.utr3p1;Parent=GS115_000281-T1;
CP014715.1	funannotate	CDS	483199	483232	.	+	0	ID=GS115_000281-T1.cds;Parent=GS115_000281-T1;
CP014715.1	funannotate	CDS	483291	483742	.	+	2	ID=GS115_000281-T1.cds;Parent=GS115_000281-T1;
CP014715.1	funannotate	gene	483960	485108	.	+	.	ID=GS115_000282;
CP014715.1	funannotate	mRNA	483960	485108	.	+	.	ID=GS115_000282-T1;Parent=GS115_000282;product=hypothetical protein;
CP014715.1	funannotate	five_prime_UTR	483960	483990	.	+	.	ID=GS115_000282-T1.utr5p1;Parent=GS115_000282-T1;
CP014715.1	funannotate	exon	483960	484066	.	+	.	ID=GS115_000282-T1.exon1;Parent=GS115_000282-T1;
CP014715.1	funannotate	exon	484127	485108	.	+	.	ID=GS115_000282-T1.exon2;Parent=GS115_000282-T1;
CP014715.1	funannotate	three_prime_UTR	485080	485108	.	+	.	ID=GS115_000282-T1.utr3p1;Parent=GS115_000282-T1;
CP014715.1	funannotate	CDS	483991	484066	.	+	0	ID=GS115_000282-T1.cds;Parent=GS115_000282-T1;
CP014715.1	funannotate	CDS	484127	485079	.	+	2	ID=GS115_000282-T1.cds;Parent=GS115_000282-T1;
CP014715.1	funannotate	gene	484720	485840	.	-	.	ID=GS115_000283;
CP014715.1	funannotate	mRNA	484720	485840	.	-	.	ID=GS115_000283-T1;Parent=GS115_000283;product=hypothetical protein;
CP014715.1	funannotate	five_prime_UTR	485810	485840	.	-	.	ID=GS115_000283-T1.utr5p1;Parent=GS115_000283-T1;
CP014715.1	funannotate	exon	484720	485840	.	-	.	ID=GS115_000283-T1.exon1;Parent=GS115_000283-T1;
CP014715.1	funannotate	three_prime_UTR	484720	485101	.	-	.	ID=GS115_000283-T1.utr3p1;Parent=GS115_000283-T1;
CP014715.1	funannotate	CDS	485102	485809	.	-	0	ID=GS115_000283-T1.cds;Parent=GS115_000283-T1;
CP014715.1	funannotate	gene	485972	487256	.	+	.	ID=GS115_000284;
CP014715.1	funannotate	mRNA	485972	487256	.	+	.	ID=GS115_000284-T1;Parent=GS115_000284;product=hypothetical protein;
CP014715.1	funannotate	five_prime_UTR	485972	486024	.	+	.	ID=GS115_000284-T1.utr5p1;Parent=GS115_000284-T1;
CP014715.1	funannotate	exon	485972	487256	.	+	.	ID=GS115_000284-T1.exon1;Parent=GS115_000284-T1;
CP014715.1	funannotate	three_prime_UTR	487210	487256	.	+	.	ID=GS115_000284-T1.utr3p1;Parent=GS115_000284-T1;
CP014715.1	funannotate	CDS	486025	487209	.	+	0	ID=GS115_000284-T1.cds;Parent=GS115_000284-T1;
CP014715.1	funannotate	gene	487308	487781	.	-	.	ID=GS115_000285;
CP014715.1	funannotate	mRNA	487308	487781	.	-	.	ID=GS115_000285-T1;Parent=GS115_000285;product=hypothetical protein;
CP014715.1	funannotate	exon	487308	487781	.	-	.	ID=GS115_000285-T1.exon1;Parent=GS115_000285-T1;
CP014715.1	funannotate	CDS	487308	487781	.	-	0	ID=GS115_000285-T1.cds;Parent=GS115_000285-T1;
CP014715.1	funannotate	gene	487958	488663	.	+	.	ID=GS115_000286;
CP014715.1	funannotate	mRNA	487958	488663	.	+	.	ID=GS115_000286-T1;Parent=GS115_000286;product=hypothetical protein;
CP014715.1	funannotate	five_prime_UTR	487958	487986	.	+	.	ID=GS115_000286-T1.utr5p1;Parent=GS115_000286-T1;
CP014715.1	funannotate	exon	487958	488663	.	+	.	ID=GS115_000286-T1.exon1;Parent=GS115_000286-T1;
CP014715.1	funannotate	three_prime_UTR	488605	488663	.	+	.	ID=GS115_000286-T1.utr3p1;Parent=GS115_000286-T1;
CP014715.1	funannotate	CDS	487987	488604	.	+	0	ID=GS115_000286-T1.cds;Parent=GS115_000286-T1;
CP014715.1	funannotate	gene	488659	490084	.	-	.	ID=GS115_000287;
CP014715.1	funannotate	mRNA	488659	490084	.	-	.	ID=GS115_000287-T1;Parent=GS115_000287;product=hypothetical protein;
CP014715.1	funannotate	five_prime_UTR	490081	490084	.	-	.	ID=GS115_000287-T1.utr5p1;Parent=GS115_000287-T1;
CP014715.1	funannotate	exon	488659	490084	.	-	.	ID=GS115_000287-T1.exon1;Parent=GS115_000287-T1;
CP014715.1	funannotate	CDS	488659	490080	.	-	0	ID=GS115_000287-T1.cds;Parent=GS115_000287-T1;
CP014715.1	funannotate	gene	491125	492496	.	-	.	ID=GS115_000288;
CP014715.1	funannotate	mRNA	491125	492496	.	-	.	ID=GS115_000288-T1;Parent=GS115_000288;product=hypothetical protein;
CP014715.1	funannotate	exon	492476	492496	.	-	.	ID=GS115_000288-T1.exon1;Parent=GS115_000288-T1;
CP014715.1	funannotate	exon	491125	492423	.	-	.	ID=GS115_000288-T1.exon2;Parent=GS115_000288-T1;
CP014715.1	funannotate	CDS	492476	492496	.	-	0	ID=GS115_000288-T1.cds;Parent=GS115_000288-T1;
CP014715.1	funannotate	CDS	491125	492423	.	-	0	ID=GS115_000288-T1.cds;Parent=GS115_000288-T1;
CP014715.1	funannotate	gene	492622	493890	.	-	.	ID=GS115_000289;
CP014715.1	funannotate	mRNA	492622	493890	.	-	.	ID=GS115_000289-T1;Parent=GS115_000289;product=hypothetical protein;
CP014715.1	funannotate	exon	492622	493890	.	-	.	ID=GS115_000289-T1.exon1;Parent=GS115_000289-T1;
CP014715.1	funannotate	CDS	492622	493890	.	-	0	ID=GS115_000289-T1.cds;Parent=GS115_000289-T1;
CP014715.1	funannotate	gene	494037	494858	.	+	.	ID=GS115_000290;
CP014715.1	funannotate	mRNA	494037	494858	.	+	.	ID=GS115_000290-T1;Parent=GS115_000290;product=hypothetical protein;
CP014715.1	funannotate	exon	494037	494858	.	+	.	ID=GS115_000290-T1.exon1;Parent=GS115_000290-T1;
CP014715.1	funannotate	CDS	494037	494858	.	+	0	ID=GS115_000290-T1.cds;Parent=GS115_000290-T1;
CP014715.1	funannotate	gene	494934	496879	.	+	.	ID=GS115_000291;
CP014715.1	funannotate	mRNA	494934	496879	.	+	.	ID=GS115_000291-T1;Parent=GS115_000291;product=hypothetical protein;
CP014715.1	funannotate	five_prime_UTR	494934	494956	.	+	.	ID=GS115_000291-T1.utr5p1;Parent=GS115_000291-T1;
CP014715.1	funannotate	exon	494934	496879	.	+	.	ID=GS115_000291-T1.exon1;Parent=GS115_000291-T1;
CP014715.1	funannotate	three_prime_UTR	496802	496879	.	+	.	ID=GS115_000291-T1.utr3p1;Parent=GS115_000291-T1;
CP014715.1	funannotate	CDS	494957	496801	.	+	0	ID=GS115_000291-T1.cds;Parent=GS115_000291-T1;
CP014715.1	funannotate	gene	496802	498057	.	-	.	ID=GS115_000292;
CP014715.1	funannotate	mRNA	496802	498057	.	-	.	ID=GS115_000292-T1;Parent=GS115_000292;product=hypothetical protein;
CP014715.1	funannotate	five_prime_UTR	498000	498057	.	-	.	ID=GS115_000292-T1.utr5p1;Parent=GS115_000292-T1;
CP014715.1	funannotate	exon	496802	498057	.	-	.	ID=GS115_000292-T1.exon1;Parent=GS115_000292-T1;
CP014715.1	funannotate	three_prime_UTR	496802	496835	.	-	.	ID=GS115_000292-T1.utr3p1;Parent=GS115_000292-T1;
CP014715.1	funannotate	CDS	496836	497999	.	-	0	ID=GS115_000292-T1.cds;Parent=GS115_000292-T1;
CP014715.1	funannotate	gene	498231	500975	.	+	.	ID=GS115_000294;
CP014715.1	funannotate	mRNA	498231	500975	.	+	.	ID=GS115_000294-T1;Parent=GS115_000294;product=hypothetical protein;
CP014715.1	funannotate	five_prime_UTR	498231	498337	.	+	.	ID=GS115_000294-T1.utr5p1;Parent=GS115_000294-T1;
CP014715.1	funannotate	exon	498231	500975	.	+	.	ID=GS115_000294-T1.exon1;Parent=GS115_000294-T1;
CP014715.1	funannotate	three_prime_UTR	500936	500975	.	+	.	ID=GS115_000294-T1.utr3p1;Parent=GS115_000294-T1;
CP014715.1	funannotate	CDS	498338	500935	.	+	0	ID=GS115_000294-T1.cds;Parent=GS115_000294-T1;
CP014715.1	funannotate	gene	499942	500286	.	-	.	ID=GS115_000293;
CP014715.1	funannotate	mRNA	499942	500286	.	-	.	ID=GS115_000293-T1;Parent=GS115_000293;product=hypothetical protein;
CP014715.1	funannotate	exon	499942	500286	.	-	.	ID=GS115_000293-T1.exon1;Parent=GS115_000293-T1;
CP014715.1	funannotate	CDS	499942	500286	.	-	0	ID=GS115_000293-T1.cds;Parent=GS115_000293-T1;
CP014715.1	funannotate	gene	501014	502864	.	+	.	ID=GS115_000295;
CP014715.1	funannotate	mRNA	501014	502864	.	+	.	ID=GS115_000295-T1;Parent=GS115_000295;product=hypothetical protein;
CP014715.1	funannotate	five_prime_UTR	501014	501048	.	+	.	ID=GS115_000295-T1.utr5p1;Parent=GS115_000295-T1;
CP014715.1	funannotate	exon	501014	502864	.	+	.	ID=GS115_000295-T1.exon1;Parent=GS115_000295-T1;
CP014715.1	funannotate	three_prime_UTR	502801	502864	.	+	.	ID=GS115_000295-T1.utr3p1;Parent=GS115_000295-T1;
CP014715.1	funannotate	CDS	501049	502800	.	+	0	ID=GS115_000295-T1.cds;Parent=GS115_000295-T1;
CP014715.1	funannotate	gene	503375	506147	.	+	.	ID=GS115_000296;
CP014715.1	funannotate	mRNA	503375	506147	.	+	.	ID=GS115_000296-T1;Parent=GS115_000296;product=hypothetical protein;
CP014715.1	funannotate	five_prime_UTR	503375	503385	.	+	.	ID=GS115_000296-T1.utr5p1;Parent=GS115_000296-T1;
CP014715.1	funannotate	exon	503375	506147	.	+	.	ID=GS115_000296-T1.exon1;Parent=GS115_000296-T1;
CP014715.1	funannotate	three_prime_UTR	506113	506147	.	+	.	ID=GS115_000296-T1.utr3p1;Parent=GS115_000296-T1;
CP014715.1	funannotate	CDS	503386	506112	.	+	0	ID=GS115_000296-T1.cds;Parent=GS115_000296-T1;
CP014715.1	funannotate	gene	506138	506813	.	-	.	ID=GS115_000297;
CP014715.1	funannotate	mRNA	506138	506813	.	-	.	ID=GS115_000297-T1;Parent=GS115_000297;product=hypothetical protein;
CP014715.1	funannotate	five_prime_UTR	506803	506813	.	-	.	ID=GS115_000297-T1.utr5p1;Parent=GS115_000297-T1;
CP014715.1	funannotate	exon	506138	506813	.	-	.	ID=GS115_000297-T1.exon1;Parent=GS115_000297-T1;
CP014715.1	funannotate	three_prime_UTR	506138	506187	.	-	.	ID=GS115_000297-T1.utr3p1;Parent=GS115_000297-T1;
CP014715.1	funannotate	CDS	506188	506802	.	-	0	ID=GS115_000297-T1.cds;Parent=GS115_000297-T1;
CP014715.1	funannotate	gene	506922	508436	.	-	.	ID=GS115_000299;
CP014715.1	funannotate	mRNA	506922	508436	.	-	.	ID=GS115_000299-T1;Parent=GS115_000299;product=hypothetical protein;
CP014715.1	funannotate	five_prime_UTR	508427	508436	.	-	.	ID=GS115_000299-T1.utr5p1;Parent=GS115_000299-T1;
CP014715.1	funannotate	exon	506922	508436	.	-	.	ID=GS115_000299-T1.exon1;Parent=GS115_000299-T1;
CP014715.1	funannotate	three_prime_UTR	506922	507844	.	-	.	ID=GS115_000299-T1.utr3p1;Parent=GS115_000299-T1;
CP014715.1	funannotate	CDS	507845	508426	.	-	0	ID=GS115_000299-T1.cds;Parent=GS115_000299-T1;
CP014715.1	funannotate	gene	507375	507848	.	+	.	ID=GS115_000298;
CP014715.1	funannotate	mRNA	507375	507848	.	+	.	ID=GS115_000298-T1;Parent=GS115_000298;product=hypothetical protein;
CP014715.1	funannotate	exon	507375	507848	.	+	.	ID=GS115_000298-T1.exon1;Parent=GS115_000298-T1;
CP014715.1	funannotate	CDS	507375	507848	.	+	0	ID=GS115_000298-T1.cds;Parent=GS115_000298-T1;
CP014715.1	funannotate	gene	508785	509363	.	+	.	ID=GS115_000300;
CP014715.1	funannotate	mRNA	508785	509363	.	+	.	ID=GS115_000300-T1;Parent=GS115_000300;product=hypothetical protein;
CP014715.1	funannotate	exon	508785	509363	.	+	.	ID=GS115_000300-T1.exon1;Parent=GS115_000300-T1;
CP014715.1	funannotate	CDS	508785	509363	.	+	0	ID=GS115_000300-T1.cds;Parent=GS115_000300-T1;
CP014715.1	funannotate	gene	509400	509846	.	+	.	ID=GS115_000301;
CP014715.1	funannotate	mRNA	509400	509846	.	+	.	ID=GS115_000301-T1;Parent=GS115_000301;product=hypothetical protein;
CP014715.1	funannotate	exon	509400	509697	.	+	.	ID=GS115_000301-T1.exon1;Parent=GS115_000301-T1;
CP014715.1	funannotate	exon	509750	509846	.	+	.	ID=GS115_000301-T1.exon2;Parent=GS115_000301-T1;
CP014715.1	funannotate	three_prime_UTR	509800	509846	.	+	.	ID=GS115_000301-T1.utr3p1;Parent=GS115_000301-T1;
CP014715.1	funannotate	CDS	509400	509697	.	+	0	ID=GS115_000301-T1.cds;Parent=GS115_000301-T1;
CP014715.1	funannotate	CDS	509750	509799	.	+	2	ID=GS115_000301-T1.cds;Parent=GS115_000301-T1;
CP014715.1	funannotate	gene	509805	510901	.	-	.	ID=GS115_000302;
CP014715.1	funannotate	mRNA	509805	510901	.	-	.	ID=GS115_000302-T1;Parent=GS115_000302;product=hypothetical protein;
CP014715.1	funannotate	five_prime_UTR	510887	510901	.	-	.	ID=GS115_000302-T1.utr5p1;Parent=GS115_000302-T1;
CP014715.1	funannotate	exon	509805	510901	.	-	.	ID=GS115_000302-T1.exon1;Parent=GS115_000302-T1;
CP014715.1	funannotate	three_prime_UTR	509805	509854	.	-	.	ID=GS115_000302-T1.utr3p1;Parent=GS115_000302-T1;
CP014715.1	funannotate	CDS	509855	510886	.	-	0	ID=GS115_000302-T1.cds;Parent=GS115_000302-T1;
CP014715.1	funannotate	gene	511018	511109	.	+	.	ID=GS115_000303;
CP014715.1	funannotate	tRNA	511018	511109	.	+	.	ID=GS115_000303-T1;Parent=GS115_000303;product=tRNA-Ser;
CP014715.1	funannotate	exon	511018	511109	.	+	.	ID=GS115_000303-T1.exon1;Parent=GS115_000303-T1;
CP014715.1	funannotate	gene	514377	516127	.	-	.	ID=GS115_000304;
CP014715.1	funannotate	mRNA	514377	516127	.	-	.	ID=GS115_000304-T1;Parent=GS115_000304;product=hypothetical protein;
CP014715.1	funannotate	five_prime_UTR	516119	516127	.	-	.	ID=GS115_000304-T1.utr5p1;Parent=GS115_000304-T1;
CP014715.1	funannotate	exon	514377	516127	.	-	.	ID=GS115_000304-T1.exon1;Parent=GS115_000304-T1;
CP014715.1	funannotate	three_prime_UTR	514377	514408	.	-	.	ID=GS115_000304-T1.utr3p1;Parent=GS115_000304-T1;
CP014715.1	funannotate	CDS	514409	516118	.	-	0	ID=GS115_000304-T1.cds;Parent=GS115_000304-T1;
CP014715.1	funannotate	gene	516328	516419	.	-	.	ID=GS115_000305;
CP014715.1	funannotate	tRNA	516328	516419	.	-	.	ID=GS115_000305-T1;Parent=GS115_000305;product=tRNA-Ser;
CP014715.1	funannotate	exon	516328	516419	.	-	.	ID=GS115_000305-T1.exon1;Parent=GS115_000305-T1;
CP014715.1	funannotate	gene	516942	520595	.	+	.	ID=GS115_000306;
CP014715.1	funannotate	mRNA	516942	520595	.	+	.	ID=GS115_000306-T1;Parent=GS115_000306;product=hypothetical protein;
CP014715.1	funannotate	five_prime_UTR	516942	517016	.	+	.	ID=GS115_000306-T1.utr5p1;Parent=GS115_000306-T1;
CP014715.1	funannotate	exon	516942	517033	.	+	.	ID=GS115_000306-T1.exon1;Parent=GS115_000306-T1;
CP014715.1	funannotate	exon	517092	520595	.	+	.	ID=GS115_000306-T1.exon2;Parent=GS115_000306-T1;
CP014715.1	funannotate	three_prime_UTR	520525	520595	.	+	.	ID=GS115_000306-T1.utr3p1;Parent=GS115_000306-T1;
CP014715.1	funannotate	CDS	517017	517033	.	+	0	ID=GS115_000306-T1.cds;Parent=GS115_000306-T1;
CP014715.1	funannotate	CDS	517092	520524	.	+	1	ID=GS115_000306-T1.cds;Parent=GS115_000306-T1;
CP014715.1	funannotate	gene	520521	522009	.	-	.	ID=GS115_000307;
CP014715.1	funannotate	mRNA	520521	522009	.	-	.	ID=GS115_000307-T1;Parent=GS115_000307;product=hypothetical protein;
CP014715.1	funannotate	five_prime_UTR	521997	522009	.	-	.	ID=GS115_000307-T1.utr5p1;Parent=GS115_000307-T1;
CP014715.1	funannotate	exon	520521	522009	.	-	.	ID=GS115_000307-T1.exon1;Parent=GS115_000307-T1;
CP014715.1	funannotate	three_prime_UTR	520521	520553	.	-	.	ID=GS115_000307-T1.utr3p1;Parent=GS115_000307-T1;
CP014715.1	funannotate	CDS	520554	521996	.	-	0	ID=GS115_000307-T1.cds;Parent=GS115_000307-T1;
CP014715.1	funannotate	gene	522099	523395	.	+	.	ID=GS115_000308;
CP014715.1	funannotate	mRNA	522099	523395	.	+	.	ID=GS115_000308-T1;Parent=GS115_000308;product=hypothetical protein;
CP014715.1	funannotate	five_prime_UTR	522099	522111	.	+	.	ID=GS115_000308-T1.utr5p1;Parent=GS115_000308-T1;
CP014715.1	funannotate	exon	522099	523395	.	+	.	ID=GS115_000308-T1.exon1;Parent=GS115_000308-T1;
CP014715.1	funannotate	three_prime_UTR	523345	523395	.	+	.	ID=GS115_000308-T1.utr3p1;Parent=GS115_000308-T1;
CP014715.1	funannotate	CDS	522112	523344	.	+	0	ID=GS115_000308-T1.cds;Parent=GS115_000308-T1;
CP014715.1	funannotate	gene	523364	524821	.	-	.	ID=GS115_000309;
CP014715.1	funannotate	mRNA	523364	524821	.	-	.	ID=GS115_000309-T1;Parent=GS115_000309;product=hypothetical protein;
CP014715.1	funannotate	five_prime_UTR	524760	524821	.	-	.	ID=GS115_000309-T1.utr5p1;Parent=GS115_000309-T1;
CP014715.1	funannotate	exon	523364	524821	.	-	.	ID=GS115_000309-T1.exon1;Parent=GS115_000309-T1;
CP014715.1	funannotate	three_prime_UTR	523364	523415	.	-	.	ID=GS115_000309-T1.utr3p1;Parent=GS115_000309-T1;
CP014715.1	funannotate	CDS	523416	524759	.	-	0	ID=GS115_000309-T1.cds;Parent=GS115_000309-T1;
CP014715.1	funannotate	gene	526673	529796	.	+	.	ID=GS115_000310;
CP014715.1	funannotate	mRNA	526673	529796	.	+	.	ID=GS115_000310-T1;Parent=GS115_000310;product=hypothetical protein;
CP014715.1	funannotate	five_prime_UTR	526673	526746	.	+	.	ID=GS115_000310-T1.utr5p1;Parent=GS115_000310-T1;
CP014715.1	funannotate	exon	526673	529796	.	+	.	ID=GS115_000310-T1.exon1;Parent=GS115_000310-T1;
CP014715.1	funannotate	three_prime_UTR	529438	529796	.	+	.	ID=GS115_000310-T1.utr3p1;Parent=GS115_000310-T1;
CP014715.1	funannotate	CDS	526747	529437	.	+	0	ID=GS115_000310-T1.cds;Parent=GS115_000310-T1;
CP014715.1	funannotate	gene	530137	532037	.	+	.	ID=GS115_000311;
CP014715.1	funannotate	mRNA	530137	532037	.	+	.	ID=GS115_000311-T1;Parent=GS115_000311;product=hypothetical protein;
CP014715.1	funannotate	exon	530137	532037	.	+	.	ID=GS115_000311-T1.exon1;Parent=GS115_000311-T1;
CP014715.1	funannotate	three_prime_UTR	531949	532037	.	+	.	ID=GS115_000311-T1.utr3p1;Parent=GS115_000311-T1;
CP014715.1	funannotate	CDS	530137	531948	.	+	0	ID=GS115_000311-T1.cds;Parent=GS115_000311-T1;
CP014715.1	funannotate	gene	532089	532966	.	+	.	ID=GS115_000312;
CP014715.1	funannotate	mRNA	532089	532966	.	+	.	ID=GS115_000312-T1;Parent=GS115_000312;product=hypothetical protein;
CP014715.1	funannotate	five_prime_UTR	532089	532130	.	+	.	ID=GS115_000312-T1.utr5p1;Parent=GS115_000312-T1;
CP014715.1	funannotate	exon	532089	532966	.	+	.	ID=GS115_000312-T1.exon1;Parent=GS115_000312-T1;
CP014715.1	funannotate	three_prime_UTR	532914	532966	.	+	.	ID=GS115_000312-T1.utr3p1;Parent=GS115_000312-T1;
CP014715.1	funannotate	CDS	532131	532913	.	+	0	ID=GS115_000312-T1.cds;Parent=GS115_000312-T1;
CP014715.1	funannotate	gene	532875	534078	.	-	.	ID=GS115_000314;
CP014715.1	funannotate	mRNA	532875	534078	.	-	.	ID=GS115_000314-T1;Parent=GS115_000314;product=hypothetical protein;
CP014715.1	funannotate	five_prime_UTR	534061	534078	.	-	.	ID=GS115_000314-T1.utr5p1;Parent=GS115_000314-T1;
CP014715.1	funannotate	exon	532875	534078	.	-	.	ID=GS115_000314-T1.exon1;Parent=GS115_000314-T1;
CP014715.1	funannotate	three_prime_UTR	532875	533772	.	-	.	ID=GS115_000314-T1.utr3p1;Parent=GS115_000314-T1;
CP014715.1	funannotate	CDS	533773	534060	.	-	0	ID=GS115_000314-T1.cds;Parent=GS115_000314-T1;
CP014715.1	funannotate	gene	533003	533781	.	+	.	ID=GS115_000313;
CP014715.1	funannotate	mRNA	533003	533781	.	+	.	ID=GS115_000313-T1;Parent=GS115_000313;product=hypothetical protein;
CP014715.1	funannotate	five_prime_UTR	533003	533092	.	+	.	ID=GS115_000313-T1.utr5p1;Parent=GS115_000313-T1;
CP014715.1	funannotate	exon	533003	533781	.	+	.	ID=GS115_000313-T1.exon1;Parent=GS115_000313-T1;
CP014715.1	funannotate	three_prime_UTR	533717	533781	.	+	.	ID=GS115_000313-T1.utr3p1;Parent=GS115_000313-T1;
CP014715.1	funannotate	CDS	533093	533716	.	+	0	ID=GS115_000313-T1.cds;Parent=GS115_000313-T1;
CP014715.1	funannotate	gene	534136	536737	.	+	.	ID=GS115_000315;
CP014715.1	funannotate	mRNA	534136	536737	.	+	.	ID=GS115_000315-T1;Parent=GS115_000315;product=hypothetical protein;
CP014715.1	funannotate	five_prime_UTR	534136	534199	.	+	.	ID=GS115_000315-T1.utr5p1;Parent=GS115_000315-T1;
CP014715.1	funannotate	exon	534136	536737	.	+	.	ID=GS115_000315-T1.exon1;Parent=GS115_000315-T1;
CP014715.1	funannotate	three_prime_UTR	536720	536737	.	+	.	ID=GS115_000315-T1.utr3p1;Parent=GS115_000315-T1;
CP014715.1	funannotate	CDS	534200	536719	.	+	0	ID=GS115_000315-T1.cds;Parent=GS115_000315-T1;
CP014715.1	funannotate	gene	536629	539532	.	-	.	ID=GS115_000316;
CP014715.1	funannotate	mRNA	536629	539532	.	-	.	ID=GS115_000316-T1;Parent=GS115_000316;product=hypothetical protein;
CP014715.1	funannotate	five_prime_UTR	539490	539532	.	-	.	ID=GS115_000316-T1.utr5p1;Parent=GS115_000316-T1;
CP014715.1	funannotate	exon	536629	539532	.	-	.	ID=GS115_000316-T1.exon1;Parent=GS115_000316-T1;
CP014715.1	funannotate	three_prime_UTR	536629	536675	.	-	.	ID=GS115_000316-T1.utr3p1;Parent=GS115_000316-T1;
CP014715.1	funannotate	CDS	536676	539489	.	-	0	ID=GS115_000316-T1.cds;Parent=GS115_000316-T1;
CP014715.1	funannotate	gene	539707	543028	.	+	.	ID=GS115_000317;
CP014715.1	funannotate	mRNA	539707	543028	.	+	.	ID=GS115_000317-T1;Parent=GS115_000317;product=hypothetical protein;
CP014715.1	funannotate	five_prime_UTR	539707	539767	.	+	.	ID=GS115_000317-T1.utr5p1;Parent=GS115_000317-T1;
CP014715.1	funannotate	exon	539707	543028	.	+	.	ID=GS115_000317-T1.exon1;Parent=GS115_000317-T1;
CP014715.1	funannotate	three_prime_UTR	542969	543028	.	+	.	ID=GS115_000317-T1.utr3p1;Parent=GS115_000317-T1;
CP014715.1	funannotate	CDS	539768	542968	.	+	0	ID=GS115_000317-T1.cds;Parent=GS115_000317-T1;
CP014715.1	funannotate	gene	542973	544428	.	-	.	ID=GS115_000318;
CP014715.1	funannotate	mRNA	542973	544428	.	-	.	ID=GS115_000318-T1;Parent=GS115_000318;product=hypothetical protein;
CP014715.1	funannotate	five_prime_UTR	544301	544428	.	-	.	ID=GS115_000318-T1.utr5p1;Parent=GS115_000318-T1;
CP014715.1	funannotate	exon	542973	544428	.	-	.	ID=GS115_000318-T1.exon1;Parent=GS115_000318-T1;
CP014715.1	funannotate	three_prime_UTR	542973	543022	.	-	.	ID=GS115_000318-T1.utr3p1;Parent=GS115_000318-T1;
CP014715.1	funannotate	CDS	543023	544300	.	-	0	ID=GS115_000318-T1.cds;Parent=GS115_000318-T1;
CP014715.1	funannotate	gene	544542	545429	.	+	.	ID=GS115_000319;
CP014715.1	funannotate	mRNA	544542	545429	.	+	.	ID=GS115_000319-T1;Parent=GS115_000319;product=hypothetical protein;
CP014715.1	funannotate	five_prime_UTR	544542	544576	.	+	.	ID=GS115_000319-T1.utr5p1;Parent=GS115_000319-T1;
CP014715.1	funannotate	exon	544542	545429	.	+	.	ID=GS115_000319-T1.exon1;Parent=GS115_000319-T1;
CP014715.1	funannotate	three_prime_UTR	545348	545429	.	+	.	ID=GS115_000319-T1.utr3p1;Parent=GS115_000319-T1;
CP014715.1	funannotate	CDS	544577	545347	.	+	0	ID=GS115_000319-T1.cds;Parent=GS115_000319-T1;
CP014715.1	funannotate	gene	545386	551707	.	-	.	ID=GS115_000320;
CP014715.1	funannotate	mRNA	545386	551707	.	-	.	ID=GS115_000320-T1;Parent=GS115_000320;product=hypothetical protein;
CP014715.1	funannotate	five_prime_UTR	551518	551707	.	-	.	ID=GS115_000320-T1.utr5p1;Parent=GS115_000320-T1;
CP014715.1	funannotate	exon	545386	551707	.	-	.	ID=GS115_000320-T1.exon1;Parent=GS115_000320-T1;
CP014715.1	funannotate	three_prime_UTR	545386	545499	.	-	.	ID=GS115_000320-T1.utr3p1;Parent=GS115_000320-T1;
CP014715.1	funannotate	CDS	545500	551517	.	-	0	ID=GS115_000320-T1.cds;Parent=GS115_000320-T1;
CP014715.1	funannotate	gene	552494	557067	.	+	.	ID=GS115_000321;
CP014715.1	funannotate	mRNA	552494	557067	.	+	.	ID=GS115_000321-T1;Parent=GS115_000321;product=hypothetical protein;
CP014715.1	funannotate	five_prime_UTR	552494	552575	.	+	.	ID=GS115_000321-T1.utr5p1;Parent=GS115_000321-T1;
CP014715.1	funannotate	exon	552494	557067	.	+	.	ID=GS115_000321-T1.exon1;Parent=GS115_000321-T1;
CP014715.1	funannotate	three_prime_UTR	557007	557067	.	+	.	ID=GS115_000321-T1.utr3p1;Parent=GS115_000321-T1;
CP014715.1	funannotate	CDS	552576	557006	.	+	0	ID=GS115_000321-T1.cds;Parent=GS115_000321-T1;
CP014715.1	funannotate	gene	557842	560171	.	-	.	ID=GS115_000322;
CP014715.1	funannotate	mRNA	557842	560171	.	-	.	ID=GS115_000322-T1;Parent=GS115_000322;product=hypothetical protein;
CP014715.1	funannotate	five_prime_UTR	560081	560171	.	-	.	ID=GS115_000322-T1.utr5p1;Parent=GS115_000322-T1;
CP014715.1	funannotate	exon	557842	560171	.	-	.	ID=GS115_000322-T1.exon1;Parent=GS115_000322-T1;
CP014715.1	funannotate	three_prime_UTR	557842	558223	.	-	.	ID=GS115_000322-T1.utr3p1;Parent=GS115_000322-T1;
CP014715.1	funannotate	CDS	558224	560080	.	-	0	ID=GS115_000322-T1.cds;Parent=GS115_000322-T1;
CP014715.1	funannotate	gene	560705	562397	.	+	.	ID=GS115_000323;
CP014715.1	funannotate	mRNA	560705	562397	.	+	.	ID=GS115_000323-T1;Parent=GS115_000323;product=hypothetical protein;
CP014715.1	funannotate	five_prime_UTR	560705	560775	.	+	.	ID=GS115_000323-T1.utr5p1;Parent=GS115_000323-T1;
CP014715.1	funannotate	exon	560705	562397	.	+	.	ID=GS115_000323-T1.exon1;Parent=GS115_000323-T1;
CP014715.1	funannotate	three_prime_UTR	562360	562397	.	+	.	ID=GS115_000323-T1.utr3p1;Parent=GS115_000323-T1;
CP014715.1	funannotate	CDS	560776	562359	.	+	0	ID=GS115_000323-T1.cds;Parent=GS115_000323-T1;
CP014715.1	funannotate	gene	561828	562848	.	-	.	ID=GS115_000324;
CP014715.1	funannotate	mRNA	561828	562848	.	-	.	ID=GS115_000324-T1;Parent=GS115_000324;product=hypothetical protein;
CP014715.1	funannotate	five_prime_UTR	562830	562848	.	-	.	ID=GS115_000324-T1.utr5p1;Parent=GS115_000324-T1;
CP014715.1	funannotate	exon	561828	562848	.	-	.	ID=GS115_000324-T1.exon1;Parent=GS115_000324-T1;
CP014715.1	funannotate	three_prime_UTR	561828	562409	.	-	.	ID=GS115_000324-T1.utr3p1;Parent=GS115_000324-T1;
CP014715.1	funannotate	CDS	562410	562829	.	-	0	ID=GS115_000324-T1.cds;Parent=GS115_000324-T1;
CP014715.1	funannotate	gene	563164	564897	.	+	.	ID=GS115_000325;
CP014715.1	funannotate	mRNA	563164	564897	.	+	.	ID=GS115_000325-T1;Parent=GS115_000325;product=hypothetical protein;
CP014715.1	funannotate	five_prime_UTR	563164	563178	.	+	.	ID=GS115_000325-T1.utr5p1;Parent=GS115_000325-T1;
CP014715.1	funannotate	exon	563164	564897	.	+	.	ID=GS115_000325-T1.exon1;Parent=GS115_000325-T1;
CP014715.1	funannotate	three_prime_UTR	564808	564897	.	+	.	ID=GS115_000325-T1.utr3p1;Parent=GS115_000325-T1;
CP014715.1	funannotate	CDS	563179	564807	.	+	0	ID=GS115_000325-T1.cds;Parent=GS115_000325-T1;
CP014715.1	funannotate	gene	564811	565208	.	-	.	ID=GS115_000326;
CP014715.1	funannotate	mRNA	564811	565208	.	-	.	ID=GS115_000326-T1;Parent=GS115_000326;product=hypothetical protein;
CP014715.1	funannotate	five_prime_UTR	565154	565208	.	-	.	ID=GS115_000326-T1.utr5p1;Parent=GS115_000326-T1;
CP014715.1	funannotate	exon	564811	565208	.	-	.	ID=GS115_000326-T1.exon1;Parent=GS115_000326-T1;
CP014715.1	funannotate	three_prime_UTR	564811	564898	.	-	.	ID=GS115_000326-T1.utr3p1;Parent=GS115_000326-T1;
CP014715.1	funannotate	CDS	564899	565153	.	-	0	ID=GS115_000326-T1.cds;Parent=GS115_000326-T1;
CP014715.1	funannotate	gene	565351	567830	.	+	.	ID=GS115_000327;
CP014715.1	funannotate	mRNA	565351	567830	.	+	.	ID=GS115_000327-T1;Parent=GS115_000327;product=hypothetical protein;
CP014715.1	funannotate	five_prime_UTR	565351	565354	.	+	.	ID=GS115_000327-T1.utr5p1;Parent=GS115_000327-T1;
CP014715.1	funannotate	exon	565351	567830	.	+	.	ID=GS115_000327-T1.exon1;Parent=GS115_000327-T1;
CP014715.1	funannotate	three_prime_UTR	567740	567830	.	+	.	ID=GS115_000327-T1.utr3p1;Parent=GS115_000327-T1;
CP014715.1	funannotate	CDS	565355	567739	.	+	0	ID=GS115_000327-T1.cds;Parent=GS115_000327-T1;
CP014715.1	funannotate	gene	567749	570090	.	-	.	ID=GS115_000328;
CP014715.1	funannotate	mRNA	567749	570090	.	-	.	ID=GS115_000328-T1;Parent=GS115_000328;product=hypothetical protein;
CP014715.1	funannotate	five_prime_UTR	570053	570090	.	-	.	ID=GS115_000328-T1.utr5p1;Parent=GS115_000328-T1;
CP014715.1	funannotate	exon	567749	570090	.	-	.	ID=GS115_000328-T1.exon1;Parent=GS115_000328-T1;
CP014715.1	funannotate	three_prime_UTR	567749	567814	.	-	.	ID=GS115_000328-T1.utr3p1;Parent=GS115_000328-T1;
CP014715.1	funannotate	CDS	567815	570052	.	-	0	ID=GS115_000328-T1.cds;Parent=GS115_000328-T1;
CP014715.1	funannotate	gene	570577	571293	.	-	.	ID=GS115_000329;
CP014715.1	funannotate	mRNA	570577	571293	.	-	.	ID=GS115_000329-T1;Parent=GS115_000329;product=hypothetical protein;
CP014715.1	funannotate	exon	570577	571293	.	-	.	ID=GS115_000329-T1.exon1;Parent=GS115_000329-T1;
CP014715.1	funannotate	CDS	570577	571293	.	-	0	ID=GS115_000329-T1.cds;Parent=GS115_000329-T1;
CP014715.1	funannotate	gene	571383	572969	.	-	.	ID=GS115_000330;
CP014715.1	funannotate	mRNA	571383	572969	.	-	.	ID=GS115_000330-T1;Parent=GS115_000330;product=hypothetical protein;
CP014715.1	funannotate	exon	571383	572969	.	-	.	ID=GS115_000330-T1.exon1;Parent=GS115_000330-T1;
CP014715.1	funannotate	CDS	571383	572969	.	-	0	ID=GS115_000330-T1.cds;Parent=GS115_000330-T1;
CP014715.1	funannotate	gene	573162	574763	.	+	.	ID=GS115_000331;
CP014715.1	funannotate	mRNA	573162	574763	.	+	.	ID=GS115_000331-T1;Parent=GS115_000331;product=hypothetical protein;
CP014715.1	funannotate	five_prime_UTR	573162	573190	.	+	.	ID=GS115_000331-T1.utr5p1;Parent=GS115_000331-T1;
CP014715.1	funannotate	exon	573162	573419	.	+	.	ID=GS115_000331-T1.exon1;Parent=GS115_000331-T1;
CP014715.1	funannotate	exon	573574	574763	.	+	.	ID=GS115_000331-T1.exon2;Parent=GS115_000331-T1;
CP014715.1	funannotate	three_prime_UTR	574656	574763	.	+	.	ID=GS115_000331-T1.utr3p1;Parent=GS115_000331-T1;
CP014715.1	funannotate	CDS	573191	573419	.	+	0	ID=GS115_000331-T1.cds;Parent=GS115_000331-T1;
CP014715.1	funannotate	CDS	573574	574655	.	+	2	ID=GS115_000331-T1.cds;Parent=GS115_000331-T1;
CP014715.1	funannotate	gene	574682	576031	.	-	.	ID=GS115_000332;
CP014715.1	funannotate	mRNA	574682	576031	.	-	.	ID=GS115_000332-T1;Parent=GS115_000332;product=hypothetical protein;
CP014715.1	funannotate	five_prime_UTR	576009	576031	.	-	.	ID=GS115_000332-T1.utr5p1;Parent=GS115_000332-T1;
CP014715.1	funannotate	exon	574682	576031	.	-	.	ID=GS115_000332-T1.exon1;Parent=GS115_000332-T1;
CP014715.1	funannotate	three_prime_UTR	574682	574745	.	-	.	ID=GS115_000332-T1.utr3p1;Parent=GS115_000332-T1;
CP014715.1	funannotate	CDS	574746	576008	.	-	0	ID=GS115_000332-T1.cds;Parent=GS115_000332-T1;
CP014715.1	funannotate	gene	576094	578413	.	-	.	ID=GS115_000333;
CP014715.1	funannotate	mRNA	576094	578413	.	-	.	ID=GS115_000333-T1;Parent=GS115_000333;product=hypothetical protein;
CP014715.1	funannotate	five_prime_UTR	578401	578413	.	-	.	ID=GS115_000333-T1.utr5p1;Parent=GS115_000333-T1;
CP014715.1	funannotate	exon	576094	578413	.	-	.	ID=GS115_000333-T1.exon1;Parent=GS115_000333-T1;
CP014715.1	funannotate	three_prime_UTR	576094	576129	.	-	.	ID=GS115_000333-T1.utr3p1;Parent=GS115_000333-T1;
CP014715.1	funannotate	CDS	576130	578400	.	-	0	ID=GS115_000333-T1.cds;Parent=GS115_000333-T1;
CP014715.1	funannotate	gene	578937	579834	.	-	.	ID=GS115_000334;
CP014715.1	funannotate	mRNA	578937	579834	.	-	.	ID=GS115_000334-T1;Parent=GS115_000334;product=hypothetical protein;
CP014715.1	funannotate	five_prime_UTR	579725	579834	.	-	.	ID=GS115_000334-T1.utr5p1;Parent=GS115_000334-T1;
CP014715.1	funannotate	exon	578937	579834	.	-	.	ID=GS115_000334-T1.exon1;Parent=GS115_000334-T1;
CP014715.1	funannotate	three_prime_UTR	578937	579001	.	-	.	ID=GS115_000334-T1.utr3p1;Parent=GS115_000334-T1;
CP014715.1	funannotate	CDS	579002	579724	.	-	0	ID=GS115_000334-T1.cds;Parent=GS115_000334-T1;
CP014715.1	funannotate	gene	579892	581100	.	+	.	ID=GS115_000335;
CP014715.1	funannotate	mRNA	579892	581100	.	+	.	ID=GS115_000335-T1;Parent=GS115_000335;product=hypothetical protein;
CP014715.1	funannotate	five_prime_UTR	579892	579928	.	+	.	ID=GS115_000335-T1.utr5p1;Parent=GS115_000335-T1;
CP014715.1	funannotate	exon	579892	581100	.	+	.	ID=GS115_000335-T1.exon1;Parent=GS115_000335-T1;
CP014715.1	funannotate	three_prime_UTR	581033	581100	.	+	.	ID=GS115_000335-T1.utr3p1;Parent=GS115_000335-T1;
CP014715.1	funannotate	CDS	579929	581032	.	+	0	ID=GS115_000335-T1.cds;Parent=GS115_000335-T1;
CP014715.1	funannotate	gene	581133	581419	.	+	.	ID=GS115_000336;
CP014715.1	funannotate	mRNA	581133	581419	.	+	.	ID=GS115_000336-T1;Parent=GS115_000336;product=hypothetical protein;
CP014715.1	funannotate	five_prime_UTR	581133	581171	.	+	.	ID=GS115_000336-T1.utr5p1;Parent=GS115_000336-T1;
CP014715.1	funannotate	exon	581133	581419	.	+	.	ID=GS115_000336-T1.exon1;Parent=GS115_000336-T1;
CP014715.1	funannotate	three_prime_UTR	581367	581419	.	+	.	ID=GS115_000336-T1.utr3p1;Parent=GS115_000336-T1;
CP014715.1	funannotate	CDS	581172	581366	.	+	0	ID=GS115_000336-T1.cds;Parent=GS115_000336-T1;
CP014715.1	funannotate	gene	581610	582712	.	+	.	ID=GS115_000337;
CP014715.1	funannotate	mRNA	581610	582712	.	+	.	ID=GS115_000337-T1;Parent=GS115_000337;product=hypothetical protein;
CP014715.1	funannotate	five_prime_UTR	581610	581623	.	+	.	ID=GS115_000337-T1.utr5p1;Parent=GS115_000337-T1;
CP014715.1	funannotate	exon	581610	582712	.	+	.	ID=GS115_000337-T1.exon1;Parent=GS115_000337-T1;
CP014715.1	funannotate	three_prime_UTR	582656	582712	.	+	.	ID=GS115_000337-T1.utr3p1;Parent=GS115_000337-T1;
CP014715.1	funannotate	CDS	581624	582655	.	+	0	ID=GS115_000337-T1.cds;Parent=GS115_000337-T1;
CP014715.1	funannotate	gene	582635	585766	.	-	.	ID=GS115_000338;
CP014715.1	funannotate	mRNA	582635	585766	.	-	.	ID=GS115_000338-T1;Parent=GS115_000338;product=hypothetical protein;
CP014715.1	funannotate	five_prime_UTR	585755	585766	.	-	.	ID=GS115_000338-T1.utr5p1;Parent=GS115_000338-T1;
CP014715.1	funannotate	exon	582635	585766	.	-	.	ID=GS115_000338-T1.exon1;Parent=GS115_000338-T1;
CP014715.1	funannotate	three_prime_UTR	582635	582691	.	-	.	ID=GS115_000338-T1.utr3p1;Parent=GS115_000338-T1;
CP014715.1	funannotate	CDS	582692	585754	.	-	0	ID=GS115_000338-T1.cds;Parent=GS115_000338-T1;
CP014715.1	funannotate	gene	586060	588324	.	+	.	ID=GS115_000339;
CP014715.1	funannotate	mRNA	586060	588324	.	+	.	ID=GS115_000339-T1;Parent=GS115_000339;product=hypothetical protein;
CP014715.1	funannotate	five_prime_UTR	586060	586080	.	+	.	ID=GS115_000339-T1.utr5p1;Parent=GS115_000339-T1;
CP014715.1	funannotate	exon	586060	588324	.	+	.	ID=GS115_000339-T1.exon1;Parent=GS115_000339-T1;
CP014715.1	funannotate	three_prime_UTR	588307	588324	.	+	.	ID=GS115_000339-T1.utr3p1;Parent=GS115_000339-T1;
CP014715.1	funannotate	CDS	586081	588306	.	+	0	ID=GS115_000339-T1.cds;Parent=GS115_000339-T1;
CP014715.1	funannotate	gene	590993	592420	.	+	.	ID=GS115_000340;
CP014715.1	funannotate	mRNA	590993	592420	.	+	.	ID=GS115_000340-T1;Parent=GS115_000340;product=hypothetical protein;
CP014715.1	funannotate	exon	590993	592420	.	+	.	ID=GS115_000340-T1.exon1;Parent=GS115_000340-T1;
CP014715.1	funannotate	CDS	590993	592420	.	+	0	ID=GS115_000340-T1.cds;Parent=GS115_000340-T1;
CP014715.1	funannotate	gene	592815	594054	.	+	.	ID=GS115_000341;
CP014715.1	funannotate	mRNA	592815	594054	.	+	.	ID=GS115_000341-T1;Parent=GS115_000341;product=hypothetical protein;
CP014715.1	funannotate	five_prime_UTR	592815	592833	.	+	.	ID=GS115_000341-T1.utr5p1;Parent=GS115_000341-T1;
CP014715.1	funannotate	exon	592815	592850	.	+	.	ID=GS115_000341-T1.exon1;Parent=GS115_000341-T1;
CP014715.1	funannotate	exon	592903	594054	.	+	.	ID=GS115_000341-T1.exon2;Parent=GS115_000341-T1;
CP014715.1	funannotate	three_prime_UTR	593801	594054	.	+	.	ID=GS115_000341-T1.utr3p1;Parent=GS115_000341-T1;
CP014715.1	funannotate	CDS	592834	592850	.	+	0	ID=GS115_000341-T1.cds;Parent=GS115_000341-T1;
CP014715.1	funannotate	CDS	592903	593800	.	+	1	ID=GS115_000341-T1.cds;Parent=GS115_000341-T1;
CP014715.1	funannotate	gene	593723	594537	.	-	.	ID=GS115_000342;
CP014715.1	funannotate	mRNA	593723	594537	.	-	.	ID=GS115_000342-T1;Parent=GS115_000342;product=hypothetical protein;
CP014715.1	funannotate	five_prime_UTR	594522	594537	.	-	.	ID=GS115_000342-T1.utr5p1;Parent=GS115_000342-T1;
CP014715.1	funannotate	exon	593723	594537	.	-	.	ID=GS115_000342-T1.exon1;Parent=GS115_000342-T1;
CP014715.1	funannotate	three_prime_UTR	593723	593807	.	-	.	ID=GS115_000342-T1.utr3p1;Parent=GS115_000342-T1;
CP014715.1	funannotate	CDS	593808	594521	.	-	0	ID=GS115_000342-T1.cds;Parent=GS115_000342-T1;
CP014715.1	funannotate	gene	594726	596612	.	-	.	ID=GS115_000343;
CP014715.1	funannotate	mRNA	594726	596612	.	-	.	ID=GS115_000343-T1;Parent=GS115_000343;product=hypothetical protein;
CP014715.1	funannotate	five_prime_UTR	596536	596612	.	-	.	ID=GS115_000343-T1.utr5p1;Parent=GS115_000343-T1;
CP014715.1	funannotate	exon	594726	596612	.	-	.	ID=GS115_000343-T1.exon1;Parent=GS115_000343-T1;
CP014715.1	funannotate	three_prime_UTR	594726	594780	.	-	.	ID=GS115_000343-T1.utr3p1;Parent=GS115_000343-T1;
CP014715.1	funannotate	CDS	594781	596535	.	-	0	ID=GS115_000343-T1.cds;Parent=GS115_000343-T1;
CP014715.1	funannotate	gene	597176	598279	.	+	.	ID=GS115_000344;
CP014715.1	funannotate	mRNA	597176	598279	.	+	.	ID=GS115_000344-T1;Parent=GS115_000344;product=hypothetical protein;
CP014715.1	funannotate	five_prime_UTR	597176	597415	.	+	.	ID=GS115_000344-T1.utr5p1;Parent=GS115_000344-T1;
CP014715.1	funannotate	exon	597176	598279	.	+	.	ID=GS115_000344-T1.exon1;Parent=GS115_000344-T1;
CP014715.1	funannotate	three_prime_UTR	598262	598279	.	+	.	ID=GS115_000344-T1.utr3p1;Parent=GS115_000344-T1;
CP014715.1	funannotate	CDS	597416	598261	.	+	0	ID=GS115_000344-T1.cds;Parent=GS115_000344-T1;
CP014715.1	funannotate	gene	598249	599896	.	-	.	ID=GS115_000345;
CP014715.1	funannotate	mRNA	598249	599896	.	-	.	ID=GS115_000345-T1;Parent=GS115_000345;product=hypothetical protein;
CP014715.1	funannotate	five_prime_UTR	599871	599896	.	-	.	ID=GS115_000345-T1.utr5p1;Parent=GS115_000345-T1;
CP014715.1	funannotate	exon	598249	599896	.	-	.	ID=GS115_000345-T1.exon1;Parent=GS115_000345-T1;
CP014715.1	funannotate	three_prime_UTR	598249	598280	.	-	.	ID=GS115_000345-T1.utr3p1;Parent=GS115_000345-T1;
CP014715.1	funannotate	CDS	598281	599870	.	-	0	ID=GS115_000345-T1.cds;Parent=GS115_000345-T1;
CP014715.1	funannotate	gene	600003	601313	.	-	.	ID=GS115_000346;
CP014715.1	funannotate	mRNA	600003	601313	.	-	.	ID=GS115_000346-T1;Parent=GS115_000346;product=hypothetical protein;
CP014715.1	funannotate	five_prime_UTR	601286	601313	.	-	.	ID=GS115_000346-T1.utr5p1;Parent=GS115_000346-T1;
[truncated: 30,055 more rows]
