# Supplementary material for: Translational landscape and protein biogenesis demands of the early secretory pathway in Komagataella phaffii
Source: Microb Cell Fact. 2021 Jan 20;20:19. doi: 10.1186/s12934-020-01489-9 (PMC7816318; doi:10.1186/s12934-020-01489-9)
Supplement: Supplementary file 4 — Additional file 4. Comparison with prior K. phaffii annotations. Comma seperated value (CSV) file that links open reading frames defined in the current study with prior annotations of the K. phaffii transcriptome. Includes predicted protein sequence from each annotation. Additional details are provided in the file header. [file 12934_2020_1489_MOESM4_ESM.csv]

# Table S3 Comprehensive Komagataella phaffii homology annotation table
# Alva	Riera	Chartron. Microbial Cell Factories	2020.
#
# Homologous genes detected using using BlastP with an expected value less than 1e-5.
#
# CRG: systematic gene name for ribo-seq derived annotation (see 2.8 Classification of ORFs) <string>
# CRG.n: number of unique genes predicted for ribo-seq derived annotation <integer>
# CRG.l: length of gene in amino acids for ribo-seq derived annotation <integer>
# CRG.seq: amino acid sequence of gene for ribo-seq derived annotation <string>
# S288C.gene: homologous gene names from Saccharomyces cerevisiae S288C genome (version=R64-2-1) provided by http://www.yeastgenome.org/ <string>
# S288C.l: length of gene in amino acids for Saccharomyces cerevisiae S288C genome (version=R64-2-1) provided by http://www.yeastgenome.org/ <integer>
# S288C.seq: amino acid sequence of gene for Saccharomyces cerevisiae S288C genome (version=R64-2-1) provided by http://www.yeastgenome.org/ <string>
# GS115.PRJNA304976.gene: homologous genes from Komagataella phaffii GS115 (NCBI accession number PRJNA304976) <string>
# GS115.PRJNA304976.n: number of unique gened predicted for Komagataella phaffii GS115 (NCBI accession number PRJNA304976) <integer>
# GS115.PRJNA304976.l: length of gene in amino acids for Komagataella phaffii GS115 (NCBI accession number PRJNA304976) <integer>
# GS115.PRJNA304976.seq: amino acid sequence of gene for Komagataella phaffii GS115 (NCBI accession number PRJNA304976) <string>
# GS115.PRJEA37871.gene: homologous genes from Komagataella phaffii GS115 (NCBI accession number PRJEA37871) <string>
# GS115.PRJEA37871.n: number of unique gened predicted for Komagataella phaffii GS115 (NCBI accession number PRJEA37871) <integer>
# GS115.PRJEA37871.l: length of gene in amino acids for Komagataella phaffii GS115 (NCBI accession number PRJEA37871) <integer>
# GS115.PRJEA37871.seq: amino acid sequence of gene for Komagataella phaffii GS115 (NCBI accession number PRJEA37871) <string>
# CBS7435.PRJEA62483.gene: homologous genes from Komagataella phaffii CBS7435 (NCBI accession number PRJEA62483)<string>
# CBS7435.PRJEA62483.n: number of unique gened predicted for Komagataella phaffii CBS7435 (NCBI accession number PRJEA62483)<integer>
# CBS7435.PRJEA62483.l: length of gene in amino acids for Komagataella phaffii CBS7435 (NCBI accession number PRJEA62483)<integer>
# CBS7435.PRJEA62483.seq: amino acid sequence of gene for Komagataella phaffii CBS7435 (NCBI accession number PRJEA62483)<string>
# CBS7435.pichiaGenome.gene: homologous genes from Komagataella phaffii CBS7435 (http://pichiagenome-ext.boku.ac.at:8080/apex/f?p=100:16:15466115834714::NO:::)<string>
# CBS7435.pichiaGenome.n: number of unique gened predicted for Komagataella phaffii CBS7435 (http://pichiagenome-ext.boku.ac.at:8080/apex/f?p=100:16:15466115834714::NO:::)<string>
# CBS7435.pichiaGenome.l: length of gene in amino acids for Komagataella phaffii CBS7435 (http://pichiagenome-ext.boku.ac.at:8080/apex/f?p=100:16:15466115834714::NO:::)<string>
# CBS7435.pichiaGenome.seq: amino acid sequence of gene for Komagataella phaffii CBS7435 (http://pichiagenome-ext.boku.ac.at:8080/apex/f?p=100:16:15466115834714::NO:::)<string>
#
CRG	CRG.n	CRG.l	CRG.seq	S288C.gene	S288C.l	S288C.seq	GS115.PRJNA304976.gene	GS115.PRJNA304976.n	GS115.PRJNA304976.l	GS115.PRJNA304976.seq	GS115.PRJEA37871.gene	GS115.PRJEA37871.n	GS115.PRJEA37871.l	GS115.PRJEA37871.seq	CBS7435.PRJEA62483.gene	CBS7435.PRJEA62483.n	CBS7435.PRJEA62483.l	CBS7435.PRJEA62483.seq	CBS7435.pichiaGenome.gene	CBS7435.pichiaGenome.n	CBS7435.pichiaGenome.l	CBS7435.pichiaGenome.seq
GS115_000001-T1	5329	493	MLAEIGDYFRTNSSNGFSSSCYNKEKLSGDLLESDFVNSSFDDTTLHSMLSSSINADPEQSQKPQQRHKNQSSCHQELKIETEDQQEPYLLPDMLTKNIFNSQSSMFVYSSIPQISSVQSFIDTNTFSAVDGGAAPEGNSLSVDSTLGLSSDQSFEKLYSYDQNFEKEPQSPACPLVKCDPVSIMKTSTNSLETAVNTKRRMFQLRNQNEIESLNVSSDIVVATSKFLNHSWIPLIRGRNFGGSNCKPPKKPLFPGARYVTARLRLEYSSCKDMCLPEWNEYELEDSRRIIRIERLFDSNEIVASFSIVGSAVENPETRPVFNPNVKVLEVSCLRCLTNNNESDEENCVNKDLDGRNRDMVKDSFGCKYYITSVEVIKIIELLVGSSSISDPHQMRKER…	NA	NA	NA	AOA65887.1	5064	493	MLAEIGDYFRTNSSNGFSSSCYNKEKLSGDLLESDFVNSSFDDTTLHSMLSSSINADPEQSQKPQQRHKNQSSCHQELKIETEDQQEPYLLPDMLTKNIFNSQSSMFVYSSIPQISSVQSFIDTNTFSAVDGGAAPEGNSLSVDSTLGLSSDQSFEKLYSYDQNFEKEPQSPACPLVKCDPVSIMKTSTNSLETAVNTKRRMFQLRNQNEIESLNVSSDIVVATSKFLNHSWIPLIRGRNFGGSNCKPPKKPLFPGARYVTARLRLEYSSCKDMCLPEWNEYELEDSRRIIRIERLFDSNEIVASFSIVGSAVENPETRPVFNPNVKVLEVSCLRCLTNNNESDEENCVNKDLDGRNRDMVKDSFGCKYYITSVEVIKIIELLVGSSSISDPHQMRKER…	XP_002489343.1	5040	493	MLAEIGDYFRTNSSNGFSSSCYNKEKLSGDLLESDFVNSSFDDTTLHSMLSSSINADPEQSQKPQQRHKNQSSCHQELKIETEDQQEPYLLPDMLTKNIFNSQSSMFVYSSIPQISSVQSFIDTNTFSAVDGGAAPEGNSLSVDSTLGLSSDQSFEKLYSYDQNFEKEPQSPACPLVKCDPVSIMKTSTNSLETAVNTKRRMFQLRNQNEIESLNVSSDIVVATSKFLNHSWIPLIRGRNFGGSNCKPPKKPLFPGARYVTARLRLEYSSCKDMCLPEWNEYELEDSRRIIRIERLFDSNEIVASFSIVGSAVENPETRPVFNPNVKVLEVSCLRCLTNNNESDEENCVNKDLDGRNRDMVKDSFGCKYYITSVEVIKIIELLVGSSSISDPHQMRKER…	CCA36173.1	5291	493	MLAEIGDYFRTNSSNGFSSSCYNKEKLSGDLLESDFVNSSFDDTTLHSMLSSSINADPEQSQKPQQRHKNQSSCHQELKIETEDQQEPYLLPDMLTKNIFNSQSSMFVYSSIPQISSVQSFIDTNTFSAVDGGAAPEGNSLSVDSTLGLSSDQSFEKLYSYDQNFEKEPQSPACPLVKCDPVSIMKTSTNSLETAVNTKRRMFQLRNQNEIESLNVSSDIVVATSKFLNHSWIPLIRGRNFGGSNCKPPKKPLFPGARYVTARLRLEYSSCKDMCLPEWNEYELEDSRRIIRIERLFDSNEIVASFSIVGSAVENPETRPVFNPNVKVLEVSCLRCLTNNNESDEENCVNKDLDGRNRDMVKDSFGCKYYITSVEVIKIIELLVGSSSISDPHQMRKER…	PP7435_Chr1-0001	5340	494	MLAEIGDYFRTNSSNGFSSSCYNKEKLSGDLLESDFVNSSFDDTTLHSMLSSSINADPEQSQKPQQRHKNQSSCHQELKIETEDQQEPYLLPDMLTKNIFNSQSSMFVYSSIPQISSVQSFIDTNTFSAVDGGAAPEGNSLSVDSTLGLSSDQSFEKLYSYDQNFEKEPQSPACPLVKCDPVSIMKTSTNSLETAVNTKRRMFQLRNQNEIESLNVSSDIVVATSKFLNHSWIPLIRGRNFGGSNCKPPKKPLFPGARYVTARLRLEYSSCKDMCLPEWNEYELEDSRRIIRIERLFDSNEIVASFSIVGSAVENPETRPVFNPNVKVLEVSCLRCLTNNNESDEENCVNKDLDGRNRDMVKDSFGCKYYITSVEVIKIIELLVGSSSISDPHQMRKER…
GS115_000002-T1	5329	498	MNYEYKHISKLVPRHRVPFFISILLTTVLSPVTMGYDSLMMGNLNALPQYLDYFHIRDDAALLGWMSAAVWVGSILSCFLMQQLSDKLGRKKSIVISVIVGLVGVILQSAAKNIAMFSIGRVIIGFGTQLSVAAAPTLISELALPKHRGFLGGLAFTCFQVGALIASGVTYGTRNITTTWAWRIPSIIQCVPALFSIAALVFIPESPRWLISVGQFDKASEVISIAEGIDIDAGMKRVQEIQVVIEEEKARVSSSPWKEITKGVYNWKRLFIMLTQGLVTELAGSSVGTYYFSLLLNQAGVTDVSTVLQVGIIQSSWCLVIALIACFTLDIVGRKPQALFGTTGMIVSFFILGGLIKKYGNSDNVSGSYGAIACMFLFQGFYNLCWTPMNTLYPPEIWP…	STL1	NA	NA	AOA65908.1	5064	498	MNYEYKHISKLVPRHRVPFFISILLTTVLSPVTMGYDSLMMGNLNALPQYLDYFHIRDDAALLGWMSAAVWVGSILSCFLMQQLSDKLGRKKSIVISVIVGLVGVILQSAAKNIAMFSIGRVIIGFGTQLSVAAAPTLISELALPKHRGFLGGLAFTCFQVGALIASGVTYGTRNITTTWAWRIPSIIQCVPALFSIAALVFIPESPRWLISVGQFDKASEVISIAEGIDIDAGMKRVQEIQVVIEEEKARVSSSPWKEITKGVYNWKRLFIMLTQGLVTELAGSSVGTYYFSLLLNQAGVTDVSTVLQVGIIQSSWCLVIALIACFTLDIVGRKPQALFGTTGMIVSFFILGGLIKKYGNSDNVSGSYGAIACMFLFQGFYNLCWTPMNTLYPPEIWP…	XP_002489344.1	5040	498	MNYEYKHISKLVPRHRVPFFISILLTTVLSPVTMGYDSLMMGNLNALPQYLDYFHIRDDAALLGWMSAAVWVGSILSCFLMQQLSDKLGRKKSIVISVIVGLVGVILQSAAKNIAMFSIGRVIIGFGTQLSVAAAPTLISELALPKHRGFLGGLAFTCFQVGALIASGVTYGTRNITTTWAWRIPSIIQCVPALFSIAALVFIPESPRWLISVGQFDKASEVISIAEGIDIDAGMKRVQEIQVVIEEEKARVSSSPWKEITKGVYNWKRLFIMLTQGLVTELAGSSVGTYYFSLLLNQAGVTDVSTVLQVGIIQSSWCLVIALIACFTLDIVGRKPQALFGTTGMIVSFFILGGLIKKYGNSDNVSGSYGAIACMFLFQGFYNLCWTPMNTLYPPEIWP…	CCA36174.2	5291	498	MNYEYKHISKLVPRHRVPFFISILLTTVLSPVTMGYDSLMMGNLNALPQYLDYFHIRDDAALLGWMSAAVWVGSILSCFLMQQLSDKLGRKKSIVISVIVGLVGVILQSAAKNIAMFSIGRVIIGFGTQLSVAAAPTLISELALPKHRGFLGGLAFTCFQVGALIASGVTYGTRNITTTWAWRIPSIIQCVPALFSIAALVFIPESPRWLISVGQFDKASEVISIAEGIDIDAGMKRVQEIQVVIEEEKARVSSSPWKEITKGVYNWKRLFIMLTQGLVTELAGSSVGTYYFSLLLNQAGVTDVSTVLQVGIIQSSWCLVIALIACFTLDIVGRKPQALFGTTGMIVSFFILGGLIKKYGNSDNVSGSYGAIACMFLFQGFYNLCWTPMNTLYPPEIWP…	PP7435_Chr1-0002	5340	499	MNYEYKHISKLVPRHRVPFFISILLTTVLSPVTMGYDSLMMGNLNALPQYLDYFHIRDDAALLGWMSAAVWVGSILSCFLMQQLSDKLGRKKSIVISVIVGLVGVILQSAAKNIAMFSIGRVIIGFGTQLSVAAAPTLISELALPKHRGFLGGLAFTCFQVGALIASGVTYGTRNITTTWAWRIPSIIQCVPALFSIAALVFIPESPRWLISVGQFDKASEVISIAEGIDIDAGMKRVQEIQVVIEEEKARVSSSPWKEITKGVYNWKRLFIMLTQGLVTELAGSSVGTYYFSLLLNQAGVTDVSTVLQVGIIQSSWCLVIALIACFTLDIVGRKPQALFGTTGMIVSFFILGGLIKKYGNSDNVSGSYGAIACMFLFQGFYNLCWTPMNTLYPPEIWP…
GS115_000003-T1	5329	375	MVSTVQTVKIDVNAHDASTQSIVRPRELSGNKMNSVEMPSKIEPQVFQAASNAFMDGAPYGDWRDSFIERGYAILKGAIPKDRAQYYESQIHDWIRSFSYTKNLNLNDRSTWREKNLPAHLPINVYGLYCCSHEKFMWDIRQEAGIIDAFSKIWGTDELLVSFDGFSFILPERPDLPPPKSWAHVDQSPFKRGLQCVQGIANLGDASDPKDASLVVYSNSHKYFDEFFDTQTEKNGWTSVDYYSLTESERDWFLSKPDVEEIKLSVNPGDLLVWDSRTIHYGGGADPGSEHIRSAVYVSYSPAKFATTQFLELKKKVFESWSGTTHWAHDNIVLRGKDIPLLPNYEPDPENRSEPLEKPELSDKLLKLAGVRRYS	NA	NA	NA	AOA65548.1	5064	375	MVSTVQTVKIDVNAHDASTQSIVRPRELSGNKMNSVEMPSKIEPQVFQAASNAFMDGAPYGDWRDSFIERGYAILKGAIPKDRAQYYESQIHDWIRSFSYTKNLNLNDRSTWREKNLPAHLPINVYGLYCCSHEKFMWDIRQEAGIIDAFSKIWGTDELLVSFDGFSFILPERPDLPPPKSWAHVDQSPFKRGLQCVQGIANLGDASDPKDASLVVYSNSHKYFDEFFDTQTEKNGWTSVDYYSLTESERDWFLSKPDVEEIKLSVNPGDLLVWDSRTIHYGGGADPGSEHIRSAVYVSYSPAKFATTQFLELKKKVFESWSGTTHWAHDNIVLRGKDIPLLPNYEPDPENRSEPLEKPELSDKLLKLAGVRRYS	XP_002489345.1	5040	375	MVSTVQTVKIDVNAHDASTQSIVRPRELSGNKMNSVEMPSKIEPQVFQAASNAFMDGAPYGDWRDSFIERGYAILKGAIPKDRAQYYESQIHDWIRSFSYTKNLNLNDRSTWREKNLPAHLPINVYGLYCCSHEKFMWDIRQEAGIIDAFSKIWGTDELLVSFDGFSFILPERPDLPPPKSWAHVDQSPFKRGLQCVQGIANLGDASDPKDASLVVYSNSHKYFDEFFDTQTEKNGWTSVDYYSLTESERDWFLSKPDVEEIKLSVNPGDLLVWDSRTIHYGGGADPGSEHIRSAVYVSYSPAKFATTQFLELKKKVFESWSGTTHWAHDNIVLRGKDIPLLPNYEPDPENRSEPLEKPELSDKLLKLAGVRRYS	CCA36175.1	5291	375	MVSTVQTVKIDVNAHDASTQSIVRPRELSGNKMNSVEMPSKIEPQVFQAASNAFMDGAPYGDWRDSFIERGYAILKGAIPKDRAQYYESQIHDWIRSFSYTKNLNLNDRSTWREKNLPAHLPINVYGLYCCSHEKFMWDIRQEAGIIDAFSKIWGTDELLVSFDGFSFILPERPDLPPPKSWAHVDQSPFKRGLQCVQGIANLGDASDPKDASLVVYSNSHKYFDEFFDTQTEKNGWTSVDYYSLTESERDWFLSKPDVEEIKLSVNPGDLLVWDSRTIHYGGGADPGSEHIRSAVYVSYSPAKFATTQFLELKKKVFESWSGTTHWAHDNIVLRGKDIPLLPNYEPDPENRSEPLEKPELSDKLLKLAGVRRYS	PP7435_Chr1-0003	5340	376	MVSTVQTVKIDVNAHDASTQSIVRPRELSGNKMNSVEMPSKIEPQVFQAASNAFMDGAPYGDWRDSFIERGYAILKGAIPKDRAQYYESQIHDWIRSFSYTKNLNLNDRSTWREKNLPAHLPINVYGLYCCSHEKFMWDIRQEAGIIDAFSKIWGTDELLVSFDGFSFILPERPDLPPPKSWAHVDQSPFKRGLQCVQGIANLGDASDPKDASLVVYSNSHKYFDEFFDTQTEKNGWTSVDYYSLTESERDWFLSKPDVEEIKLSVNPGDLLVWDSRTIHYGGGADPGSEHIRSAVYVSYSPAKFATTQFLELKKKVFESWSGTTHWAHDNIVLRGKDIPLLPNYEPDPENRSEPLEKPELSDKLLKLAGVRRYS*
GS115_000004-T1	5329	79	MSLNGYVTNEDGTRFDKWFRQHRDNIYLHVDKSPQNPDTHLMFEARNAKTEAVVSSFEIKLNIPPEEWFKIRFSCPRSS	NA	NA	NA	AOA65939.1	5064	137	MSLALNDLVNSYDALTFGMWIAEQPGATYLSWGQSTMNPDSHLLIKALDAETEELVSSFELKIDGSPSEWLDGIYKLEEENQDEESSMEDENLETRASRCGQYCSNTPGCRDPVCPACSAVERGDWRKRCTIFWLNR	XP_002489346.1	5040	137	MSLALNDLVNSYDALTFGMWIAEQPGATYLSWGQSTMNPDSHLLIKALDAETEELVSSFELKIDGSPSEWLDGIYKLEEENQDEESSMEDENLETRASRCGQYCSNTPGCRDPVCPACSAVERGDWRKRCTIFWLNR	CCA36177.1	5291	79	MSLNGYVTQEDGTRFDQWFKLQTGNTYLRVDKSPQNPDTHLLFEERDAETEAVVSSFEIKLNIPPEEWFKIPFSCPRDN	PP7435_Chr1-0005	5340	80	MSLNGYVTQEDGTRFDQWFKLQTGNTYLRVDKSPQNPDTHLLFEERDAETEAVVSSFEIKLNIPPEEWFKIPFSCPRDN*
GS115_000005-T1	5329	137	MSLALNDLVNSYDALTFGMWIAEQPGATYLSWGQSTMNPDSHLLIKALDAETEELVSSFELKIDGSPSEWLDGIYKLEEENQDEESSMEDENLETRASRCGQYCSNTPGCRDPVCPACSAVERGDWRKRCTIFWLNR	NA	NA	NA	AOA65939.1	5064	137	MSLALNDLVNSYDALTFGMWIAEQPGATYLSWGQSTMNPDSHLLIKALDAETEELVSSFELKIDGSPSEWLDGIYKLEEENQDEESSMEDENLETRASRCGQYCSNTPGCRDPVCPACSAVERGDWRKRCTIFWLNR	XP_002489346.1	5040	137	MSLALNDLVNSYDALTFGMWIAEQPGATYLSWGQSTMNPDSHLLIKALDAETEELVSSFELKIDGSPSEWLDGIYKLEEENQDEESSMEDENLETRASRCGQYCSNTPGCRDPVCPACSAVERGDWRKRCTIFWLNR	CCA36176.1	5291	137	MSLALNDLVNSYDALTFGMWIAEQPGATYLSWGQSTMNPDSHLLIKALDAETEELVSSFELKIDGSPSEWLDGIYKLEEENQDEESSMEDENLETRASRCGQYCSNTPGCRDPVCPACSAVERGDWRKRCTIFWLNR	PP7435_Chr1-0004	5340	138	MSLALNDLVNSYDALTFGMWIAEQPGATYLSWGQSTMNPDSHLLIKALDAETEELVSSFELKIDGSPSEWLDGIYKLEEENQDEESSMEDENLETRASRCGQYCSNTPGCRDPVCPACSAVERGDWRKRCTIFWLNR*
GS115_000006-T1	5329	79	MSLNGYVTQEDGTRFDQWFKLQTGNTYLRVDKSPQNPDTHLLFEERDAETEAVVSSFEIKLNIPPEEWFKIPFSCPRDN	NA	NA	NA	AOA65939.1	5064	137	MSLALNDLVNSYDALTFGMWIAEQPGATYLSWGQSTMNPDSHLLIKALDAETEELVSSFELKIDGSPSEWLDGIYKLEEENQDEESSMEDENLETRASRCGQYCSNTPGCRDPVCPACSAVERGDWRKRCTIFWLNR	XP_002489346.1	5040	137	MSLALNDLVNSYDALTFGMWIAEQPGATYLSWGQSTMNPDSHLLIKALDAETEELVSSFELKIDGSPSEWLDGIYKLEEENQDEESSMEDENLETRASRCGQYCSNTPGCRDPVCPACSAVERGDWRKRCTIFWLNR	CCA36177.1	5291	79	MSLNGYVTQEDGTRFDQWFKLQTGNTYLRVDKSPQNPDTHLLFEERDAETEAVVSSFEIKLNIPPEEWFKIPFSCPRDN	PP7435_Chr1-0005	5340	80	MSLNGYVTQEDGTRFDQWFKLQTGNTYLRVDKSPQNPDTHLLFEERDAETEAVVSSFEIKLNIPPEEWFKIPFSCPRDN*
GS115_000007-T1	5329	605	MEAGVHRIRKSQRAPKRCIPCANAKIKCDKNIPCSNCKRKNIAQFCYREPVVVRNVLHNVNNCPPLGYDELAKENKELKSRISELESKQKSSRPYEPTEYNHSNLPSIRFITRNIHSDKANTRFGSLLQQEQDNISYYCNQKQCIDLLESDFFTYYNVLQIVEFNLSNISFIHCAVIPFVFMEQLQTQPFDIQDFEVYAGDSLKNLWASKLFGLLASGLHLANEALLAVLGICPKKANDYARVFFILALEALHRGNFLEQPNIAAIEAYCAFNMCFHDFVGSHLQNVMVNITICTARALGLDQLDANANGNDETLELEHKKRLWLILLITDWLDCYGRVSIINPGSFKTPLPLNMDEETLCVYEDSTFVSITYQRLMFQIAQNKRSSYYNDMVQTVSIS…	NA	NA	NA	AOA65730.1	5064	605	MEAGVHRIRKSQRAPKRCIPCANAKIKCDKNIPCSNCKRKNIAQFCYREPVVVRNVLHNVNNCPPLGYDELAKENKELKSRISELESKQKSSRPYEPTEYNHSNLPSIRFITRNIHSDKANTRFGSLLQQEQDNISYYCNQKQCIDLLESDFFTYYNVLQIVEFNLSNISFIHCAVIPFVFMEQLQTQPFDIQDFEVYAGDSLKNLWASKLFGLLASGLHLANEALLAVLGICPKKANDYARVFFILALEALHRGNFLEQPNIAAIEAYCAFNMCFHDFVGSHLQNVMVNITICTARALGLDQLDANANGNDETLELEHKKRLWLILLITDWLDCYGRVSIINPGSFKTPLPLNMDEETLCVYEDSTFVSITYQRLMFQIAQNKRSSYYNDMVQTVSIS…	XP_002489347.1	5040	605	MEAGVHRIRKSQRAPKRCIPCANAKIKCDKNIPCSNCKRKNIAQFCYREPVVVRNVLHNVNNCPPLGYDELAKENKELKSRISELESKQKSSRPYEPTEYNHSNLPSIRFITRNIHSDKANTRFGSLLQQEQDNISYYCNQKQCIDLLESDFFTYYNVLQIVEFNLSNISFIHCAVIPFVFMEQLQTQPFDIQDFEVYAGDSLKNLWASKLFGLLASGLHLANEALLAVLGICPKKANDYARVFFILALEALHRGNFLEQPNIAAIEAYCAFNMCFHDFVGSHLQNVMVNITICTARALGLDQLDANANGNDETLELEHKKRLWLILLITDWLDCYGRVSIINPGSFKTPLPLNMDEETLCVYEDSTFVSITYQRLMFQIAQNKRSSYYNDMVQTVSIS…	CCA36178.1	5291	605	MEAGVHRIRKSQRAPKRCIPCANAKIKCDKNIPCSNCKRKNIAQFCYREPVVVRNVLHNVNNCPPLGYDELAKENKELKSRISELESKQKSSRPYEPTEYNHSNLPSIRFITRNIHSDKANTRFGSLLQQEQDNISYYCNQKQCIDLLESDFFTYYNVLQIVEFNLSNISFIHCAVIPFVFMEQLQTQPFDIQDFEVYAGDSLKNLWASKLFGLLASGLHLANEALLAVLGICPKKANDYARVFFILALEALHRGNFLEQPNIAAIEAYCAFNMCFHDFVGSHLQNVMVNITICTARALGLDQLDANANGNDETLELEHKKRLWLILLITDWLDCYGRVSIINPGSFKTPLPLNMDEETLCVYEDSTFVSITYQRLMFQIAQNKRSSYYNDMVQTVSIS…	PP7435_Chr1-0006	5340	606	MEAGVHRIRKSQRAPKRCIPCANAKIKCDKNIPCSNCKRKNIAQFCYREPVVVRNVLHNVNNCPPLGYDELAKENKELKSRISELESKQKSSRPYEPTEYNHSNLPSIRFITRNIHSDKANTRFGSLLQQEQDNISYYCNQKQCIDLLESDFFTYYNVLQIVEFNLSNISFIHCAVIPFVFMEQLQTQPFDIQDFEVYAGDSLKNLWASKLFGLLASGLHLANEALLAVLGICPKKANDYARVFFILALEALHRGNFLEQPNIAAIEAYCAFNMCFHDFVGSHLQNVMVNITICTARALGLDQLDANANGNDETLELEHKKRLWLILLITDWLDCYGRVSIINPGSFKTPLPLNMDEETLCVYEDSTFVSITYQRLMFQIAQNKRSSYYNDMVQTVSIS…
GS115_000008-T1	5329	553	MSSFFLNNQTVKMMTPLGRARALNFQGKVYDKFPKTYNIYAIAITATVSGLMFGFDISSVSSFVSQDHYRNYFNRPDSLTQGGITASMAGGSFLGSLFSSDFQDIFGRRVALHMCSVLWIIGAILQCAAQNQGMLIAGRLISGIGVGFGSASAPVYCSEVAPAKIRGMIGGLFQFSVTVGIMIMFYIGYGCHYIDGVASFRLAWGLQMVPGLILLVGVFFLPESPRWLANHNRWEDAVEVIANVVAKGDRENADVRLQLDEVQEQLLIDKDASDFGYLDLFKKDCIKRTFIGVSAQVWQQLCGINVAMYYVVYLFQMAGFTGNVALVSSSIQYVLNVVMTVPALFLMDRIGRRPLLIGGGIFMCIWLFGVAGLLGTYSEPIENFSGDDTVRITIPDQHK…	YFL040W	541	MTAMKAIVWRLPKMPKIKITKTYEVTKITAILTLVGFIMGLEVPSLATFLTNKTFNEYFKYPTPLQQGLLMGSTPLGGIMGCFICCIMNDRFSRIYQFQSGIIIWNIVTLLNFCIWDILGLLICRMIKGMILGNFSILVASYANEVIPRGKRGSTMSYIQLCLTIGILVMHYLCIALSLWDSHFAFRIAWCIGIIPGLLFWMASYALPESYHWLVLHGKMSEAQEIQHNLAKKFNESQPRDAVPEMSKIELAGDFWIGVNDLDFSKKLPRGSFKPLILGMTLQLLVQFSGINIILGYITYICEIVGLEGNVKLFTSSIPYFINMVLSLLPITFIDYTSRKLITLLGGFPISGLLITIGALFVKYGQDTKPIDGNRSLVWSIGENPFVGGWILTLCFLIV…	AOA66759.1	5064	541	MMTPLGRARALNFQGKVYDKFPKTYNIYAIAITATVSGLMFGFDISSVSSFVSQDHYRNYFNRPDSLTQGGITASMAGGSFLGSLFSSDFQDIFGRRVALHMCSVLWIIGAILQCAAQNQGMLIAGRLISGIGVGFGSASAPVYCSEVAPAKIRGMIGGLFQFSVTVGIMIMFYIGYGCHYIDGVASFRLAWGLQMVPGLILLVGVFFLPESPRWLANHNRWEDAVEVIANVVAKGDRENADVRLQLDEVQEQLLIDKDASDFGYLDLFKKDCIKRTFIGVSAQVWQQLCGINVAMYYVVYLFQMAGFTGNVALVSSSIQYVLNVVMTVPALFLMDRIGRRPLLIGGGIFMCIWLFGVAGLLGTYSEPIENFSGDDTVRITIPDQHKAAARGVIACSYL…	XP_002489348.1	5040	553	MSSFFLNNQTVKMMTPLGRARALNFQGKVYDKFPKTYNIYAIAITATVSGLMFGFDISSVSSFVSQDHYRNYFNRPDSLTQGGITASMAGGSFLGSLFSSDFQDIFGRRVALHMCSVLWIIGAILQCAAQNQGMLIAGRLISGIGVGFGSASAPVYCSEVAPAKIRGMIGGLFQFSVTVGIMIMFYIGYGCHYIDGVASFRLAWGLQMVPGLILLVGVFFLPESPRWLANHNRWEDAVEVIANVVAKGDRENADVRLQLDEVQEQLLIDKDASDFGYLDLFKKDCIKRTFIGVSAQVWQQLCGINVAMYYVVYLFQMAGFTGNVALVSSSIQYVLNVVMTVPALFLMDRIGRRPLLIGGGIFMCIWLFGVAGLLGTYSEPIENFSGDDTVRITIPDQHK…	CCA36179.1	5291	541	MMTPLGRARALNFQGKVYDKFPKTYNIYAIAITATVSGLMFGFDISSVSSFVSQDHYRNYFNRPDSLTQGGITASMAGGSFLGSLFSSDFQDIFGRRVALHMCSVLWIIGAILQCAAQNQGMLIAGRLISGIGVGFGSASAPVYCSEVAPAKIRGMIGGLFQFSVTVGIMIMFYIGYGCHYIDGVASFRLAWGLQMVPGLILLVGVFFLPESPRWLANHNRWEDAVEVIANVVAKGDRENADVRLQLDEVQEQLLIDKDASDFGYLDLFKKDCIKRTFIGVSAQVWQQLCGINVAMYYVVYLFQMAGFTGNVALVSSSIQYVLNVVMTVPALFLMDRIGRRPLLIGGGIFMCIWLFGVAGLLGTYSEPIENFSGDDTVRITIPDQHKAAARGVIACSYL…	PP7435_Chr1-0007	5340	542	MMTPLGRARALNFQGKVYDKFPKTYNIYAIAITATVSGLMFGFDISSVSSFVSQDHYRNYFNRPDSLTQGGITASMAGGSFLGSLFSSDFQDIFGRRVALHMCSVLWIIGAILQCAAQNQGMLIAGRLISGIGVGFGSASAPVYCSEVAPAKIRGMIGGLFQFSVTVGIMIMFYIGYGCHYIDGVASFRLAWGLQMVPGLILLVGVFFLPESPRWLANHNRWEDAVEVIANVVAKGDRENADVRLQLDEVQEQLLIDKDASDFGYLDLFKKDCIKRTFIGVSAQVWQQLCGINVAMYYVVYLFQMAGFTGNVALVSSSIQYVLNVVMTVPALFLMDRIGRRPLLIGGGIFMCIWLFGVAGLLGTYSEPIENFSGDDTVRITIPDQHKAAARGVIACSYL…
GS115_000009-T1	5329	198	MSVQSFREIVQIPPSTASVNDSTLIIVDAQNEYVNGKLATVNIDQTRKAIAEILQKYRSSEHNGKNIVHVVHQTPDGAPVFTPGTALAQELQELTPHSGEKLVVKNFPNSFAKTDLGPYLQSLGSVGKKLVIVGYMAHICVSTTTRAASELGYEVLVAEDGVGDRDIPGVKAANLKDVVLRELADGFATIIKGKDIEQ	NA	NA	NA	AOA66719.1	5064	198	MSVQSFREIVQIPPSTASVNDSTLIIVDAQNEYVNGKLATVNIDQTRKAIAEILQKYRSSEHNGKNIVHVVHQTPDGAPVFTPGTALAQELQELTPHSGEKLVVKNFPNSFAKTDLGPYLQSLGSVGKKLVIVGYMAHICVSTTTRAASELGYEVLVAEDGVGDRDIPGVKAANLKDVVLRELADGFATIIKGKDIEQ	XP_002489349.1	5040	198	MSVQSFREIVQIPPSTASVNDSTLIIVDAQNEYVNGKLATVNIDQTRKAIAEILQKYRSSEHNGKNIVHVVHQTPDGAPVFTPGTALAQELQELTPHSGEKLVVKNFPNSFAKTDLGPYLQSLGSVGKKLVIVGYMAHICVSTTTRAASELGYEVLVAEDGVGDRDIPGVKAANLKDVVLRELADGFATIIKGKDIEQ	CCA36180.1	5291	198	MSVQSFREIVQIPPSTASVNDSTLIIVDAQNEYVNGKLATVNIDQTRKAIAEILQKYRSSEHNGKNIVHVVHQTPDGAPVFTPGTALAQELQELTPHSGEKLVVKNFPNSFAKTDLGPYLQSLGSVGKKLVIVGYMAHICVSTTTRAASELGYEVLVAEDGVGDRDIPGVKAANLKDVVLRELADGFATIIKGKDIEQ	PP7435_Chr1-0008	5340	199	MSVQSFREIVQIPPSTASVNDSTLIIVDAQNEYVNGKLATVNIDQTRKAIAEILQKYRSSEHNGKNIVHVVHQTPDGAPVFTPGTALAQELQELTPHSGEKLVVKNFPNSFAKTDLGPYLQSLGSVGKKLVIVGYMAHICVSTTTRAASELGYEVLVAEDGVGDRDIPGVKAANLKDVVLRELADGFATIIKGKDIEQ*
GS115_000010-T1	5329	458	MTFEKSVAIIGGGPSGLATAKALAEEHVFDKIVIFEQQPQVGGVWNYSGTKPGNSPVPSDNPSITREWFANRDDEYVSPMYENLETNVIKDLMGYKDYPFPEACDILPSRQDVLEYVLNYAVDLKDPISVLVNKEVINLQKTGSEWKLRSRDLISQATTEDSFKYVIIATGHYNFPYVPDVPGLQEWAEADPSSISHSKYYINNQKFKGKKVLVIGNSASGADISLQLTEVTWPVYRSKKSEGIIKPVEIDDIIDISEIKRYDVSSRTATTADNTTISNIDHIIFCTGYLYDFPFLKSYMEGEDALITDGQITRRLHRQIFYIPDPSLSFVGIMKNIIPFPLAESQGAVIARVYSGRLELPCEAEMRKDEIEEIKKRGGESKFHSFATPTDVEYAQELA…	FMO1	NA	NA	AOA66408.1	5064	458	MTFEKSVAIIGGGPSGLATAKALAEEHVFDKIVIFEQQPQVGGVWNYSGTKPGNSPVPSDNPSITREWFANRDDEYVSPMYENLETNVIKDLMGYKDYPFPEACDILPSRQDVLEYVLNYAVDLKDPISVLVNKEVINLQKTGSEWKLRSRDLISQATTEDSFKYVIIATGHYNFPYVPDVPGLQEWAEADPSSISHSKYYINNQKFKGKKVLVIGNSASGADISLQLTEVTWPVYRSKKSEGIIKPVEIDDIIDISEIKRYDVSSRTATTADNTTISNIDHIIFCTGYLYDFPFLKSYMEGEDALITDGQITRRLHRQIFYIPDPSLSFVGIMKNIIPFPLAESQGAVIARVYSGRLELPCEAEMRKDEIEEIKKRGGESKFHSFATPTDVEYAQELA…	XP_002489350.1	5040	458	MTFEKSVAIIGGGPSGLATAKALAEEHVFDKIVIFEQQPQVGGVWNYSGTKPGNSPVPSDNPSITREWFANRDDEYVSPMYENLETNVIKDLMGYKDYPFPEACDILPSRQDVLEYVLNYAVDLKDPISVLVNKEVINLQKTGSEWKLRSRDLISQATTEDSFKYVIIATGHYNFPYVPDVPGLQEWAEADPSSISHSKYYINNQKFKGKKVLVIGNSASGADISLQLTEVTWPVYRSKKSEGIIKPVEIDDIIDISEIKRYDVSSRTATTADNTTISNIDHIIFCTGYLYDFPFLKSYMEGEDALITDGQITRRLHRQIFYIPDPSLSFVGIMKNIIPFPLAESQGAVIARVYSGRLELPCEAEMRKDEIEEIKKRGGESKFHSFATPTDVEYAQELA…	CCA36181.1	5291	458	MTFEKSVAIIGGGPSGLATAKALAEEHVFDKIVIFEQQPQVGGVWNYSGTKPGNSPVPSDNPSITREWFANRDDEYVSPMYENLETNVIKDLMGYKDYPFPEACDILPSRQDVLEYVLNYAVDLKDPISVLVNKEVINLQKTGSEWKLRSRDLISQATTEDSFKYVIIATGHYNFPYVPDVPGLQEWAEADPSSISHSKYYINNQKFKGKKVLVIGNSASGADISLQLTEVTWPVYRSKKSEGIIKPVEIDDIIDISEIKRYDVSSRTATTADNTTISNIDHIIFCTGYLYDFPFLKSYMEGEDALITDGQITRRLHRQIFYIPDPSLSFVGIMKNIIPFPLAESQGAVIARVYSGRLELPCEAEMRKDEIEEIKKRGGESKFHSFATPTDVEYAQELA…	PP7435_Chr1-0009	5340	459	MTFEKSVAIIGGGPSGLATAKALAEEHVFDKIVIFEQQPQVGGVWNYSGTKPGNSPVPSDNPSITREWFANRDDEYVSPMYENLETNVIKDLMGYKDYPFPEACDILPSRQDVLEYVLNYAVDLKDPISVLVNKEVINLQKTGSEWKLRSRDLISQATTEDSFKYVIIATGHYNFPYVPDVPGLQEWAEADPSSISHSKYYINNQKFKGKKVLVIGNSASGADISLQLTEVTWPVYRSKKSEGIIKPVEIDDIIDISEIKRYDVSSRTATTADNTTISNIDHIIFCTGYLYDFPFLKSYMEGEDALITDGQITRRLHRQIFYIPDPSLSFVGIMKNIIPFPLAESQGAVIARVYSGRLELPCEAEMRKDEIEEIKKRGGESKFHSFATPTDVEYAQELA…
GS115_000011-T1	5329	659	MFAEKKRIPGTNVLKIEPVAQRRLNSCLSCRSRKRKCDKSRPECSQCKDHGRQCSYYKSNSNSGQKPVIVQEATKIGAEVLTTGPPRNLQAAFWPFVPNHSDSSNPCSREGPIFTNIMSASLYRSVGNPQTNIEALRHFMPTKEKADKLLSQFLKAVHPIVPVMDLEAVATLYVAFWENRAEPTLDTYITLFSILYAGSVSMYEEANMAEDQVESTEYLVSEMRKYVSATEVALAMSHFPRKATITSLQGAVILHSICRNDCKADDSGSIAMLLRIGHLLELHRDPEHYHKLEDFKEIQRRRLLWWHILYLDGLTSLSSGLLPLMSSNEYDTEYPSEDSSTGGLDQIMVFCNCKFRWIECCNDVMRNFFGIHKPTTLGTEKVNLTLSDLNEYCQQQIQK…	THI2	NA	NA	AOA66635.1	5064	659	MFAEKKRIPGTNVLKIEPVAQRRLNSCLSCRSRKRKCDKSRPECSQCKDHGRQCSYYKSNSNSGQKPVIVQEATKIGAEVLTTGPPRNLQAAFWPFVPNHSDSSNPCSREGPIFTNIMSASLYRSVGNPQTNIEALRHFMPTKEKADKLLSQFLKAVHPIVPVMDLEAVATLYVAFWENRAEPTLDTYITLFSILYAGSVSMYEEANMAEDQVESTEYLVSEMRKYVSATEVALAMSHFPRKATITSLQGAVILHSICRNDCKADDSGSIAMLLRIGHLLELHRDPEHYHKLEDFKEIQRRRLLWWHILYLDGLTSLSSGLLPLMSSNEYDTEYPSEDSSTGGLDQIMVFCNCKFRWIECCNDVMRNFFGIHKPTTLGTEKVNLTLSDLNEYCQQQIQK…	XP_002489351.1	5040	659	MFAEKKRIPGTNVLKIEPVAQRRLNSCLSCRSRKRKCDKSRPECSQCKDHGRQCSYYKSNSNSGQKPVIVQEATKIGAEVLTTGPPRNLQAAFWPFVPNHSDSSNPCSREGPIFTNIMSASLYRSVGNPQTNIEALRHFMPTKEKADKLLSQFLKAVHPIVPVMDLEAVATLYVAFWENRAEPTLDTYITLFSILYAGSVSMYEEANMAEDQVESTEYLVSEMRKYVSATEVALAMSHFPRKATITSLQGAVILHSICRNDCKADDSGSIAMLLRIGHLLELHRDPEHYHKLEDFKEIQRRRLLWWHILYLDGLTSLSSGLLPLMSSNEYDTEYPSEDSSTGGLDQIMVFCNCKFRWIECCNDVMRNFFGIHKPTTLGTEKVNLTLSDLNEYCQQQIQK…	CCA36182.1	5291	659	MFAEKKRIPGTNVLKIEPVAQRRLNSCLSCRSRKRKCDKSRPECSQCKDHGRQCSYYKSNSNSGQKPVIVQEATKIGAEVLTTGPPRNLQAAFWPFVPNHSDSSNPCSREGPIFTNIMSASLYRSVGNPQTNIEALRHFMPTKEKADKLLSQFLKAVHPIVPVMDLEAVATLYVAFWENRAEPTLDTYITLFSILYAGSVSMYEEANMAEDQVESTEYLVSEMRKYVSATEVALAMSHFPRKATITSLQGAVILHSICRNDCKADDSGSIAMLLRIGHLLELHRDPEHYHKLEDFKEIQRRRLLWWHILYLDGLTSLSSGLLPLMSSNEYDTEYPSEDSSTGGLDQIMVFCNCKFRWIECCNDVMRNFFGIHKPTTLGTEKVNLTLSDLNEYCQQQIQK…	PP7435_Chr1-0010	5340	660	MFAEKKRIPGTNVLKIEPVAQRRLNSCLSCRSRKRKCDKSRPECSQCKDHGRQCSYYKSNSNSGQKPVIVQEATKIGAEVLTTGPPRNLQAAFWPFVPNHSDSSNPCSREGPIFTNIMSASLYRSVGNPQTNIEALRHFMPTKEKADKLLSQFLKAVHPIVPVMDLEAVATLYVAFWENRAEPTLDTYITLFSILYAGSVSMYEEANMAEDQVESTEYLVSEMRKYVSATEVALAMSHFPRKATITSLQGAVILHSICRNDCKADDSGSIAMLLRIGHLLELHRDPEHYHKLEDFKEIQRRRLLWWHILYLDGLTSLSSGLLPLMSSNEYDTEYPSEDSSTGGLDQIMVFCNCKFRWIECCNDVMRNFFGIHKPTTLGTEKVNLTLSDLNEYCQQQIQK…
GS115_000012-T1	5329	255	MSSLKGKVAIVTGGVRGIGRGIALELAKNGARVAVTYVSDSSKDLAAELVSQIDELAGANSGIAIQADIADLKSGELVLEQVQQKFGQDAVDILVNNAGTSKFSLLEDLTEEDFDLQFGINVKGLIFFTKAILPALKKSKSGRIINLSSGAARSGQLGSTIYGSTKASINSLTKVWATELGRKYGITVLAVNPGPVITELFTQSLEKSGLPTPPFPAAAERLGQPEDIAEMVGLLVTEKSHWFTGEVVNVNGGRF	FOX2	NA	NA	AOA66252.1	5064	255	MSSLKGKVAIVTGGVRGIGRGIALELAKNGARVAVTYVSDSSKDLAAELVSQIDELAGANSGIAIQADIADLKSGELVLEQVQQKFGQDAVDILVNNAGTSKFSLLEDLTEEDFDLQFGINVKGLIFFTKAILPALKKSKSGRIINLSSGAARSGQLGSTIYGSTKASINSLTKVWATELGRKYGITVLAVNPGPVITELFTQSLEKSGLPTPPFPAAAERLGQPEDIAEMVGLLVTEKSHWFTGEVVNVNGGRF	XP_002489352.1	5040	255	MSSLKGKVAIVTGGVRGIGRGIALELAKNGARVAVTYVSDSSKDLAAELVSQIDELAGANSGIAIQADIADLKSGELVLEQVQQKFGQDAVDILVNNAGTSKFSLLEDLTEEDFDLQFGINVKGLIFFTKAILPALKKSKSGRIINLSSGAARSGQLGSTIYGSTKASINSLTKVWATELGRKYGITVLAVNPGPVITELFTQSLEKSGLPTPPFPAAAERLGQPEDIAEMVGLLVTEKSHWFTGEVVNVNGGRF	CCA36183.1	5291	255	MSSLKGKVAIVTGGVRGIGRGIALELAKNGARVAVTYVSDSSKDLAAELVSQIDELAGANSGIAIQADIADLKSGELVLEQVQQKFGQDAVDILVNNAGTSKFSLLEDLTEEDFDLQFGINVKGLIFFTKAILPALKKSKSGRIINLSSGAARSGQLGSTIYGSTKASINSLTKVWATELGRKYGITVLAVNPGPVITELFTQSLEKSGLPTPPFPAAAERLGQPEDIAEMVGLLVTEKSHWFTGEVVNVNGGRF	PP7435_Chr1-0011	5340	256	MSSLKGKVAIVTGGVRGIGRGIALELAKNGARVAVTYVSDSSKDLAAELVSQIDELAGANSGIAIQADIADLKSGELVLEQVQQKFGQDAVDILVNNAGTSKFSLLEDLTEEDFDLQFGINVKGLIFFTKAILPALKKSKSGRIINLSSGAARSGQLGSTIYGSTKASINSLTKVWATELGRKYGITVLAVNPGPVITELFTQSLEKSGLPTPPFPAAAERLGQPEDIAEMVGLLVTEKSHWFTGEVVNVNGGRF*
GS115_000013-T1	5329	540	MTSLSSSEPERYSSPEITEVGKGGEVVVVSRLDKKSNAVQDKYADEVLRFMEENAADAVPLTEEEEKKLRHKNFTYILAVAIIVTLVLFMDKATIGYTTILGIYIDTDVDKGRFNNLNSVFYGGYLLAQWPGHYLLQKLPVGKYMAGTVLSWAILVGLHAACNSYASLMVIRFFLGAVEAVAVPAMEMTLGMFLTSREREIAQPVFWTAAAMAPVISSFIAFGLLHVHVSIQPWRIFMAVNAGISLLLAIFVWFFYPDNPAKATHLSTNEKVHLIKKVQESTKSSIEQKVFKKHQAIECLKDPVSWLFFFQAFTLMLANSMTYQQNQLFVDIGVTTFGSSLVSAAGGGFSVVLFGVSALLIRRFPGQSGYFSASYLVPCIIVAIGMVTIPWDNKIALLA…	YCT1	NA	NA	AOA65753.1	5064	540	MTSLSSSEPERYSSPEITEVGKGGEVVVVSRLDKKSNAVQDKYADEVLRFMEENAADAVPLTEEEEKKLRHKNFTYILAVAIIVTLVLFMDKATIGYTTILGIYIDTDVDKGRFNNLNSVFYGGYLLAQWPGHYLLQKLPVGKYMAGTVLSWAILVGLHAACNSYASLMVIRFFLGAVEAVAVPAMEMTLGMFLTSREREIAQPVFWTAAAMAPVISSFIAFGLLHVHVSIQPWRIFMAVNAGISLLLAIFVWFFYPDNPAKATHLSTNEKVHLIKKVQESTKSSIEQKVFKKHQAIECLKDPVSWLFFFQAFTLMLANSMTYQQNQLFVDIGVTTFGSSLVSAAGGGFSVVLFGVSALLIRRFPGQSGYFSASYLVPCIIVAIGMVTIPWDNKIALLA…	XP_002489353.1	5040	540	MTSLSSSEPERYSSPEITEVGKGGEVVVVSRLDKKSNAVQDKYADEVLRFMEENAADAVPLTEEEEKKLRHKNFTYILAVAIIVTLVLFMDKATIGYTTILGIYIDTDVDKGRFNNLNSVFYGGYLLAQWPGHYLLQKLPVGKYMAGTVLSWAILVGLHAACNSYASLMVIRFFLGAVEAVAVPAMEMTLGMFLTSREREIAQPVFWTAAAMAPVISSFIAFGLLHVHVSIQPWRIFMAVNAGISLLLAIFVWFFYPDNPAKATHLSTNEKVHLIKKVQESTKSSIEQKVFKKHQAIECLKDPVSWLFFFQAFTLMLANSMTYQQNQLFVDIGVTTFGSSLVSAAGGGFSVVLFGVSALLIRRFPGQSGYFSASYLVPCIIVAIGMVTIPWDNKIALLA…	CCA36184.1	5291	540	MTSLSSSEPERYSSPEITEVGKGGEVVVVSRLDKKSNAVQDKYADEVLRFMEENAADAVPLTEEEEKKLRHKNFTYILAVAIIVTLVLFMDKATIGYTTILGIYIDTDVDKGRFNNLNSVFYGGYLLAQWPGHYLLQKLPVGKYMAGTVLSWAILVGLHAACNSYASLMVIRFFLGAVEAVAVPAMEMTLGMFLTSREREIAQPVFWTAAAMAPVISSFIAFGLLHVHVSIQPWRIFMAVNAGISLLLAIFVWFFYPDNPAKATHLSTNEKVHLIKKVQESTKSSIEQKVFKKHQAIECLKDPVSWLFFFQAFTLMLANSMTYQQNQLFVDIGVTTFGSSLVSAAGGGFSVVLFGVSALLIRRFPGQSGYFSASYLVPCIIVAIGMVTIPWDNKIALLA…	PP7435_Chr1-0012	5340	541	MTSLSSSEPERYSSPEITEVGKGGEVVVVSRLDKKSNAVQDKYADEVLRFMEENAADAVPLTEEEEKKLRHKNFTYILAVAIIVTLVLFMDKATIGYTTILGIYIDTDVDKGRFNNLNSVFYGGYLLAQWPGHYLLQKLPVGKYMAGTVLSWAILVGLHAACNSYASLMVIRFFLGAVEAVAVPAMEMTLGMFLTSREREIAQPVFWTAAAMAPVISSFIAFGLLHVHVSIQPWRIFMAVNAGISLLLAIFVWFFYPDNPAKATHLSTNEKVHLIKKVQESTKSSIEQKVFKKHQAIECLKDPVSWLFFFQAFTLMLANSMTYQQNQLFVDIGVTTFGSSLVSAAGGGFSVVLFGVSALLIRRFPGQSGYFSASYLVPCIIVAIGMVTIPWDNKIALLA…
GS115_000014-T1	5329	734	MPKYRRFPVACHNCRKSKIKCDRNYPCSKCTLKGLSCGYPDKFRSLSLDRLIRSPETSPMSRSSAPSTNDLEKTESNSSLEDLSVPDLSRFSSVSSGSLPMSASSDSRIGISEIKKSILFSHQCESMFLENSFELSGSLVSVVQYPRGVENPVMLPQFVRDKEKNIQLVKTLIDEYFLFADVPSLSFPVTFSELCRVIDDAEENNTWTRFKGYLFLIIAILFRILNILPLEHPLFTNYVYLKDREVQIDLFKRFFFIQNLLSLDSSINVEAMFIMVEEALYGEEYDLCKSTVLELQNCIFFQELCSYVSNYDCSTTANMKPKAKFDMLIKDKKLMRWSDLLSKFCRFGALFSIKLFHEPFEERYPLLRDNNLKTELKLNLAESSIKGMAFPLKWTRSSD…	ASG1	NA	NA	AOA66046.1	5064	734	MPKYRRFPVACHNCRKSKIKCDRNYPCSKCTLKGLSCGYPDKFRSLSLDRLIRSPETSPMSRSSAPSTNDLEKTESNSSLEDLSVPDLSRFSSVSSGSLPMSASSDSRIGISEIKKSILFSHQCESMFLENSFELSGSLVSVVQYPRGVENPVMLPQFVRDKEKNIQLVKTLIDEYFLFADVPSLSFPVTFSELCRVIDDAEENNTWTRFKGYLFLIIAILFRILNILPLEHPLFTNYVYLKDREVQIDLFKRFFFIQNLLSLDSSINVEAMFIMVEEALYGEEYDLCKSTVLELQNCIFFQELCSYVSNYDCSTTANMKPKAKFDMLIKDKKLMRWSDLLSKFCRFGALFSIKLFHEPFEERYPLLRDNNLKTELKLNLAESSIKGMAFPLKWTRSSD…	XP_002489354.1	5040	734	MPKYRRFPVACHNCRKSKIKCDRNYPCSKCTLKGLSCGYPDKFRSLSLDRLIRSPETSPMSRSSAPSTNDLEKTESNSSLEDLSVPDLSRFSSVSSGSLPMSASSDSRIGISEIKKSILFSHQCESMFLENSFELSGSLVSVVQYPRGVENPVMLPQFVRDKEKNIQLVKTLIDEYFLFADVPSLSFPVTFSELCRVIDDAEENNTWTRFKGYLFLIIAILFRILNILPLEHPLFTNYVYLKDREVQIDLFKRFFFIQNLLSLDSSINVEAMFIMVEEALYGEEYDLCKSTVLELQNCIFFQELCSYVSNYDCSTTANMKPKAKFDMLIKDKKLMRWSDLLSKFCRFGALFSIKLFHEPFEERYPLLRDNNLKTELKLNLAESSIKGMAFPLKWTRSSD…	CCA36185.1	5291	734	MPKYRRFPVACHNCRKSKIKCDRNYPCSKCTLKGLSCGYPDKFRSLSLDRLIRSPETSPMSRSSAPSTNDLEKTESNSSLEDLSVPDLSRFSSVSSGSLPMSASSDSRIGISEIKKSILFSHQCESMFLENSFELSGSLVSVVQYPRGVENPVMLPQFVRDKEKNIQLVKTLIDEYFLFADVPSLSFPVTFSELCRVIDDAEENNTWTRFKGYLFLIIAILFRILNILPLEHPLFTNYVYLKDREVQIDLFKRFFFIQNLLSLDSSINVEAMFIMVEEALYGEEYDLCKSTVLELQNCIFFQELCSYVSNYDCSTTANMKPKAKFDMLIKDKKLMRWSDLLSKFCRFGALFSIKLFHEPFEERYPLLRDNNLKTELKLNLAESSIKGMAFPLKWTRSSD…	PP7435_Chr1-0013	5340	735	MPKYRRFPVACHNCRKSKIKCDRNYPCSKCTLKGLSCGYPDKFRSLSLDRLIRSPETSPMSRSSAPSTNDLEKTESNSSLEDLSVPDLSRFSSVSSGSLPMSASSDSRIGISEIKKSILFSHQCESMFLENSFELSGSLVSVVQYPRGVENPVMLPQFVRDKEKNIQLVKTLIDEYFLFADVPSLSFPVTFSELCRVIDDAEENNTWTRFKGYLFLIIAILFRILNILPLEHPLFTNYVYLKDREVQIDLFKRFFFIQNLLSLDSSINVEAMFIMVEEALYGEEYDLCKSTVLELQNCIFFQELCSYVSNYDCSTTANMKPKAKFDMLIKDKKLMRWSDLLSKFCRFGALFSIKLFHEPFEERYPLLRDNNLKTELKLNLAESSIKGMAFPLKWTRSSD…
GS115_000015-T1	5329	387	MKFVRGILGLFFIALVEFGSCKVVVKQNSLDAELLNSTIGFLKVSKLEYPVAECQDLKLQNMARCRDALEAYPHLSLLYSFGSFMVNQQKESKSLDAFEDLPLQKDLENWRALFDGALNGLKITLIDVSTNFNKMTDINNSLLESYQAVMFKSFQKMITSIQMKNRNVLRYLYRFNNVITDIDYFKDRVGNSTQETLERLYQMENIPDTDGVTKATKYLNRFKIDVYQQINDLLLYLREINANLVTLSITLNSHIERSLLLLNQESIYNEDIAQFEGFLTNFTNLMETSLEEMEKLEQSTVEVKDSFGLLSQLSLTANTYSYLNLSDYLNHLFVILMNKFMKILVLFSAWVTTYFVNKGSLMDRMQSAHIGAISFALGVWIVGRCFE	NA	NA	NA	AOA66910.1	5064	387	MKFVRGILGLFFIALVEFGSCKVVVKQNSLDAELLNSTIGFLKVSKLEYPVAECQDLKLQNMARCRDALEAYPHLSLLYSFGSFMVNQQKESKSLDAFEDLPLQKDLENWRALFDGALNGLKITLIDVSTNFNKMTDINNSLLESYQAVMFKSFQKMITSIQMKNRNVLRYLYRFNNVITDIDYFKDRVGNSTQETLERLYQMENIPDTDGVTKATKYLNRFKIDVYQQINDLLLYLREINANLVTLSITLNSHIERSLLLLNQESIYNEDIAQFEGFLTNFTNLMETSLEEMEKLEQSTVEVKDSFGLLSQLSLTANTYSYLNLSDYLNHLFVILMNKFMKILVLFSAWVTTYFVNKGSLMDRMQSAHIGAISFALGVWIVGRCFE	XP_002489355.1	5040	387	MKFVRGILGLFFIALVEFGSCKVVVKQNSLDAELLNSTIGFLKVSKLEYPVAECQDLKLQNMARCRDALEAYPHLSLLYSFGSFMVNQQKESKSLDAFEDLPLQKDLENWRALFDGALNGLKITLIDVSTNFNKMTDINNSLLESYQAVMFKSFQKMITSIQMKNRNVLRYLYRFNNVITDIDYFKDRVGNSTQETLERLYQMENIPDTDGVTKATKYLNRFKIDVYQQINDLLLYLREINANLVTLSITLNSHIERSLLLLNQESIYNEDIAQFEGFLTNFTNLMETSLEEMEKLEQSTVEVKDSFGLLSQLSLTANTYSYLNLSDYLNHLFVILMNKFMKILVLFSAWVTTYFVNKGSLMDRMQSAHIGAISFALGVWIVGRCFE	SCV11752.1	5291	387	MKFVRGILGLFFIALVEFGSCKVVVKQNSLDAELLNSTIGFLKVSKLEYPVAECQDLKLQNMARCRDALEAYPHLSLLYSFGSFMVNQQKESKSLDAFEDLPLQKDLENWRALFDGALNGLKITLIDVSTNFNKMTDINNSLLESYQAVMFKSFQKMITSIQMKNRNVLRYLYRFNNVITDIDYFKDRVGNSTQETLERLYQMENIPDTDGVTKATKYLNRFKIDVYQQINDLLLYLREINANLVTLSITLNSHIERSLLLLNQESIYNEDIAQFEGFLTNFTNLMETSLEEMEKLEQSTVEVKDSFGLLSQLSLTANTYSYLNLSDYLNHLFVILMNKFMKILVLFSAWVTTYFVNKGSLMDRMQSAHIGAISFALGVWIVGRCFE	PP7435_Chr1-0014	5340	388	MKFVRGILGLFFIALVEFGSCKVVVKQNSLDAELLNSTIGFLKVSKLEYPVAECQDLKLQNMARCRDALEAYPHLSLLYSFGSFMVNQQKESKSLDAFEDLPLQKDLENWRALFDGALNGLKITLIDVSTNFNKMTDINNSLLESYQAVMFKSFQKMITSIQMKNRNVLRYLYRFNNVITDIDYFKDRVGNSTQETLERLYQMENIPDTDGVTKATKYLNRFKIDVYQQINDLLLYLREINANLVTLSITLNSHIERSLLLLNQESIYNEDIAQFEGFLTNFTNLMETSLEEMEKLEQSTVEVKDSFGLLSQLSLTANTYSYLNLSDYLNHLFVILMNKFMKILVLFSAWVTTYFVNKGSLMDRMQSAHIGAISFALGVWIVGRCFE*
GS115_000016-T1	5329	102	MHGYAPLDDLNFCAYQKCEYQVIGAGCLKISEVFNGSVSYLLGIHSDLLFQKRVETLFVDTELQIRVFIAPKTSDLSGAYEGTMISKEAVNVSIISVNLFDP	NA	NA	NA	AOA66308.1	5064	102	MHGYAPLDDLNFCAYQKCEYQVIGAGCLKISEVFNGSVSYLLGIHSDLLFQKRVETLFVDTELQIRVFIAPKTSDLSGAYEGTMISKEAVNVSIISVNLFDP	XP_002489356.1	5040	102	MHGYAPLDDLNFCAYQKCEYQVIGAGCLKISEVFNGSVSYLLGIHSDLLFQKRVETLFVDTELQIRVFIAPKTSDLSGAYEGTMISKEAVNVSIISVNLFDP	NA	5291	NA	NA	NA	5340	NA	NA
GS115_000017-T1	5329	924	MSYWTPDPQAVEQLQLILNGTVSGSQSIIAEATEALTQARQQPDFENYLLHILLSNNGTDSQIRASAGLTLKNSIMLKEFAEKPDSVKHHILNEILKGLVDSDSLVRNITGNVVTSLFSLFGVKGWPQVLVQLLDLASSEGQEKAQEGAINALAKICEDSSVDLDKSYNGETPSEFIVPRLLQLMNSPIPRVRAKSVTCINLFLLIKSSAIMSRLDEYMQKLFVLATDQDGSVRRSICTAFVDILDADQIKLQPHLDGVINYCLHSVNDQDEEVALEACEFLLGLSTSLLDESLLVKKLPQIIPTLLSKMAYSELDIFLIENQDAKDDATEADRDEDIKPQMAKSKNSNRATSSKKERDTSQLEDNNDSEDDSDDDDGSDLSEWNLRKCAAATLDVLAT…	KAP104	NA	NA	AOA66545.1	5064	924	MSYWTPDPQAVEQLQLILNGTVSGSQSIIAEATEALTQARQQPDFENYLLHILLSNNGTDSQIRASAGLTLKNSIMLKEFAEKPDSVKHHILNEILKGLVDSDSLVRNITGNVVTSLFSLFGVKGWPQVLVQLLDLASSEGQEKAQEGAINALAKICEDSSVDLDKSYNGETPSEFIVPRLLQLMNSPIPRVRAKSVTCINLFLLIKSSAIMSRLDEYMQKLFVLATDQDGSVRRSICTAFVDILDADQIKLQPHLDGVINYCLHSVNDQDEEVALEACEFLLGLSTSLLDESLLVKKLPQIIPTLLSKMAYSELDIFLIENQDAKDDATEADRDEDIKPQMAKSKNSNRATSSKKERDTSQLEDNNDSEDDSDDDDGSDLSEWNLRKCAAATLDVLAT…	XP_002489358.1	5040	924	MSYWTPDPQAVEQLQLILNGTVSGSQSIIAEATEALTQARQQPDFENYLLHILLSNNGTDSQIRASAGLTLKNSIMLKEFAEKPDSVKHHILNEILKGLVDSDSLVRNITGNVVTSLFSLFGVKGWPQVLVQLLDLASSEGQEKAQEGAINALAKICEDSSVDLDKSYNGETPSEFIVPRLLQLMNSPIPRVRAKSVTCINLFLLIKSSAIMSRLDEYMQKLFVLATDQDGSVRRSICTAFVDILDADQIKLQPHLDGVINYCLHSVNDQDEEVALEACEFLLGLSTSLLDESLLVKKLPQIIPTLLSKMAYSELDIFLIENQDAKDDATEADRDEDIKPQMAKSKNSNRATSSKKERDTSQLEDNNDSEDDSDDDDGSDLSEWNLRKCAAATLDVLAT…	CCA36187.1	5291	924	MSYWTPDPQAVEQLQLILNGTVSGSQSIIAEATEALTQARQQPDFENYLLHILLSNNGTDSQIRASAGLTLKNSIMLKEFAEKPDSVKHHILNEILKGLVDSDSLVRNITGNVVTSLFSLFGVKGWPQVLVQLLDLASSEGQEKAQEGAINALAKICEDSSVDLDKSYNGETPSEFIVPRLLQLMNSPIPRVRAKSVTCINLFLLIKSSAIMSRLDEYMQKLFVLATDQDGSVRRSICTAFVDILDADQIKLQPHLDGVINYCLHSVNDQDEEVALEACEFLLGLSTSLLDESLLVKKLPQIIPTLLSKMAYSELDIFLIENQDAKDDATEADRDEDIKPQMAKSKNSNRATSSKKERDTSQLEDNNDSEDDSDDDDGSDLSEWNLRKCAAATLDVLAT…	PP7435_Chr1-0016	5340	925	MSYWTPDPQAVEQLQLILNGTVSGSQSIIAEATEALTQARQQPDFENYLLHILLSNNGTDSQIRASAGLTLKNSIMLKEFAEKPDSVKHHILNEILKGLVDSDSLVRNITGNVVTSLFSLFGVKGWPQVLVQLLDLASSEGQEKAQEGAINALAKICEDSSVDLDKSYNGETPSEFIVPRLLQLMNSPIPRVRAKSVTCINLFLLIKSSAIMSRLDEYMQKLFVLATDQDGSVRRSICTAFVDILDADQIKLQPHLDGVINYCLHSVNDQDEEVALEACEFLLGLSTSLLDESLLVKKLPQIIPTLLSKMAYSELDIFLIENQDAKDDATEADRDEDIKPQMAKSKNSNRATSSKKERDTSQLEDNNDSEDDSDDDDGSDLSEWNLRKCAAATLDVLAT…
GS115_000018-T1	5329	661	MSRAISSTKVVIDEQVIPATIIFSLHNGKIIEIINKVLSPTDPLLQAYNVLPSDYRNLTPLVILPGLVDAHVHLNEPGRTEWEGFATGTQSAASGGVTTVVDMPLNAIPPTTTVLNLNLKIAAAQGQCWCDVGFWGGLVPDNIEDLVPLVHAGVRGFKGFLLDSGVEEFPAITIGYIEKAMEKVSGLHTILMFHDEMQPCASISSPKGADRIQNVDSVTGDSDSSSVSLESGFSSGTKLTTPASTNVSNTPKSCSDLLHDDIEKLDLGMSQSFIKRAPAPVKDLLRKAVQPSAKEEDHSHCKLPHVHARSINHSVLTDSQAKALAKSPYLASSEPIYGRAARLAKSPELKPFTNEYYQERERELELERKARHGQFVIYDEDSDEYNAKSPLAIAAVEDS…	DAL1	NA	NA	AOA66760.1	5064	661	MSRAISSTKVVIDEQVIPATIIFSLHNGKIIEIINKVLSPTDPLLQAYNVLPSDYRNLTPLVILPGLVDAHVHLNEPGRTEWEGFATGTQSAASGGVTTVVDMPLNAIPPTTTVLNLNLKIAAAQGQCWCDVGFWGGLVPDNIEDLVPLVHAGVRGFKGFLLDSGVEEFPAITIGYIEKAMEKVSGLHTILMFHDEMQPCASISSPKGADRIQNVDSVTGDSDSSSVSLESGFSSGTKLTTPASTNVSNTPKSCSDLLHDDIEKLDLGMSQSFIKRAPAPVKDLLRKAVQPSAKEEDHSHCKLPHVHARSINHSVLTDSQAKALAKSPYLASSEPIYGRAARLAKSPELKPFTNEYYQERERELELERKARHGQFVIYDEDSDEYNAKSPLAIAAVEDS…	XP_002489359.1	5040	661	MSRAISSTKVVIDEQVIPATIIFSLHNGKIIEIINKVLSPTDPLLQAYNVLPSDYRNLTPLVILPGLVDAHVHLNEPGRTEWEGFATGTQSAASGGVTTVVDMPLNAIPPTTTVLNLNLKIAAAQGQCWCDVGFWGGLVPDNIEDLVPLVHAGVRGFKGFLLDSGVEEFPAITIGYIEKAMEKVSGLHTILMFHDEMQPCASISSPKGADRIQNVDSVTGDSDSSSVSLESGFSSGTKLTTPASTNVSNTPKSCSDLLHDDIEKLDLGMSQSFIKRAPAPVKDLLRKAVQPSAKEEDHSHCKLPHVHARSINHSVLTDSQAKALAKSPYLASSEPIYGRAARLAKSPELKPFTNEYYQERERELELERKARHGQFVIYDEDSDEYNAKSPLAIAAVEDS…	CCA36188.1	5291	661	MSRAISSTKVVIDEQVIPATIIFSLHNGKIIEIINKVLSPTDPLLQAYNVLPSDYRNLTPLVILPGLVDAHVHLNEPGRTEWEGFATGTQSAASGGVTTVVDMPLNAIPPTTTVLNLNLKIAAAQGQCWCDVGFWGGLVPDNIEDLVPLVHAGVRGFKGFLLDSGVEEFPAITIGYIEKAMEKVSGLHTILMFHDEMQPCASISSPKGADRIQNVDSVTGDSDSSSVSLESGFSSGTKLTTPASTNVSNTPKSCSDLLHDDIEKLDLGMSQSFIKRAPAPVKDLLRKAVQPSAKEEDHSHCKLPHVHARSINHSVLTDSQAKALAKSPYLASSEPIYGRAARLAKSPELKPFTNEYYQERERELELERKARHGQFVIYDEDSDEYNAKSPLAIAAVEDS…	PP7435_Chr1-0017	5340	662	MSRAISSTKVVIDEQVIPATIIFSLHNGKIIEIINKVLSPTDPLLQAYNVLPSDYRNLTPLVILPGLVDAHVHLNEPGRTEWEGFATGTQSAASGGVTTVVDMPLNAIPPTTTVLNLNLKIAAAQGQCWCDVGFWGGLVPDNIEDLVPLVHAGVRGFKGFLLDSGVEEFPAITIGYIEKAMEKVSGLHTILMFHDEMQPCASISSPKGADRIQNVDSVTGDSDSSSVSLESGFSSGTKLTTPASTNVSNTPKSCSDLLHDDIEKLDLGMSQSFIKRAPAPVKDLLRKAVQPSAKEEDHSHCKLPHVHARSINHSVLTDSQAKALAKSPYLASSEPIYGRAARLAKSPELKPFTNEYYQERERELELERKARHGQFVIYDEDSDEYNAKSPLAIAAVEDS…
GS115_000019-T1	5329	504	MNSLSKAAKMSISSLASTYGIKNVNLLRTQGFIDGKWVGDSTSTFDVTNPATDDLLLKVSNLTVDDAHKAIKSSSDAFKSFKTTTARYRADILNKMYHLLMDNVDDLAIICSLENGKPVADSAGEVKYAASFYQWFGEEAQRLTGDVIPSNIPSNRIITVKQPVGVVGILTPWNFPLAMISRKVGAAIATGCTAVVKPASETPLSALAMAYLAHEAGLPKGVFNILPVDHATTKSIGELFCEDDTIKKVSFTGSTGVGSVLMTQSAKTLKKLSFELGGNAPFIVFEDADIDKAVEGALISKLRQSGQTCVCANRLYIHESIYDEFTEKLVAKVKKCKLGNGLTEGTTHGPLVHSRAVDKVQQHVKDCLDKGATLLLGGKVRTDLGPNFHDLTVIGDVTQ…	UGA2	NA	NA	AOA65430.1	5064	504	MNSLSKAAKMSISSLASTYGIKNVNLLRTQGFIDGKWVGDSTSTFDVTNPATDDLLLKVSNLTVDDAHKAIKSSSDAFKSFKTTTARYRADILNKMYHLLMDNVDDLAIICSLENGKPVADSAGEVKYAASFYQWFGEEAQRLTGDVIPSNIPSNRIITVKQPVGVVGILTPWNFPLAMISRKVGAAIATGCTAVVKPASETPLSALAMAYLAHEAGLPKGVFNILPVDHATTKSIGELFCEDDTIKKVSFTGSTGVGSVLMTQSAKTLKKLSFELGGNAPFIVFEDADIDKAVEGALISKLRQSGQTCVCANRLYIHESIYDEFTEKLVAKVKKCKLGNGLTEGTTHGPLVHSRAVDKVQQHVKDCLDKGATLLLGGKVRTDLGPNFHDLTVIGDVTQ…	XP_002489360.1	5040	504	MNSLSKAAKMSISSLASTYGIKNVNLLRTQGFIDGKWVGDSTSTFDVTNPATDDLLLKVSNLTVDDAHKAIKSSSDAFKSFKTTTARYRADILNKMYHLLMDNVDDLAIICSLENGKPVADSAGEVKYAASFYQWFGEEAQRLTGDVIPSNIPSNRIITVKQPVGVVGILTPWNFPLAMISRKVGAAIATGCTAVVKPASETPLSALAMAYLAHEAGLPKGVFNILPVDHATTKSIGELFCEDDTIKKVSFTGSTGVGSVLMTQSAKTLKKLSFELGGNAPFIVFEDADIDKAVEGALISKLRQSGQTCVCANRLYIHESIYDEFTEKLVAKVKKCKLGNGLTEGTTHGPLVHSRAVDKVQQHVKDCLDKGATLLLGGKVRTDLGPNFHDLTVIGDVTQ…	CCA36189.1	5291	495	MSISSLASTYGIKNVNLLRTQGFIDGKWVGDSTSTFDVTNPATDDLLLKVSNLTVDDAHKAIKSSSDAFKSFKTTTARYRADILNKMYHLLMDNVDDLAIICSLENGKPVADSAGEVKYAASFYQWFGEEAQRLTGDVIPSNIPSNRIITVKQPVGVVGILTPWNFPLAMISRKVGAAIATGCTAVVKPASETPLSALAMAYLAHEAGLPKGVFNILPVDHATTKSIGELFCEDDTIKKVSFTGSTGVGSVLMTQSAKTLKKLSFELGGNAPFIVFEDADIDKAVEGALISKLRQSGQTCVCANRLYIHESIYDEFTEKLVAKVKKCKLGNGLTEGTTHGPLVHSRAVDKVQQHVKDCLDKGATLLLGGKVRTDLGPNFHDLTVIGDVTQEMAVAHEET…	PP7435_Chr1-0018	5340	496	MSISSLASTYGIKNVNLLRTQGFIDGKWVGDSTSTFDVTNPATDDLLLKVSNLTVDDAHKAIKSSSDAFKSFKTTTARYRADILNKMYHLLMDNVDDLAIICSLENGKPVADSAGEVKYAASFYQWFGEEAQRLTGDVIPSNIPSNRIITVKQPVGVVGILTPWNFPLAMISRKVGAAIATGCTAVVKPASETPLSALAMAYLAHEAGLPKGVFNILPVDHATTKSIGELFCEDDTIKKVSFTGSTGVGSVLMTQSAKTLKKLSFELGGNAPFIVFEDADIDKAVEGALISKLRQSGQTCVCANRLYIHESIYDEFTEKLVAKVKKCKLGNGLTEGTTHGPLVHSRAVDKVQQHVKDCLDKGATLLLGGKVRTDLGPNFHDLTVIGDVTQEMAVAHEET…
GS115_000020-T1	5329	514	MDLYEQCPSSELLLNERFEPLLTVLTKAWILTSDIVISSPQDIHKRVSNLTGGKLTISLNELIVFRSLLMKELNSQIESNLVNLNTSMLQEQTLKLNDLSFTTGDELLDYYLRGEYDDNVVLPLGYLIEVTGGSSCGKSHFLMQFCLTVQLPIQLGGLGADLEAPESERTNECKAVYVSTEGYMETRRLSEMCDYYGNIMTTNGIADSDLYPSTSNVLQIQCSDLETQDHIIFVQLPALLEKESGKVKLICIDSISHHVRVEFENRSYQESMARNTYLYDLSRHLKRLAKQYEVCIVFSNQVSDKPITKLISNDRLALDYQLGWMSGWSNETILYRQNYQDDDGDADASFTSSSRKRDFSSMTEEDFADEEDDGTKEDTDTDERNFTLQDELSFTEQIK…	RAD57	NA	NA	AOA65899.1	5064	514	MDLYEQCPSSELLLNERFEPLLTVLTKAWILTSDIVISSPQDIHKRVSNLTGGKLTISLNELIVFRSLLMKELNSQIESNLVNLNTSMLQEQTLKLNDLSFTTGDELLDYYLRGEYDDNVVLPLGYLIEVTGGSSCGKSHFLMQFCLTVQLPIQLGGLGADLEAPESERTNECKAVYVSTEGYMETRRLSEMCDYYGNIMTTNGIADSDLYPSTSNVLQIQCSDLETQDHIIFVQLPALLEKESGKVKLICIDSISHHVRVEFENRSYQESMARNTYLYDLSRHLKRLAKQYEVCIVFSNQVSDKPITKLISNDRLALDYQLGWMSGWSNETILYRQNYQDDDGDADASFTSSSRKRDFSSMTEEDFADEEDDGTKEDTDTDERNFTLQDELSFTEQIK…	XP_002489361.1	5040	514	MDLYEQCPSSELLLNERFEPLLTVLTKAWILTSDIVISSPQDIHKRVSNLTGGKLTISLNELIVFRSLLMKELNSQIESNLVNLNTSMLQEQTLKLNDLSFTTGDELLDYYLRGEYDDNVVLPLGYLIEVTGGSSCGKSHFLMQFCLTVQLPIQLGGLGADLEAPESERTNECKAVYVSTEGYMETRRLSEMCDYYGNIMTTNGIADSDLYPSTSNVLQIQCSDLETQDHIIFVQLPALLEKESGKVKLICIDSISHHVRVEFENRSYQESMARNTYLYDLSRHLKRLAKQYEVCIVFSNQVSDKPITKLISNDRLALDYQLGWMSGWSNETILYRQNYQDDDGDADASFTSSSRKRDFSSMTEEDFADEEDDGTKEDTDTDERNFTLQDELSFTEQIK…	SCV11753.1	5291	514	MDLYEQCPSSELLLNERFEPLLTVLTKAWILTSDIVISSPQDIHKRVSNLTGGKLTISLNELIVFRSLLMKELNSQIESNLVNLNTSMLQEQTLKLNDLSFTTGDELLDYYLRGEYDDNVVLPLGYLIEVTGGSSCGKSHFLMQFCLTVQLPIQLGGLGADLEAPESERTNECKAVYVSTEGYMETRRLSEMCDYYGNIMTTNGIADSDLYPSTSNVLQIQCSDLETQDHIIFVQLPALLEKESGKVKLICIDSISHHVRVEFENRSYQESMARNTYLYDLSRHLKRLAKQYEVCIVFSNQVSDKPITKLISNDRLALDYQLGWMSGWSNETILYRQNYQDDDGDADASFTSSSRKRDFSSMTEEDFADEEDDGTKEDTDTDERNFTLQDELSFTEQIK…	PP7435_Chr1-0019	5340	515	MDLYEQCPSSELLLNERFEPLLTVLTKAWILTSDIVISSPQDIHKRVSNLTGGKLTISLNELIVFRSLLMKELNSQIESNLVNLNTSMLQEQTLKLNDLSFTTGDELLDYYLRGEYDDNVVLPLGYLIEVTGGSSCGKSHFLMQFCLTVQLPIQLGGLGADLEAPESERTNECKAVYVSTEGYMETRRLSEMCDYYGNIMTTNGIADSDLYPSTSNVLQIQCSDLETQDHIIFVQLPALLEKESGKVKLICIDSISHHVRVEFENRSYQESMARNTYLYDLSRHLKRLAKQYEVCIVFSNQVSDKPITKLISNDRLALDYQLGWMSGWSNETILYRQNYQDDDGDADASFTSSSRKRDFSSMTEEDFADEEDDGTKEDTDTDERNFTLQDELSFTEQIK…
GS115_000021-T1	5329	329	MKFIDEIDIELVNQALCFETPDYSVRGGCDLFTTKPVGSDKKLYKTIDKHLDDILQESLNWNMSHSPPTASRITDNVDFQTRFSRRASSSSIVKPTLKRKSFNHHQATTLSKSLENIDINESALYDEETPFGPITSTHSRKIFSYLIGILNASYPDHDFSSLTPDYFTAVDSANSMMNRFNSIVLSLGYKDQIDDGDKDINWIWETINSHMDIQDCSIYALEPKDGVLADLEPNTLWCLMWFIFNKKRKRVAFLHLKATIKNKYSPPMRRNSKVSTLDEVSGNFNLNDEEYDLTYDDDDPNQEDPDVFIEEDDDEDDNNTIVAEDLQVS	MAF1	NA	NA	AOA66564.1	5064	329	MKFIDEIDIELVNQALCFETPDYSVRGGCDLFTTKPVGSDKKLYKTIDKHLDDILQESLNWNMSHSPPTASRITDNVDFQTRFSRRASSSSIVKPTLKRKSFNHHQATTLSKSLENIDINESALYDEETPFGPITSTHSRKIFSYLIGILNASYPDHDFSSLTPDYFTAVDSANSMMNRFNSIVLSLGYKDQIDDGDKDINWIWETINSHMDIQDCSIYALEPKDGVLADLEPNTLWCLMWFIFNKKRKRVAFLHLKATIKNKYSPPMRRNSKVSTLDEVSGNFNLNDEEYDLTYDDDDPNQEDPDVFIEEDDDEDDNNTIVAEDLQVS	XP_002489362.1	5040	329	MKFIDEIDIELVNQALCFETPDYSVRGGCDLFTTKPVGSDKKLYKTIDKHLDDILQESLNWNMSHSPPTASRITDNVDFQTRFSRRASSSSIVKPTLKRKSFNHHQATTLSKSLENIDINESALYDEETPFGPITSTHSRKIFSYLIGILNASYPDHDFSSLTPDYFTAVDSANSMMNRFNSIVLSLGYKDQIDDGDKDINWIWETINSHMDIQDCSIYALEPKDGVLADLEPNTLWCLMWFIFNKKRKRVAFLHLKATIKNKYSPPMRRNSKVSTLDEVSGNFNLNDEEYDLTYDDDDPNQEDPDVFIEEDDDEDDNNTIVAEDLQVS	CCA36191.1	5291	329	MKFIDEIDIELVNQALCFETPDYSVRGGCDLFTTKPVGSDKKLYKTIDKHLDDILQESLNWNMSHSPPTASRITDNVDFQTRFSRRASSSSIVKPTLKRKSFNHHQATTLSKSLENIDINESALYDEETPFGPITSTHSRKIFSYLIGILNASYPDHDFSSLTPDYFTAVDSANSMMNRFNSIVLSLGYKDQIDDGDKDINWIWETINSHMDIQDCSIYALEPKDGVLADLEPNTLWCLMWFIFNKKRKRVAFLHLKATIKNKYSPPMRRNSKVSTLDEVSGNFNLNDEEYDLTYDDDDPNQEDPDVFIEEDDDEDDNNTIVAEDLQVS	PP7435_Chr1-0020	5340	330	MKFIDEIDIELVNQALCFETPDYSVRGGCDLFTTKPVGSDKKLYKTIDKHLDDILQESLNWNMSHSPPTASRITDNVDFQTRFSRRASSSSIVKPTLKRKSFNHHQATTLSKSLENIDINESALYDEETPFGPITSTHSRKIFSYLIGILNASYPDHDFSSLTPDYFTAVDSANSMMNRFNSIVLSLGYKDQIDDGDKDINWIWETINSHMDIQDCSIYALEPKDGVLADLEPNTLWCLMWFIFNKKRKRVAFLHLKATIKNKYSPPMRRNSKVSTLDEVSGNFNLNDEEYDLTYDDDDPNQEDPDVFIEEDDDEDDNNTIVAEDLQVS*
GS115_000022-T1	5329	898	MSETTTQGSSVSAFVSTLVVNVVIFSIFVSLFIVLKPKQSRIYQPRHVVDTVPGELQVEEQPSGVFGWVSFLWKQPTSFYVEKCGPDGFFFLRYLRVFIIVFTLTGLLIWPILFPINATGGGGQEGLDILSYSNNTYKWRVFAHVFLSWVLFGFCIYTIYKELVYYVSFRHALQVSPRYDSLLSSRTLLLDNVPESLLSEGELRTVFPAANHVWYARDHKELEDVVKERTKLAGTYESTLVKSIKKAVKDRKKLTKKGAALPEPADQFETYYKEGKLPTHSLKFLIGKKVSTLDYAPKRLSELNDELATAQNDWQDAKMVGSVFIEFPTQLELQRAYQAVPYNKELKLSRRVTGVAPDDIIWENLQVGFVARNSKAILAKTVLSLTLIFWAIPVAVVGA…	PHM7	NA	NA	AOA65650.1	5064	898	MSETTTQGSSVSAFVSTLVVNVVIFSIFVSLFIVLKPKQSRIYQPRHVVDTVPGELQVEEQPSGVFGWVSFLWKQPTSFYVEKCGPDGFFFLRYLRVFIIVFTLTGLLIWPILFPINATGGGGQEGLDILSYSNNTYKWRVFAHVFLSWVLFGFCIYTIYKELVYYVSFRHALQVSPRYDSLLSSRTLLLDNVPESLLSEGELRTVFPAANHVWYARDHKELEDVVKERTKLAGTYESTLVKSIKKAVKDRKKLTKKGAALPEPADQFETYYKEGKLPTHSLKFLIGKKVSTLDYAPKRLSELNDELATAQNDWQDAKMVGSVFIEFPTQLELQRAYQAVPYNKELKLSRRVTGVAPDDIIWENLQVGFVARNSKAILAKTVLSLTLIFWAIPVAVVGA…	XP_002489363.1	5040	898	MSETTTQGSSVSAFVSTLVVNVVIFSIFVSLFIVLKPKQSRIYQPRHVVDTVPGELQVEEQPSGVFGWVSFLWKQPTSFYVEKCGPDGFFFLRYLRVFIIVFTLTGLLIWPILFPINATGGGGQEGLDILSYSNNTYKWRVFAHVFLSWVLFGFCIYTIYKELVYYVSFRHALQVSPRYDSLLSSRTLLLDNVPESLLSEGELRTVFPAANHVWYARDHKELEDVVKERTKLAGTYESTLVKSIKKAVKDRKKLTKKGAALPEPADQFETYYKEGKLPTHSLKFLIGKKVSTLDYAPKRLSELNDELATAQNDWQDAKMVGSVFIEFPTQLELQRAYQAVPYNKELKLSRRVTGVAPDDIIWENLQVGFVARNSKAILAKTVLSLTLIFWAIPVAVVGA…	CCA36192.1	5291	898	MSETTTQGSSVSAFVSTLVVNVVIFSIFVSLFIVLKPKQSRIYQPRHVVDTVPGELQVEEQPSGVFGWVSFLWKQPTSFYVEKCGPDGFFFLRYLRVFIIVFTLTGLLIWPILFPINATGGGGQEGLDILSYSNNTYKWRVFAHVFLSWVLFGFCIYTIYKELVYYVSFRHALQVSPRYDSLLSSRTLLLDNVPESLLSEGELRTVFPAANHVWYARDHKELEDVVKERTKLAGTYESTLVKSIKKAVKDRKKLTKKGAALPEPADQFETYYKEGKLPTHSLKFLIGKKVSTLDYAPKRLSELNDELATAQNDWQDAKMVGSVFIEFPTQLELQRAYQAVPYNKELKLSRRVTGVAPDDIIWENLQVGFVARNSKAILAKTVLSLTLIFWAIPVAVVGA…	PP7435_Chr1-0021	5340	899	MSETTTQGSSVSAFVSTLVVNVVIFSIFVSLFIVLKPKQSRIYQPRHVVDTVPGELQVEEQPSGVFGWVSFLWKQPTSFYVEKCGPDGFFFLRYLRVFIIVFTLTGLLIWPILFPINATGGGGQEGLDILSYSNNTYKWRVFAHVFLSWVLFGFCIYTIYKELVYYVSFRHALQVSPRYDSLLSSRTLLLDNVPESLLSEGELRTVFPAANHVWYARDHKELEDVVKERTKLAGTYESTLVKSIKKAVKDRKKLTKKGAALPEPADQFETYYKEGKLPTHSLKFLIGKKVSTLDYAPKRLSELNDELATAQNDWQDAKMVGSVFIEFPTQLELQRAYQAVPYNKELKLSRRVTGVAPDDIIWENLQVGFVARNSKAILAKTVLSLTLIFWAIPVAVVGA…
GS115_000023-T1	5329	286	MSYSTRQIGAANTLENRVFIEKDGQVVSPFHDIPLYADESKKVLNMVVEVPRWTNAKLEISKEEKLNPILQDTKKGKLRFVRNCFPHHGYIHNYGAFPQTWEDPNVTHPETKAKGDNDPLDVCEIGEAVGYTGQVKQVKVLGVMALLDEGETDWKVIVIDINDPLAPKLNDIEDVEKHMPGLLRATNEWFRIYKIPDGKPENQFAFSGECKNKKYAEEVIQECREAWEKLIFGKTSPGEIDLTNTTLQSTPSFSPSATSAVPTASPAAPAKIDQSIDKWFYISGSA	IPP1	NA	NA	AOA65623.1	5064	286	MSYSTRQIGAANTLENRVFIEKDGQVVSPFHDIPLYADESKKVLNMVVEVPRWTNAKLEISKEEKLNPILQDTKKGKLRFVRNCFPHHGYIHNYGAFPQTWEDPNVTHPETKAKGDNDPLDVCEIGEAVGYTGQVKQVKVLGVMALLDEGETDWKVIVIDINDPLAPKLNDIEDVEKHMPGLLRATNEWFRIYKIPDGKPENQFAFSGECKNKKYAEEVIQECREAWEKLIFGKTSPGEIDLTNTTLQSTPSFSPSATSAVPTASPAAPAKIDQSIDKWFYISGSA	XP_002489364.1	5040	286	MSYSTRQIGAANTLENRVFIEKDGQVVSPFHDIPLYADESKKVLNMVVEVPRWTNAKLEISKEEKLNPILQDTKKGKLRFVRNCFPHHGYIHNYGAFPQTWEDPNVTHPETKAKGDNDPLDVCEIGEAVGYTGQVKQVKVLGVMALLDEGETDWKVIVIDINDPLAPKLNDIEDVEKHMPGLLRATNEWFRIYKIPDGKPENQFAFSGECKNKKYAEEVIQECREAWEKLIFGKTSPGEIDLTNTTLQSTPSFSPSATSAVPTASPAAPAKIDQSIDKWFYISGSA	CCA36193.1	5291	286	MSYSTRQIGAANTLENRVFIEKDGQVVSPFHDIPLYADESKKVLNMVVEVPRWTNAKLEISKEEKLNPILQDTKKGKLRFVRNCFPHHGYIHNYGAFPQTWEDPNVTHPETKAKGDNDPLDVCEIGEAVGYTGQVKQVKVLGVMALLDEGETDWKVIVIDINDPLAPKLNDIEDVEKHMPGLLRATNEWFRIYKIPDGKPENQFAFSGECKNKKYAEEVIQECREAWEKLIFGKTSPGEIDLTNTTLQSTPSFSPSATSAVPTASPAAPAKIDQSIDKWFYISGSA	PP7435_Chr1-0022	5340	287	MSYSTRQIGAANTLENRVFIEKDGQVVSPFHDIPLYADESKKVLNMVVEVPRWTNAKLEISKEEKLNPILQDTKKGKLRFVRNCFPHHGYIHNYGAFPQTWEDPNVTHPETKAKGDNDPLDVCEIGEAVGYTGQVKQVKVLGVMALLDEGETDWKVIVIDINDPLAPKLNDIEDVEKHMPGLLRATNEWFRIYKIPDGKPENQFAFSGECKNKKYAEEVIQECREAWEKLIFGKTSPGEIDLTNTTLQSTPSFSPSATSAVPTASPAAPAKIDQSIDKWFYISGSA*
GS115_000024-T1	5329	237	MALVKICGLQSLEAAETAVNNGASLVGVIMVPGRERTVKQEVAREISQMVREKRISKGSKYLDSRQLRKEWDDCPLEDWFEYNVKEINSSGPFLVGVFRNQSIDEIQQAIHTHGLDFVQLHGSEDFDSYIRNIPVPVITRYTDNAVDGLTGEDLAINRALVLLDSEQGGEGKTIDWARAQKFGERRGKYLLAGGLTPDNVAHARSHTGCIGVDVSGGVETNASKDMDKITQFIRNAT	TRP1	NA	NA	AOA66493.1	5064	237	MALVKICGLQSLEAAETAVNNGASLVGVIMVPGRERTVKQEVAREISQMVREKRISKGSKYLDSRQLRKEWDDCPLEDWFEYNVKEINSSGPFLVGVFRNQSIDEIQQAIHTHGLDFVQLHGSEDFDSYIRNIPVPVITRYTDNAVDGLTGEDLAINRALVLLDSEQGGEGKTIDWARAQKFGERRGKYLLAGGLTPDNVAHARSHTGCIGVDVSGGVETNASKDMDKITQFIRNAT	XP_002489365.1	5040	237	MALVKICGLQSLEAAETAVNNGASLVGVIMVPGRERTVKQEVAREISQMVREKRISKGSKYLDSRQLRKEWDDCPLEDWFEYNVKEINSSGPFLVGVFRNQSIDEIQQAIHTHGLDFVQLHGSEDFDSYIRNIPVPVITRYTDNAVDGLTGEDLAINRALVLLDSEQGGEGKTIDWARAQKFGERRGKYLLAGGLTPDNVAHARSHTGCIGVDVSGGVETNASKDMDKITQFIRNAT	CCA36194.1	5291	237	MALVKICGLQSLEAAETAVNNGASLVGVIMVPGRERTVKQEVAREISQMVREKRISKGSKYLDSRQLRKEWDDCPLEDWFEYNVKEINSSGPFLVGVFRNQSIDEIQQAIHTHGLDFVQLHGSEDFDSYIRNIPVPVITRYTDNAVDGLTGEDLAINRALVLLDSEQGGEGKTIDWARAQKFGERRGKYLLAGGLTPDNVAHARSHTGCIGVDVSGGVETNASKDMDKITQFIRNAT	PP7435_Chr1-0023	5340	238	MALVKICGLQSLEAAETAVNNGASLVGVIMVPGRERTVKQEVAREISQMVREKRISKGSKYLDSRQLRKEWDDCPLEDWFEYNVKEINSSGPFLVGVFRNQSIDEIQQAIHTHGLDFVQLHGSEDFDSYIRNIPVPVITRYTDNAVDGLTGEDLAINRALVLLDSEQGGEGKTIDWARAQKFGERRGKYLLAGGLTPDNVAHARSHTGCIGVDVSGGVETNASKDMDKITQFIRNAT*
GS115_000025-T1	5329	324	MAAPLKLELPWVEKYRPKLLKDIVGNEDTIERLKAFAIDGNVPHMIISGLPGIGKTTSVHCLAHELLGDMYYDAVLELNASDDRGIEVVRNKIKQFAHKKVSLPPGRHKIVILDEADSMTPGAQQALRRTMEIYSGTTRFVFACNMSNKIIEPLQSRCSILRYSKLYDEQVLSRLLYICKEEGVKYTDDGLEALIFTAEGDMRQAINNLQSTVAGMGLVNGDNVFRIVDSPHPLVVRQMLFKAVKDSDIDAAVDLLNRLWEKGYSAVDIVSTSFKVMKSVTEIPEADRLEVMREIGFTHMRVLEGVSSYLQLAGMLARITGTVV	RFC4	NA	NA	AOA66723.1	5064	324	MAAPLKLELPWVEKYRPKLLKDIVGNEDTIERLKAFAIDGNVPHMIISGLPGIGKTTSVHCLAHELLGDMYYDAVLELNASDDRGIEVVRNKIKQFAHKKVSLPPGRHKIVILDEADSMTPGAQQALRRTMEIYSGTTRFVFACNMSNKIIEPLQSRCSILRYSKLYDEQVLSRLLYICKEEGVKYTDDGLEALIFTAEGDMRQAINNLQSTVAGMGLVNGDNVFRIVDSPHPLVVRQMLFKAVKDSDIDAAVDLLNRLWEKGYSAVDIVSTSFKVMKSVTEIPEADRLEVMREIGFTHMRVLEGVSSYLQLAGMLARITGTVV	XP_002489366.1	5040	324	MAAPLKLELPWVEKYRPKLLKDIVGNEDTIERLKAFAIDGNVPHMIISGLPGIGKTTSVHCLAHELLGDMYYDAVLELNASDDRGIEVVRNKIKQFAHKKVSLPPGRHKIVILDEADSMTPGAQQALRRTMEIYSGTTRFVFACNMSNKIIEPLQSRCSILRYSKLYDEQVLSRLLYICKEEGVKYTDDGLEALIFTAEGDMRQAINNLQSTVAGMGLVNGDNVFRIVDSPHPLVVRQMLFKAVKDSDIDAAVDLLNRLWEKGYSAVDIVSTSFKVMKSVTEIPEADRLEVMREIGFTHMRVLEGVSSYLQLAGMLARITGTVV	CCA36195.1	5291	324	MAAPLKLELPWVEKYRPKLLKDIVGNEDTIERLKAFAIDGNVPHMIISGLPGIGKTTSVHCLAHELLGDMYYDAVLELNASDDRGIEVVRNKIKQFAHKKVSLPPGRHKIVILDEADSMTPGAQQALRRTMEIYSGTTRFVFACNMSNKIIEPLQSRCSILRYSKLYDEQVLSRLLYICKEEGVKYTDDGLEALIFTAEGDMRQAINNLQSTVAGMGLVNGDNVFRIVDSPHPLVVRQMLFKAVKDSDIDAAVDLLNRLWEKGYSAVDIVSTSFKVMKSVTEIPEADRLEVMREIGFTHMRVLEGVSSYLQLAGMLARITGTVV	PP7435_Chr1-0024	5340	325	MAAPLKLELPWVEKYRPKLLKDIVGNEDTIERLKAFAIDGNVPHMIISGLPGIGKTTSVHCLAHELLGDMYYDAVLELNASDDRGIEVVRNKIKQFAHKKVSLPPGRHKIVILDEADSMTPGAQQALRRTMEIYSGTTRFVFACNMSNKIIEPLQSRCSILRYSKLYDEQVLSRLLYICKEEGVKYTDDGLEALIFTAEGDMRQAINNLQSTVAGMGLVNGDNVFRIVDSPHPLVVRQMLFKAVKDSDIDAAVDLLNRLWEKGYSAVDIVSTSFKVMKSVTEIPEADRLEVMREIGFTHMRVLEGVSSYLQLAGMLARITGTVV*
GS115_000026-T1	5329	585	MRQKQRISRRSISRHQQFQDQDNTNKLELLKQVLNVRQEEETELNEQNGYQSDYTLSDFSVQDVYSLQELRFLTTQFSEQCKDFSMRTWKHEMAAQEDYSNILVNTKASLEPLIRYLNNFEVQLKELSLQMEFLQERSNELNQQIEQKNKINRKLAPIVNDLVIPPKVILSVLNDNIDASWTKNIIFIKEKQQLLSKYTEQDELQIKCSPMVVKVLELLKLTVVERSRDFIINQIKLLRKPNCSSQVIQKQLLDCKLIYSFLKENSPELATQLRKAYAYTMRWYYHQNFSKYLYSLERLEYRTVPRDVLLGETVDSQLHVNEYLNLGTRAELINSHSTLMPAQIAETNQLSYYIETGFNNFNGALLDNVSTEYLFLSQFFELYKFDEVNDLFKLIFQPT…	VPS52	NA	NA	AOA66680.1	5064	585	MRQKQRISRRSISRHQQFQDQDNTNKLELLKQVLNVRQEEETELNEQNGYQSDYTLSDFSVQDVYSLQELRFLTTQFSEQCKDFSMRTWKHEMAAQEDYSNILVNTKASLEPLIRYLNNFEVQLKELSLQMEFLQERSNELNQQIEQKNKINRKLAPIVNDLVIPPKVILSVLNDNIDASWTKNIIFIKEKQQLLSKYTEQDELQIKCSPMVVKVLELLKLTVVERSRDFIINQIKLLRKPNCSSQVIQKQLLDCKLIYSFLKENSPELATQLRKAYAYTMRWYYHQNFSKYLYSLERLEYRTVPRDVLLGETVDSQLHVNEYLNLGTRAELINSHSTLMPAQIAETNQLSYYIETGFNNFNGALLDNVSTEYLFLSQFFELYKFDEVNDLFKLIFQPT…	XP_002489367.1	5040	585	MRQKQRISRRSISRHQQFQDQDNTNKLELLKQVLNVRQEEETELNEQNGYQSDYTLSDFSVQDVYSLQELRFLTTQFSEQCKDFSMRTWKHEMAAQEDYSNILVNTKASLEPLIRYLNNFEVQLKELSLQMEFLQERSNELNQQIEQKNKINRKLAPIVNDLVIPPKVILSVLNDNIDASWTKNIIFIKEKQQLLSKYTEQDELQIKCSPMVVKVLELLKLTVVERSRDFIINQIKLLRKPNCSSQVIQKQLLDCKLIYSFLKENSPELATQLRKAYAYTMRWYYHQNFSKYLYSLERLEYRTVPRDVLLGETVDSQLHVNEYLNLGTRAELINSHSTLMPAQIAETNQLSYYIETGFNNFNGALLDNVSTEYLFLSQFFELYKFDEVNDLFKLIFQPT…	CCA36196.1	5291	585	MRQKQRISRRSISRHQQFQDQDNTNKLELLKQVLNVRQEEETELNEQNGYQSDYTLSDFSVQDVYSLQELRFLTTQFSEQCKDFSMRTWKHEMAAQEDYSNILVNTKASLEPLIRYLNNFEVQLKELSLQMEFLQERSNELNQQIEQKNKINRKLAPIVNDLVIPPKVILSVLNDNIDASWTKNIIFIKEKQQLLSKYTEQDELQIKCSPMVVKVLELLKLTVVERSRDFIINQIKLLRKPNCSSQVIQKQLLDCKLIYSFLKENSPELATQLRKAYAYTMRWYYHQNFSKYLYSLERLEYRTVPRDVLLGETVDSQLHVNEYLNLGTRAELINSHSTLMPAQIAETNQLSYYIETGFNNFNGALLDNVSTEYLFLSQFFELYKFDEVNDLFKLIFQPT…	PP7435_Chr1-0025	5340	586	MRQKQRISRRSISRHQQFQDQDNTNKLELLKQVLNVRQEEETELNEQNGYQSDYTLSDFSVQDVYSLQELRFLTTQFSEQCKDFSMRTWKHEMAAQEDYSNILVNTKASLEPLIRYLNNFEVQLKELSLQMEFLQERSNELNQQIEQKNKINRKLAPIVNDLVIPPKVILSVLNDNIDASWTKNIIFIKEKQQLLSKYTEQDELQIKCSPMVVKVLELLKLTVVERSRDFIINQIKLLRKPNCSSQVIQKQLLDCKLIYSFLKENSPELATQLRKAYAYTMRWYYHQNFSKYLYSLERLEYRTVPRDVLLGETVDSQLHVNEYLNLGTRAELINSHSTLMPAQIAETNQLSYYIETGFNNFNGALLDNVSTEYLFLSQFFELYKFDEVNDLFKLIFQPT…
GS115_000027-T1	5329	573	MGRKATRGSQLSTEPNPLAAKAAALMYQKSVNHGNSNGSNLASNKPSTPAPPVSQRRVTKKQESTGPHSENHSSADNLAHLKASGKSSSSNTDIISPSASIQEGMNSALVAAMKVATDSPGLMVSQTTHPTINPIRIPAAGSYPPSGNTELHSQKQHSSSTLSKTLLSTPKPSYPASQKLSSSPCSLASSISNMSDTKLPYSSNHLAIPNPKMKSVTSSSDALLEEPAASRMPTENNSPQLLYSPLVFPSTIPNLSGDLSDAGSTRPSRKPPAQINDDWSDTNSIGSSIASLIRSAPPVSSSMPSNDFKDYEIPAQPLIYPQRRKPPPIDIDSNLSDSESDPEEEISEVEDTGIPKYTIGLQHHYPHTEDHDFRHPHHQHYHPKNSKLKKIFGLKMNRA…	TAX4	NA	NA	AOA66433.1	5064	573	MGRKATRGSQLSTEPNPLAAKAAALMYQKSVNHGNSNGSNLASNKPSTPAPPVSQRRVTKKQESTGPHSENHSSADNLAHLKASGKSSSSNTDIISPSASIQEGMNSALVAAMKVATDSPGLMVSQTTHPTINPIRIPAAGSYPPSGNTELHSQKQHSSSTLSKTLLSTPKPSYPASQKLSSSPCSLASSISNMSDTKLPYSSNHLAIPNPKMKSVTSSSDALLEEPAASRMPTENNSPQLLYSPLVFPSTIPNLSGDLSDAGSTRPSRKPPAQINDDWSDTNSIGSSIASLIRSAPPVSSSMPSNDFKDYEIPAQPLIYPQRRKPPPIDIDSNLSDSESDPEEEISEVEDTGIPKYTIGLQHHYPHTEDHDFRHPHHQHYHPKNSKLKKIFGLKMNRA…	XP_002489368.1	5040	573	MGRKATRGSQLSTEPNPLAAKAAALMYQKSVNHGNSNGSNLASNKPSTPAPPVSQRRVTKKQESTGPHSENHSSADNLAHLKASGKSSSSNTDIISPSASIQEGMNSALVAAMKVATDSPGLMVSQTTHPTINPIRIPAAGSYPPSGNTELHSQKQHSSSTLSKTLLSTPKPSYPASQKLSSSPCSLASSISNMSDTKLPYSSNHLAIPNPKMKSVTSSSDALLEEPAASRMPTENNSPQLLYSPLVFPSTIPNLSGDLSDAGSTRPSRKPPAQINDDWSDTNSIGSSIASLIRSAPPVSSSMPSNDFKDYEIPAQPLIYPQRRKPPPIDIDSNLSDSESDPEEEISEVEDTGIPKYTIGLQHHYPHTEDHDFRHPHHQHYHPKNSKLKKIFGLKMNRA…	CCA36197.1	5291	573	MGRKATRGSQLSTEPNPLAAKAAALMYQKSVNHGNSNGSNLASNKPSTPAPPVSQRRVTKKQESTGPHSENHSSADNLAHLKASGKSSSSNTDIISPSASIQEGMNSALVAAMKVATDSPGLMVSQTTHPTINPIRIPAAGSYPPSGNTELHSQKQHSSSTLSKTLLSTPKPSYPASQKLSSSPCSLASSISNMSDTKLPYSSNHLAIPNPKMKSVTSSSDALLEEPAASRMPTENNSPQLLYSPLVFPSTIPNLSGDLSDAGSTRPSRKPPAQINDDWSDTNSIGSSIASLIRSAPPVSSSMPSNDFKDYEIPAQPLIYPQRRKPPPIDIDSNLSDSESDPEEEISEVEDTGIPKYTIGLQHHYPHTEDHDFRHPHHQHYHPKNSKLKKIFGLKMNRA…	PP7435_Chr1-0026	5340	574	MGRKATRGSQLSTEPNPLAAKAAALMYQKSVNHGNSNGSNLASNKPSTPAPPVSQRRVTKKQESTGPHSENHSSADNLAHLKASGKSSSSNTDIISPSASIQEGMNSALVAAMKVATDSPGLMVSQTTHPTINPIRIPAAGSYPPSGNTELHSQKQHSSSTLSKTLLSTPKPSYPASQKLSSSPCSLASSISNMSDTKLPYSSNHLAIPNPKMKSVTSSSDALLEEPAASRMPTENNSPQLLYSPLVFPSTIPNLSGDLSDAGSTRPSRKPPAQINDDWSDTNSIGSSIASLIRSAPPVSSSMPSNDFKDYEIPAQPLIYPQRRKPPPIDIDSNLSDSESDPEEEISEVEDTGIPKYTIGLQHHYPHTEDHDFRHPHHQHYHPKNSKLKKIFGLKMNRA…
GS115_000028-T1	5329	343	MSSHKDYATDKKSLPFSEQHYFSSYDHFGIHEEMLKDQVRTISYRSAILKNKANFKDKIVLDVGCGTGILSMFAARAGAKHVIAVDMSNIADMAEKIVELNGFSDKITVLKGKLEDVELPYPEVDIIISEWMGYFLLYESMLDTVLVARDKYLKEGGLIFPDKASIHVAAIEDGNYKNDKIHYWENVYGFDYSPFIEIAMSEPLVDTVENGSVVTTSSKLIEFDLNTVTLEDLAFHRDFSITATRDELVHAYIAWFDIEFPGDTEKVVFSTGPHAHYTHWKQTVFYMNQVLDVKRGETITGSMASRPNVSNPRELDIELQWDFQGLGASDPRAKHGKYNYFLR	HMT1	NA	NA	AOA66295.1	5064	343	MSSHKDYATDKKSLPFSEQHYFSSYDHFGIHEEMLKDQVRTISYRSAILKNKANFKDKIVLDVGCGTGILSMFAARAGAKHVIAVDMSNIADMAEKIVELNGFSDKITVLKGKLEDVELPYPEVDIIISEWMGYFLLYESMLDTVLVARDKYLKEGGLIFPDKASIHVAAIEDGNYKNDKIHYWENVYGFDYSPFIEIAMSEPLVDTVENGSVVTTSSKLIEFDLNTVTLEDLAFHRDFSITATRDELVHAYIAWFDIEFPGDTEKVVFSTGPHAHYTHWKQTVFYMNQVLDVKRGETITGSMASRPNVSNPRELDIELQWDFQGLGASDPRAKHGKYNYFLR	XP_002489369.1	5040	343	MSSHKDYATDKKSLPFSEQHYFSSYDHFGIHEEMLKDQVRTISYRSAILKNKANFKDKIVLDVGCGTGILSMFAARAGAKHVIAVDMSNIADMAEKIVELNGFSDKITVLKGKLEDVELPYPEVDIIISEWMGYFLLYESMLDTVLVARDKYLKEGGLIFPDKASIHVAAIEDGNYKNDKIHYWENVYGFDYSPFIEIAMSEPLVDTVENGSVVTTSSKLIEFDLNTVTLEDLAFHRDFSITATRDELVHAYIAWFDIEFPGDTEKVVFSTGPHAHYTHWKQTVFYMNQVLDVKRGETITGSMASRPNVSNPRELDIELQWDFQGLGASDPRAKHGKYNYFLR	CCA36198.1	5291	343	MSSHKDYATDKKSLPFSEQHYFSSYDHFGIHEEMLKDQVRTISYRSAILKNKANFKDKIVLDVGCGTGILSMFAARAGAKHVIAVDMSNIADMAEKIVELNGFSDKITVLKGKLEDVELPYPEVDIIISEWMGYFLLYESMLDTVLVARDKYLKEGGLIFPDKASIHVAAIEDGNYKNDKIHYWENVYGFDYSPFIEIAMSEPLVDTVENGSVVTTSSKLIEFDLNTVTLEDLAFHRDFSITATRDELVHAYIAWFDIEFPGDTEKVVFSTGPHAHYTHWKQTVFYMNQVLDVKRGETITGSMASRPNVSNPRELDIELQWDFQGLGASDPRAKHGKYNYFLR	PP7435_Chr1-0027	5340	344	MSSHKDYATDKKSLPFSEQHYFSSYDHFGIHEEMLKDQVRTISYRSAILKNKANFKDKIVLDVGCGTGILSMFAARAGAKHVIAVDMSNIADMAEKIVELNGFSDKITVLKGKLEDVELPYPEVDIIISEWMGYFLLYESMLDTVLVARDKYLKEGGLIFPDKASIHVAAIEDGNYKNDKIHYWENVYGFDYSPFIEIAMSEPLVDTVENGSVVTTSSKLIEFDLNTVTLEDLAFHRDFSITATRDELVHAYIAWFDIEFPGDTEKVVFSTGPHAHYTHWKQTVFYMNQVLDVKRGETITGSMASRPNVSNPRELDIELQWDFQGLGASDPRAKHGKYNYFLR*
GS115_000029-T1	5329	339	MSTRPQVTVISVEGKPSSTSLPLPAVFKAPIRGDIVQSVFTRINKNKRQAYAVSEKAGHQTSAESWGTGRAVARIPRVGGGGTHRSGQGAFGNMCRGGRMFAPTKIWRKWHVRVNLNEKRYATASAIAATSVQSLVLARGHRIEQIAEIPLVVSNDLEAIQKTKDAIAALKALGASDDLIRVIKSKKLRAGKGKYRNRRFTQRRGPLIVFNEDKGLVKALRNIPGVETCNVRTLGLLQLAPGAHLGRFVIWTESAFAALDSVYGSETTESVKSNYSLPKNIITNTDISSVINSAEVQAAIRPSLAGKPTHLHVKKVNPLKNHEVMLKLNPYAKVLAEKK	RPL4B	NA	NA	AOA65651.1	5064	339	MSTRPQVTVISVEGKPSSTSLPLPAVFKAPIRGDIVQSVFTRINKNKRQAYAVSEKAGHQTSAESWGTGRAVARIPRVGGGGTHRSGQGAFGNMCRGGRMFAPTKIWRKWHVRVNLNEKRYATASAIAATSVQSLVLARGHRIEQIAEIPLVVSNDLEAIQKTKDAIAALKALGASDDLIRVIKSKKLRAGKGKYRNRRFTQRRGPLIVFNEDKGLVKALRNIPGVETCNVRTLGLLQLAPGAHLGRFVIWTESAFAALDSVYGSETTESVKSNYSLPKNIITNTDISSVINSAEVQAAIRPSLAGKPTHLHVKKVNPLKNHEVMLKLNPYAKVLAEKK	XP_002489370.1	5040	339	MSTRPQVTVISVEGKPSSTSLPLPAVFKAPIRGDIVQSVFTRINKNKRQAYAVSEKAGHQTSAESWGTGRAVARIPRVGGGGTHRSGQGAFGNMCRGGRMFAPTKIWRKWHVRVNLNEKRYATASAIAATSVQSLVLARGHRIEQIAEIPLVVSNDLEAIQKTKDAIAALKALGASDDLIRVIKSKKLRAGKGKYRNRRFTQRRGPLIVFNEDKGLVKALRNIPGVETCNVRTLGLLQLAPGAHLGRFVIWTESAFAALDSVYGSETTESVKSNYSLPKNIITNTDISSVINSAEVQAAIRPSLAGKPTHLHVKKVNPLKNHEVMLKLNPYAKVLAEKK	CCA36199.1	5291	339	MSTRPQVTVISVEGKPSSTSLPLPAVFKAPIRGDIVQSVFTRINKNKRQAYAVSEKAGHQTSAESWGTGRAVARIPRVGGGGTHRSGQGAFGNMCRGGRMFAPTKIWRKWHVRVNLNEKRYATASAIAATSVQSLVLARGHRIEQIAEIPLVVSNDLEAIQKTKDAIAALKALGASDDLIRVIKSKKLRAGKGKYRNRRFTQRRGPLIVFNEDKGLVKALRNIPGVETCNVRTLGLLQLAPGAHLGRFVIWTESAFAALDSVYGSETTESVKSNYSLPKNIITNTDISSVINSAEVQAAIRPSLAGKPTHLHVKKVNPLKNHEVMLKLNPYAKVLAEKK	PP7435_Chr1-0028	5340	340	MSTRPQVTVISVEGKPSSTSLPLPAVFKAPIRGDIVQSVFTRINKNKRQAYAVSEKAGHQTSAESWGTGRAVARIPRVGGGGTHRSGQGAFGNMCRGGRMFAPTKIWRKWHVRVNLNEKRYATASAIAATSVQSLVLARGHRIEQIAEIPLVVSNDLEAIQKTKDAIAALKALGASDDLIRVIKSKKLRAGKGKYRNRRFTQRRGPLIVFNEDKGLVKALRNIPGVETCNVRTLGLLQLAPGAHLGRFVIWTESAFAALDSVYGSETTESVKSNYSLPKNIITNTDISSVINSAEVQAAIRPSLAGKPTHLHVKKVNPLKNHEVMLKLNPYAKVLAEKK*
GS115_000030-T1	5329	700	MSEIKQQQSTDPVDSPLIKGALDIDPWLKPFSEELLYRRNLADDWLKKFQEHEGGILNFADSYKRYGFQVNKDNSVSYIEYAPNAVQAAVIGDFNNWEHETHVMTKDNFGKFHITIPPGADGQVAIPHDSRIKVLFTLPSGEKVARLPPWIRRATQPPKEYNNPAYESRFWNPPEEQHYHFKSSRPAAPQSFKIYEAHVGISTPEPKVGTYKEFTNNVLPRIKALGYNAVQLMSIMEHAYYASFGYQVTSFFAISSRFGTPEDLKELIDTAHGLGIHVLLDVVHSHASKNVEDGLNMFDGTDHCYFHSGGKGTHSQWDSRLFNYGSYETLRFLLSNLKYYLEEFRFDGFRFDGVTSMLYLHHGVGEGFSGDYNEYLNPFGTVDKEALTYLMLANDLCQS…	GLC3	NA	NA	AOA66703.1	5064	700	MSEIKQQQSTDPVDSPLIKGALDIDPWLKPFSEELLYRRNLADDWLKKFQEHEGGILNFADSYKRYGFQVNKDNSVSYIEYAPNAVQAAVIGDFNNWEHETHVMTKDNFGKFHITIPPGADGQVAIPHDSRIKVLFTLPSGEKVARLPPWIRRATQPPKEYNNPAYESRFWNPPEEQHYHFKSSRPAAPQSFKIYEAHVGISTPEPKVGTYKEFTNNVLPRIKALGYNAVQLMSIMEHAYYASFGYQVTSFFAISSRFGTPEDLKELIDTAHGLGIHVLLDVVHSHASKNVEDGLNMFDGTDHCYFHSGGKGTHSQWDSRLFNYGSYETLRFLLSNLKYYLEEFRFDGFRFDGVTSMLYLHHGVGEGFSGDYNEYLNPFGTVDKEALTYLMLANDLCQS…	NA	5040	NA	NA	CCA36200.1	5291	700	MSEIKQQQSTDPVDSPLIKGALDIDPWLKPFSEELLYRRNLADDWLKKFQEHEGGILNFADSYKRYGFQVNKDNSVSYIEYAPNAVQAAVIGDFNNWEHETHVMTKDNFGKFHITIPPGADGQVAIPHDSRIKVLFTLPSGEKVARLPPWIRRATQPPKEYNNPAYESRFWNPPEEQHYHFKSSRPAAPQSFKIYEAHVGISTPEPKVGTYKEFTNNVLPRIKALGYNAVQLMSIMEHAYYASFGYQVTSFFAISSRFGTPEDLKELIDTAHGLGIHVLLDVVHSHASKNVEDGLNMFDGTDHCYFHSGGKGTHSQWDSRLFNYGSYETLRFLLSNLKYYLEEFRFDGFRFDGVTSMLYLHHGVGEGFSGDYNEYLNPFGTVDKEALTYLMLANDLCQS…	PP7435_Chr1-0029	5340	701	MSEIKQQQSTDPVDSPLIKGALDIDPWLKPFSEELLYRRNLADDWLKKFQEHEGGILNFADSYKRYGFQVNKDNSVSYIEYAPNAVQAAVIGDFNNWEHETHVMTKDNFGKFHITIPPGADGQVAIPHDSRIKVLFTLPSGEKVARLPPWIRRATQPPKEYNNPAYESRFWNPPEEQHYHFKSSRPAAPQSFKIYEAHVGISTPEPKVGTYKEFTNNVLPRIKALGYNAVQLMSIMEHAYYASFGYQVTSFFAISSRFGTPEDLKELIDTAHGLGIHVLLDVVHSHASKNVEDGLNMFDGTDHCYFHSGGKGTHSQWDSRLFNYGSYETLRFLLSNLKYYLEEFRFDGFRFDGVTSMLYLHHGVGEGFSGDYNEYLNPFGTVDKEALTYLMLANDLCQS…
GS115_000031-T1	5329	531	MTKPLPLEVKRSRRPTSRACKFCHFKHLQCDATRPCKNCVKRNIGDSCEDIQRRKYGSNGTKKRAQSAQKVQSDSPSASSATNAGTSAVNESKLESSELPMVAQQTQQTPRGLETIPTIPHPNAENNSSFLSPTTSQMFNTGSNTLMDQLKMSVPENNSMYQHDTLFQPPKKYENNSYGYVNAAPQGQHMFYVGYSEPGEQRASPDAEKEPGTNLNSPSSYLSQYSHTQSHTNSQLTNSPSVVYESEIAKQEELQLTSFVEAANNEELDFFDMDFTQRPFIRLLENNTMVSSYPNNSTPKFFDHSRSHGRIPNTAKEVPTEIQQDEEFTPPLILRHIIKNPDDIYLTRVVKAYQYPKAYHALTKYLKTRFERTQLIEIAKCMSKYRPSFISATKSLVEN…	ERT1	NA	NA	AOA65988.1	5064	531	MTKPLPLEVKRSRRPTSRACKFCHFKHLQCDATRPCKNCVKRNIGDSCEDIQRRKYGSNGTKKRAQSAQKVQSDSPSASSATNAGTSAVNESKLESSELPMVAQQTQQTPRGLETIPTIPHPNAENNSSFLSPTTSQMFNTGSNTLMDQLKMSVPENNSMYQHDTLFQPPKKYENNSYGYVNAAPQGQHMFYVGYSEPGEQRASPDAEKEPGTNLNSPSSYLSQYSHTQSHTNSQLTNSPSVVYESEIAKQEELQLTSFVEAANNEELDFFDMDFTQRPFIRLLENNTMVSSYPNNSTPKFFDHSRSHGRIPNTAKEVPTEIQQDEEFTPPLILRHIIKNPDDIYLTRVVKAYQYPKAYHALTKYLKTRFERTQLIEIAKCMSKYRPSFISATKSLVEN…	XP_002489371.1	5040	531	MTKPLPLEVKRSRRPTSRACKFCHFKHLQCDATRPCKNCVKRNIGDSCEDIQRRKYGSNGTKKRAQSAQKVQSDSPSASSATNAGTSAVNESKLESSELPMVAQQTQQTPRGLETIPTIPHPNAENNSSFLSPTTSQMFNTGSNTLMDQLKMSVPENNSMYQHDTLFQPPKKYENNSYGYVNAAPQGQHMFYVGYSEPGEQRASPDAEKEPGTNLNSPSSYLSQYSHTQSHTNSQLTNSPSVVYESEIAKQEELQLTSFVEAANNEELDFFDMDFTQRPFIRLLENNTMVSSYPNNSTPKFFDHSRSHGRIPNTAKEVPTEIQQDEEFTPPLILRHIIKNPDDIYLTRVVKAYQYPKAYHALTKYLKTRFERTQLIEIAKCMSKYRPSFISATKSLVEN…	CCA36201.1	5291	531	MTKPLPLEVKRSRRPTSRACKFCHFKHLQCDATRPCKNCVKRNIGDSCEDIQRRKYGSNGTKKRAQSAQKVQSDSPSASSATNAGTSAVNESKLESSELPMVAQQTQQTPRGLETIPTIPHPNAENNSSFLSPTTSQMFNTGSNTLMDQLKMSVPENNSMYQHDTLFQPPKKYENNSYGYVNAAPQGQHMFYVGYSEPGEQRASPDAEKEPGTNLNSPSSYLSQYSHTQSHTNSQLTNSPSVVYESEIAKQEELQLTSFVEAANNEELDFFDMDFTQRPFIRLLENNTMVSSYPNNSTPKFFDHSRSHGRIPNTAKEVPTEIQQDEEFTPPLILRHIIKNPDDIYLTRVVKAYQYPKAYHALTKYLKTRFERTQLIEIAKCMSKYRPSFISATKSLVEN…	PP7435_Chr1-0030	5340	532	MTKPLPLEVKRSRRPTSRACKFCHFKHLQCDATRPCKNCVKRNIGDSCEDIQRRKYGSNGTKKRAQSAQKVQSDSPSASSATNAGTSAVNESKLESSELPMVAQQTQQTPRGLETIPTIPHPNAENNSSFLSPTTSQMFNTGSNTLMDQLKMSVPENNSMYQHDTLFQPPKKYENNSYGYVNAAPQGQHMFYVGYSEPGEQRASPDAEKEPGTNLNSPSSYLSQYSHTQSHTNSQLTNSPSVVYESEIAKQEELQLTSFVEAANNEELDFFDMDFTQRPFIRLLENNTMVSSYPNNSTPKFFDHSRSHGRIPNTAKEVPTEIQQDEEFTPPLILRHIIKNPDDIYLTRVVKAYQYPKAYHALTKYLKTRFERTQLIEIAKCMSKYRPSFISATKSLVEN…
GS115_000032-T1	5329	942	MSQDNNESSPIKDQDAAALLMLFQSQPQNYHRPNQQQQQPSQSSYIYQAPSHIPDKTEQLPHLPRIFDYEVPNQQQQQQQQQQQHQQHQQHQRQQSQSKQSQQPLSSYHLRPPFSASNESHGKEQNALTPVSSANNDGDKNGSKMSDNNTSPGPAVAALTNDDNRGKARIAAAALAAAAATPMPLLNRSHIPVLGHGSAPTVTTQTVTTTLPVQNDQTLSSIPNSAHATAPSPETSSTSYARGPSLAFLLSSNSQESQEGKQAIEIYKNEKIEPEIETPRTIFKGEETEPETEQEEAQNVAVNKDSSAKNENPAKVSDPLNDETDNSSTDRMPTMEKVDSEVETETEAEPKTEEKIILDNQIPHRVDPDSGLIGCICGSTEDDGYTVQCDRCFRWQHVA…	SET3	NA	NA	AOA65431.1	5064	942	MSQDNNESSPIKDQDAAALLMLFQSQPQNYHRPNQQQQQPSQSSYIYQAPSHIPDKTEQLPHLPRIFDYEVPNQQQQQQQQQQQHQQHQQHQRQQSQSKQSQQPLSSYHLRPPFSASNESHGKEQNALTPVSSANNDGDKNGSKMSDNNTSPGPAVAALTNDDNRGKARIAAAALAAAAATPMPLLNRSHIPVLGHGSAPTVTTQTVTTTLPVQNDQTLSSIPNSAHATAPSPETSSTSYARGPSLAFLLSSNSQESQEGKQAIEIYKNEKIEPEIETPRTIFKGEETEPETEQEEAQNVAVNKDSSAKNENPAKVSDPLNDETDNSSTDRMPTMEKVDSEVETETEAEPKTEEKIILDNQIPHRVDPDSGLIGCICGSTEDDGYTVQCDRCFRWQHVA…	XP_002489372.1	5040	950	MSQDNNESSPIKDQDAAALLMLFQSQPQNYHRPNQQQQQPSQSSYIYQAPSHIPDKTEQLPHLPRIFDYEVPNQQQQQQQQQQQHQQHQQHQRQQSQSKQSQQPLSSYHLRPPFSASNESHGKEQNALTPVSSANNDGDKNGSKMSDNNTSPGPAVAALTNDDNRGKARIAAAALAAAAATPMPLLNRSHIPVLGHGSAPTVTTQTVTTTLPVQNDQTLSSIPNSAHATAPSPETSSTSYARGPSLAFLLSSNSQESQEGKQAIEIYKNEKIEPEIETPRTIFKGEETEPETEQEEAQNVAVNKDSSAKNENPAKVSDPLNDETDNSSTDRMPTMEKVDSEVETETEAEPKTEEKIILDNQIPHRVDPDSGLIGCICGSTEDDGYTVQCDRCFRWQHVA…	CCA36202.1	5291	942	MSQDNNESSPIKDQDAAALLMLFQSQPQNYHRPNQQQQQPSQSSYIYQAPSHIPDKTEQLPHLPRIFDYEVPNQQQQQQQQQQQHQQHQQHQRQQSQSKQSQQPLSSYHLRPPFSASNESHGKEQNALTPVSSANNDGDKNGSKMSDNNTSPGPAVAALTNDDNRGKARIAAAALAAAAATPMPLLNRSHIPVLGHGSAPTVTTQTVTTTLPVQNDQTLSSIPNSAHATAPSPETSSTSYARGPSLAFLLSSNSQESQEGKQAIEIYKNEKIEPEIETPRTIFKGEETEPETEQEEAQNVAVNKDSSAKNENPAKVSDPLNDETDNSSTDRMPTMEKVDSEVETETEAEPKTEEKIILDNQIPHRVDPDSGLIGCICGSTEDDGYTVQCDRCFRWQHVA…	PP7435_Chr1-0031	5340	943	MSQDNNESSPIKDQDAAALLMLFQSQPQNYHRPNQQQQQPSQSSYIYQAPSHIPDKTEQLPHLPRIFDYEVPNQQQQQQQQQQQHQQHQQHQRQQSQSKQSQQPLSSYHLRPPFSASNESHGKEQNALTPVSSANNDGDKNGSKMSDNNTSPGPAVAALTNDDNRGKARIAAAALAAAAATPMPLLNRSHIPVLGHGSAPTVTTQTVTTTLPVQNDQTLSSIPNSAHATAPSPETSSTSYARGPSLAFLLSSNSQESQEGKQAIEIYKNEKIEPEIETPRTIFKGEETEPETEQEEAQNVAVNKDSSAKNENPAKVSDPLNDETDNSSTDRMPTMEKVDSEVETETEAEPKTEEKIILDNQIPHRVDPDSGLIGCICGSTEDDGYTVQCDRCFRWQHVA…
GS115_000033-T1	5329	128	MAHRLVTQVIFTGAKVFGRAFTEAYRQAAAATSKQGASAAATAVRDTGISLDEACKILDVQPKGLDNTKIQEKYNYLFDINSKENGGSFYLQSKIYRAKERLEAELKAAEEELKAREGASGKDSSKPE	PAM16	NA	NA	NA	5064	NA	NA	XP_002489373.1	5040	128	MAHRLVTQVIFTGAKVFGRAFTEAYRQAAAATSKQGASAAATAVRDTGISLDEACKILDVQPKGLDNTKIQEKYNYLFDINSKENGGSFYLQSKIYRAKERLEAELKAAEEELKAREGASGKDSSKPE	CCA36203.1	5291	128	MAHRLVTQVIFTGAKVFGRAFTEAYRQAAAATSKQGASAAATAVRDTGISLDEACKILDVQPKGLDNTKIQEKYNYLFDINSKENGGSFYLQSKIYRAKERLEAELKAAEEELKAREGASGKDSSKPE	PP7435_Chr1-0032	5340	129	MAHRLVTQVIFTGAKVFGRAFTEAYRQAAAATSKQGASAAATAVRDTGISLDEACKILDVQPKGLDNTKIQEKYNYLFDINSKENGGSFYLQSKIYRAKERLEAELKAAEEELKAREGASGKDSSKPE*
GS115_000034-T1	5329	356	MSSTEKQLEEIKRRYADLQKSIDESKKRLKTLGTISSAGQKNHYAIAKPSIPVLHRKQKMLNVWCKKNASEYRHKNRIDIDGSKYVEIKNASRLVPVSHLDAGACDDEKKITIDNREYVRQKTGSFKLLDKSKEIQELCIYFVTTGNCARKSSCRYLHDANMKSLCKEFLKGTCYNAYCTLSHKPTQFNSPSCKFYNTGFCSNENCSYTHKKDSSEAAVCRPFAVNGICPDGMTCKLRHEFICPEFDESGTCHIRFCALPHPSKKAPTTKMFNNVRNEDNHADNKAPLRVDTTGNSENSKLWSSVSKGLESLLHETNNHSNELSDLSEDSDSEQLPQKSLEGPDGLEHNDDYVKIT	NA	NA	NA	AOA66875.1	5064	356	MSSTEKQLEEIKRRYADLQKSIDESKKRLKTLGTISSAGQKNHYAIAKPSIPVLHRKQKMLNVWCKKNASEYRHKNRIDIDGSKYVEIKNASRLVPVSHLDAGACDDEKKITIDNREYVRQKTGSFKLLDKSKEIQELCIYFVTTGNCARKSSCRYLHDANMKSLCKEFLKGTCYNAYCTLSHKPTQFNSPSCKFYNTGFCSNENCSYTHKKDSSEAAVCRPFAVNGICPDGMTCKLRHEFICPEFDESGTCHIRFCALPHPSKKAPTTKMFNNVRNEDNHADNKAPLRVDTTGNSENSKLWSSVSKGLESLLHETNNHSNELSDLSEDSDSEQLPQKSLEGPDGLEHNDDYVKIT	XP_002489374.1	5040	356	MSSTEKQLEEIKRRYADLQKSIDESKKRLKTLGTISSAGQKNHYAIAKPSIPVLHRKQKMLNVWCKKNASEYRHKNRIDIDGSKYVEIKNASRLVPVSHLDAGACDDEKKITIDNREYVRQKTGSFKLLDKSKEIQELCIYFVTTGNCARKSSCRYLHDANMKSLCKEFLKGTCYNAYCTLSHKPTQFNSPSCKFYNTGFCSNENCSYTHKKDSSEAAVCRPFAVNGICPDGMTCKLRHEFICPEFDESGTCHIRFCALPHPSKKAPTTKMFNNVRNEDNHADNKAPLRVDTTGNSENSKLWSSVSKGLESLLHETNNHSNELSDLSEDSDSEQLPQKSLEGPDGLEHNDDYVKIT	CCA36204.1	5291	356	MSSTEKQLEEIKRRYADLQKSIDESKKRLKTLGTISSAGQKNHYAIAKPSIPVLHRKQKMLNVWCKKNASEYRHKNRIDIDGSKYVEIKNASRLVPVSHLDAGACDDEKKITIDNREYVRQKTGSFKLLDKSKEIQELCIYFVTTGNCARKSSCRYLHDANMKSLCKEFLKGTCYNAYCTLSHKPTQFNSPSCKFYNTGFCSNENCSYTHKKDSSEAAVCRPFAVNGICPDGMTCKLRHEFICPEFDESGTCHIRFCALPHPSKKAPTTKMFNNVRNEDNHADNKAPLRVDTTGNSENSKLWSSVSKGLESLLHETNNHSNELSDLSEDSDSEQLPQKSLEGPDGLEHNDDYVKIT	PP7435_Chr1-0033	5340	357	MSSTEKQLEEIKRRYADLQKSIDESKKRLKTLGTISSAGQKNHYAIAKPSIPVLHRKQKMLNVWCKKNASEYRHKNRIDIDGSKYVEIKNASRLVPVSHLDAGACDDEKKITIDNREYVRQKTGSFKLLDKSKEIQELCIYFVTTGNCARKSSCRYLHDANMKSLCKEFLKGTCYNAYCTLSHKPTQFNSPSCKFYNTGFCSNENCSYTHKKDSSEAAVCRPFAVNGICPDGMTCKLRHEFICPEFDESGTCHIRFCALPHPSKKAPTTKMFNNVRNEDNHADNKAPLRVDTTGNSENSKLWSSVSKGLESLLHETNNHSNELSDLSEDSDSEQLPQKSLEGPDGLEHNDDYVKIT*
GS115_000035-T1	5329	529	MSDLSRNQVKERARIELSRILPLDDESLDQVITYAFTLRTKEEIAEHFLNLLGESPDSFQFISNFQEMLFPSPRTGKAIQEDSSIARPDPKLSSTSPSPSPSPSPSQSKPSVLRSIKITSGKPSKIKTVRKVVTRPISSSGSALSSDSSNNPLRTQLQVQNSSNDTQKTMKKTLNSLKDIDSAIAELELNEPVPLDGEPRPAKRFCDCMAQRHPLFEMFPNCLNCGKIICIKEGLQPCSSCGKELLSNEEKSKIEEILNQEKLKLEEKAGIDSSNDKTKAKQKKKLILSMNEKGKNNFLEKEIFFNEIDSQKQKQLQQAVEAQEEQKKLDQQKFELEYYAKIKDKSPELLQAQERLDQLLNFQETSAERTKIIDQASDFELPNQNFNLWASPVERALQL…	YKR023W	531	MTRKQAIDYAIKQVPQILPLEESDVKALCEQVLSTSSDDPEQIASKFLEFLGHEDLSFEFVMKFNELLNQNDKKEEKKTKNVHLEHTAPTSWKNESKQPTNNYINKKGDEKPKKLKDEKKSSTTRPTVQPSNQSTQSNPIKEKKEHRSKGKLQSLQEIDEAIKMLELRDSGSSKNCNCQGTRHPVFDIAPNCLHCGKVVCVIEGLNKGKCGHCHEQLISDNERTQMVEILNQEKNELNGSSSSLSNASNGANVPKKKTKTYKITSGMGKNLFAEQDKLFDFIERKRERERKRNEVLKLQEEKEESEAKERQASEHDHKAEENPELLAAQERLDRLLYFQDTSAERTKIIDNASDFDMNQEVGLWGSARERALALKKQQRNLRKWEKVEKERNGRREKYV…	AOA65985.1	5064	529	MSDLSRNQVKERARIELSRILPLDDESLDQVITYAFTLRTKEEIAEHFLNLLGESPDSFQFISNFQEMLFPSPRTGKAIQEDSSIARPDPKLSSTSPSPSPSPSPSQSKPSVLRSIKITSGKPSKIKTVRKVVTRPISSSGSALSSDSSNNPLRTQLQVQNSSNDTQKTMKKTLNSLKDIDSAIAELELNEPVPLDGEPRPAKRFCDCMAQRHPLFEMFPNCLNCGKIICIKEGLQPCSSCGKELLSNEEKSKIEEILNQEKLKLEEKAGIDSSNDKTKAKQKKKLILSMNEKGKNNFLEKEIFFNEIDSQKQKQLQQAVEAQEEQKKLDQQKFELEYYAKIKDKSPELLQAQERLDQLLNFQETSAERTKIIDQASDFELPNQNFNLWASPVERALQL…	XP_002489375.1	5040	529	MSDLSRNQVKERARIELSRILPLDDESLDQVITYAFTLRTKEEIAEHFLNLLGESPDSFQFISNFQEMLFPSPRTGKAIQEDSSIARPDPKLSSTSPSPSPSPSPSQSKPSVLRSIKITSGKPSKIKTVRKVVTRPISSSGSALSSDSSNNPLRTQLQVQNSSNDTQKTMKKTLNSLKDIDSAIAELELNEPVPLDGEPRPAKRFCDCMAQRHPLFEMFPNCLNCGKIICIKEGLQPCSSCGKELLSNEEKSKIEEILNQEKLKLEEKAGIDSSNDKTKAKQKKKLILSMNEKGKNNFLEKEIFFNEIDSQKQKQLQQAVEAQEEQKKLDQQKFELEYYAKIKDKSPELLQAQERLDQLLNFQETSAERTKIIDQASDFELPNQNFNLWASPVERALQL…	CCA36205.1	5291	529	MSDLSRNQVKERARIELSRILPLDDESLDQVITYAFTLRTKEEIAEHFLNLLGESPDSFQFISNFQEMLFPSPRTGKAIQEDSSIARPDPKLSSTSPSPSPSPSPSQSKPSVLRSIKITSGKPSKIKTVRKVVTRPISSSGSALSSDSSNNPLRTQLQVQNSSNDTQKTMKKTLNSLKDIDSAIAELELNEPVPLDGEPRPAKRFCDCMAQRHPLFEMFPNCLNCGKIICIKEGLQPCSSCGKELLSNEEKSKIEEILNQEKLKLEEKAGIDSSNDKTKAKQKKKLILSMNEKGKNNFLEKEIFFNEIDSQKQKQLQQAVEAQEEQKKLDQQKFELEYYAKIKDKSPELLQAQERLDQLLNFQETSAERTKIIDQASDFELPNQNFNLWASPVERALQL…	PP7435_Chr1-0034	5340	530	MSDLSRNQVKERARIELSRILPLDDESLDQVITYAFTLRTKEEIAEHFLNLLGESPDSFQFISNFQEMLFPSPRTGKAIQEDSSIARPDPKLSSTSPSPSPSPSPSQSKPSVLRSIKITSGKPSKIKTVRKVVTRPISSSGSALSSDSSNNPLRTQLQVQNSSNDTQKTMKKTLNSLKDIDSAIAELELNEPVPLDGEPRPAKRFCDCMAQRHPLFEMFPNCLNCGKIICIKEGLQPCSSCGKELLSNEEKSKIEEILNQEKLKLEEKAGIDSSNDKTKAKQKKKLILSMNEKGKNNFLEKEIFFNEIDSQKQKQLQQAVEAQEEQKKLDQQKFELEYYAKIKDKSPELLQAQERLDQLLNFQETSAERTKIIDQASDFELPNQNFNLWASPVERALQL…
GS115_000036-T1	5329	711	MLLSQHDIKPKRRESKQNRPEIALPSDLQDPPKEIPLRSLQDCYKTVSSLGSGSFGSVVLAKIKDEYVSKLALDLTNPVHKNTLRYVNPSVPCNKSYSGLHVVAIKTMTKRLTHLRDYTKVKEVRFILSVPSHPNLVQIYDLLIDSTTFQLQIVMESMDQNLYQLMRARKSSLFSPNTLRSILVQLLAGISHIHKHNFFHRDVKPENILVVSNTAYYGSKESIPPSRRKDAYIIKLADYGLARHVDNVKPYTAYVSTRWYRSPEILLRQKFYSCPVDMWAFATVAVEVTSFRPLFPGSNELDQLWKILEVLGSPEPSSNAYSAEFEPDSFASSAVPLGGYWPKAQSLAGDLGFSLPEVAGISMYQLIPRTDLPTNDLLDLLKVVKACLVWDPEKRASAT…	IME2	NA	NA	AOA65477.1	5064	711	MLLSQHDIKPKRRESKQNRPEIALPSDLQDPPKEIPLRSLQDCYKTVSSLGSGSFGSVVLAKIKDEYVSKLALDLTNPVHKNTLRYVNPSVPCNKSYSGLHVVAIKTMTKRLTHLRDYTKVKEVRFILSVPSHPNLVQIYDLLIDSTTFQLQIVMESMDQNLYQLMRARKSSLFSPNTLRSILVQLLAGISHIHKHNFFHRDVKPENILVVSNTAYYGSKESIPPSRRKDAYIIKLADYGLARHVDNVKPYTAYVSTRWYRSPEILLRQKFYSCPVDMWAFATVAVEVTSFRPLFPGSNELDQLWKILEVLGSPEPSSNAYSAEFEPDSFASSAVPLGGYWPKAQSLAGDLGFSLPEVAGISMYQLIPRTDLPTNDLLDLLKVVKACLVWDPEKRASAT…	XP_002489376.1	5040	711	MLLSQHDIKPKRRESKQNRPEIALPSDLQDPPKEIPLRSLQDCYKTVSSLGSGSFGSVVLAKIKDEYVSKLALDLTNPVHKNTLRYVNPSVPCNKSYSGLHVVAIKTMTKRLTHLRDYTKVKEVRFILSVPSHPNLVQIYDLLIDSTTFQLQIVMESMDQNLYQLMRARKSSLFSPNTLRSILVQLLAGISHIHKHNFFHRDVKPENILVVSNTAYYGSKESIPPSRRKDAYIIKLADYGLARHVDNVKPYTAYVSTRWYRSPEILLRQKFYSCPVDMWAFATVAVEVTSFRPLFPGSNELDQLWKILEVLGSPEPSSNAYSAEFEPDSFASSAVPLGGYWPKAQSLAGDLGFSLPEVAGISMYQLIPRTDLPTNDLLDLLKVVKACLVWDPEKRASAT…	CCA36206.1	5291	711	MLLSQHDIKPKRRESKQNRPEIALPSDLQDPPKEIPLRSLQDCYKTVSSLGSGSFGSVVLAKIKDEYVSKLALDLTNPVHKNTLRYVNPSVPCNKSYSGLHVVAIKTMTKRLTHLRDYTKVKEVRFILSVPSHPNLVQIYDLLIDSTTFQLQIVMESMDQNLYQLMRARKSSLFSPNTLRSILVQLLAGISHIHKHNFFHRDVKPENILVVSNTAYYGSKESIPPSRRKDAYIIKLADYGLARHVDNVKPYTAYVSTRWYRSPEILLRQKFYSCPVDMWAFATVAVEVTSFRPLFPGSNELDQLWKILEVLGSPEPSSNAYSAEFEPDSFASSAVPLGGYWPKAQSLAGDLGFSLPEVAGISMYQLIPRTDLPTNDLLDLLKVVKACLVWDPEKRASAT…	PP7435_Chr1-0035	5340	712	MLLSQHDIKPKRRESKQNRPEIALPSDLQDPPKEIPLRSLQDCYKTVSSLGSGSFGSVVLAKIKDEYVSKLALDLTNPVHKNTLRYVNPSVPCNKSYSGLHVVAIKTMTKRLTHLRDYTKVKEVRFILSVPSHPNLVQIYDLLIDSTTFQLQIVMESMDQNLYQLMRARKSSLFSPNTLRSILVQLLAGISHIHKHNFFHRDVKPENILVVSNTAYYGSKESIPPSRRKDAYIIKLADYGLARHVDNVKPYTAYVSTRWYRSPEILLRQKFYSCPVDMWAFATVAVEVTSFRPLFPGSNELDQLWKILEVLGSPEPSSNAYSAEFEPDSFASSAVPLGGYWPKAQSLAGDLGFSLPEVAGISMYQLIPRTDLPTNDLLDLLKVVKACLVWDPEKRASAT…
GS115_000038-T1	5329	958	MSSLRDRDSPPIETIPGSRSPSRSICYSDISSLADRSVSNPSPEPGALPNPKDISFQTTIRNSASRNIPPSHQNSSSHSFLRKSVSHSRSNSSSRSRSRSRSRSHSRSQSHSRSRYGSKLNSPGIQNDLPLMEDESEDEPEDLPPLLPVFDHLRGHVQAGVTSPDSSRRRQIEEDIDQDADELNVQDDSVGLFDRVSLDSTNDTVANRPVLSENNTNTSSISSNSNTPTQGEASDIENVPHMENQNENENAIQKECTHSTTKTQHGRNFLSRFLNLKGTMIGPSINTDKPPPKDEESQMGQDIQLSDLDANQLKHVTTYLVDKHYDHSKNQNESKNHALAINSYLTEGLNDLDEMAGVQVGKPKNIHQGVLSHLLKLYENPISQTSHSLSIDSEDSDEE…	PRM10	NA	NA	AOA66758.1	5064	958	MSSLRDRDSPPIETIPGSRSPSRSICYSDISSLADRSVSNPSPEPGALPNPKDISFQTTIRNSASRNIPPSHQNSSSHSFLRKSVSHSRSNSSSRSRSRSRSRSHSRSQSHSRSRYGSKLNSPGIQNDLPLMEDESEDEPEDLPPLLPVFDHLRGHVQAGVTSPDSSRRRQIEEDIDQDADELNVQDDSVGLFDRVSLDSTNDTVANRPVLSENNTNTSSISSNSNTPTQGEASDIENVPHMENQNENENAIQKECTHSTTKTQHGRNFLSRFLNLKGTMIGPSINTDKPPPKDEESQMGQDIQLSDLDANQLKHVTTYLVDKHYDHSKNQNESKNHALAINSYLTEGLNDLDEMAGVQVGKPKNIHQGVLSHLLKLYENPISQTSHSLSIDSEDSDEE…	XP_002489377.1	5040	958	MSSLRDRDSPPIETIPGSRSPSRSICYSDISSLADRSVSNPSPEPGALPNPKDISFQTTIRNSASRNIPPSHQNSSSHSFLRKSVSHSRSNSSSRSRSRSRSRSHSRSQSHSRSRYGSKLNSPGIQNDLPLMEDESEDEPEDLPPLLPVFDHLRGHVQAGVTSPDSSRRRQIEEDIDQDADELNVQDDSVGLFDRVSLDSTNDTVANRPVLSENNTNTSSISSNSNTPTQGEASDIENVPHMENQNENENAIQKECTHSTTKTQHGRNFLSRFLNLKGTMIGPSINTDKPPPKDEESQMGQDIQLSDLDANQLKHVTTYLVDKHYDHSKNQNESKNHALAINSYLTEGLNDLDEMAGVQVGKPKNIHQGVLSHLLKLYENPISQTSHSLSIDSEDSDEE…	CCA36207.1	5291	958	MSSLRDRDSPPIETIPGSRSPSRSICYSDISSLADRSVSNPSPEPGALPNPKDISFQTTIRNSASRNIPPSHQNSSSHSFLRKSVSHSRSNSSSRSRSRSRSRSHSRSQSHSRSRYGSKLNSPGIQNDLPLMEDESEDEPEDLPPLLPVFDHLRGHVQAGVTSPDSSRRRQIEEDIDQDADELNVQDDSVGLFDRVSLDSTNDTVANRPVLSENNTNTSSISSNSNTPTQGEASDIENVPHMENQNENENAIQKECTHSTTKTQHGRNFLSRFLNLKGTMIGPSINTDKPPPKDEESQMGQDIQLSDLDANQLKHVTTYLVDKHYDHSKNQNESKNHALAINSYLTEGLNDLDEMAGVQVGKPKNIHQGVLSHLLKLYENPISQTSHSLSIDSEDSDEE…	PP7435_Chr1-0037	5340	959	MSSLRDRDSPPIETIPGSRSPSRSICYSDISSLADRSVSNPSPEPGALPNPKDISFQTTIRNSASRNIPPSHQNSSSHSFLRKSVSHSRSNSSSRSRSRSRSRSHSRSQSHSRSRYGSKLNSPGIQNDLPLMEDESEDEPEDLPPLLPVFDHLRGHVQAGVTSPDSSRRRQIEEDIDQDADELNVQDDSVGLFDRVSLDSTNDTVANRPVLSENNTNTSSISSNSNTPTQGEASDIENVPHMENQNENENAIQKECTHSTTKTQHGRNFLSRFLNLKGTMIGPSINTDKPPPKDEESQMGQDIQLSDLDANQLKHVTTYLVDKHYDHSKNQNESKNHALAINSYLTEGLNDLDEMAGVQVGKPKNIHQGVLSHLLKLYENPISQTSHSLSIDSEDSDEE…
GS115_000039-T1	5329	1015	MSDSVGSSRSPSRTDLRSLSSRGNRLSQTMKNLNPKARSRSQSPSGRRLREEFSKNKSYSRDASFSHNRSSSRTEISSPPLLEDSESDDGNTPVLPKFFSGMGEVEASSFVDNQKATDLESRTERSLDRRQVMERELDQDASSIIERDFNVGTGILPTLSNHTDINERPNQKRVVQFYNSSDDDDDVTTEEESEDVNRNRSGTDGGEKEKDSSTGSFNTIDASTIEQQPSLGQRLKRRMSLFRKSDDPEADENYNELEKVASKVTNDSSSSNGLVSRIVNFRSGIGGLIPGATKDQPTKQLDEENGQNTRDVQLENMNTRNLQTEAKTLIDQHDIYNRIPSSTSLITDGDATLYDSKSSVNGSSSFLTPNPEMYLEQDLDSDQYYEDGDVHSVIARPKK…	PRM10	NA	NA	AOA65741.1	5064	1015	MSDSVGSSRSPSRTDLRSLSSRGNRLSQTMKNLNPKARSRSQSPSGRRLREEFSKNKSYSRDASFSHNRSSSRTEISSPPLLEDSESDDGNTPVLPKFFSGMGEVEASSFVDNQKATDLESRTERSLDRRQVMERELDQDASSIIERDFNVGTGILPTLSNHTDINERPNQKRVVQFYNSSDDDDDVTTEEESEDVNRNRSGTDGGEKEKDSSTGSFNTIDASTIEQQPSLGQRLKRRMSLFRKSDDPEADENYNELEKVASKVTNDSSSSNGLVSRIVNFRSGIGGLIPGATKDQPTKQLDEENGQNTRDVQLENMNTRNLQTEAKTLIDQHDIYNRIPSSTSLITDGDATLYDSKSSVNGSSSFLTPNPEMYLEQDLDSDQYYEDGDVHSVIARPKK…	XP_002489378.1	5040	1015	MSDSVGSSRSPSRTDLRSLSSRGNRLSQTMKNLNPKARSRSQSPSGRRLREEFSKNKSYSRDASFSHNRSSSRTEISSPPLLEDSESDDGNTPVLPKFFSGMGEVEASSFVDNQKATDLESRTERSLDRRQVMERELDQDASSIIERDFNVGTGILPTLSNHTDINERPNQKRVVQFYNSSDDDDDVTTEEESEDVNRNRSGTDGGEKEKDSSTGSFNTIDASTIEQQPSLGQRLKRRMSLFRKSDDPEADENYNELEKVASKVTNDSSSSNGLVSRIVNFRSGIGGLIPGATKDQPTKQLDEENGQNTRDVQLENMNTRNLQTEAKTLIDQHDIYNRIPSSTSLITDGDATLYDSKSSVNGSSSFLTPNPEMYLEQDLDSDQYYEDGDVHSVIARPKK…	CCA36208.1	5291	1015	MSDSVGSSRSPSRTDLRSLSSRGNRLSQTMKNLNPKARSRSQSPSGRRLREEFSKNKSYSRDASFSHNRSSSRTEISSPPLLEDSESDDGNTPVLPKFFSGMGEVEASSFVDNQKATDLESRTERSLDRRQVMERELDQDASSIIERDFNVGTGILPTLSNHTDINERPNQKRVVQFYNSSDDDDDVTTEEESEDVNRNRSGTDGGEKEKDSSTGSFNTIDASTIEQQPSLGQRLKRRMSLFRKSDDPEADENYNELEKVASKVTNDSSSSNGLVSRIVNFRSGIGGLIPGATKDQPTKQLDEENGQNTRDVQLENMNTRNLQTEAKTLIDQHDIYNRIPSSTSLITDGDATLYDSKSSVNGSSSFLTPNPEMYLEQDLDSDQYYEDGDVHSVIARPKK…	PP7435_Chr1-0038	5340	1016	MSDSVGSSRSPSRTDLRSLSSRGNRLSQTMKNLNPKARSRSQSPSGRRLREEFSKNKSYSRDASFSHNRSSSRTEISSPPLLEDSESDDGNTPVLPKFFSGMGEVEASSFVDNQKATDLESRTERSLDRRQVMERELDQDASSIIERDFNVGTGILPTLSNHTDINERPNQKRVVQFYNSSDDDDDVTTEEESEDVNRNRSGTDGGEKEKDSSTGSFNTIDASTIEQQPSLGQRLKRRMSLFRKSDDPEADENYNELEKVASKVTNDSSSSNGLVSRIVNFRSGIGGLIPGATKDQPTKQLDEENGQNTRDVQLENMNTRNLQTEAKTLIDQHDIYNRIPSSTSLITDGDATLYDSKSSVNGSSSFLTPNPEMYLEQDLDSDQYYEDGDVHSVIARPKK…
GS115_000040-T1	5329	1008	MSTPAELLSTKSFSNVESGTAEESLPPSTTTPSSGDSSFINEKLFPSIKSASTSPSSNGSRPVWVNETPASSNLPKKSNSVLRSQNVQDTFTIDNDQQSFQLSKAEIQKAVGDLKNRLNVRIESTISVRTGARTFLISGLPENVKQARREILRKLCKPVDIEFKIPSKARSAVIGPQGKTLKPILDATNAKIDIEKDDNTSEKSEEPGSDEDDIFGPLVTVKVQGDVESCELAKSLIFDIVNKHTLNTSVRIPLAKALRPLVTPVISQLELPSTVEVLVPEVNQGVSNIIVSGPTLDVIKARNALREIIERVESSVVSESKTVPKVLHQYLDADDIFKETGVSVSIPNADDPSAEVVFFGDASNIPNAVALAKSQTKNYSSYSLDISKAHGGNFQHAQR…	SCP160	NA	NA	AOA66430.1	5064	1008	MSTPAELLSTKSFSNVESGTAEESLPPSTTTPSSGDSSFINEKLFPSIKSASTSPSSNGSRPVWVNETPASSNLPKKSNSVLRSQNVQDTFTIDNDQQSFQLSKAEIQKAVGDLKNRLNVRIESTISVRTGARTFLISGLPENVKQARREILRKLCKPVDIEFKIPSKARSAVIGPQGKTLKPILDATNAKIDIEKDDNTSEKSEEPGSDEDDIFGPLVTVKVQGDVESCELAKSLIFDIVNKHTLNTSVRIPLAKALRPLVTPVISQLELPSTVEVLVPEVNQGVSNIIVSGPTLDVIKARNALREIIERVESSVVSESKTVPKVLHQYLDADDIFKETGVSVSIPNADDPSAEVVFFGDASNIPNAVALAKSQTKNYSSYSLDISKAHGGNFQHAQR…	XP_002489379.1	5040	1008	MSTPAELLSTKSFSNVESGTAEESLPPSTTTPSSGDSSFINEKLFPSIKSASTSPSSNGSRPVWVNETPASSNLPKKSNSVLRSQNVQDTFTIDNDQQSFQLSKAEIQKAVGDLKNRLNVRIESTISVRTGARTFLISGLPENVKQARREILRKLCKPVDIEFKIPSKARSAVIGPQGKTLKPILDATNAKIDIEKDDNTSEKSEEPGSDEDDIFGPLVTVKVQGDVESCELAKSLIFDIVNKHTLNTSVRIPLAKALRPLVTPVISQLELPSTVEVLVPEVNQGVSNIIVSGPTLDVIKARNALREIIERVESSVVSESKTVPKVLHQYLDADDIFKETGVSVSIPNADDPSAEVVFFGDASNIPNAVALAKSQTKNYSSYSLDISKAHGGNFQHAQR…	CCA36209.1	5291	1008	MSTPAELLSTKSFSNVESGTAEESLPPSTTTPSSGDSSFINEKLFPSIKSASTSPSSNGSRPVWVNETPASSNLPKKSNSVLRSQNVQDTFTIDNDQQSFQLSKAEIQKAVGDLKNRLNVRIESTISVRTGARTFLISGLPENVKQARREILRKLCKPVDIEFKIPSKARSAVIGPQGKTLKPILDATNAKIDIEKDDNTSEKSEEPGSDEDDIFGPLVTVKVQGDVESCELAKSLIFDIVNKHTLNTSVRIPLAKALRPLVTPVISQLELPSTVEVLVPEVNQGVSNIIVSGPTLDVIKARNALREIIERVESSVVSESKTVPKVLHQYLDADDIFKETGVSVSIPNADDPSAEVVFFGDASNIPNAVALAKSQTKNYSSYSLDISKAHGGNFQHAQR…	PP7435_Chr1-0039	5340	1009	MSTPAELLSTKSFSNVESGTAEESLPPSTTTPSSGDSSFINEKLFPSIKSASTSPSSNGSRPVWVNETPASSNLPKKSNSVLRSQNVQDTFTIDNDQQSFQLSKAEIQKAVGDLKNRLNVRIESTISVRTGARTFLISGLPENVKQARREILRKLCKPVDIEFKIPSKARSAVIGPQGKTLKPILDATNAKIDIEKDDNTSEKSEEPGSDEDDIFGPLVTVKVQGDVESCELAKSLIFDIVNKHTLNTSVRIPLAKALRPLVTPVISQLELPSTVEVLVPEVNQGVSNIIVSGPTLDVIKARNALREIIERVESSVVSESKTVPKVLHQYLDADDIFKETGVSVSIPNADDPSAEVVFFGDASNIPNAVALAKSQTKNYSSYSLDISKAHGGNFQHAQR…
GS115_000041-T1	5329	555	MDTNQSTPSLIGTSIRGAIDTPDRELFDKEPPSGTLSPSKTRHSKSLTGTLSPSYVTVNQLKEGGALLNDGYTEQLNSVMDGEGHIKEDALDLKQKLYRNKDAQNVSRAKLVSLSEISANEEKYNQEFYDPEMRYAAPACSLSGSRSRAMESDDIDKDKESLISREATPMKFELTNFDSSSSLRLGAGASRPHLARGDSYQQVHPSDFGHNERLPRHERTQSSVSSSSINYLRSLSRSRSRLNRSAHGDIATQEELKEEGVLTNDQYSPMPELTEAVDEALKPVDGHVDIEDEDENEGSESDDQTEEETEKASLQEGEPELGDQKGTNPVKDENPASKTGTFFLEESSSESTQVADSSSKATEAKKEDVAGSETKVAPSDQISDKQPSEIFKTTDATSE…	YFR016C	1234	MVESLTVENQEHNVQPPSVTSAGDSYSTLATDLPLPSTNDIIESRDQLTESDLDEAINATENFAQELSSQRKSSKLKGHKKKNQGQIKANRDRDTIVKLSSSVGETEEASTRDAISHDLERKDDVIEIATDTINDATESPTQIPIDVNVVIKETSTNNVAEGTENVPPIKESTGIEVGNSPITRRKKNKKKKTTNRRGRNSSNPADTTDLSKQSTLDSILVGIEEYLQEDGSKNEDIKVNIVQDEPVNVEKMDIRTRNESSDKTFDIDVPNKDNVDETSSKSENNINEEKAEHTLPREENEILNVNEGNAASFKHQLEPHGLEAGDENGQASTKDVESESLTKNGFNFKENESKHLKAGEKQQTESDRDGISPSVLAKNQKETEIGKEDHVFEQKDKED…	AOA66761.1	5064	555	MDTNQSTPSLIGTSIRGAIDTPDRELFDKEPPSGTLSPSKTRHSKSLTGTLSPSYVTVNQLKEGGALLNDGYTEQLNSVMDGEGHIKEDALDLKQKLYRNKDAQNVSRAKLVSLSEISANEEKYNQEFYDPEMRYAAPACSLSGSRSRAMESDDIDKDKESLISREATPMKFELTNFDSSSSLRLGAGASRPHLARGDSYQQVHPSDFGHNERLPRHERTQSSVSSSSINYLRSLSRSRSRLNRSAHGDIATQEELKEEGVLTNDQYSPMPELTEAVDEALKPVDGHVDIEDEDENEGSESDDQTEEETEKASLQEGEPELGDQKGTNPVKDENPASKTGTFFLEESSSESTQVADSSSKATEAKKEDVAGSETKVAPSDQISDKQPSEIFKTTDATSE…	XP_002489380.1	5040	555	MDTNQSTPSLIGTSIRGAIDTPDRELFDKEPPSGTLSPSKTRHSKSLTGTLSPSYVTVNQLKEGGALLNDGYTEQLNSVMDGEGHIKEDALDLKQKLYRNKDAQNVSRAKLVSLSEISANEEKYNQEFYDPEMRYAAPACSLSGSRSRAMESDDIDKDKESLISREATPMKFELTNFDSSSSLRLGAGASRPHLARGDSYQQVHPSDFGHNERLPRHERTQSSVSSSSINYLRSLSRSRSRLNRSAHGDIATQEELKEEGVLTNDQYSPMPELTEAVDEALKPVDGHVDIEDEDENEGSESDDQTEEETEKASLQEGEPELGDQKGTNPVKDENPASKTGTFFLEESSSESTQVADSSSKATEAKKEDVAGSETKVAPSDQISDKQPSEIFKTTDATSE…	CCA36210.1	5291	555	MDTNQSTPSLIGTSIRGAIDTPDRELFDKEPPSGTLSPSKTRHSKSLTGTLSPSYVTVNQLKEGGALLNDGYTEQLNSVMDGEGHIKEDALDLKQKLYRNKDAQNVSRAKLVSLSEISANEEKYNQEFYDPEMRYAAPACSLSGSRSRAMESDDIDKDKESLISREATPMKFELTNFDSSSSLRLGAGASRPHLARGDSYQQVHPSDFGHNERLPRHERTQSSVSSSSINYLRSLSRSRSRLNRSAHGDIATQEELKEEGVLTNDQYSPMPELTEAVDEALKPVDGHVDIEDEDENEGSESDDQTEEETEKASLQEGEPELGDQKGTNPVKDENPASKTGTFFLEESSSESTQVADSSSKATEAKKEDVAGSETKVAPSDQISDKQPSEIFKTTDATSE…	PP7435_Chr1-0040	5340	556	MDTNQSTPSLIGTSIRGAIDTPDRELFDKEPPSGTLSPSKTRHSKSLTGTLSPSYVTVNQLKEGGALLNDGYTEQLNSVMDGEGHIKEDALDLKQKLYRNKDAQNVSRAKLVSLSEISANEEKYNQEFYDPEMRYAAPACSLSGSRSRAMESDDIDKDKESLISREATPMKFELTNFDSSSSLRLGAGASRPHLARGDSYQQVHPSDFGHNERLPRHERTQSSVSSSSINYLRSLSRSRSRLNRSAHGDIATQEELKEEGVLTNDQYSPMPELTEAVDEALKPVDGHVDIEDEDENEGSESDDQTEEETEKASLQEGEPELGDQKGTNPVKDENPASKTGTFFLEESSSESTQVADSSSKATEAKKEDVAGSETKVAPSDQISDKQPSEIFKTTDATSE…
GS115_000042-T1	5329	395	MRRFLTTTSRPTSKKALLERLEQLTEDALEESPSLLQTPEFKQILDSLSDSEFKAKYTKELGYANSTKSRFIPKQSQEIALSQPWTGTESQADATLRMLVDKYKPSRLTKSQVRLSSARDASLDYKISKISEKETSFEEDPHFRERYKERLLGPDLLVPSSFATVNNSIKSIANTKIEQAMSEGKFNNLSNRGKPMKLDSSSQSAFIDKTEYHLNNILKNENALPPWIEKQGMVFSEIKSFRNELDKTWRLKLANHIKSLPLSLEQKLAYPTNVKSNPTVYRISSAEKESLSVKMNSLNSSLRSYNLQAPLPSQKMYLSLEKELQDCFRRVSETSQEIILRHLTGSPTESNPKSLSTAKNKELPTFKDIPQRSNIYQHSTEPLGKLFLNLFKRKY	NA	NA	NA	AOA65723.1	5064	395	MRRFLTTTSRPTSKKALLERLEQLTEDALEESPSLLQTPEFKQILDSLSDSEFKAKYTKELGYANSTKSRFIPKQSQEIALSQPWTGTESQADATLRMLVDKYKPSRLTKSQVRLSSARDASLDYKISKISEKETSFEEDPHFRERYKERLLGPDLLVPSSFATVNNSIKSIANTKIEQAMSEGKFNNLSNRGKPMKLDSSSQSAFIDKTEYHLNNILKNENALPPWIEKQGMVFSEIKSFRNELDKTWRLKLANHIKSLPLSLEQKLAYPTNVKSNPTVYRISSAEKESLSVKMNSLNSSLRSYNLQAPLPSQKMYLSLEKELQDCFRRVSETSQEIILRHLTGSPTESNPKSLSTAKNKELPTFKDIPQRSNIYQHSTEPLGKLFLNLFKRKY	XP_002489381.1	5040	395	MRRFLTTTSRPTSKKALLERLEQLTEDALEESPSLLQTPEFKQILDSLSDSEFKAKYTKELGYANSTKSRFIPKQSQEIALSQPWTGTESQADATLRMLVDKYKPSRLTKSQVRLSSARDASLDYKISKISEKETSFEEDPHFRERYKERLLGPDLLVPSSFATVNNSIKSIANTKIEQAMSEGKFNNLSNRGKPMKLDSSSQSAFIDKTEYHLNNILKNENALPPWIEKQGMVFSEIKSFRNELDKTWRLKLANHIKSLPLSLEQKLAYPTNVKSNPTVYRISSAEKESLSVKMNSLNSSLRSYNLQAPLPSQKMYLSLEKELQDCFRRVSETSQEIILRHLTGSPTESNPKSLSTAKNKELPTFKDIPQRSNIYQHSTEPLGKLFLNLFKRKY	CCA36211.1	5291	395	MRRFLTTTSRPTSKKALLERLEQLTEDALEESPSLLQTPEFKQILDSLSDSEFKAKYTKELGYANSTKSRFIPKQSQEIALSQPWTGTESQADATLRMLVDKYKPSRLTKSQVRLSSARDASLDYKISKISEKETSFEEDPHFRERYKERLLGPDLLVPSSFATVNNSIKSIANTKIEQAMSEGKFNNLSNRGKPMKLDSSSQSAFIDKTEYHLNNILKNENALPPWIEKQGMVFSEIKSFRNELDKTWRLKLANHIKSLPLSLEQKLAYPTNVKSNPTVYRISSAEKESLSVKMNSLNSSLRSYNLQAPLPSQKMYLSLEKELQDCFRRVSETSQEIILRHLTGSPTESNPKSLSTAKNKELPTFKDIPQRSNIYQHSTEPLGKLFLNLFKRKY	PP7435_Chr1-0041	5340	396	MRRFLTTTSRPTSKKALLERLEQLTEDALEESPSLLQTPEFKQILDSLSDSEFKAKYTKELGYANSTKSRFIPKQSQEIALSQPWTGTESQADATLRMLVDKYKPSRLTKSQVRLSSARDASLDYKISKISEKETSFEEDPHFRERYKERLLGPDLLVPSSFATVNNSIKSIANTKIEQAMSEGKFNNLSNRGKPMKLDSSSQSAFIDKTEYHLNNILKNENALPPWIEKQGMVFSEIKSFRNELDKTWRLKLANHIKSLPLSLEQKLAYPTNVKSNPTVYRISSAEKESLSVKMNSLNSSLRSYNLQAPLPSQKMYLSLEKELQDCFRRVSETSQEIILRHLTGSPTESNPKSLSTAKNKELPTFKDIPQRSNIYQHSTEPLGKLFLNLFKRKY*
GS115_000043-T1	5329	235	MSNAAAASILLRQFRELTDPKKGVPCFHIELEDDNIFLWNIGVMVLNKESIYHGGYFKGQMKFPLDFPFSPPTFRFTPAIYHPNVYRDGRLCISILHQGGGDPTTDEPDSETWSPAQTVESVLISIVSLLEDPNISSPANVDAAVDYRKNTEKYKERVLQEVERSRQDIPEGFIMPDADTAYGQPRAEEPEQDAVDDDFWFDSDESYGDDDSIMDGNVSEDDDNVDNVSEDGMDK	CDC34	NA	NA	AOA66299.1	5064	235	MSNAAAASILLRQFRELTDPKKGVPCFHIELEDDNIFLWNIGVMVLNKESIYHGGYFKGQMKFPLDFPFSPPTFRFTPAIYHPNVYRDGRLCISILHQGGGDPTTDEPDSETWSPAQTVESVLISIVSLLEDPNISSPANVDAAVDYRKNTEKYKERVLQEVERSRQDIPEGFIMPDADTAYGQPRAEEPEQDAVDDDFWFDSDESYGDDDSIMDGNVSEDDDNVDNVSEDGMDK	XP_002489382.1	5040	235	MSNAAAASILLRQFRELTDPKKGVPCFHIELEDDNIFLWNIGVMVLNKESIYHGGYFKGQMKFPLDFPFSPPTFRFTPAIYHPNVYRDGRLCISILHQGGGDPTTDEPDSETWSPAQTVESVLISIVSLLEDPNISSPANVDAAVDYRKNTEKYKERVLQEVERSRQDIPEGFIMPDADTAYGQPRAEEPEQDAVDDDFWFDSDESYGDDDSIMDGNVSEDDDNVDNVSEDGMDK	CCA36212.1	5291	235	MSNAAAASILLRQFRELTDPKKGVPCFHIELEDDNIFLWNIGVMVLNKESIYHGGYFKGQMKFPLDFPFSPPTFRFTPAIYHPNVYRDGRLCISILHQGGGDPTTDEPDSETWSPAQTVESVLISIVSLLEDPNISSPANVDAAVDYRKNTEKYKERVLQEVERSRQDIPEGFIMPDADTAYGQPRAEEPEQDAVDDDFWFDSDESYGDDDSIMDGNVSEDDDNVDNVSEDGMDK	PP7435_Chr1-0042	5340	236	MSNAAAASILLRQFRELTDPKKGVPCFHIELEDDNIFLWNIGVMVLNKESIYHGGYFKGQMKFPLDFPFSPPTFRFTPAIYHPNVYRDGRLCISILHQGGGDPTTDEPDSETWSPAQTVESVLISIVSLLEDPNISSPANVDAAVDYRKNTEKYKERVLQEVERSRQDIPEGFIMPDADTAYGQPRAEEPEQDAVDDDFWFDSDESYGDDDSIMDGNVSEDDDNVDNVSEDGMDK*
GS115_000044-T1	5329	154	MLHSRNIAKVLQQGFKPSQLTDESPLAVALITRDGELLSTAMEKSIISNSQVEGDSSFSKSTLSKNDLKIYSLVAIREYHSYQKTQAESGGKVENWHATTIGERRVLLYSIENTDLLLLSVTRLSYPGDIALIRSQILSETLAAGLQGFKLTAH	NA	NA	NA	AOA65664.1	5064	154	MLHSRNIAKVLQQGFKPSQLTDESPLAVALITRDGELLSTAMEKSIISNSQVEGDSSFSKSTLSKNDLKIYSLVAIREYHSYQKTQAESGGKVENWHATTIGERRVLLYSIENTDLLLLSVTRLSYPGDIALIRSQILSETLAAGLQGFKLTAH	XP_002489383.1	5040	154	MLHSRNIAKVLQQGFKPSQLTDESPLAVALITRDGELLSTAMEKSIISNSQVEGDSSFSKSTLSKNDLKIYSLVAIREYHSYQKTQAESGGKVENWHATTIGERRVLLYSIENTDLLLLSVTRLSYPGDIALIRSQILSETLAAGLQGFKLTAH	SCV11755.1	5291	167	MFSHPALPIEGPPMLHSRNIAKVLQQGFKPSQLTDESPLAVALITRDGELLSTAMEKSIISNSQVEGDSSFSKSTLSKNDLKIYSLVAIREYHSYQKTQAESGGKVENWHATTIGERRVLLYSIENTDLLLLSVTRLSYPGDIALIRSQILSETLAAGLQGFKLTAH	PP7435_Chr1-0043	5340	168	MFSHPALPIEGPPMLHSRNIAKVLQQGFKPSQLTDESPLAVALITRDGELLSTAMEKSIISNSQVEGDSSFSKSTLSKNDLKIYSLVAIREYHSYQKTQAESGGKVENWHATTIGERRVLLYSIENTDLLLLSVTRLSYPGDIALIRSQILSETLAAGLQGFKLTAH*
GS115_000045-T1	5329	498	MTTRQPLKETNNNVCKTPARETRKLNAEKATTQHNQNVYVQNANVSSSMRQWQQCWREILKSTVVYFEYDAHEDSAERKKAKQHLERLGCTIDMFFNDGVTIIVSKRPFNSKGVYPANDLFHKAIRRNLKVWSYEKVFRFLRNLGELPSADVGNEKVVGTEENRLSSLLKEEKLLGPTDRDPSAKRDDFHYFKAVYFLVYDFQLKYRPIAFREWSKPDDPDIPHIRASTNGGCPFESDYARPNSERMIKKRRMLYERNKEYRLRLYEASNLKKNVEAPTSVMNPSPQLEDDNKDEDQETNSILSLNEDNENQIQPIATPLPPQSNKPPVEAPVLKRNDTVLLELMNKSHHVIKDNGEIQASGITNISTQQVSQNSAVHQNRGNGLGPIKAEVYNKKVST…	DBF4	NA	NA	AOA66298.1	5064	498	MTTRQPLKETNNNVCKTPARETRKLNAEKATTQHNQNVYVQNANVSSSMRQWQQCWREILKSTVVYFEYDAHEDSAERKKAKQHLERLGCTIDMFFNDGVTIIVSKRPFNSKGVYPANDLFHKAIRRNLKVWSYEKVFRFLRNLGELPSADVGNEKVVGTEENRLSSLLKEEKLLGPTDRDPSAKRDDFHYFKAVYFLVYDFQLKYRPIAFREWSKPDDPDIPHIRASTNGGCPFESDYARPNSERMIKKRRMLYERNKEYRLRLYEASNLKKNVEAPTSVMNPSPQLEDDNKDEDQETNSILSLNEDNENQIQPIATPLPPQSNKPPVEAPVLKRNDTVLLELMNKSHHVIKDNGEIQASGITNISTQQVSQNSAVHQNRGNGLGPIKAEVYNKKVST…	XP_002489384.1	5040	498	MTTRQPLKETNNNVCKTPARETRKLNAEKATTQHNQNVYVQNANVSSSMRQWQQCWREILKSTVVYFEYDAHEDSAERKKAKQHLERLGCTIDMFFNDGVTIIVSKRPFNSKGVYPANDLFHKAIRRNLKVWSYEKVFRFLRNLGELPSADVGNEKVVGTEENRLSSLLKEEKLLGPTDRDPSAKRDDFHYFKAVYFLVYDFQLKYRPIAFREWSKPDDPDIPHIRASTNGGCPFESDYARPNSERMIKKRRMLYERNKEYRLRLYEASNLKKNVEAPTSVMNPSPQLEDDNKDEDQETNSILSLNEDNENQIQPIATPLPPQSNKPPVEAPVLKRNDTVLLELMNKSHHVIKDNGEIQASGITNISTQQVSQNSAVHQNRGNGLGPIKAEVYNKKVST…	CCA36214.1	5291	498	MTTRQPLKETNNNVCKTPARETRKLNAEKATTQHNQNVYVQNANVSSSMRQWQQCWREILKSTVVYFEYDAHEDSAERKKAKQHLERLGCTIDMFFNDGVTIIVSKRPFNSKGVYPANDLFHKAIRRNLKVWSYEKVFRFLRNLGELPSADVGNEKVVGTEENRLSSLLKEEKLLGPTDRDPSAKRDDFHYFKAVYFLVYDFQLKYRPIAFREWSKPDDPDIPHIRASTNGGCPFESDYARPNSERMIKKRRMLYERNKEYRLRLYEASNLKKNVEAPTSVMNPSPQLEDDNKDEDQETNSILSLNEDNENQIQPIATPLPPQSNKPPVEAPVLKRNDTVLLELMNKSHHVIKDNGEIQASGITNISTQQVSQNSAVHQNRGNGLGPIKAEVYNKKVST…	PP7435_Chr1-0044	5340	499	MTTRQPLKETNNNVCKTPARETRKLNAEKATTQHNQNVYVQNANVSSSMRQWQQCWREILKSTVVYFEYDAHEDSAERKKAKQHLERLGCTIDMFFNDGVTIIVSKRPFNSKGVYPANDLFHKAIRRNLKVWSYEKVFRFLRNLGELPSADVGNEKVVGTEENRLSSLLKEEKLLGPTDRDPSAKRDDFHYFKAVYFLVYDFQLKYRPIAFREWSKPDDPDIPHIRASTNGGCPFESDYARPNSERMIKKRRMLYERNKEYRLRLYEASNLKKNVEAPTSVMNPSPQLEDDNKDEDQETNSILSLNEDNENQIQPIATPLPPQSNKPPVEAPVLKRNDTVLLELMNKSHHVIKDNGEIQASGITNISTQQVSQNSAVHQNRGNGLGPIKAEVYNKKVST…
GS115_000046-T1	5329	174	MPDKHYRDYQQVIKLNVGDRIPRSRPSLTSAPSPDDCMPILPMVAMDSTKASDYKIVKRRKIVRTKTGCFCCRKRKKKCDEIRPKCSGCSRNFLVCTYPSEATLESSQQKANGSSDCHKKRPNFMIIQDDPTKLITRNYNSFVITSISSNRYIQERSSGPAAPFRSISIKSLLN	RDS1	NA	NA	AOA66542.1	5064	174	MPDKHYRDYQQVIKLNVGDRIPRSRPSLTSAPSPDDCMPILPMVAMDSTKASDYKIVKRRKIVRTKTGCFCCRKRKKKCDEIRPKCSGCSRNFLVCTYPSEATLESSQQKANGSSDCHKKRPNFMIIQDDPTKLITRNYNSFVITSISSNRYIQERSSGPAAPFRSISIKSLLN	XP_002489385.1	5040	174	MPDKHYRDYQQVIKLNVGDRIPRSRPSLTSAPSPDDCMPILPMVAMDSTKASDYKIVKRRKIVRTKTGCFCCRKRKKKCDEIRPKCSGCSRNFLVCTYPSEATLESSQQKANGSSDCHKKRPNFMIIQDDPTKLITRNYNSFVITSISSNRYIQERSSGPAAPFRSISIKSLLN	CCA36215.1	5291	174	MPDKHYRDYQQVIKLNVGDRIPRSRPSLTSAPSPDDCMPILPMVAMDSTKASDYKIVKRRKIVRTKTGCFCCRKRKKKCDEIRPKCSGCSRNFLVCTYPSEATLESSQQKANGSSDCHKKRPNFMIIQDDPTKLITRNYNSFVITSISSNRYIQERSSGPAAPFRSISIKSLLN	PP7435_Chr1-0045	5340	175	MPDKHYRDYQQVIKLNVGDRIPRSRPSLTSAPSPDDCMPILPMVAMDSTKASDYKIVKRRKIVRTKTGCFCCRKRKKKCDEIRPKCSGCSRNFLVCTYPSEATLESSQQKANGSSDCHKKRPNFMIIQDDPTKLITRNYNSFVITSISSNRYIQERSSGPAAPFRSISIKSLLN*
GS115_000047-T1	5329	396	MNRQSLMAGRRLFSKVRVVRKPSTLANELGSLYEHNQPIFEPPSPEKKVSALDYAFSLKSPVSTWTKEQLREIYNTPLMELVHRAQIYHRNFHNPSEVQICNLVNIKSGGCTEDCKYCSQSVNNDTNLKAEKLMTVDEVVEQAKIAKSNGATRVCLGAAYRTVSTRKRALERITTMVKEVNKLGLESCVTLGMIEEEHARKLKDAGLTAYNHNIDTSREHYPNIITTRTYDDRLKTIDNVQKAGISACTGGILGLGETVEDHIGFLYTLCTMKQHPESLPINRLVPIKGTPIADELARDNSKKLKFESMLRTIATARMVMPTSIIRLAAGRYTMKETEQFLCFMAGCNAIFSGKKMLTTMCNGFDEDKELLAKWGMKPMQSFASKRPSSIVETCHI	BIO2	NA	NA	AOA66361.1	5064	396	MNRQSLMAGRRLFSKVRVVRKPSTLANELGSLYEHNQPIFEPPSPEKKVSALDYAFSLKSPVSTWTKEQLREIYNTPLMELVHRAQIYHRNFHNPSEVQICNLVNIKSGGCTEDCKYCSQSVNNDTNLKAEKLMTVDEVVEQAKIAKSNGATRVCLGAAYRTVSTRKRALERITTMVKEVNKLGLESCVTLGMIEEEHARKLKDAGLTAYNHNIDTSREHYPNIITTRTYDDRLKTIDNVQKAGISACTGGILGLGETVEDHIGFLYTLCTMKQHPESLPINRLVPIKGTPIADELARDNSKKLKFESMLRTIATARMVMPTSIIRLAAGRYTMKETEQFLCFMAGCNAIFSGKKMLTTMCNGFDEDKELLAKWGMKPMQSFASKRPSSIVETCHI	XP_002489386.1	5040	396	MNRQSLMAGRRLFSKVRVVRKPSTLANELGSLYEHNQPIFEPPSPEKKVSALDYAFSLKSPVSTWTKEQLREIYNTPLMELVHRAQIYHRNFHNPSEVQICNLVNIKSGGCTEDCKYCSQSVNNDTNLKAEKLMTVDEVVEQAKIAKSNGATRVCLGAAYRTVSTRKRALERITTMVKEVNKLGLESCVTLGMIEEEHARKLKDAGLTAYNHNIDTSREHYPNIITTRTYDDRLKTIDNVQKAGISACTGGILGLGETVEDHIGFLYTLCTMKQHPESLPINRLVPIKGTPIADELARDNSKKLKFESMLRTIATARMVMPTSIIRLAAGRYTMKETEQFLCFMAGCNAIFSGKKMLTTMCNGFDEDKELLAKWGMKPMQSFASKRPSSIVETCHI	CCA36216.1	5291	396	MNRQSLMAGRRLFSKVRVVRKPSTLANELGSLYEHNQPIFEPPSPEKKVSALDYAFSLKSPVSTWTKEQLREIYNTPLMELVHRAQIYHRNFHNPSEVQICNLVNIKSGGCTEDCKYCSQSVNNDTNLKAEKLMTVDEVVEQAKIAKSNGATRVCLGAAYRTVSTRKRALERITTMVKEVNKLGLESCVTLGMIEEEHARKLKDAGLTAYNHNIDTSREHYPNIITTRTYDDRLKTIDNVQKAGISACTGGILGLGETVEDHIGFLYTLCTMKQHPESLPINRLVPIKGTPIADELARDNSKKLKFESMLRTIATARMVMPTSIIRLAAGRYTMKETEQFLCFMAGCNAIFSGKKMLTTMCNGFDEDKELLAKWGMKPMQSFASKRPSSIVETCHI	PP7435_Chr1-0046	5340	397	MNRQSLMAGRRLFSKVRVVRKPSTLANELGSLYEHNQPIFEPPSPEKKVSALDYAFSLKSPVSTWTKEQLREIYNTPLMELVHRAQIYHRNFHNPSEVQICNLVNIKSGGCTEDCKYCSQSVNNDTNLKAEKLMTVDEVVEQAKIAKSNGATRVCLGAAYRTVSTRKRALERITTMVKEVNKLGLESCVTLGMIEEEHARKLKDAGLTAYNHNIDTSREHYPNIITTRTYDDRLKTIDNVQKAGISACTGGILGLGETVEDHIGFLYTLCTMKQHPESLPINRLVPIKGTPIADELARDNSKKLKFESMLRTIATARMVMPTSIIRLAAGRYTMKETEQFLCFMAGCNAIFSGKKMLTTMCNGFDEDKELLAKWGMKPMQSFASKRPSSIVETCHI*
GS115_000049-T1	5329	359	MECKKVKDRLVTEYLKIECSRLNRRIRSLKNPKVEQALLQFKNSRLAHMRKAHLDGIRNPQYTDDAIFQALETMDLDHIFEKAGSLYNSQQQDESKKDSLDETDFTVVALLDWFKNDFFKWVNKPPCPVCHSEDESRIRMVGSARPTSEELSYGAGVVEVFNCDHCSCAIRFPRYNDPKKLLRTRAGRCGEWNNCFLLCLKALGLKARCVRNVEDHVWSEYYSEHLKRWVHLDSCENAFDQPELYCKGWGKKMSYCFAFDDTLIEDVSAKYITQGRLPKMLDDETIRICLYFFNQEALKMVSENPEAFYSALVKYHRCLSANRKESGSKSRAVNASLTSLLPRQSGSASWTSERGENGL	PNG1	NA	NA	AOA66094.1	5064	359	MECKKVKDRLVTEYLKIECSRLNRRIRSLKNPKVEQALLQFKNSRLAHMRKAHLDGIRNPQYTDDAIFQALETMDLDHIFEKAGSLYNSQQQDESKKDSLDETDFTVVALLDWFKNDFFKWVNKPPCPVCHSEDESRIRMVGSARPTSEELSYGAGVVEVFNCDHCSCAIRFPRYNDPKKLLRTRAGRCGEWNNCFLLCLKALGLKARCVRNVEDHVWSEYYSEHLKRWVHLDSCENAFDQPELYCKGWGKKMSYCFAFDDTLIEDVSAKYITQGRLPKMLDDETIRICLYFFNQEALKMVSENPEAFYSALVKYHRCLSANRKESGSKSRAVNASLTSLLPRQSGSASWTSERGENGL	XP_002489387.1	5040	359	MECKKVKDRLVTEYLKIECSRLNRRIRSLKNPKVEQALLQFKNSRLAHMRKAHLDGIRNPQYTDDAIFQALETMDLDHIFEKAGSLYNSQQQDESKKDSLDETDFTVVALLDWFKNDFFKWVNKPPCPVCHSEDESRIRMVGSARPTSEELSYGAGVVEVFNCDHCSCAIRFPRYNDPKKLLRTRAGRCGEWNNCFLLCLKALGLKARCVRNVEDHVWSEYYSEHLKRWVHLDSCENAFDQPELYCKGWGKKMSYCFAFDDTLIEDVSAKYITQGRLPKMLDDETIRICLYFFNQEALKMVSENPEAFYSALVKYHRCLSANRKESGSKSRAVNASLTSLLPRQSGSASWTSERGENGL	CCA36217.1	5291	359	MECKKVKDRLVTEYLKIECSRLNRRIRSLKNPKVEQALLQFKNSRLAHMRKAHLDGIRNPQYTDDAIFQALETMDLDHIFEKAGSLYNSQQQDESKKDSLDETDFTVVALLDWFKNDFFKWVNKPPCPVCHSEDESRIRMVGSARPTSEELSYGAGVVEVFNCDHCSCAIRFPRYNDPKKLLRTRAGRCGEWNNCFLLCLKALGLKARCVRNVEDHVWSEYYSEHLKRWVHLDSCENAFDQPELYCKGWGKKMSYCFAFDDTLIEDVSAKYITQGRLPKMLDDETIRICLYFFNQEALKMVSENPEAFYSALVKYHRCLSANRKESGSKSRAVNASLTSLLPRQSGSASWTSERGENGL	PP7435_Chr1-0048	5340	360	MECKKVKDRLVTEYLKIECSRLNRRIRSLKNPKVEQALLQFKNSRLAHMRKAHLDGIRNPQYTDDAIFQALETMDLDHIFEKAGSLYNSQQQDESKKDSLDETDFTVVALLDWFKNDFFKWVNKPPCPVCHSEDESRIRMVGSARPTSEELSYGAGVVEVFNCDHCSCAIRFPRYNDPKKLLRTRAGRCGEWNNCFLLCLKALGLKARCVRNVEDHVWSEYYSEHLKRWVHLDSCENAFDQPELYCKGWGKKMSYCFAFDDTLIEDVSAKYITQGRLPKMLDDETIRICLYFFNQEALKMVSENPEAFYSALVKYHRCLSANRKESGSKSRAVNASLTSLLPRQSGSASWTSERGENGL*
GS115_000050-T1	5329	427	MDETYSQIAMATSMKDNLLSKEFPVDWSAAQDEASLKKLLQQSHEEASTNPPTSIGEFANGMDERFEAILKEEAGKIGILKDKDDTFKVTYMKLIMEKGLLEMQLLDANESDQDSRLLNLDQIGALKSMQTQAKDEFKKEELQKKLNNTYIHALNLLITQNGLIALDNGSKLNQVDLFSNEEDHQILGVKIENLIFEICSIAAQKNLVLPQPVDSITSLEGKLTWISSCLREITFNETLTRSKSLLGSKSKESTKNSVSDLDLQTALKDLQFSYEYLSRQFENEKLQHSDILSQMRYKLNHSEELLSKLTKDFNNQTNTLVQQENQINQLSKDLAQREKEINDLNKELSISKIDSLGIGENTKSGSKSPLGPNSPKKNNVSATILRSEFKKLVRKINER…	PEA2	NA	NA	AOA66553.1	5064	427	MDETYSQIAMATSMKDNLLSKEFPVDWSAAQDEASLKKLLQQSHEEASTNPPTSIGEFANGMDERFEAILKEEAGKIGILKDKDDTFKVTYMKLIMEKGLLEMQLLDANESDQDSRLLNLDQIGALKSMQTQAKDEFKKEELQKKLNNTYIHALNLLITQNGLIALDNGSKLNQVDLFSNEEDHQILGVKIENLIFEICSIAAQKNLVLPQPVDSITSLEGKLTWISSCLREITFNETLTRSKSLLGSKSKESTKNSVSDLDLQTALKDLQFSYEYLSRQFENEKLQHSDILSQMRYKLNHSEELLSKLTKDFNNQTNTLVQQENQINQLSKDLAQREKEINDLNKELSISKIDSLGIGENTKSGSKSPLGPNSPKKNNVSATILRSEFKKLVRKINER…	XP_002489388.1	5040	427	MDETYSQIAMATSMKDNLLSKEFPVDWSAAQDEASLKKLLQQSHEEASTNPPTSIGEFANGMDERFEAILKEEAGKIGILKDKDDTFKVTYMKLIMEKGLLEMQLLDANESDQDSRLLNLDQIGALKSMQTQAKDEFKKEELQKKLNNTYIHALNLLITQNGLIALDNGSKLNQVDLFSNEEDHQILGVKIENLIFEICSIAAQKNLVLPQPVDSITSLEGKLTWISSCLREITFNETLTRSKSLLGSKSKESTKNSVSDLDLQTALKDLQFSYEYLSRQFENEKLQHSDILSQMRYKLNHSEELLSKLTKDFNNQTNTLVQQENQINQLSKDLAQREKEINDLNKELSISKIDSLGIGENTKSGSKSPLGPNSPKKNNVSATILRSEFKKLVRKINER…	CCA36218.1	5291	427	MDETYSQIAMATSMKDNLLSKEFPVDWSAAQDEASLKKLLQQSHEEASTNPPTSIGEFANGMDERFEAILKEEAGKIGILKDKDDTFKVTYMKLIMEKGLLEMQLLDANESDQDSRLLNLDQIGALKSMQTQAKDEFKKEELQKKLNNTYIHALNLLITQNGLIALDNGSKLNQVDLFSNEEDHQILGVKIENLIFEICSIAAQKNLVLPQPVDSITSLEGKLTWISSCLREITFNETLTRSKSLLGSKSKESTKNSVSDLDLQTALKDLQFSYEYLSRQFENEKLQHSDILSQMRYKLNHSEELLSKLTKDFNNQTNTLVQQENQINQLSKDLAQREKEINDLNKELSISKIDSLGIGENTKSGSKSPLGPNSPKKNNVSATILRSEFKKLVRKINER…	PP7435_Chr1-0049	5340	428	MDETYSQIAMATSMKDNLLSKEFPVDWSAAQDEASLKKLLQQSHEEASTNPPTSIGEFANGMDERFEAILKEEAGKIGILKDKDDTFKVTYMKLIMEKGLLEMQLLDANESDQDSRLLNLDQIGALKSMQTQAKDEFKKEELQKKLNNTYIHALNLLITQNGLIALDNGSKLNQVDLFSNEEDHQILGVKIENLIFEICSIAAQKNLVLPQPVDSITSLEGKLTWISSCLREITFNETLTRSKSLLGSKSKESTKNSVSDLDLQTALKDLQFSYEYLSRQFENEKLQHSDILSQMRYKLNHSEELLSKLTKDFNNQTNTLVQQENQINQLSKDLAQREKEINDLNKELSISKIDSLGIGENTKSGSKSPLGPNSPKKNNVSATILRSEFKKLVRKINER…
GS115_000051-T1	5329	94	MAIHVEYFGPATDVTHKRDDLITMESYPVSLNKVWSWINEKYGTEFGDYIITACNIALNTEYIDFDKEKPTLAFDQVQVKDGDEVVILPPVSSG	NA	NA	NA	NA	5064	NA	NA	XP_002489389.1	5040	94	MAIHVEYFGPATDVTHKRDDLITMESYPVSLNKVWSWINEKYGTEFGDYIITACNIALNTEYIDFDKEKPTLAFDQVQVKDGDEVVILPPVSSG	CCA36219.1	5291	94	MAIHVEYFGPATDVTHKRDDLITMESYPVSLNKVWSWINEKYGTEFGDYIITACNIALNTEYIDFDKEKPTLAFDQVQVKDGDEVVILPPVSSG	PP7435_Chr1-0050	5340	95	MAIHVEYFGPATDVTHKRDDLITMESYPVSLNKVWSWINEKYGTEFGDYIITACNIALNTEYIDFDKEKPTLAFDQVQVKDGDEVVILPPVSSG*
GS115_000052-T1	5329	833	MPDYEKDPEMIRPEDTKDLGCTGRILNVMSLLPNQIFKNSEGQWDVKPVRGNSALYSSNDYLTHNTGWETHLIGWTGELYNSDELQPRSIVSNLESDPLYLSEDDKTALTEKMRAANNSPNIHPVWLLRKDQLRWRKYAENVLWPIFHYMQNQPSDGKQETEWWYDYVKFNEAYAARIKKIYKPGDIIWIHDYYLLLLPQILRMSLPKAKISLFLHAPFPSSEYFRCLSKRKHILDGMLGADQIGFQSFSFARHFMSCCTRIVGAEILANSVIAYGAHVSVSVAPIGIDVETIEKYAFESKEVEEKVKAIREINGDKKIIVGRDRLDIVRGVVQKLEAFETFLSMYPQWREKVVLIQVSFPTVFHSAKMEKKVNELIAGINGTYGSFNWTPVQHYQMRV…	TPS2	NA	NA	AOA66868.1	5064	833	MPDYEKDPEMIRPEDTKDLGCTGRILNVMSLLPNQIFKNSEGQWDVKPVRGNSALYSSNDYLTHNTGWETHLIGWTGELYNSDELQPRSIVSNLESDPLYLSEDDKTALTEKMRAANNSPNIHPVWLLRKDQLRWRKYAENVLWPIFHYMQNQPSDGKQETEWWYDYVKFNEAYAARIKKIYKPGDIIWIHDYYLLLLPQILRMSLPKAKISLFLHAPFPSSEYFRCLSKRKHILDGMLGADQIGFQSFSFARHFMSCCTRIVGAEILANSVIAYGAHVSVSVAPIGIDVETIEKYAFESKEVEEKVKAIREINGDKKIIVGRDRLDIVRGVVQKLEAFETFLSMYPQWREKVVLIQVSFPTVFHSAKMEKKVNELIAGINGTYGSFNWTPVQHYQMRV…	XP_002489390.1	5040	833	MPDYEKDPEMIRPEDTKDLGCTGRILNVMSLLPNQIFKNSEGQWDVKPVRGNSALYSSNDYLTHNTGWETHLIGWTGELYNSDELQPRSIVSNLESDPLYLSEDDKTALTEKMRAANNSPNIHPVWLLRKDQLRWRKYAENVLWPIFHYMQNQPSDGKQETEWWYDYVKFNEAYAARIKKIYKPGDIIWIHDYYLLLLPQILRMSLPKAKISLFLHAPFPSSEYFRCLSKRKHILDGMLGADQIGFQSFSFARHFMSCCTRIVGAEILANSVIAYGAHVSVSVAPIGIDVETIEKYAFESKEVEEKVKAIREINGDKKIIVGRDRLDIVRGVVQKLEAFETFLSMYPQWREKVVLIQVSFPTVFHSAKMEKKVNELIAGINGTYGSFNWTPVQHYQMRV…	CCA36220.1	5291	833	MPDYEKDPEMIRPEDTKDLGCTGRILNVMSLLPNQIFKNSEGQWDVKPVRGNSALYSSNDYLTHNTGWETHLIGWTGELYNSDELQPRSIVSNLESDPLYLSEDDKTALTEKMRAANNSPNIHPVWLLRKDQLRWRKYAENVLWPIFHYMQNQPSDGKQETEWWYDYVKFNEAYAARIKKIYKPGDIIWIHDYYLLLLPQILRMSLPKAKISLFLHAPFPSSEYFRCLSKRKHILDGMLGADQIGFQSFSFARHFMSCCTRIVGAEILANSVIAYGAHVSVSVAPIGIDVETIEKYAFESKEVEEKVKAIREINGDKKIIVGRDRLDIVRGVVQKLEAFETFLSMYPQWREKVVLIQVSFPTVFHSAKMEKKVNELIAGINGTYGSFNWTPVQHYQMRV…	PP7435_Chr1-0051	5340	834	MPDYEKDPEMIRPEDTKDLGCTGRILNVMSLLPNQIFKNSEGQWDVKPVRGNSALYSSNDYLTHNTGWETHLIGWTGELYNSDELQPRSIVSNLESDPLYLSEDDKTALTEKMRAANNSPNIHPVWLLRKDQLRWRKYAENVLWPIFHYMQNQPSDGKQETEWWYDYVKFNEAYAARIKKIYKPGDIIWIHDYYLLLLPQILRMSLPKAKISLFLHAPFPSSEYFRCLSKRKHILDGMLGADQIGFQSFSFARHFMSCCTRIVGAEILANSVIAYGAHVSVSVAPIGIDVETIEKYAFESKEVEEKVKAIREINGDKKIIVGRDRLDIVRGVVQKLEAFETFLSMYPQWREKVVLIQVSFPTVFHSAKMEKKVNELIAGINGTYGSFNWTPVQHYQMRV…
GS115_000053-T1	5329	520	MESALPPVPVKSQAAVRFVTFNVNGTKTLCNYHPWNKMKSFDKIFGYLFADIITLQELKVQKDNLDHELNEIPNYRSFVTLATNRKGYSGVGVFVRIPADEESDQIKSCLAVVHAEEGITGYLKSSQSTTSYRDLNNIGGYPDISEVLANEIDFQGRCVVLELGNMMVIISVYCFANSMGTEQGEFHRVLFLRCILERAEKLQQMGKTVVIMGDINVSRDLIDNEVYLREGIADKSLIPPINNDGAHFEEANKTAVLQFRTASQPRSLLNSFIKDKYNDSGILHDTFREHHGRVMRSYTVWNTLKNTRPLNIGSRIDLILCSTALLNKFKKCEILPWLMGSDHCPVIADFEPDESFDSFPFSKQPLSFEARYHYKTHNGCKIDSFFKSRSQGKITPTGV…	APN2	NA	NA	AOA66138.1	5064	520	MESALPPVPVKSQAAVRFVTFNVNGTKTLCNYHPWNKMKSFDKIFGYLFADIITLQELKVQKDNLDHELNEIPNYRSFVTLATNRKGYSGVGVFVRIPADEESDQIKSCLAVVHAEEGITGYLKSSQSTTSYRDLNNIGGYPDISEVLANEIDFQGRCVVLELGNMMVIISVYCFANSMGTEQGEFHRVLFLRCILERAEKLQQMGKTVVIMGDINVSRDLIDNEVYLREGIADKSLIPPINNDGAHFEEANKTAVLQFRTASQPRSLLNSFIKDKYNDSGILHDTFREHHGRVMRSYTVWNTLKNTRPLNIGSRIDLILCSTALLNKFKKCEILPWLMGSDHCPVIADFEPDESFDSFPFSKQPLSFEARYHYKTHNGCKIDSFFKSRSQGKITPTGV…	XP_002489391.1	5040	520	MESALPPVPVKSQAAVRFVTFNVNGTKTLCNYHPWNKMKSFDKIFGYLFADIITLQELKVQKDNLDHELNEIPNYRSFVTLATNRKGYSGVGVFVRIPADEESDQIKSCLAVVHAEEGITGYLKSSQSTTSYRDLNNIGGYPDISEVLANEIDFQGRCVVLELGNMMVIISVYCFANSMGTEQGEFHRVLFLRCILERAEKLQQMGKTVVIMGDINVSRDLIDNEVYLREGIADKSLIPPINNDGAHFEEANKTAVLQFRTASQPRSLLNSFIKDKYNDSGILHDTFREHHGRVMRSYTVWNTLKNTRPLNIGSRIDLILCSTALLNKFKKCEILPWLMGSDHCPVIADFEPDESFDSFPFSKQPLSFEARYHYKTHNGCKIDSFFKSRSQGKITPTGV…	CCA36221.1	5291	520	MESALPPVPVKSQAAVRFVTFNVNGTKTLCNYHPWNKMKSFDKIFGYLFADIITLQELKVQKDNLDHELNEIPNYRSFVTLATNRKGYSGVGVFVRIPADEESDQIKSCLAVVHAEEGITGYLKSSQSTTSYRDLNNIGGYPDISEVLANEIDFQGRCVVLELGNMMVIISVYCFANSMGTEQGEFHRVLFLRCILERAEKLQQMGKTVVIMGDINVSRDLIDNEVYLREGIADKSLIPPINNDGAHFEEANKTAVLQFRTASQPRSLLNSFIKDKYNDSGILHDTFREHHGRVMRSYTVWNTLKNTRPLNIGSRIDLILCSTALLNKFKKCEILPWLMGSDHCPVIADFEPDESFDSFPFSKQPLSFEARYHYKTHNGCKIDSFFKSRSQGKITPTGV…	PP7435_Chr1-0052	5340	521	MESALPPVPVKSQAAVRFVTFNVNGTKTLCNYHPWNKMKSFDKIFGYLFADIITLQELKVQKDNLDHELNEIPNYRSFVTLATNRKGYSGVGVFVRIPADEESDQIKSCLAVVHAEEGITGYLKSSQSTTSYRDLNNIGGYPDISEVLANEIDFQGRCVVLELGNMMVIISVYCFANSMGTEQGEFHRVLFLRCILERAEKLQQMGKTVVIMGDINVSRDLIDNEVYLREGIADKSLIPPINNDGAHFEEANKTAVLQFRTASQPRSLLNSFIKDKYNDSGILHDTFREHHGRVMRSYTVWNTLKNTRPLNIGSRIDLILCSTALLNKFKKCEILPWLMGSDHCPVIADFEPDESFDSFPFSKQPLSFEARYHYKTHNGCKIDSFFKSRSQGKITPTGV…
GS115_000054-T1	5329	127	MSDSSSTSKKDIYNNPIAPKDKGRGTRVNGKDWKLQKDAMRVRSLGGNLTWEQKKQKRLEEQAIKAKIRELKEEKESIRKSKIEETKRRQSLKEEKERYERMAQVMHRRKVERLKRKEKRNKLLKER	CGR1	NA	NA	AOA66451.1	5064	164	MAIKGIFLSLNENNTLFEFSRNNFFFPFDILHNHYYIMSDSSSTSKKDIYNNPIAPKDKGRGTRVNGKDWKLQKDAMRVRSLGGNLTWEQKKQKRLEEQAIKAKIRELKEEKESIRKSKIEETKRRQSLKEEKERYERMAQVMHRRKVERLKRKEKRNKLLKER	XP_002489392.1	5040	127	MSDSSSTSKKDIYNNPIAPKDKGRGTRVNGKDWKLQKDAMRVRSLGGNLTWEQKKQKRLEEQAIKAKIRELKEEKESIRKSKIEETKRRQSLKEEKERYERMAQVMHRRKVERLKRKEKRNKLLKER	CCA36222.1	5291	127	MSDSSSTSKKDIYNNPIAPKDKGRGTRVNGKDWKLQKDAMRVRSLGGNLTWEQKKQKRLEEQAIKAKIRELKEEKESIRKSKIEETKRRQSLKEEKERYERMAQVMHRRKVERLKRKEKRNKLLKER	PP7435_Chr1-0053	5340	128	MSDSSSTSKKDIYNNPIAPKDKGRGTRVNGKDWKLQKDAMRVRSLGGNLTWEQKKQKRLEEQAIKAKIRELKEEKESIRKSKIEETKRRQSLKEEKERYERMAQVMHRRKVERLKRKEKRNKLLKER*
GS115_000055-T1	5329	274	MANYYGRRLATCSSDKTIKIFEIDGENQRLVETLIGHEGPVWQVAWAHPKFGVILASCSYDGKVLIWKEDNGVWNKVAEHSVHQASVNSVSWAPHEYGPVLLCASSDGKISIVEFKDGGALEPIVIQGHAIGVNAASWAPISLPDNTRRFVSGGCDNLVKIWRYDDAAKTFIEEEAFQGHSDWVRDVAWSPSRLSKSYIATASQDRTVLIWTKDGKSNKWEKQPLTKEKFPDVCWRASWSLSGNVLAISGGDNKVTLWKENIQGKWESAGEVDQ	SEC13	NA	NA	AOA65862.1	5064	289	MVTIGNAHDDLIHDAVLDYYGRRLATCSSDKTIKIFEIDGENQRLVETLIGHEGPVWQVAWAHPKFGVILASCSYDGKVLIWKEDNGVWNKVAEHSVHQASVNSVSWAPHEYGPVLLCASSDGKISIVEFKDGGALEPIVIQGHAIGVNAASWAPISLPDNTRRFVSGGCDNLVKIWRYDDAAKTFIEEEAFQGHSDWVRDVAWSPSRLSKSYIATASQDRTVLIWTKDGKSNKWEKQPLTKEKFPDVCWRASWSLSGNVLAISGGDNKVTLWKENIQGKWESAGEVDQ	XP_002489393.1	5040	289	MVTIGNAHDDLIHDAVLDYYGRRLATCSSDKTIKIFEIDGENQRLVETLIGHEGPVWQVAWAHPKFGVILASCSYDGKVLIWKEDNGVWNKVAEHSVHQASVNSVSWAPHEYGPVLLCASSDGKISIVEFKDGGALEPIVIQGHAIGVNAASWAPISLPDNTRRFVSGGCDNLVKIWRYDDAAKTFIEEEAFQGHSDWVRDVAWSPSRLSKSYIATASQDRTVLIWTKDGKSNKWEKQPLTKEKFPDVCWRASWSLSGNVLAISGGDNKVTLWKENIQGKWESAGEVDQ	CCA36223.1	5291	300	MASIVFRTSPLLVTIGNAHDDLIHDAVLDYYGRRLATCSSDKTIKIFEIDGENQRLVETLIGHEGPVWQVAWAHPKFGVILASCSYDGKVLIWKEDNGVWNKVAEHSVHQASVNSVSWAPHEYGPVLLCASSDGKISIVEFKDGGALEPIVIQGHAIGVNAASWAPISLPDNTRRFVSGGCDNLVKIWRYDDAAKTFIEEEAFQGHSDWVRDVAWSPSRLSKSYIATASQDRTVLIWTKDGKSNKWEKQPLTKEKFPDVCWRASWSLSGNVLAISGGDNKVTLWKENIQGKWESAGEVDQ	PP7435_Chr1-0054	5340	301	MASIVFRTSPLLVTIGNAHDDLIHDAVLDYYGRRLATCSSDKTIKIFEIDGENQRLVETLIGHEGPVWQVAWAHPKFGVILASCSYDGKVLIWKEDNGVWNKVAEHSVHQASVNSVSWAPHEYGPVLLCASSDGKISIVEFKDGGALEPIVIQGHAIGVNAASWAPISLPDNTRRFVSGGCDNLVKIWRYDDAAKTFIEEEAFQGHSDWVRDVAWSPSRLSKSYIATASQDRTVLIWTKDGKSNKWEKQPLTKEKFPDVCWRASWSLSGNVLAISGGDNKVTLWKENIQGKWESAGEVDQ*
GS115_000056-T1	5329	281	MKLLEATPFKSGDLELDEDQLRNQCLELLECIYQEENRYKTFHQTGAHNETIQVDTFKGSNGWAGRSNTISANDYNLENVVEALTGCVYEGDKWKIADPTLHTYYEKQYMGKLVESFVILKGAPEPWYCVELNYNLGPLLKTRKFYEYVRVLPPLEQNEGSKVKLFGKESGFIVSVPADIEEIQQTLRSSDNPNLHSDSLLTDLQFSKEWVYAQYSSVESISYGDSQDLIWNMATASNAGGFVPSFITVLALPRTIAQDVPHLLRWIHQRRRLPKEVNKSE	NA	NA	NA	AOA65535.1	5064	281	MKLLEATPFKSGDLELDEDQLRNQCLELLECIYQEENRYKTFHQTGAHNETIQVDTFKGSNGWAGRSNTISANDYNLENVVEALTGCVYEGDKWKIADPTLHTYYEKQYMGKLVESFVILKGAPEPWYCVELNYNLGPLLKTRKFYEYVRVLPPLEQNEGSKVKLFGKESGFIVSVPADIEEIQQTLRSSDNPNLHSDSLLTDLQFSKEWVYAQYSSVESISYGDSQDLIWNMATASNAGGFVPSFITVLALPRTIAQDVPHLLRWIHQRRRLPKEVNKSE	XP_002489394.1	5040	281	MKLLEATPFKSGDLELDEDQLRNQCLELLECIYQEENRYKTFHQTGAHNETIQVDTFKGSNGWAGRSNTISANDYNLENVVEALTGCVYEGDKWKIADPTLHTYYEKQYMGKLVESFVILKGAPEPWYCVELNYNLGPLLKTRKFYEYVRVLPPLEQNEGSKVKLFGKESGFIVSVPADIEEIQQTLRSSDNPNLHSDSLLTDLQFSKEWVYAQYSSVESISYGDSQDLIWNMATASNAGGFVPSFITVLALPRTIAQDVPHLLRWIHQRRRLPKEVNKSE	CCA36224.1	5291	281	MKLLEATPFKSGDLELDEDQLRNQCLELLECIYQEENRYKTFHQTGAHNETIQVDTFKGSNGWAGRSNTISANDYNLENVVEALTGCVYEGDKWKIADPTLHTYYEKQYMGKLVESFVILKGAPEPWYCVELNYNLGPLLKTRKFYEYVRVLPPLEQNEGSKVKLFGKESGFIVSVPADIEEIQQTLRSSDNPNLHSDSLLTDLQFSKEWVYAQYSSVESISYGDSQDLIWNMATASNAGGFVPSFITVLALPRTIAQDVPHLLRWIHQRRRLPKEVNKSE	PP7435_Chr1-0055	5340	282	MKLLEATPFKSGDLELDEDQLRNQCLELLECIYQEENRYKTFHQTGAHNETIQVDTFKGSNGWAGRSNTISANDYNLENVVEALTGCVYEGDKWKIADPTLHTYYEKQYMGKLVESFVILKGAPEPWYCVELNYNLGPLLKTRKFYEYVRVLPPLEQNEGSKVKLFGKESGFIVSVPADIEEIQQTLRSSDNPNLHSDSLLTDLQFSKEWVYAQYSSVESISYGDSQDLIWNMATASNAGGFVPSFITVLALPRTIAQDVPHLLRWIHQRRRLPKEVNKSE*
GS115_000057-T1	5329	593	MAFGDKLTHRFHKSSDASTGAASVEEYSTSIHEKSDKSAIGKFLDKIAVQEEKGLSVSQTFLFNFDLRPVESARRVWSWFNYVFFWIADSFNINTWQIAATGVQAGMSWWTCWLSVWVGYFLCGIFVTISARVGIYYHVSFPVSCRSSFGVFGSIWPVFNRVVMSCVWYGVQGYIGGTTMALMLRSIFGNDLNTRIPDGISSPNVTTFEFLSFFLFWLFSLPFIWLEPHKVRHLFTVKSYVVPVAGIAFLVWTIKKANGIGPIVKQPSTIHGSEFAWEFIRMVMNSLANFATLITNAPDFSRFSKTKKSAKWAQLFSIPLCFSITSLIGILVSSASTVIYGETYWSPIDVLGRFLDNYNSGNRAGVFFISLAFALAQLGTNISANSLSAGTDATALFPK…	DAL4	NA	NA	AOA66242.1	5064	593	MAFGDKLTHRFHKSSDASTGAASVEEYSTSIHEKSDKSAIGKFLDKIAVQEEKGLSVSQTFLFNFDLRPVESARRVWSWFNYVFFWIADSFNINTWQIAATGVQAGMSWWTCWLSVWVGYFLCGIFVTISARVGIYYHVSFPVSCRSSFGVFGSIWPVFNRVVMSCVWYGVQGYIGGTTMALMLRSIFGNDLNTRIPDGISSPNVTTFEFLSFFLFWLFSLPFIWLEPHKVRHLFTVKSYVVPVAGIAFLVWTIKKANGIGPIVKQPSTIHGSEFAWEFIRMVMNSLANFATLITNAPDFSRFSKTKKSAKWAQLFSIPLCFSITSLIGILVSSASTVIYGETYWSPIDVLGRFLDNYNSGNRAGVFFISLAFALAQLGTNISANSLSAGTDATALFPK…	XP_002489395.1	5040	580	MAFGDKLTHRFHKSSDASTGAASVEEYSTSIHEKSDKSAIGKFLDKIAVQEEKGLSVSQTFLFNFDLRPVESARRVWSWFNYVFFWIADSFNINTWQIAATGVQAGMSWWTCWLSVWVGYFLCGIFVTISARVGIYYHVSFPVSCRSSFGVFGSIWPVFNRVVMSCVWYGVQGYIGGTTMALMLRSIFGNDLNTRIPDGISSPNVTTFEFLSFFLFWLFSLPFIWLEPHKVRHLFTVKSYVVPANGIGPIVKQPSTIHGSEFAWEFIRMVMNSLANFATLITNAPDFSRFSKTKKSAKWAQLFSIPLCFSITSLIGILVSSASTVIYGETYWSPIDVLGRFLDNYNSGNRAGVFFISLAFALAQLGTNISANSLSAGTDATALFPKYITIRRGGYICAA…	CCA36225.1	5291	593	MAFGDKLTHRFHKSSDASTGAASVEEYSTSIHEKSDKSAIGKFLDKIAVQEEKGLSVSQTFLFNFDLRPVESARRVWSWFNYVFFWIADSFNINTWQIAATGVQAGMSWWTCWLSVWVGYFLCGIFVTISARVGIYYHVSFPVSCRSSFGVFGSIWPVFNRVVMSCVWYGVQGYIGGTTMALMLRSIFGNDLNTRIPDGISSPNVTTFEFLSFFLFWLFSLPFIWLEPHKVRHLFTVKSYVVPVAGIAFLVWTIKKANGIGPIVKQPSTIHGSEFAWEFIRMVMNSLANFATLITNAPDFSRFSKTKKSAKWAQLFSIPLCFSITSLIGILVSSASTVIYGETYWSPIDVLGRFLDNYNSGNRAGVFFISLAFALAQLGTNISANSLSAGTDATALFPK…	PP7435_Chr1-0056	5340	594	MAFGDKLTHRFHKSSDASTGAASVEEYSTSIHEKSDKSAIGKFLDKIAVQEEKGLSVSQTFLFNFDLRPVESARRVWSWFNYVFFWIADSFNINTWQIAATGVQAGMSWWTCWLSVWVGYFLCGIFVTISARVGIYYHVSFPVSCRSSFGVFGSIWPVFNRVVMSCVWYGVQGYIGGTTMALMLRSIFGNDLNTRIPDGISSPNVTTFEFLSFFLFWLFSLPFIWLEPHKVRHLFTVKSYVVPVAGIAFLVWTIKKANGIGPIVKQPSTIHGSEFAWEFIRMVMNSLANFATLITNAPDFSRFSKTKKSAKWAQLFSIPLCFSITSLIGILVSSASTVIYGETYWSPIDVLGRFLDNYNSGNRAGVFFISLAFALAQLGTNISANSLSAGTDATALFPK…
GS115_000058-T1	5329	636	MNLDVERGEESYSAEESIPLRSLNNPKPSFELLEDNYELEDNTNVGFFSWLWNGPNYPKDEPTTVKSYSLSQVDSYPFFLRKELQYKIKFAVTVGYIFLWLLINYLLLYDVIFKAPSLDGTEIMSVSCGEVKEIWKGKNDRCGLNAERCTTIADGSVLVKCPALCHRGSWTFSSIPVGDLTIKRRGFFIGGGRKSISDTNSEDILTNAYRADSYPCGAGIHAGLISSFSGGVLNLTFQGTQNNFSSTKGMYGAQDSIPFNSAFPSSYAFGKVHPGKCTNCTDTRFLVLIVNIFLGWIFSYLASMPLVYWVSSIVGFWVLTLSFDPPIIPNVAKNSDSPYELLSLAVQRFLPTCFILYVVWKFASGYTMKETSRGGVRMWVVCFWYPLYWIGVLNNITFD…	YIL067C	679	MGVHFDDNANTTWEATDPGVSSDCDGQHRVTESIQLQNFSNTDMESMLDEEGRENSKSKWLLLKRKHPIQKFIERVWNGPVEPSDEPPSFPKRWGWLKKIDDFPQTTFKTKIPSKLIRLLLLIVYCCFWMRIFYSLIYPYLIKPPYFHPNDGSEKIPILSLSCNSYLNWEGTNNECGLNAKNCGPLDNKEYMIRCPALCDRGGWTYSAIAVGNRRVKYTGYEIGGGALFSEEDPMVVSYPYRSDSFPCASAVHAGVISPFYGGCTKVSMQGAQNSFPSKKGMYNTGFSVAFNSFFPGSYSFRDIQGGILSGCYDPRAAVVALNMLFGLPIFYLYDSIYGYWINTIVGYWTLVLSLDPPLLTDAHDPASVYELFSVGFQRLLPLCFVLYVVWKSAVKRTL…	AOA66837.1	5064	636	MNLDVERGEESYSAEESIPLRSLNNPKPSFELLEDNYELEDNTNVGFFSWLWNGPNYPKDEPTTVKSYSLSQVDSYPFFLRKELQYKIKFAVTVGYIFLWLLINYLLLYDVIFKAPSLDGTEIMSVSCGEVKEIWKGKNDRCGLNAERCTTIADGSVLVKCPALCHRGSWTFSSIPVGDLTIKRRGFFIGGGRKSISDTNSEDILTNAYRADSYPCGAGIHAGLISSFSGGVLNLTFQGTQNNFSSTKGMYGAQDSIPFNSAFPSSYAFGKVHPGKCTNCTDTRFLVLIVNIFLGWIFSYLASMPLVYWVSSIVGFWVLTLSFDPPIIPNVAKNSDSPYELLSLAVQRFLPTCFILYVVWKFASGYTMKETSRGGVRMWVVCFWYPLYWIGVLNNITFD…	XP_002489396.1	5040	636	MNLDVERGEESYSAEESIPLRSLNNPKPSFELLEDNYELEDNTNVGFFSWLWNGPNYPKDEPTTVKSYSLSQVDSYPFFLRKELQYKIKFAVTVGYIFLWLLINYLLLYDVIFKAPSLDGTEIMSVSCGEVKEIWKGKNDRCGLNAERCTTIADGSVLVKCPALCHRGSWTFSSIPVGDLTIKRRGFFIGGGRKSISDTNSEDILTNAYRADSYPCGAGIHAGLISSFSGGVLNLTFQGTQNNFSSTKGMYGAQDSIPFNSAFPSSYAFGKVHPGKCTNCTDTRFLVLIVNIFLGWIFSYLASMPLVYWVSSIVGFWVLTLSFDPPIIPNVAKNSDSPYELLSLAVQRFLPTCFILYVVWKFASGYTMKETSRGGVRMWVVCFWYPLYWIGVLNNITFD…	CCA36226.1	5291	636	MNLDVERGEESYSAEESIPLRSLNNPKPSFELLEDNYELEDNTNVGFFSWLWNGPNYPKDEPTTVKSYSLSQVDSYPFFLRKELQYKIKFAVTVGYIFLWLLINYLLLYDVIFKAPSLDGTEIMSVSCGEVKEIWKGKNDRCGLNAERCTTIADGSVLVKCPALCHRGSWTFSSIPVGDLTIKRRGFFIGGGRKSISDTNSEDILTNAYRADSYPCGAGIHAGLISSFSGGVLNLTFQGTQNNFSSTKGMYGAQDSIPFNSAFPSSYAFGKVHPGKCTNCTDTRFLVLIVNIFLGWIFSYLASMPLVYWVSSIVGFWVLTLSFDPPIIPNVAKNSDSPYELLSLAVQRFLPTCFILYVVWKFASGYTMKETSRGGVRMWVVCFWYPLYWIGVLNNITFD…	PP7435_Chr1-0057	5340	637	MNLDVERGEESYSAEESIPLRSLNNPKPSFELLEDNYELEDNTNVGFFSWLWNGPNYPKDEPTTVKSYSLSQVDSYPFFLRKELQYKIKFAVTVGYIFLWLLINYLLLYDVIFKAPSLDGTEIMSVSCGEVKEIWKGKNDRCGLNAERCTTIADGSVLVKCPALCHRGSWTFSSIPVGDLTIKRRGFFIGGGRKSISDTNSEDILTNAYRADSYPCGAGIHAGLISSFSGGVLNLTFQGTQNNFSSTKGMYGAQDSIPFNSAFPSSYAFGKVHPGKCTNCTDTRFLVLIVNIFLGWIFSYLASMPLVYWVSSIVGFWVLTLSFDPPIIPNVAKNSDSPYELLSLAVQRFLPTCFILYVVWKFASGYTMKETSRGGVRMWVVCFWYPLYWIGVLNNITFD…
GS115_000059-T1	5329	802	MPSPSAHAVASSSVYQGDTLDPASANLETEGSNYFSIKHSEVPTDNLTKSQTSDGKDCYAHSSNNSVSSIQTNFSDITLVDRPFFHSKEPSRTDSLDSKTTLTESLRHKHLQTPPATSSSPFFKFNTPARPIRHSSSKSQTLEPTLRKFPTSPYGFKNPDEIISRMNKDYQHTLSSEVQLLSSSEVAQLLANCHSYEELELSNLIIIDVRPFAEYCKSHLPGSINICLPSTLAKRPTFTLQKCLSILDLNDRNLFYHHLEHSQNLFKDGNIQNLDLANKLNNGIPYGDRGLPAVLIYDLASRDENSCSLPLSTLTSKFVHDSQWNSPIYTISGGFSQFNEDYPALSLSSLNPNICSVSPDPIQSHAATEASSPKFSRKSSLPVLRRQLTENTVDKSPTL…	PTP2	NA	NA	AOA66423.1	5064	802	MPSPSAHAVASSSVYQGDTLDPASANLETEGSNYFSIKHSEVPTDNLTKSQTSDGKDCYAHSSNNSVSSIQTNFSDITLVDRPFFHSKEPSRTDSLDSKTTLTESLRHKHLQTPPATSSSPFFKFNTPARPIRHSSSKSQTLEPTLRKFPTSPYGFKNPDEIISRMNKDYQHTLSSEVQLLSSSEVAQLLANCHSYEELELSNLIIIDVRPFAEYCKSHLPGSINICLPSTLAKRPTFTLQKCLSILDLNDRNLFYHHLEHSQNLFKDGNIQNLDLANKLNNGIPYGDRGLPAVLIYDLASRDENSCSLPLSTLTSKFVHDSQWNSPIYTISGGFSQFNEDYPALSLSSLNPNICSVSPDPIQSHAATEASSPKFSRKSSLPVLRRQLTENTVDKSPTL…	XP_002489397.1	5040	802	MPSPSAHAVASSSVYQGDTLDPASANLETEGSNYFSIKHSEVPTDNLTKSQTSDGKDCYAHSSNNSVSSIQTNFSDITLVDRPFFHSKEPSRTDSLDSKTTLTESLRHKHLQTPPATSSSPFFKFNTPARPIRHSSSKSQTLEPTLRKFPTSPYGFKNPDEIISRMNKDYQHTLSSEVQLLSSSEVAQLLANCHSYEELELSNLIIIDVRPFAEYCKSHLPGSINICLPSTLAKRPTFTLQKCLSILDLNDRNLFYHHLEHSQNLFKDGNIQNLDLANKLNNGIPYGDRGLPAVLIYDLASRDENSCSLPLSTLTSKFVHDSQWNSPIYTISGGFSQFNEDYPALSLSSLNPNICSVSPDPIQSHAATEASSPKFSRKSSLPVLRRQLTENTVDKSPTL…	CCA36227.1	5291	802	MPSPSAHAVASSSVYQGDTLDPASANLETEGSNYFSIKHSEVPTDNLTKSQTSDGKDCYAHSSNNSVSSIQTNFSDITLVDRPFFHSKEPSRTDSLDSKTTLTESLRHKHLQTPPATSSSPFFKFNTPARPIRHSSSKSQTLEPTLRKFPTSPYGFKNPDEIISRMNKDYQHTLSSEVQLLSSSEVAQLLANCHSYEELELSNLIIIDVRPFAEYCKSHLPGSINICLPSTLAKRPTFTLQKCLSILDLNDRNLFYHHLEHSQNLFKDGNIQNLDLANKLNNGIPYGDRGLPAVLIYDLASRDENSCSLPLSTLTSKFVHDSQWNSPIYTISGGFSQFNEDYPALSLSSLNPNICSVSPDPIQSHAATEASSPKFSRKSSLPVLRRQLTENTVDKSPTL…	PP7435_Chr1-0058	5340	803	MPSPSAHAVASSSVYQGDTLDPASANLETEGSNYFSIKHSEVPTDNLTKSQTSDGKDCYAHSSNNSVSSIQTNFSDITLVDRPFFHSKEPSRTDSLDSKTTLTESLRHKHLQTPPATSSSPFFKFNTPARPIRHSSSKSQTLEPTLRKFPTSPYGFKNPDEIISRMNKDYQHTLSSEVQLLSSSEVAQLLANCHSYEELELSNLIIIDVRPFAEYCKSHLPGSINICLPSTLAKRPTFTLQKCLSILDLNDRNLFYHHLEHSQNLFKDGNIQNLDLANKLNNGIPYGDRGLPAVLIYDLASRDENSCSLPLSTLTSKFVHDSQWNSPIYTISGGFSQFNEDYPALSLSSLNPNICSVSPDPIQSHAATEASSPKFSRKSSLPVLRRQLTENTVDKSPTL…
GS115_000060-T1	5329	95	MFGLGILFYTVLFLVNAIAILSEDRFLNRIGWGSYAPASTPQASFQTTTFDNYNANPEVSMKTKIVTLISATRTLLRLPLIAINSVVIIYELVLG	YOS1	NA	NA	NA	5064	NA	NA	XP_002489398.1	5040	95	MFGLGILFYTVLFLVNAIAILSEDRFLNRIGWGSYAPASTPQASFQTTTFDNYNANPEVSMKTKIVTLISATRTLLRLPLIAINSVVIIYELVLG	SCV11756.1	5291	95	MFGLGILFYTVLFLVNAIAILSEDRFLNRIGWGSYAPASTPQASFQTTTFDNYNANPEVSMKTKIVTLISATRTLLRLPLIAINSVVIIYELVLG	PP7435_Chr1-1642	5340	95	MFGLGILFYTVLFLVNAIAILSEDRFLNRIGWGSYAPASTPQASFQTTTFDNYNANPEVSMKTKIVTLISATRTLLRLPLIAINSVVIIYELVLG
GS115_000061-T1	5329	894	MRTQKIVTVLCLLLNTVLGALLGIDYGQEFTKAVLVAPGVPFEVILTPDSKRKDNSMMAIKENSKGEIERYYGSSASSVCIRNPETCLNHLKSLIGVSIDDVSTIDYKKYHSGAEMVPSKNNRNTVAFKLGSSVYPVEEILAMSLDDIKSRAEDHLKHAVPGSYSVISDAVITVPTFFTQSQRLALKDAAEISGLKVVGLVDDGISVAVNYASSRQFNGDKQYHMIYDMGAGSLQATLVSISSSDDGGIVIDVEAIAYDKSLGGQLFTQSVYDILLQKFLSEHPSFSESDFNKNSKSMSKLWQAAEKAKTILSANTDTRVSVESLYNDIDFRATIARDEFEDYNAEHVHRITAPIIEALSHPLNGNLTSPFPLTSLSSVILTGGSTRVPMVKKHLESLL…	LHS1	NA	NA	AOA66088.1	5064	894	MRTQKIVTVLCLLLNTVLGALLGIDYGQEFTKAVLVAPGVPFEVILTPDSKRKDNSMMAIKENSKGEIERYYGSSASSVCIRNPETCLNHLKSLIGVSIDDVSTIDYKKYHSGAEMVPSKNNRNTVAFKLGSSVYPVEEILAMSLDDIKSRAEDHLKHAVPGSYSVISDAVITVPTFFTQSQRLALKDAAEISGLKVVGLVDDGISVAVNYASSRQFNGDKQYHMIYDMGAGSLQATLVSISSSDDGGIVIDVEAIAYDKSLGGQLFTQSVYDILLQKFLSEHPSFSESDFNKNSKSMSKLWQAAEKAKTILSANTDTRVSVESLYNDIDFRATIARDEFEDYNAEHVHRITAPIIEALSHPLNGNLTSPFPLTSLSSVILTGGSTRVPMVKKHLESLL…	XP_002489399.1	5040	894	MRTQKIVTVLCLLLNTVLGALLGIDYGQEFTKAVLVAPGVPFEVILTPDSKRKDNSMMAIKENSKGEIERYYGSSASSVCIRNPETCLNHLKSLIGVSIDDVSTIDYKKYHSGAEMVPSKNNRNTVAFKLGSSVYPVEEILAMSLDDIKSRAEDHLKHAVPGSYSVISDAVITVPTFFTQSQRLALKDAAEISGLKVVGLVDDGISVAVNYASSRQFNGDKQYHMIYDMGAGSLQATLVSISSSDDGGIVIDVEAIAYDKSLGGQLFTQSVYDILLQKFLSEHPSFSESDFNKNSKSMSKLWQAAEKAKTILSANTDTRVSVESLYNDIDFRATIARDEFEDYNAEHVHRITAPIIEALSHPLNGNLTSPFPLTSLSSVILTGGSTRVPMVKKHLESLL…	CCA36228.1	5291	894	MRTQKIVTVLCLLLNTVLGALLGIDYGQEFTKAVLVAPGVPFEVILTPDSKRKDNSMMAIKENSKGEIERYYGSSASSVCIRNPETCLNHLKSLIGVSIDDVSTIDYKKYHSGAEMVPSKNNRNTVAFKLGSSVYPVEEILAMSLDDIKSRAEDHLKHAVPGSYSVISDAVITVPTFFTQSQRLALKDAAEISGLKVVGLVDDGISVAVNYASSRQFNGDKQYHMIYDMGAGSLQATLVSISSSDDGGIVIDVEAIAYDKSLGGQLFTQSVYDILLQKFLSEHPSFSESDFNKNSKSMSKLWQAAEKAKTILSANTDTRVSVESLYNDIDFRATIARDEFEDYNAEHVHRITAPIIEALSHPLNGNLTSPFPLTSLSSVILTGGSTRVPMVKKHLESLL…	PP7435_Chr1-0059	5340	895	MRTQKIVTVLCLLLNTVLGALLGIDYGQEFTKAVLVAPGVPFEVILTPDSKRKDNSMMAIKENSKGEIERYYGSSASSVCIRNPETCLNHLKSLIGVSIDDVSTIDYKKYHSGAEMVPSKNNRNTVAFKLGSSVYPVEEILAMSLDDIKSRAEDHLKHAVPGSYSVISDAVITVPTFFTQSQRLALKDAAEISGLKVVGLVDDGISVAVNYASSRQFNGDKQYHMIYDMGAGSLQATLVSISSSDDGGIVIDVEAIAYDKSLGGQLFTQSVYDILLQKFLSEHPSFSESDFNKNSKSMSKLWQAAEKAKTILSANTDTRVSVESLYNDIDFRATIARDEFEDYNAEHVHRITAPIIEALSHPLNGNLTSPFPLTSLSSVILTGGSTRVPMVKKHLESLL…
GS115_000062-T1	5329	627	MENKDNGAFHDERLTGQRENGKPVYSNGYGALKVQDLLKTSRRNNKLMPDAPASEKQEEIEPNHHPRVQQQGQGYARDNQALYSDQNIDVTNTRRNYRTESPGAISRGPPRERNNDYRGYRRDGERGAKDFSQNYNDTGFSRNFSRDRGYNDYSRGRGNQRHERRSYRDYAPEEVQDSYHSYRPHNGMVSARERERSSDYQPQQFERNGPSKQRLRNTSEYPNDRYTSSQEHAPRSHSRQNQSRKVDLTNVLPLNEVKRDISFWDVKPRGYEKVQASRAKLSGLFSLPSAQSDGSKPLPPAPTEKPEMADVLFDTASLSPTLSTLSKKLVVTNFDGVEPEQIVNYLNEYTSQLSSCNASKPVVAFNVVDDKSKIILELDSSQTTTLIYCMNGMNIEELN…	NA	NA	NA	AOA65950.1	5064	627	MENKDNGAFHDERLTGQRENGKPVYSNGYGALKVQDLLKTSRRNNKLMPDAPASEKQEEIEPNHHPRVQQQGQGYARDNQALYSDQNIDVTNTRRNYRTESPGAISRGPPRERNNDYRGYRRDGERGAKDFSQNYNDTGFSRNFSRDRGYNDYSRGRGNQRHERRSYRDYAPEEVQDSYHSYRPHNGMVSARERERSSDYQPQQFERNGPSKQRLRNTSEYPNDRYTSSQEHAPRSHSRQNQSRKVDLTNVLPLNEVKRDISFWDVKPRGYEKVQASRAKLSGLFSLPSAQSDGSKPLPPAPTEKPEMADVLFDTASLSPTLSTLSKKLVVTNFDGVEPEQIVNYLNEYTSQLSSCNASKPVVAFNVVDDKSKIILELDSSQTTTLIYCMNGMNIEELN…	XP_002489400.1	5040	627	MENKDNGAFHDERLTGQRENGKPVYSNGYGALKVQDLLKTSRRNNKLMPDAPASEKQEEIEPNHHPRVQQQGQGYARDNQALYSDQNIDVTNTRRNYRTESPGAISRGPPRERNNDYRGYRRDGERGAKDFSQNYNDTGFSRNFSRDRGYNDYSRGRGNQRHERRSYRDYAPEEVQDSYHSYRPHNGMVSARERERSSDYQPQQFERNGPSKQRLRNTSEYPNDRYTSSQEHAPRSHSRQNQSRKVDLTNVLPLNEVKRDISFWDVKPRGYEKVQASRAKLSGLFSLPSAQSDGSKPLPPAPTEKPEMADVLFDTASLSPTLSTLSKKLVVTNFDGVEPEQIVNYLNEYTSQLSSCNASKPVVAFNVVDDKSKIILELDSSQTTTLIYCMNGMNIEELN…	CCA36229.1	5291	627	MENKDNGAFHDERLTGQRENGKPVYSNGYGALKVQDLLKTSRRNNKLMPDAPASEKQEEIEPNHHPRVQQQGQGYARDNQALYSDQNIDVTNTRRNYRTESPGAISRGPPRERNNDYRGYRRDGERGAKDFSQNYNDTGFSRNFSRDRGYNDYSRGRGNQRHERRSYRDYAPEEVQDSYHSYRPHNGMVSARERERSSDYQPQQFERNGPSKQRLRNTSEYPNDRYTSSQEHAPRSHSRQNQSRKVDLTNVLPLNEVKRDISFWDVKPRGYEKVQASRAKLSGLFSLPSAQSDGSKPLPPAPTEKPEMADVLFDTASLSPTLSTLSKKLVVTNFDGVEPEQIVNYLNEYTSQLSSCNASKPVVAFNVVDDKSKIILELDSSQTTTLIYCMNGMNIEELN…	PP7435_Chr1-0060	5340	628	MENKDNGAFHDERLTGQRENGKPVYSNGYGALKVQDLLKTSRRNNKLMPDAPASEKQEEIEPNHHPRVQQQGQGYARDNQALYSDQNIDVTNTRRNYRTESPGAISRGPPRERNNDYRGYRRDGERGAKDFSQNYNDTGFSRNFSRDRGYNDYSRGRGNQRHERRSYRDYAPEEVQDSYHSYRPHNGMVSARERERSSDYQPQQFERNGPSKQRLRNTSEYPNDRYTSSQEHAPRSHSRQNQSRKVDLTNVLPLNEVKRDISFWDVKPRGYEKVQASRAKLSGLFSLPSAQSDGSKPLPPAPTEKPEMADVLFDTASLSPTLSTLSKKLVVTNFDGVEPEQIVNYLNEYTSQLSSCNASKPVVAFNVVDDKSKIILELDSSQTTTLIYCMNGMNIEELN…
GS115_000063-T1	5329	333	MESQLRTKPSMGFKKGRKKDPVEKFITSNQVIVKTGLSQLRYMILAEGLTTHSDLESCPYRCYVWSILLQVPPTESEFYIELVSQGRSQSFDKILNDAHRTLKGDPNYESKVTPTILARTLNCYALMTEIKNENVSRGSKRNSRAYLSSPYIQGMNILMAPFLYVCKTEPQAFLLFDKMINGHMPLYVLPNLEGAHTGVRMVDLCLQIVDPKLHSYLSKKMLKTEIYAFPSVLTLSACTPPLSEVLELWDFLFSYGIHLNVLFIVAQLVLIRSELMKISNPMTLLREFPKLESKKIIKLGISFIEKIPKDVYMLLVKHTHDPTISEQLDAYYR	BUB2	NA	NA	AOA66627.1	5064	333	MESQLRTKPSMGFKKGRKKDPVEKFITSNQVIVKTGLSQLRYMILAEGLTTHSDLESCPYRCYVWSILLQVPPTESEFYIELVSQGRSQSFDKILNDAHRTLKGDPNYESKVTPTILARTLNCYALMTEIKNENVSRGSKRNSRAYLSSPYIQGMNILMAPFLYVCKTEPQAFLLFDKMINGHMPLYVLPNLEGAHTGVRMVDLCLQIVDPKLHSYLSKKMLKTEIYAFPSVLTLSACTPPLSEVLELWDFLFSYGIHLNVLFIVAQLVLIRSELMKISNPMTLLREFPKLESKKIIKLGISFIEKIPKDVYMLLVKHTHDPTISEQLDAYYR	XP_002489401.1	5040	333	MESQLRTKPSMGFKKGRKKDPVEKFITSNQVIVKTGLSQLRYMILAEGLTTHSDLESCPYRCYVWSILLQVPPTESEFYIELVSQGRSQSFDKILNDAHRTLKGDPNYESKVTPTILARTLNCYALMTEIKNENVSRGSKRNSRAYLSSPYIQGMNILMAPFLYVCKTEPQAFLLFDKMINGHMPLYVLPNLEGAHTGVRMVDLCLQIVDPKLHSYLSKKMLKTEIYAFPSVLTLSACTPPLSEVLELWDFLFSYGIHLNVLFIVAQLVLIRSELMKISNPMTLLREFPKLESKKIIKLGISFIEKIPKDVYMLLVKHTHDPTISEQLDAYYR	CCA36230.1	5291	333	MESQLRTKPSMGFKKGRKKDPVEKFITSNQVIVKTGLSQLRYMILAEGLTTHSDLESCPYRCYVWSILLQVPPTESEFYIELVSQGRSQSFDKILNDAHRTLKGDPNYESKVTPTILARTLNCYALMTEIKNENVSRGSKRNSRAYLSSPYIQGMNILMAPFLYVCKTEPQAFLLFDKMINGHMPLYVLPNLEGAHTGVRMVDLCLQIVDPKLHSYLSKKMLKTEIYAFPSVLTLSACTPPLSEVLELWDFLFSYGIHLNVLFIVAQLVLIRSELMKISNPMTLLREFPKLESKKIIKLGISFIEKIPKDVYMLLVKHTHDPTISEQLDAYYR	PP7435_Chr1-0061	5340	334	MESQLRTKPSMGFKKGRKKDPVEKFITSNQVIVKTGLSQLRYMILAEGLTTHSDLESCPYRCYVWSILLQVPPTESEFYIELVSQGRSQSFDKILNDAHRTLKGDPNYESKVTPTILARTLNCYALMTEIKNENVSRGSKRNSRAYLSSPYIQGMNILMAPFLYVCKTEPQAFLLFDKMINGHMPLYVLPNLEGAHTGVRMVDLCLQIVDPKLHSYLSKKMLKTEIYAFPSVLTLSACTPPLSEVLELWDFLFSYGIHLNVLFIVAQLVLIRSELMKISNPMTLLREFPKLESKKIIKLGISFIEKIPKDVYMLLVKHTHDPTISEQLDAYYR*
GS115_000064-T1	5329	842	MSLVQFYIASEISRDIVSVLGDLGTVQLRDLNSNVNTFQRSFVKEIRKLTATEEQLNYLVSQIYQQKPGTIIPEYDGIGAIHSSSLGQPSTASSSEVDDLTTKVQQYEANVRRLAESLEQSKQQELRLIEHRLVLNGSRKFFGSHTHSFDIGNDPETLNNVRLSLDSADGLLMEEESVNMGRNLTIERDFTMISTMNYITGTIDSQRYHTLEKILWRVLRGNLYLSFVPIDSTFDDTRSGQKVNKYIFLVFTHGDNLINKTKRIVDSLGGTVFHVESNYELFKRELDEINSKLFDLKQVIDHTQNVLNSELLYVCQDISQWQVEIKKEKAIYNALNQFNYDQTRRCLIGEGWIPKHDLPAVKNALRDVTERSGSDINSVVNELYTNRTPPTFHRTNKFT…	VPH1	NA	NA	AOA66239.1	5064	854	MTSKEAIFRSAEMSLVQFYIASEISRDIVSVLGDLGTVQLRDLNSNVNTFQRSFVKEIRKLTATEEQLNYLVSQIYQQKPGTIIPEYDGIGAIHSSSLGQPSTASSSEVDDLTTKVQQYEANVRRLAESLEQSKQQELRLIEHRLVLNGSRKFFGSHTHSFDIGNDPETLNNVRLSLDSADGLLMEEESVNMGRNLTIERDFTMISTMNYITGTIDSQRYHTLEKILWRVLRGNLYLSFVPIDSTFDDTRSGQKVNKYIFLVFTHGDNLINKTKRIVDSLGGTVFHVESNYELFKRELDEINSKLFDLKQVIDHTQNVLNSELLYVCQDISQWQVEIKKEKAIYNALNQFNYDQTRRCLIGEGWIPKHDLPAVKNALRDVTERSGSDINSVVNELYTNR…	XP_002489402.1	5040	854	MTSKEAIFRSAEMSLVQFYIASEISRDIVSVLGDLGTVQLRDLNSNVNTFQRSFVKEIRKLTATEEQLNYLVSQIYQQKPGTIIPEYDGIGAIHSSSLGQPSTASSSEVDDLTTKVQQYEANVRRLAESLEQSKQQELRLIEHRLVLNGSRKFFGSHTHSFDIGNDPETLNNVRLSLDSADGLLMEEESVNMGRNLTIERDFTMISTMNYITGTIDSQRYHTLEKILWRVLRGNLYLSFVPIDSTFDDTRSGQKVNKYIFLVFTHGDNLINKTKRIVDSLGGTVFHVESNYELFKRELDEINSKLFDLKQVIDHTQNVLNSELLYVCQDISQWQVEIKKEKAIYNALNQFNYDQTRRCLIGEGWIPKHDLPAVKNALRDVTERSGSDINSVVNELYTNR…	CCA36231.1	5291	854	MTSKEAIFRSAEMSLVQFYIASEISRDIVSVLGDLGTVQLRDLNSNVNTFQRSFVKEIRKLTATEEQLNYLVSQIYQQKPGTIIPEYDGIGAIHSSSLGQPSTASSSEVDDLTTKVQQYEANVRRLAESLEQSKQQELRLIEHRLVLNGSRKFFGSHTHSFDIGNDPETLNNVRLSLDSADGLLMEEESVNMGRNLTIERDFTMISTMNYITGTIDSQRYHTLEKILWRVLRGNLYLSFVPIDSTFDDTRSGQKVNKYIFLVFTHGDNLINKTKRIVDSLGGTVFHVESNYELFKRELDEINSKLFDLKQVIDHTQNVLNSELLYVCQDISQWQVEIKKEKAIYNALNQFNYDQTRRCLIGEGWIPKHDLPAVKNALRDVTERSGSDINSVVNELYTNR…	PP7435_Chr1-0062	5340	855	MTSKEAIFRSAEMSLVQFYIASEISRDIVSVLGDLGTVQLRDLNSNVNTFQRSFVKEIRKLTATEEQLNYLVSQIYQQKPGTIIPEYDGIGAIHSSSLGQPSTASSSEVDDLTTKVQQYEANVRRLAESLEQSKQQELRLIEHRLVLNGSRKFFGSHTHSFDIGNDPETLNNVRLSLDSADGLLMEEESVNMGRNLTIERDFTMISTMNYITGTIDSQRYHTLEKILWRVLRGNLYLSFVPIDSTFDDTRSGQKVNKYIFLVFTHGDNLINKTKRIVDSLGGTVFHVESNYELFKRELDEINSKLFDLKQVIDHTQNVLNSELLYVCQDISQWQVEIKKEKAIYNALNQFNYDQTRRCLIGEGWIPKHDLPAVKNALRDVTERSGSDINSVVNELYTNR…
GS115_000065-T1	5329	585	MVTHTIYNQLVDNNVRVEVVYENYPVIAGTDELSLILRFRYLGKPKLPKEEHSEPDPEDKDAVNSSHKAGSSDTWSGFGRRISSQFSNVTRNVFLKELDKVEEQHEEDDEPVFVVGYTQLFGYLAINENIIDKKKLEDVRKRSVIGNKLAGIEGLELSDKTSNIWQFNNIEFLEPGKSNQIIPLYSTTQAMLFQEISLAQDPLKIFYVKVPLPKNLPPNYHSAALTINYKLLVGYQQFEKSGKISVRTLKFPLKLQAYVNRVGQQPFFTLDKPLLGQPIEAQVNEVTDGQKASFASIKSQLKHSDIESESDFSNDKIAVKPIEFLAFMQKLSQANINQVVEIQNEFHKEFLTDYTSPKNENCRLNLINLVSNPSQVLSLRQTERKPLQKNFEELNLFEY…	RGP1	NA	NA	AOA65677.1	5064	585	MVTHTIYNQLVDNNVRVEVVYENYPVIAGTDELSLILRFRYLGKPKLPKEEHSEPDPEDKDAVNSSHKAGSSDTWSGFGRRISSQFSNVTRNVFLKELDKVEEQHEEDDEPVFVVGYTQLFGYLAINENIIDKKKLEDVRKRSVIGNKLAGIEGLELSDKTSNIWQFNNIEFLEPGKSNQIIPLYSTTQAMLFQEISLAQDPLKIFYVKVPLPKNLPPNYHSAALTINYKLLVGYQQFEKSGKISVRTLKFPLKLQAYVNRVGQQPFFTLDKPLLGQPIEAQVNEVTDGQKASFASIKSQLKHSDIESESDFSNDKIAVKPIEFLAFMQKLSQANINQVVEIQNEFHKEFLTDYTSPKNENCRLNLINLVSNPSQVLSLRQTERKPLQKNFEELNLFEY…	XP_002489403.1	5040	564	MVTHTIYNQLVDNNVRVEVVYENYPVIAGTDELSLILRFRYLGKPKLPKEEHSEPDPEDKDAVNSSHKAGSSDTWSGFGRRISSQFSNVTRNVFLKELDKVEEQHEEDDEPVFVVGYTQLFGYLAINENIIDKKKLEDVRKRSVIGNKLAGIEGLELSDKTSNIWQFNNIEFLEPGKSNQIIPLYSTTQAMLFQEISLAQDPLKIFYVKLLVGYQQFEKSGKISVRTLKFPLKLQAYVNRVGQQPFFTLDKPLLGQPIEAQVNEVTDGQKASFASIKSQLKHSDIESESDFSNDKIAVKPIEFLAFMQKLSQANINQVVEIQNEFHKEFLTDYTSPKNENCRLNLINLVSNPSQVLSLRQTERKPLQKNFEELNLFEYDSLLPAKFQTRFLLKRNTKNF…	CCA36232.1	5291	585	MVTHTIYNQLVDNNVRVEVVYENYPVIAGTDELSLILRFRYLGKPKLPKEEHSEPDPEDKDAVNSSHKAGSSDTWSGFGRRISSQFSNVTRNVFLKELDKVEEQHEEDDEPVFVVGYTQLFGYLAINENIIDKKKLEDVRKRSVIGNKLAGIEGLELSDKTSNIWQFNNIEFLEPGKSNQIIPLYSTTQAMLFQEISLAQDPLKIFYVKVPLPKNLPPNYHSAALTINYKLLVGYQQFEKSGKISVRTLKFPLKLQAYVNRVGQQPFFTLDKPLLGQPIEAQVNEVTDGQKASFASIKSQLKHSDIESESDFSNDKIAVKPIEFLAFMQKLSQANINQVVEIQNEFHKEFLTDYTSPKNENCRLNLINLVSNPSQVLSLRQTERKPLQKNFEELNLFEY…	PP7435_Chr1-0063	5340	586	MVTHTIYNQLVDNNVRVEVVYENYPVIAGTDELSLILRFRYLGKPKLPKEEHSEPDPEDKDAVNSSHKAGSSDTWSGFGRRISSQFSNVTRNVFLKELDKVEEQHEEDDEPVFVVGYTQLFGYLAINENIIDKKKLEDVRKRSVIGNKLAGIEGLELSDKTSNIWQFNNIEFLEPGKSNQIIPLYSTTQAMLFQEISLAQDPLKIFYVKVPLPKNLPPNYHSAALTINYKLLVGYQQFEKSGKISVRTLKFPLKLQAYVNRVGQQPFFTLDKPLLGQPIEAQVNEVTDGQKASFASIKSQLKHSDIESESDFSNDKIAVKPIEFLAFMQKLSQANINQVVEIQNEFHKEFLTDYTSPKNENCRLNLINLVSNPSQVLSLRQTERKPLQKNFEELNLFEY…
GS115_000066-T1	5329	312	MGGINEKKAEYFNKLRELLESYKSIFIVGVDNVSSQQMHEVRQTLRGKAVILMGKNTMVRKALRDFVEELPVFEKLLPFVRGNIGFVFTNEDLKTIRDVIIENRVAAPARPGAIAPLDVFIPAGNTGMEPGKTSFFQALGVPTKISRGTIEITSDVKVVEKDSRVGPSEAQLLNMLNISPFTYGLTVVQVFDDGQVFPANILDITDDELLSHFTSAISTIAQISLAAGYPTLPSVGHSVVNHYKNVLAVSIATDYSFEGSEAIKDRLANPEAYAAAAPAAGEASAGAEETAAAAEEEDEESEDDDMGFGLFD	RPP0	NA	NA	AOA66050.1	5064	312	MGGINEKKAEYFNKLRELLESYKSIFIVGVDNVSSQQMHEVRQTLRGKAVILMGKNTMVRKALRDFVEELPVFEKLLPFVRGNIGFVFTNEDLKTIRDVIIENRVAAPARPGAIAPLDVFIPAGNTGMEPGKTSFFQALGVPTKISRGTIEITSDVKVVEKDSRVGPSEAQLLNMLNISPFTYGLTVVQVFDDGQVFPANILDITDDELLSHFTSAISTIAQISLAAGYPTLPSVGHSVVNHYKNVLAVSIATDYSFEGSEAIKDRLANPEAYAAAAPAAGEASAGAEETAAAAEEEDEESEDDDMGFGLFD	XP_002489404.1	5040	312	MGGINEKKAEYFNKLRELLESYKSIFIVGVDNVSSQQMHEVRQTLRGKAVILMGKNTMVRKALRDFVEELPVFEKLLPFVRGNIGFVFTNEDLKTIRDVIIENRVAAPARPGAIAPLDVFIPAGNTGMEPGKTSFFQALGVPTKISRGTIEITSDVKVVEKDSRVGPSEAQLLNMLNISPFTYGLTVVQVFDDGQVFPANILDITDDELLSHFTSAISTIAQISLAAGYPTLPSVGHSVVNHYKNVLAVSIATDYSFEGSEAIKDRLANPEAYAAAAPAAGEASAGAEETAAAAEEEDEESEDDDMGFGLFD	CCA36233.1	5291	312	MGGINEKKAEYFNKLRELLESYKSIFIVGVDNVSSQQMHEVRQTLRGKAVILMGKNTMVRKALRDFVEELPVFEKLLPFVRGNIGFVFTNEDLKTIRDVIIENRVAAPARPGAIAPLDVFIPAGNTGMEPGKTSFFQALGVPTKISRGTIEITSDVKVVEKDSRVGPSEAQLLNMLNISPFTYGLTVVQVFDDGQVFPANILDITDDELLSHFTSAISTIAQISLAAGYPTLPSVGHSVVNHYKNVLAVSIATDYSFEGSEAIKDRLANPEAYAAAAPAAGEASAGAEETAAAAEEEDEESEDDDMGFGLFD	PP7435_Chr1-0064	5340	313	MGGINEKKAEYFNKLRELLESYKSIFIVGVDNVSSQQMHEVRQTLRGKAVILMGKNTMVRKALRDFVEELPVFEKLLPFVRGNIGFVFTNEDLKTIRDVIIENRVAAPARPGAIAPLDVFIPAGNTGMEPGKTSFFQALGVPTKISRGTIEITSDVKVVEKDSRVGPSEAQLLNMLNISPFTYGLTVVQVFDDGQVFPANILDITDDELLSHFTSAISTIAQISLAAGYPTLPSVGHSVVNHYKNVLAVSIATDYSFEGSEAIKDRLANPEAYAAAAPAAGEASAGAEETAAAAEEEDEESEDDDMGFGLFD*
GS115_000067-T1	5329	863	MTTEVNISTETVLTSLAVNSAVFGGFVVAFILLRAKFHRIYQPKSFTKLLPPEDRPKPVSVFAPRMIWDLIRKDKKFLIKFCGIDGYLFLRYMGILTLTFFFGSLILIVLLPVNAVNGVGHDGFDQLAIQNVDDRNRYFAHAFISWVFYGSILYVIYRELYFYNNMRVVIMSSPLYGTKQSSKSVIFQTATPQFLFKSELRKLFDGVKNVWVLQAPKDLAPLVNKRDQVSMKLENAICKILTQSTKRYLKSPDTFVEGTSWSDYVKKRPTTRSFPIFGKKYDLIDHCKTTLIELNEKILDRQANYEESSPVNSVVVEFISQYHAQLAHQSVAHHMPLHFTPSHIGVEPADINWFNMRLSWWERLVRSWAAVASIIALVIFWSIPVSFVGMISNITYLTN…	RSN1	NA	NA	AOA65492.1	5064	863	MTTEVNISTETVLTSLAVNSAVFGGFVVAFILLRAKFHRIYQPKSFTKLLPPEDRPKPVSVFAPRMIWDLIRKDKKFLIKFCGIDGYLFLRYMGILTLTFFFGSLILIVLLPVNAVNGVGHDGFDQLAIQNVDDRNRYFAHAFISWVFYGSILYVIYRELYFYNNMRVVIMSSPLYGTKQSSKSVIFQTATPQFLFKSELRKLFDGVKNVWVLQAPKDLAPLVNKRDQVSMKLENAICKILTQSTKRYLKSPDTFVEGTSWSDYVKKRPTTRSFPIFGKKYDLIDHCKTTLIELNEKILDRQANYEESSPVNSVVVEFISQYHAQLAHQSVAHHMPLHFTPSHIGVEPADINWFNMRLSWWERLVRSWAAVASIIALVIFWSIPVSFVGMISNITYLTN…	XP_002489405.1	5040	863	MTTEVNISTETVLTSLAVNSAVFGGFVVAFILLRAKFHRIYQPKSFTKLLPPEDRPKPVSVFAPRMIWDLIRKDKKFLIKFCGIDGYLFLRYMGILTLTFFFGSLILIVLLPVNAVNGVGHDGFDQLAIQNVDDRNRYFAHAFISWVFYGSILYVIYRELYFYNNMRVVIMSSPLYGTKQSSKSVIFQTATPQFLFKSELRKLFDGVKNVWVLQAPKDLAPLVNKRDQVSMKLENAICKILTQSTKRYLKSPDTFVEGTSWSDYVKKRPTTRSFPIFGKKYDLIDHCKTTLIELNEKILDRQANYEESSPVNSVVVEFISQYHAQLAHQSVAHHMPLHFTPSHIGVEPADINWFNMRLSWWERLVRSWAAVASIIALVIFWSIPVSFVGMISNITYLTN…	CCA36234.1	5291	863	MTTEVNISTETVLTSLAVNSAVFGGFVVAFILLRAKFHRIYQPKSFTKLLPPEDRPKPVSVFAPRMIWDLIRKDKKFLIKFCGIDGYLFLRYMGILTLTFFFGSLILIVLLPVNAVNGVGHDGFDQLAIQNVDDRNRYFAHAFISWVFYGSILYVIYRELYFYNNMRVVIMSSPLYGTKQSSKSVIFQTATPQFLFKSELRKLFDGVKNVWVLQAPKDLAPLVNKRDQVSMKLENAICKILTQSTKRYLKSPDTFVEGTSWSDYVKKRPTTRSFPIFGKKYDLIDHCKTTLIELNEKILDRQANYEESSPVNSVVVEFISQYHAQLAHQSVAHHMPLHFTPSHIGVEPADINWFNMRLSWWERLVRSWAAVASIIALVIFWSIPVSFVGMISNITYLTN…	PP7435_Chr1-0065	5340	864	MTTEVNISTETVLTSLAVNSAVFGGFVVAFILLRAKFHRIYQPKSFTKLLPPEDRPKPVSVFAPRMIWDLIRKDKKFLIKFCGIDGYLFLRYMGILTLTFFFGSLILIVLLPVNAVNGVGHDGFDQLAIQNVDDRNRYFAHAFISWVFYGSILYVIYRELYFYNNMRVVIMSSPLYGTKQSSKSVIFQTATPQFLFKSELRKLFDGVKNVWVLQAPKDLAPLVNKRDQVSMKLENAICKILTQSTKRYLKSPDTFVEGTSWSDYVKKRPTTRSFPIFGKKYDLIDHCKTTLIELNEKILDRQANYEESSPVNSVVVEFISQYHAQLAHQSVAHHMPLHFTPSHIGVEPADINWFNMRLSWWERLVRSWAAVASIIALVIFWSIPVSFVGMISNITYLTN…
GS115_000068-T1	5329	290	MFKRLFSSVQTGSKYSSAYKNYLKLDNGKIGSYMHDIPIEYDQTSGLLNVVVEIPRWTNAKFEISRSLEANPITQDQKDGQLRFVHNLYPNHGFPFNYGAIPQTWEDYTRPSKFVSAYKGDNDPLDIIEVGSKVLEVGQVLRVKVLGSLALIDEGELDWKIITINTEDYHASDVNDIYDIYHVLPGMLENTREWFKNYKKPEGKPSNVFAFNGEFKNHEDTMKVIEECHKNWKALIEGKVTGAKAPKVSNATLEETPGFTTFDEQKLLVKTNAKDEEIPQEVNRLYFFNN	PPA2	NA	NA	AOA66367.1	5064	290	MFKRLFSSVQTGSKYSSAYKNYLKLDNGKIGSYMHDIPIEYDQTSGLLNVVVEIPRWTNAKFEISRSLEANPITQDQKDGQLRFVHNLYPNHGFPFNYGAIPQTWEDYTRPSKFVSAYKGDNDPLDIIEVGSKVLEVGQVLRVKVLGSLALIDEGELDWKIITINTEDYHASDVNDIYDIYHVLPGMLENTREWFKNYKKPEGKPSNVFAFNGEFKNHEDTMKVIEECHKNWKALIEGKVTGAKAPKVSNATLEETPGFTTFDEQKLLVKTNAKDEEIPQEVNRLYFFNN	XP_002489406.1	5040	290	MFKRLFSSVQTGSKYSSAYKNYLKLDNGKIGSYMHDIPIEYDQTSGLLNVVVEIPRWTNAKFEISRSLEANPITQDQKDGQLRFVHNLYPNHGFPFNYGAIPQTWEDYTRPSKFVSAYKGDNDPLDIIEVGSKVLEVGQVLRVKVLGSLALIDEGELDWKIITINTEDYHASDVNDIYDIYHVLPGMLENTREWFKNYKKPEGKPSNVFAFNGEFKNHEDTMKVIEECHKNWKALIEGKVTGAKAPKVSNATLEETPGFTTFDEQKLLVKTNAKDEEIPQEVNRLYFFNN	CCA36235.1	5291	290	MFKRLFSSVQTGSKYSSAYKNYLKLDNGKIGSYMHDIPIEYDQTSGLLNVVVEIPRWTNAKFEISRSLEANPITQDQKDGQLRFVHNLYPNHGFPFNYGAIPQTWEDYTRPSKFVSAYKGDNDPLDIIEVGSKVLEVGQVLRVKVLGSLALIDEGELDWKIITINTEDYHASDVNDIYDIYHVLPGMLENTREWFKNYKKPEGKPSNVFAFNGEFKNHEDTMKVIEECHKNWKALIEGKVTGAKAPKVSNATLEETPGFTTFDEQKLLVKTNAKDEEIPQEVNRLYFFNN	PP7435_Chr1-0066	5340	291	MFKRLFSSVQTGSKYSSAYKNYLKLDNGKIGSYMHDIPIEYDQTSGLLNVVVEIPRWTNAKFEISRSLEANPITQDQKDGQLRFVHNLYPNHGFPFNYGAIPQTWEDYTRPSKFVSAYKGDNDPLDIIEVGSKVLEVGQVLRVKVLGSLALIDEGELDWKIITINTEDYHASDVNDIYDIYHVLPGMLENTREWFKNYKKPEGKPSNVFAFNGEFKNHEDTMKVIEECHKNWKALIEGKVTGAKAPKVSNATLEETPGFTTFDEQKLLVKTNAKDEEIPQEVNRLYFFNN*
GS115_000069-T1	5329	1548	MADDKDSWTFAQAFELFSKSNDASILDSLDTFLKTNSDLLESKSIPFVFHEFKDDELLHLKENVIRGVQYPVPNEKIIKYCITVSRLLNVDVHEVLRICKQNFVDLVIDRNDSITEIIKLVTQEIALIIQLRCLLLQSKRLTINSDDIFDGIFDYLNEYFIKKGYFEEESPYASLIANEKVNVTVQVLNFLAYLSTEYSATKEQVVTWFKIMELSRFASILKRSISNSRLESIQSLLSVITNLILDLNNNYGGLDHYKSYLNDAVSIQQISESLNNTSPSCPIVLYSWSILLHRKYLVLESFPDNPHGQKLLGSLGGLHQLQQQYLQFSKISQDQNVIEKLVRCHKNLYYDAIFTTALGTLVLHYLPYLSLTDQVSQMLNTIFKDCLRNILIKLFQDEY…	NUP188	NA	NA	AOA66796.1	5064	1597	MVSWLKRNALYFSSNFVVSLPLSTFYPLAYVTLERKEKIISKHKHQHQLMADDKDSWTFAQAFELFSKSNDASILDSLDTFLKTNSDLLESKSIPFVFHEFKDDELLHLKENVIRGVQYPVPNEKIIKYCITVSRLLNVDVHEVLRICKQNFVDLVIDRNDSITEIIKLVTQEIALIIQLRCLLLQSKRLTINSDDIFDGIFDYLNEYFIKKGYFEEESPYASLIANEKVNVTVQVLNFLAYLSTEYSATKEQVVTWFKIMELSRFASILKRSISNSRLESIQSLLSVITNLILDLNNNYGGLDHYKSYLNDAVSIQQISESLNNTSPSCPIVLYSWSILLHRKYLVLESFPDNPHGQKLLGSLGGLHQLQQQYLQFSKISQDQNVIEKLVRCHKNLYY…	XP_002489407.1	5040	1548	MADDKDSWTFAQAFELFSKSNDASILDSLDTFLKTNSDLLESKSIPFVFHEFKDDELLHLKENVIRGVQYPVPNEKIIKYCITVSRLLNVDVHEVLRICKQNFVDLVIDRNDSITEIIKLVTQEIALIIQLRCLLLQSKRLTINSDDIFDGIFDYLNEYFIKKGYFEEESPYASLIANEKVNVTVQVLNFLAYLSTEYSATKEQVVTWFKIMELSRFASILKRSISNSRLESIQSLLSVITNLILDLNNNYGGLDHYKSYLNDAVSIQQISESLNNTSPSCPIVLYSWSILLHRKYLVLESFPDNPHGQKLLGSLGGLHQLQQQYLQFSKISQDQNVIEKLVRCHKNLYYDAIFTTALGTLVLHYLPYLSLTDQVSQMLNTIFKDCLRNILIKLFQDEY…	CCA36236.1	5291	1548	MADDKDSWTFAQAFELFSKSNDASILDSLDTFLKTNSDLLESKSIPFVFHEFKDDELLHLKENVIRGVQYPVPNEKIIKYCITVSRLLNVDVHEVLRICKQNFVDLVIDRNDSITEIIKLVTQEIALIIQLRCLLLQSKRLTINSDDIFDGIFDYLNEYFIKKGYFEEESPYASLIANEKVNVTVQVLNFLAYLSTEYSATKEQVVTWFKIMELSRFASILKRSISNSRLESIQSLLSVITNLILDLNNNYGGLDHYKSYLNDAVSIQQISESLNNTSPSCPIVLYSWSILLHRKYLVLESFPDNPHGQKLLGSLGGLHQLQQQYLQFSKISQDQNVIEKLVRCHKNLYYDAIFTTALGTLVLHYLPYLSLTDQVSQMLNTIFKDCLRNILIKLFQDEY…	PP7435_Chr1-0067	5340	1549	MADDKDSWTFAQAFELFSKSNDASILDSLDTFLKTNSDLLESKSIPFVFHEFKDDELLHLKENVIRGVQYPVPNEKIIKYCITVSRLLNVDVHEVLRICKQNFVDLVIDRNDSITEIIKLVTQEIALIIQLRCLLLQSKRLTINSDDIFDGIFDYLNEYFIKKGYFEEESPYASLIANEKVNVTVQVLNFLAYLSTEYSATKEQVVTWFKIMELSRFASILKRSISNSRLESIQSLLSVITNLILDLNNNYGGLDHYKSYLNDAVSIQQISESLNNTSPSCPIVLYSWSILLHRKYLVLESFPDNPHGQKLLGSLGGLHQLQQQYLQFSKISQDQNVIEKLVRCHKNLYYDAIFTTALGTLVLHYLPYLSLTDQVSQMLNTIFKDCLRNILIKLFQDEY…
GS115_000070-T1	5329	865	MEQNTIIPRGEYLQLIENAKGDEPESVLDLRLKFLSIYKFTTQEWNSWLQEMQTENFETVDFYFQLRLKDDSSPSVWLKYIELASNYSTLEEKVTEIFNKALISTQYHYTESQIIWSSYWKFMSEQQNVGADVLDSIYLQRLQIPHFDSQETFNHYSVFVTNNFKEAYDSKMKYASKLFNQSKAISDRLEDFELKLLDAQFQPTSKFWIGYIDSVFRLKKFQHARLLAKSIFERATTNRFDVLAIDIWSHYFNVLNEKDIALHPSSVESFIRQFPEHPTPYQYYFSLTLDARSLLKFRSQAFQFDIFTPSKFLEWKNTACSLLWTELDVLLNSDSSSIPILQDLSMFSELALQNDDVLHSLDRSCVEIYSLLDLLDEARALLRKMTEKFPSQVEIWLFS…	PRP24	NA	NA	AOA65836.1	5064	865	MEQNTIIPRGEYLQLIENAKGDEPESVLDLRLKFLSIYKFTTQEWNSWLQEMQTENFETVDFYFQLRLKDDSSPSVWLKYIELASNYSTLEEKVTEIFNKALISTQYHYTESQIIWSSYWKFMSEQQNVGADVLDSIYLQRLQIPHFDSQETFNHYSVFVTNNFKEAYDSKMKYASKLFNQSKAISDRLEDFELKLLDAQFQPTSKFWIGYIDSVFRLKKFQHARLLAKSIFERATTNRFDVLAIDIWSHYFNVLNEKDIALHPSSVESFIRQFPEHPTPYQYYFSLTLDARSLLKFRSQAFQFDIFTPSKFLEWKNTACSLLWTELDVLLNSDSSSIPILQDLSMFSELALQNDDVLHSLDRSCVEIYSLLDLLDEARALLRKMTEKFPSQVEIWLFS…	XP_002489408.1	5040	865	MEQNTIIPRGEYLQLIENAKGDEPESVLDLRLKFLSIYKFTTQEWNSWLQEMQTENFETVDFYFQLRLKDDSSPSVWLKYIELASNYSTLEEKVTEIFNKALISTQYHYTESQIIWSSYWKFMSEQQNVGADVLDSIYLQRLQIPHFDSQETFNHYSVFVTNNFKEAYDSKMKYASKLFNQSKAISDRLEDFELKLLDAQFQPTSKFWIGYIDSVFRLKKFQHARLLAKSIFERATTNRFDVLAIDIWSHYFNVLNEKDIALHPSSVESFIRQFPEHPTPYQYYFSLTLDARSLLKFRSQAFQFDIFTPSKFLEWKNTACSLLWTELDVLLNSDSSSIPILQDLSMFSELALQNDDVLHSLDRSCVEIYSLLDLLDEARALLRKMTEKFPSQVEIWLFS…	CCA36237.1	5291	865	MEQNTIIPRGEYLQLIENAKGDEPESVLDLRLKFLSIYKFTTQEWNSWLQEMQTENFETVDFYFQLRLKDDSSPSVWLKYIELASNYSTLEEKVTEIFNKALISTQYHYTESQIIWSSYWKFMSEQQNVGADVLDSIYLQRLQIPHFDSQETFNHYSVFVTNNFKEAYDSKMKYASKLFNQSKAISDRLEDFELKLLDAQFQPTSKFWIGYIDSVFRLKKFQHARLLAKSIFERATTNRFDVLAIDIWSHYFNVLNEKDIALHPSSVESFIRQFPEHPTPYQYYFSLTLDARSLLKFRSQAFQFDIFTPSKFLEWKNTACSLLWTELDVLLNSDSSSIPILQDLSMFSELALQNDDVLHSLDRSCVEIYSLLDLLDEARALLRKMTEKFPSQVEIWLFS…	PP7435_Chr1-0068	5340	866	MEQNTIIPRGEYLQLIENAKGDEPESVLDLRLKFLSIYKFTTQEWNSWLQEMQTENFETVDFYFQLRLKDDSSPSVWLKYIELASNYSTLEEKVTEIFNKALISTQYHYTESQIIWSSYWKFMSEQQNVGADVLDSIYLQRLQIPHFDSQETFNHYSVFVTNNFKEAYDSKMKYASKLFNQSKAISDRLEDFELKLLDAQFQPTSKFWIGYIDSVFRLKKFQHARLLAKSIFERATTNRFDVLAIDIWSHYFNVLNEKDIALHPSSVESFIRQFPEHPTPYQYYFSLTLDARSLLKFRSQAFQFDIFTPSKFLEWKNTACSLLWTELDVLLNSDSSSIPILQDLSMFSELALQNDDVLHSLDRSCVEIYSLLDLLDEARALLRKMTEKFPSQVEIWLFS…
GS115_000071-T1	5329	201	MDSKRYLVSYGWKEGEALKKGGLKRPILVKQKRDTKGLGNDINDGEVWWEKLFDVQLKNLEVYNSDKVKFEQKEIKIDKSPLYSMFVQGEGLTGTIGVEEETVQATVRKQIVDLKEIRRKREKAKKSKRKEEKKEKKKAKESKEKKEKKVKKVKKVKKDKNDKKKKKDKKSLKAKLIKETKTKLHKRSSSESAETSKRIKV	TMA23	NA	NA	AOA66746.1	5064	201	MDSKRYLVSYGWKEGEALKKGGLKRPILVKQKRDTKGLGNDINDGEVWWEKLFDVQLKNLEVYNSDKVKFEQKEIKIDKSPLYSMFVQGEGLTGTIGVEEETVQATVRKQIVDLKEIRRKREKAKKSKRKEEKKEKKKAKESKEKKEKKVKKVKKVKKDKNDKKKKKDKKSLKAKLIKETKTKLHKRSSSESAETSKRIKV	XP_002489409.1	5040	161	MDSKRYLVSYGWKEGEALKKGGLKRPILVKQKRDTKGLGNDINDGEVWWEKLFDVQLKNLEVYNSDKVKFEQKEIKIDKSPLYSMFVQGEGLTGTIGVEEETVQATVRKQIVDLKEIRRKREKAKKSKRKEEKKEKKKAKESKEKKEKKVKKVKKVQEGQE	CCA36238.1	5291	201	MDSKRYLVSYGWKEGEALKKGGLKRPILVKQKRDTKGLGNDINDGEVWWEKLFDVQLKNLEVYNSDKVKFEQKEIKIDKSPLYSMFVQGEGLTGTIGVEEETVQATVRKQIVDLKEIRRKREKAKKSKRKEEKKEKKKAKESKEKKEKKVKKVKKVKKDKNDKKKKKDKKSLKAKLIKETKTKLHKRSSSESAETSKRIKV	PP7435_Chr1-0069	5340	202	MDSKRYLVSYGWKEGEALKKGGLKRPILVKQKRDTKGLGNDINDGEVWWEKLFDVQLKNLEVYNSDKVKFEQKEIKIDKSPLYSMFVQGEGLTGTIGVEEETVQATVRKQIVDLKEIRRKREKAKKSKRKEEKKEKKKAKESKEKKEKKVKKVKKVKKDKNDKKKKKDKKSLKAKLIKETKTKLHKRSSSESAETSKRIKV*
GS115_000073-T1	5329	482	MSEEKREAKDAAELLNSLSLNKANDNETQPEAKQEVVETGKTEESIKLESKSEPKTEAEQKEDSNLIKSTYEVKVKLADLQADPDSPLFSVKSFEELGLSPELLKGLYAMKFQKPSKIQEKALPLLLSNPARNMIGQSQSGTGKTAAFSLTMLSRVDESKPVVQAICLSPARELARQTLEVVQQMGKYTKITTQLVVPEAVPRGQPVTANILVGTPGLTLDLIRRKQIDTSNVKVFVLDEADNMLDKQGLGDQCVRVKKFLPQTAQLVLFSATFPDEVRKYAGKFVPNANSLELKHEELNVDGIKQLYMDCDSQEHKFDVLCELYGLLTIGSSIIFVQRKETANMLYKRMKDEGHTVSILHGDLESSERDRLIDDFREGRSKVLITTNVLARGIDIASV…	DBP5	NA	NA	AOA66223.1	5064	482	MSEEKREAKDAAELLNSLSLNKANDNETQPEAKQEVVETGKTEESIKLESKSEPKTEAEQKEDSNLIKSTYEVKVKLADLQADPDSPLFSVKSFEELGLSPELLKGLYAMKFQKPSKIQEKALPLLLSNPARNMIGQSQSGTGKTAAFSLTMLSRVDESKPVVQAICLSPARELARQTLEVVQQMGKYTKITTQLVVPEAVPRGQPVTANILVGTPGLTLDLIRRKQIDTSNVKVFVLDEADNMLDKQGLGDQCVRVKKFLPQTAQLVLFSATFPDEVRKYAGKFVPNANSLELKHEELNVDGIKQLYMDCDSQEHKFDVLCELYGLLTIGSSIIFVQRKETANMLYKRMKDEGHTVSILHGDLESSERDRLIDDFREGRSKVLITTNVLARGIDIASV…	XP_002489410.1	5040	482	MSEEKREAKDAAELLNSLSLNKANDNETQPEAKQEVVETGKTEESIKLESKSEPKTEAEQKEDSNLIKSTYEVKVKLADLQADPDSPLFSVKSFEELGLSPELLKGLYAMKFQKPSKIQEKALPLLLSNPARNMIGQSQSGTGKTAAFSLTMLSRVDESKPVVQAICLSPARELARQTLEVVQQMGKYTKITTQLVVPEAVPRGQPVTANILVGTPGLTLDLIRRKQIDTSNVKVFVLDEADNMLDKQGLGDQCVRVKKFLPQTAQLVLFSATFPDEVRKYAGKFVPNANSLELKHEELNVDGIKQLYMDCDSQEHKFDVLCELYGLLTIGSSIIFVQRKETANMLYKRMKDEGHTVSILHGDLESSERDRLIDDFREGRSKVLITTNVLARGIDIASV…	CCA36239.1	5291	483	MSEVEKREAKDAAELLNSLSLNKANDNETQPEAKQEVVETGKTEESIKLESKSEPKTEAEQKEDSNLIKSTYEVKVKLADLQADPDSPLFSVKSFEELGLSPELLKGLYAMKFQKPSKIQEKALPLLLSNPARNMIGQSQSGTGKTAAFSLTMLSRVDESKPVVQAICLSPARELARQTLEVVQQMGKYTKITTQLVVPEAVPRGQPVTANILVGTPGLTLDLIRRKQIDTSNVKVFVLDEADNMLDKQGLGDQCVRVKKFLPQTAQLVLFSATFPDEVRKYAGKFVPNANSLELKHEELNVDGIKQLYMDCDSQEHKFDVLCELYGLLTIGSSIIFVQRKETANMLYKRMKDEGHTVSILHGDLESSERDRLIDDFREGRSKVLITTNVLARGIDIAS…	PP7435_Chr1-0071	5340	484	MSEVEKREAKDAAELLNSLSLNKANDNETQPEAKQEVVETGKTEESIKLESKSEPKTEAEQKEDSNLIKSTYEVKVKLADLQADPDSPLFSVKSFEELGLSPELLKGLYAMKFQKPSKIQEKALPLLLSNPARNMIGQSQSGTGKTAAFSLTMLSRVDESKPVVQAICLSPARELARQTLEVVQQMGKYTKITTQLVVPEAVPRGQPVTANILVGTPGLTLDLIRRKQIDTSNVKVFVLDEADNMLDKQGLGDQCVRVKKFLPQTAQLVLFSATFPDEVRKYAGKFVPNANSLELKHEELNVDGIKQLYMDCDSQEHKFDVLCELYGLLTIGSSIIFVQRKETANMLYKRMKDEGHTVSILHGDLESSERDRLIDDFREGRSKVLITTNVLARGIDIAS…
GS115_000074-T1	5329	55	MDFSNFAKNEPKKELSKFEQFKETPAYQVGLNVGLFALGVAFIQSSLMDLLAPQI	TOM6	NA	NA	NA	5064	NA	NA	XP_002489412.1	5040	55	MDFSNFAKNEPKKELSKFEQFKETPAYQVGLNVGLFALGVAFIQSSLMDLLAPQI	SCV11758.1	5291	55	MDFSNFAKNEPKKELSKFEQFKETPAYQVGLNVGLFALGVAFIQSSLMDLLAPQI	PP7435_Chr1-1664	5340	55	MDFSNFAKNEPKKELSKFEQFKETPAYQVGLNVGLFALGVAFIQSSLMDLLAPQI
GS115_000075-T1	5329	195	MKVNIRISGGTSFSVTVPDNSTVQDLRTAALVAAPIDLISTRSQTPYKLVYSGKKLDLADTLTSLGVTDASTVFMVSSDTNTHSPILTPAELSAPHTNNPPALSSTVKDETGATTTTKITKVRRKSSNKRRCSYLNCMSAPLRMVGDCVHCQGKFCSKHRLLENHHCTELQTCKEQMHERNANKLTSEQTIASKV	TMC1	NA	NA	AOA65637.1	5064	195	MKVNIRISGGTSFSVTVPDNSTVQDLRTAALVAAPIDLISTRSQTPYKLVYSGKKLDLADTLTSLGVTDASTVFMVSSDTNTHSPILTPAELSAPHTNNPPALSSTVKDETGATTTTKITKVRRKSSNKRRCSYLNCMSAPLRMVGDCVHCQGKFCSKHRLLENHHCTELQTCKEQMHERNANKLTSEQTIASKV	XP_002489413.1	5040	195	MKVNIRISGGTSFSVTVPDNSTVQDLRTAALVAAPIDLISTRSQTPYKLVYSGKKLDLADTLTSLGVTDASTVFMVSSDTNTHSPILTPAELSAPHTNNPPALSSTVKDETGATTTTKITKVRRKSSNKRRCSYLNCMSAPLRMVGDCVHCQGKFCSKHRLLENHHCTELQTCKEQMHERNANKLTSEQTIASKV	CCA36240.1	5291	195	MKVNIRISGGTSFSVTVPDNSTVQDLRTAALVAAPIDLISTRSQTPYKLVYSGKKLDLADTLTSLGVTDASTVFMVSSDTNTHSPILTPAELSAPHTNNPPALSSTVKDETGATTTTKITKVRRKSSNKRRCSYLNCMSAPLRMVGDCVHCQGKFCSKHRLLENHHCTELQTCKEQMHERNANKLTSEQTIASKV	PP7435_Chr1-0072	5340	196	MKVNIRISGGTSFSVTVPDNSTVQDLRTAALVAAPIDLISTRSQTPYKLVYSGKKLDLADTLTSLGVTDASTVFMVSSDTNTHSPILTPAELSAPHTNNPPALSSTVKDETGATTTTKITKVRRKSSNKRRCSYLNCMSAPLRMVGDCVHCQGKFCSKHRLLENHHCTELQTCKEQMHERNANKLTSEQTIASKV*
GS115_000076-T1	5329	245	MPIDVLAANESIWPFHRYSKAEIANLAIPVDSSHIYGPSAKPFDCILIFNDPRDMGADIQIVADLLNSHGGYMGTKRHDKGEVPSVPILFSNNDFFWANDYPQPRFGQGAFKIAVDAIYNKINGTEKMQSMVFGKPEKVSYDYAHHVLIDWRNWLGGKREPASAPVLGRTPERSPFREIYMIGDNPASDIEGGNRAHWNTVLVRTGVFQDHDLVHDTENLIARPSHGVFDNVEAAVRGVLEDVNN	YKR070W	353	MIGKRFFQTTSKKIAFAFDIDGVLFRGKKPIAGASDALKLLNRNKIPYILLTNGGGFSERARTEFISSKLDVDVSPLQIIQSHTPYKSLVNKYSRILAVGTPSVRGVAEGYGFQDVVHQTDIVRYNRDIAPFSGLSDEQVMEYSRDIPDLTTKKFDAVLVFNDPHDWAADIQIISDAINSENGMLNTLRNEKSGKPSIPIYFSNQDLLWANPYKLNRFGQGAFRLLVRRLYLELNGEPLQDYTLGKPTKLTYDFAHHVLIDWEKRLSGKIGQSVKQKLPLLGTKPSTSPFHAVFMVGDNPASDIIGAQNYGWNSCLVKTGVYNEGDDLKECKPTLIVNDVFDAVTKTLEKYA*	AOA66221.1	5064	376	MFSNSIRNFPARRFAKFARSLSDIGFCFDIDGVLLKGKKAIPGAANTLRYLQSEKVPFVLFTNGGGVSEESRSHFISKTLGVDISPRQIILSHTPFRALAQDERLNRVLVVGGPGDSARHVAQEYGFREVLMPIDVLAANESIWPFHRYSKAEIANLAIPVDSSHIYGPSAKPFDCILIFNDPRDMGADIQIVADLLNSHGGYMGTKRHDKGEVPSVPILFSNNDFFWANDYPQPRFGQGAFKIAVDAIYNKINGTEKMQSMVFGKPEKVSYDYAHHVLIDWRNWLGGKREPASAPVLGRTPERSPFREIYMIGDNPASDIEGGNRAHWNTVLVRTGVFQDHDLVHDTENLIARPSHGVFDNVEAAVRGVLEDVNN	XP_002489414.1	5040	376	MFSNSIRNFPARRFAKFARSLSDIGFCFDIDGVLLKGKKAIPGAANTLRYLQSEKVPFVLFTNGGGVSEESRSHFISKTLGVDISPRQIILSHTPFRALAQDERLNRVLVVGGPGDSARHVAQEYGFREVLMPIDVLAANESIWPFHRYSKAEIANLAIPVDSSHIYGPSAKPFDCILIFNDPRDMGADIQIVADLLNSHGGYMGTKRHDKGEVPSVPILFSNNDFFWANDYPQPRFGQGAFKIAVDAIYNKINGTEKMQSMVFGKPEKVSYDYAHHVLIDWRNWLGGKREPASAPVLGRTPERSPFREIYMIGDNPASDIEGGNRAHWNTVLVRTGVFQDHDLVHDTENLIARPSHGVFDNVEAAVRGVLEDVNN	CCA36241.1	5291	376	MFSNSIRNFPARRFAKFARSLSDIGFCFDIDGVLLKGKKAIPGAANTLRYLQSEKVPFVLFTNGGGVSEESRSHFISKTLGVDISPRQIILSHTPFRALAQDERLNRVLVVGGPGDSARHVAQEYGFREVLMPIDVLAANESIWPFHRYSKAEIANLAIPVDSSHIYGPSAKPFDCILIFNDPRDMGADIQIVADLLNSHGGYMGTKRHDKGEVPSVPILFSNNDFFWANDYPQPRFGQGAFKIAVDAIYNKINGTEKMQSMVFGKPEKVSYDYAHHVLIDWRNWLGGKREPASAPVLGRTPERSPFREIYMIGDNPASDIEGGNRAHWNTVLVRTGVFQDHDLVHDTENLIARPSHGVFDNVEAAVRGVLEDVNN	PP7435_Chr1-0073	5340	377	MFSNSIRNFPARRFAKFARSLSDIGFCFDIDGVLLKGKKAIPGAANTLRYLQSEKVPFVLFTNGGGVSEESRSHFISKTLGVDISPRQIILSHTPFRALAQDERLNRVLVVGGPGDSARHVAQEYGFREVLMPIDVLAANESIWPFHRYSKAEIANLAIPVDSSHIYGPSAKPFDCILIFNDPRDMGADIQIVADLLNSHGGYMGTKRHDKGEVPSVPILFSNNDFFWANDYPQPRFGQGAFKIAVDAIYNKINGTEKMQSMVFGKPEKVSYDYAHHVLIDWRNWLGGKREPASAPVLGRTPERSPFREIYMIGDNPASDIEGGNRAHWNTVLVRTGVFQDHDLVHDTENLIARPSHGVFDNVEAAVRGVLEDVNN*
GS115_000078-T1	5329	542	MAKLLLADNCQGQIHLVVGLEHLNLCVSRVKTILEAGATPVLVSPQKSTMLDSLQDLATQGTLKVVDQTFSISQLTQLGRDEVDNVVDKVFVVLDSQYAQLKKDISAHCRRLRIPVSVVDSPELCSFTLLSTYSNADFQLGVTTNGKGCKLASRIKRELVSTLPSNIDKVCENIGNLRHRIQQEDDDQVEEIYNRLQLLGEDEDDAIQTSRLNQLVEEFNMTKEQKKLQRTRWLSQLVEYYPLGKLAEVSVDDLSAAYHESSNNVEIAQNGTFDHAKKGSISLVGAGPGAVSLLTLGALSEIYSADLILADKLVPTQVLDLIPRRTEVFIARKFPGNAEAAQQELLSKGLAALDAGKKVIRLKQGDPYIFGRGGEEYLFFESQGYRPLVLPGITSALAA…	MET1	NA	NA	AOA65905.1	5064	542	MAKLLLADNCQGQIHLVVGLEHLNLCVSRVKTILEAGATPVLVSPQKSTMLDSLQDLATQGTLKVVDQTFSISQLTQLGRDEVDNVVDKVFVVLDSQYAQLKKDISAHCRRLRIPVSVVDSPELCSFTLLSTYSNADFQLGVTTNGKGCKLASRIKRELVSTLPSNIDKVCENIGNLRHRIQQEDDDQVEEIYNRLQLLGEDEDDAIQTSRLNQLVEEFNMTKEQKKLQRTRWLSQLVEYYPLGKLAEVSVDDLSAAYHESSNNVEIAQNGTFDHAKKGSISLVGAGPGAVSLLTLGALSEIYSADLILADKLVPTQVLDLIPRRTEVFIARKFPGNAEAAQQELLSKGLAALDAGKKVIRLKQGDPYIFGRGGEEYLFFESQGYRPLVLPGITSALAA…	XP_002489415.1	5040	542	MAKLLLADNCQGQIHLVVGLEHLNLCVSRVKTILEAGATPVLVSPQKSTMLDSLQDLATQGTLKVVDQTFSISQLTQLGRDEVDNVVDKVFVVLDSQYAQLKKDISAHCRRLRIPVSVVDSPELCSFTLLSTYSNADFQLGVTTNGKGCKLASRIKRELVSTLPSNIDKVCENIGNLRHRIQQEDDDQVEEIYNRLQLLGEDEDDAIQTSRLNQLVEEFNMTKEQKKLQRTRWLSQLVEYYPLGKLAEVSVDDLSAAYHESSNNVEIAQNGTFDHAKKGSISLVGAGPGAVSLLTLGALSEIYSADLILADKLVPTQVLDLIPRRTEVFIARKFPGNAEAAQQELLSKGLAALDAGKKVIRLKQGDPYIFGRGGEEYLFFESQGYRPLVLPGITSALAA…	CCA36242.1	5291	542	MAKLLLADNCQGQIHLVVGLEHLNLCVSRVKTILEAGATPVLVSPQKSTMLDSLQDLATQGTLKVVDQTFSISQLTQLGRDEVDNVVDKVFVVLDSQYAQLKKDISAHCRRLRIPVSVVDSPELCSFTLLSTYSNADFQLGVTTNGKGCKLASRIKRELVSTLPSNIDKVCENIGNLRHRIQQEDDDQVEEIYNRLQLLGEDEDDAIQTSRLNQLVEEFNMTKEQKKLQRTRWLSQLVEYYPLGKLAEVSVDDLSAAYHESSNNVEIAQNGTFDHAKKGSISLVGAGPGAVSLLTLGALSEIYSADLILADKLVPTQVLDLIPRRTEVFIARKFPGNAEAAQQELLSKGLAALDAGKKVIRLKQGDPYIFGRGGEEYLFFESQGYRPLVLPGITSALAA…	PP7435_Chr1-0075	5340	543	MAKLLLADNCQGQIHLVVGLEHLNLCVSRVKTILEAGATPVLVSPQKSTMLDSLQDLATQGTLKVVDQTFSISQLTQLGRDEVDNVVDKVFVVLDSQYAQLKKDISAHCRRLRIPVSVVDSPELCSFTLLSTYSNADFQLGVTTNGKGCKLASRIKRELVSTLPSNIDKVCENIGNLRHRIQQEDDDQVEEIYNRLQLLGEDEDDAIQTSRLNQLVEEFNMTKEQKKLQRTRWLSQLVEYYPLGKLAEVSVDDLSAAYHESSNNVEIAQNGTFDHAKKGSISLVGAGPGAVSLLTLGALSEIYSADLILADKLVPTQVLDLIPRRTEVFIARKFPGNAEAAQQELLSKGLAALDAGKKVIRLKQGDPYIFGRGGEEYLFFESQGYRPLVLPGITSALAA…
GS115_000079-T1	5329	438	MAPPKRPLGLGKSAQKKKQKTDEDGVAESGSSANASELTVELNEEVDADDEVSQLFALWKTFLGAEKDNELVLNGIIHECDRLLRNSQTEKNKYKLNGEFHAIYALALNELAFFHAAKENDVKPYFDEALERIDLGLSHSKEDPRLLFSKAHIIFNRVPLEYISKMTPESSSEGYPNILEVLDDALKSYEAAQNEAIKTERFELFDQETFRVLDSLDDLLSIIDDFGKKKSSDEGIDSEDEEELGFDEDEDSLQLSESHPLKPLGESEKYDIWWRTQTIEFLKNLEKLAQKSDIILKDSSLPIGNLHRDVCKKLGQSYLLEAEEPSAIFTTLEYDSDVEDKEDGINGLQADQARDIAIQLVTEAIQYLEKAEYSDDPKSWADVAEAYVTLGNLHSVDSR…	ETT1	NA	NA	AOA66263.1	5064	438	MAPPKRPLGLGKSAQKKKQKTDEDGVAESGSSANASELTVELNEEVDADDEVSQLFALWKTFLGAEKDNELVLNGIIHECDRLLRNSQTEKNKYKLNGEFHAIYALALNELAFFHAAKENDVKPYFDEALERIDLGLSHSKEDPRLLFSKAHIIFNRVPLEYISKMTPESSSEGYPNILEVLDDALKSYEAAQNEAIKTERFELFDQETFRVLDSLDDLLSIIDDFGKKKSSDEGIDSEDEEELGFDEDEDSLQLSESHPLKPLGESEKYDIWWRTQTIEFLKNLEKLAQKSDIILKDSSLPIGNLHRDVCKKLGQSYLLEAEEPSAIFTTLEYDSDVEDKEDGINGLQADQARDIAIQLVTEAIQYLEKAEYSDDPKSWADVAEAYVTLGNLHSVDSR…	XP_002489416.1	5040	438	MAPPKRPLGLGKSAQKKKQKTDEDGVAESGSSANASELTVELNEEVDADDEVSQLFALWKTFLGAEKDNELVLNGIIHECDRLLRNSQTEKNKYKLNGEFHAIYALALNELAFFHAAKENDVKPYFDEALERIDLGLSHSKEDPRLLFSKAHIIFNRVPLEYISKMTPESSSEGYPNILEVLDDALKSYEAAQNEAIKTERFELFDQETFRVLDSLDDLLSIIDDFGKKKSSDEGIDSEDEEELGFDEDEDSLQLSESHPLKPLGESEKYDIWWRTQTIEFLKNLEKLAQKSDIILKDSSLPIGNLHRDVCKKLGQSYLLEAEEPSAIFTTLEYDSDVEDKEDGINGLQADQARDIAIQLVTEAIQYLEKAEYSDDPKSWADVAEAYVTLGNLHSVDSR…	CCA36243.1	5291	438	MAPPKRPLGLGKSAQKKKQKTDEDGVAESGSSANASELTVELNEEVDADDEVSQLFALWKTFLGAEKDNELVLNGIIHECDRLLRNSQTEKNKYKLNGEFHAIYALALNELAFFHAAKENDVKPYFDEALERIDLGLSHSKEDPRLLFSKAHIIFNRVPLEYISKMTPESSSEGYPNILEVLDDALKSYEAAQNEAIKTERFELFDQETFRVLDSLDDLLSIIDDFGKKKSSDEGIDSEDEEELGFDEDEDSLQLSESHPLKPLGESEKYDIWWRTQTIEFLKNLEKLAQKSDIILKDSSLPIGNLHRDVCKKLGQSYLLEAEEPSAIFTTLEYDSDVEDKEDGINGLQADQARDIAIQLVTEAIQYLEKAEYSDDPKSWADVAEAYVTLGNLHSVDSR…	PP7435_Chr1-0076	5340	439	MAPPKRPLGLGKSAQKKKQKTDEDGVAESGSSANASELTVELNEEVDADDEVSQLFALWKTFLGAEKDNELVLNGIIHECDRLLRNSQTEKNKYKLNGEFHAIYALALNELAFFHAAKENDVKPYFDEALERIDLGLSHSKEDPRLLFSKAHIIFNRVPLEYISKMTPESSSEGYPNILEVLDDALKSYEAAQNEAIKTERFELFDQETFRVLDSLDDLLSIIDDFGKKKSSDEGIDSEDEEELGFDEDEDSLQLSESHPLKPLGESEKYDIWWRTQTIEFLKNLEKLAQKSDIILKDSSLPIGNLHRDVCKKLGQSYLLEAEEPSAIFTTLEYDSDVEDKEDGINGLQADQARDIAIQLVTEAIQYLEKAEYSDDPKSWADVAEAYVTLGNLHSVDSR…
GS115_000080-T1	5329	190	MSKPYKLIGEDVYKNRTEKINSELFTLTYGSVVAQLCRDYNNDYKKVNEQLESMGYNIGIRLIEEFLAKTNFGRCINFKETAEIISKVGFKMFLNTTPTVDNFSADGKQFNLILEDNPLAEFVELPDDNKAVKELWYSNVLVGVLKGALQMVQLDVDVSFVKDILRGDPSTEIKLRLNKILKDEIPAGED	BET3	NA	NA	NA	5064	NA	NA	XP_002489417.1	5040	190	MSKPYKLIGEDVYKNRTEKINSELFTLTYGSVVAQLCRDYNNDYKKVNEQLESMGYNIGIRLIEEFLAKTNFGRCINFKETAEIISKVGFKMFLNTTPTVDNFSADGKQFNLILEDNPLAEFVELPDDNKAVKELWYSNVLVGVLKGALQMVQLDVDVSFVKDILRGDPSTEIKLRLNKILKDEIPAGED	CCA36244.1	5291	190	MSKPYKLIGEDVYKNRTEKINSELFTLTYGSVVAQLCRDYNNDYKKVNEQLESMGYNIGIRLIEEFLAKTNFGRCINFKETAEIISKVGFKMFLNTTPTVDNFSADGKQFNLILEDNPLAEFVELPDDNKAVKELWYSNVLVGVLKGALQMVQLDVDVSFVKDILRGDPSTEIKLRLNKILKDEIPAGED	PP7435_Chr1-0077	5340	191	MSKPYKLIGEDVYKNRTEKINSELFTLTYGSVVAQLCRDYNNDYKKVNEQLESMGYNIGIRLIEEFLAKTNFGRCINFKETAEIISKVGFKMFLNTTPTVDNFSADGKQFNLILEDNPLAEFVELPDDNKAVKELWYSNVLVGVLKGALQMVQLDVDVSFVKDILRGDPSTEIKLRLNKILKDEIPAGED*
GS115_000081-T1	5329	682	MTASGYANFIYDLFAWTFLIIFDIFFRDVKTRGAFNIPSQGPVILVVAPHSNQFVDPLMVLIQTKKSTGRRISFLMAAAYYRKKFIGDLARLTRVIPVERAQDGLKPASGTIHYADFEKDPCLIEGTDTKFTQECEAKGLIGLPRSGGFGKIAEVLSDTLLRLHKPFSSDRAIKIIKGSTTYKTAPKIDNSMVFKHVFDHLHSGGILGIFPEGGSHDRTELLPLQPGVALMALGALAENSEQPITIVPCGLNYFHPNKFRSRAVVEYGSPIVVGEEQARAYKEDSRKAVAELLKTISTGLKTVTVQCEDYETLMILQAARRLYQYPKKKIPLPLVVQMNRNLTIGYTKFKDLPEIVHLKNSVQTYNYRLNNLGLKDHQVQTVKFKPFKAVALLAYRLVK…	GPT2	NA	NA	AOA65655.1	5064	682	MTASGYANFIYDLFAWTFLIIFDIFFRDVKTRGAFNIPSQGPVILVVAPHSNQFVDPLMVLIQTKKSTGRRISFLMAAAYYRKKFIGDLARLTRVIPVERAQDGLKPASGTIHYADFEKDPCLIEGTDTKFTQECEAKGLIGLPRSGGFGKIAEVLSDTLLRLHKPFSSDRAIKIIKGSTTYKTAPKIDNSMVFKHVFDHLHSGGILGIFPEGGSHDRTELLPLQPGVALMALGALAENSEQPITIVPCGLNYFHPNKFRSRAVVEYGSPIVVGEEQARAYKEDSRKAVAELLKTISTGLKTVTVQCEDYETLMILQAARRLYQYPKKKIPLPLVVQMNRNLTIGYTKFKDLPEIVHLKNSVQTYNYRLNNLGLKDHQVQTVKFKPFKAVALLAYRLVK…	XP_002489418.1	5040	682	MTASGYANFIYDLFAWTFLIIFDIFFRDVKTRGAFNIPSQGPVILVVAPHSNQFVDPLMVLIQTKKSTGRRISFLMAAAYYRKKFIGDLARLTRVIPVERAQDGLKPASGTIHYADFEKDPCLIEGTDTKFTQECEAKGLIGLPRSGGFGKIAEVLSDTLLRLHKPFSSDRAIKIIKGSTTYKTAPKIDNSMVFKHVFDHLHSGGILGIFPEGGSHDRTELLPLQPGVALMALGALAENSEQPITIVPCGLNYFHPNKFRSRAVVEYGSPIVVGEEQARAYKEDSRKAVAELLKTISTGLKTVTVQCEDYETLMILQAARRLYQYPKKKIPLPLVVQMNRNLTIGYTKFKDLPEIVHLKNSVQTYNYRLNNLGLKDHQVQTVKFKPFKAVALLAYRLVK…	CCA36245.1	5291	682	MTASGYANFIYDLFAWTFLIIFDIFFRDVKTRGAFNIPSQGPVILVVAPHSNQFVDPLMVLIQTKKSTGRRISFLMAAAYYRKKFIGDLARLTRVIPVERAQDGLKPASGTIHYADFEKDPCLIEGTDTKFTQECEAKGLIGLPRSGGFGKIAEVLSDTLLRLHKPFSSDRAIKIIKGSTTYKTAPKIDNSMVFKHVFDHLHSGGILGIFPEGGSHDRTELLPLQPGVALMALGALAENSEQPITIVPCGLNYFHPNKFRSRAVVEYGSPIVVGEEQARAYKEDSRKAVAELLKTISTGLKTVTVQCEDYETLMILQAARRLYQYPKKKIPLPLVVQMNRNLTIGYTKFKDLPEIVHLKNSVQTYNYRLNNLGLKDHQVQTVKFKPFKAVALLAYRLVK…	PP7435_Chr1-0078	5340	683	MTASGYANFIYDLFAWTFLIIFDIFFRDVKTRGAFNIPSQGPVILVVAPHSNQFVDPLMVLIQTKKSTGRRISFLMAAAYYRKKFIGDLARLTRVIPVERAQDGLKPASGTIHYADFEKDPCLIEGTDTKFTQECEAKGLIGLPRSGGFGKIAEVLSDTLLRLHKPFSSDRAIKIIKGSTTYKTAPKIDNSMVFKHVFDHLHSGGILGIFPEGGSHDRTELLPLQPGVALMALGALAENSEQPITIVPCGLNYFHPNKFRSRAVVEYGSPIVVGEEQARAYKEDSRKAVAELLKTISTGLKTVTVQCEDYETLMILQAARRLYQYPKKKIPLPLVVQMNRNLTIGYTKFKDLPEIVHLKNSVQTYNYRLNNLGLKDHQVQTVKFKPFKAVALLAYRLVK…
GS115_000082-T1	5329	343	MYNAFDSSRGNQGKQANGNPYGQYGYNQPSVPQPVGQNYASHQPSVSQQQYQNEPFSQQTYPPQQPQQHQQQQHQLPQTAPQGGAQQQPFQNFFQDPSSAMGLQFSQTALNASQQYMQQNFNSIMHTQDIKYYFQVSNSYVVRKLGLILFPYRTKTWTRIYHNATPVGGPGSTGQEIYAPATEDINAPDLYIPLMSFLSYILVWSVFAGIHGDFHPELLGYAASKTLALQLLDLVLLKFCIYILSVDAKLWDLVAYSGYKFVAVLVILLIKNIFALQSRAANYSVYFVFAFSLGFFLMRSLRYVVLSTGIRAQQVNISQTKYRTNFLFVYSFVFQGLLVFFMT	YIF1	NA	NA	AOA65482.1	5064	343	MYNAFDSSRGNQGKQANGNPYGQYGYNQPSVPQPVGQNYASHQPSVSQQQYQNEPFSQQTYPPQQPQQHQQQQHQLPQTAPQGGAQQQPFQNFFQDPSSAMGLQFSQTALNASQQYMQQNFNSIMHTQDIKYYFQVSNSYVVRKLGLILFPYRTKTWTRIYHNATPVGGPGSTGQEIYAPATEDINAPDLYIPLMSFLSYILVWSVFAGIHGDFHPELLGYAASKTLALQLLDLVLLKFCIYILSVDAKLWDLVAYSGYKFVAVLVILLIKNIFALQSRAANYSVYFVFAFSLGFFLMRSLRYVVLSTGIRAQQVNISQTKYRTNFLFVYSFVFQGLLVFFMT	XP_002489419.1	5040	343	MYNAFDSSRGNQGKQANGNPYGQYGYNQPSVPQPVGQNYASHQPSVSQQQYQNEPFSQQTYPPQQPQQHQQQQHQLPQTAPQGGAQQQPFQNFFQDPSSAMGLQFSQTALNASQQYMQQNFNSIMHTQDIKYYFQVSNSYVVRKLGLILFPYRTKTWTRIYHNATPVGGPGSTGQEIYAPATEDINAPDLYIPLMSFLSYILVWSVFAGIHGDFHPELLGYAASKTLALQLLDLVLLKFCIYILSVDAKLWDLVAYSGYKFVAVLVILLIKNIFALQSRAANYSVYFVFAFSLGFFLMRSLRYVVLSTGIRAQQVNISQTKYRTNFLFVYSFVFQGLLVFFMT	CCA36246.1	5291	343	MYNAFDSSRGNQGKQANGNPYGQYGYNQPSVPQPVGQNYASHQPSVSQQQYQNEPFSQQTYPPQQPQQHQQQQHQLPQTAPQGGAQQQPFQNFFQDPSSAMGLQFSQTALNASQQYMQQNFNSIMHTQDIKYYFQVSNSYVVRKLGLILFPYRTKTWTRIYHNATPVGGPGSTGQEIYAPATEDINAPDLYIPLMSFLSYILVWSVFAGIHGDFHPELLGYAASKTLALQLLDLVLLKFCIYILSVDAKLWDLVAYSGYKFVAVLVILLIKNIFALQSRAANYSVYFVFAFSLGFFLMRSLRYVVLSTGIRAQQVNISQTKYRTNFLFVYSFVFQGLLVFFMT	PP7435_Chr1-0079	5340	344	MYNAFDSSRGNQGKQANGNPYGQYGYNQPSVPQPVGQNYASHQPSVSQQQYQNEPFSQQTYPPQQPQQHQQQQHQLPQTAPQGGAQQQPFQNFFQDPSSAMGLQFSQTALNASQQYMQQNFNSIMHTQDIKYYFQVSNSYVVRKLGLILFPYRTKTWTRIYHNATPVGGPGSTGQEIYAPATEDINAPDLYIPLMSFLSYILVWSVFAGIHGDFHPELLGYAASKTLALQLLDLVLLKFCIYILSVDAKLWDLVAYSGYKFVAVLVILLIKNIFALQSRAANYSVYFVFAFSLGFFLMRSLRYVVLSTGIRAQQVNISQTKYRTNFLFVYSFVFQGLLVFFMT*
GS115_000083-T1	5329	2206	MSSKSQFKGSTSARFVKNSGNNSQPYQRRSEEELLSNFNNENAHTKLSLVQEADQIDSVFGFDRYESGPKKVGWLINMHTTTIPSEDLLQGYSGVDYYFLDEEGGGFKVTKQYDPYFFVICKKSYESEVEEYLRKQLEGLLKKASRVEKDDLSLPNHLIGLKRTLIQLSFHNISNLLEARRIIAPIVKQNQLFKEQRDVYNSDLNYNLLNEEEDLDFNTESKSKPLDIAHCLEDIREYDVPYHVRVSIDNNYRIGKWYTLEATDSAQVSFTEMKDKIAFADPVILAFDIETTKAPLKFPDSSIDQIMMISYMIDGEGFLITNREIINAEIEDFEYTPKPEYPGLFTIFNEPDEKALIERFFEHIREVRPTVIATFNGDFFDWPFVEKRAFFHGIDMFRE…	POL2	NA	NA	AOA66508.1	5064	2206	MSSKSQFKGSTSARFVKNSGNNSQPYQRRSEEELLSNFNNENAHTKLSLVQEADQIDSVFGFDRYESGPKKVGWLINMHTTTIPSEDLLQGYSGVDYYFLDEEGGGFKVTKQYDPYFFVICKKSYESEVEEYLRKQLEGLLKKASRVEKDDLSLPNHLIGLKRTLIQLSFHNISNLLEARRIIAPIVKQNQLFKEQRDVYNSDLNYNLLNEEEDLDFNTESKSKPLDIAHCLEDIREYDVPYHVRVSIDNNYRIGKWYTLEATDSAQVSFTEMKDKIAFADPVILAFDIETTKAPLKFPDSSIDQIMMISYMIDGEGFLITNREIINAEIEDFEYTPKPEYPGLFTIFNEPDEKALIERFFEHIREVRPTVIATFNGDFFDWPFVEKRAFFHGIDMFRE…	XP_002489420.1	5040	2206	MSSKSQFKGSTSARFVKNSGNNSQPYQRRSEEELLSNFNNENAHTKLSLVQEADQIDSVFGFDRYESGPKKVGWLINMHTTTIPSEDLLQGYSGVDYYFLDEEGGGFKVTKQYDPYFFVICKKSYESEVEEYLRKQLEGLLKKASRVEKDDLSLPNHLIGLKRTLIQLSFHNISNLLEARRIIAPIVKQNQLFKEQRDVYNSDLNYNLLNEEEDLDFNTESKSKPLDIAHCLEDIREYDVPYHVRVSIDNNYRIGKWYTLEATDSAQVSFTEMKDKIAFADPVILAFDIETTKAPLKFPDSSIDQIMMISYMIDGEGFLITNREIINAEIEDFEYTPKPEYPGLFTIFNEPDEKALIERFFEHIREVRPTVIATFNGDFFDWPFVEKRAFFHGIDMFRE…	CCA36248.1	5291	1789	MDCYRWVKRDSYLPQGSQGLKAVTTVKLGYNPTELDPELMTPYAYEKPQLLAEYSVSDAVATYYLYYKYVHPFVFSLCTIIPLNPDEVLRKGTGTLCEMLLMVQAYENNILLPNKHTDPLERFYEGHLIESETYVGGHVESLEAGVFRSDISTDFRIDPTAIDEILSTLDQSLKFSIEVESKKQLKDITNYDEIYDKIKGELLELKNNPKRHEAPLIYHVDVASMYPNIMTTNRLQPDSMKTDQDCAECDFNRPGKTCDRRLLWAWRGEFYPADYSEYKMIEHALSNDTFAPDKPWLPRKTFDQLSHIQRAALVKSNLSEYSRKVYHRIKQTKTIEKEAIVCQRENPFYVNTVRSFRDRRYEFKGLAKVWKGKASKIPKDDRHSLDEAKKMIVLYDSLQ…	PP7435_Chr1-0081	5340	1790	MDCYRWVKRDSYLPQGSQGLKAVTTVKLGYNPTELDPELMTPYAYEKPQLLAEYSVSDAVATYYLYYKYVHPFVFSLCTIIPLNPDEVLRKGTGTLCEMLLMVQAYENNILLPNKHTDPLERFYEGHLIESETYVGGHVESLEAGVFRSDISTDFRIDPTAIDEILSTLDQSLKFSIEVESKKQLKDITNYDEIYDKIKGELLELKNNPKRHEAPLIYHVDVASMYPNIMTTNRLQPDSMKTDQDCAECDFNRPGKTCDRRLLWAWRGEFYPADYSEYKMIEHALSNDTFAPDKPWLPRKTFDQLSHIQRAALVKSNLSEYSRKVYHRIKQTKTIEKEAIVCQRENPFYVNTVRSFRDRRYEFKGLAKVWKGKASKIPKDDRHSLDEAKKMIVLYDSLQ…
GS115_000084-T1	5329	463	MFRDPQWQLLKCFLGDDVSFNNVILQGGSGVGKSFLLNKFLETKADSIIIQIDCETCLSTEMIMQRILNCIYELDFDFKGKYTAGEVRQTNPASTCHDINSFIDTIVQVIENGLHKPIFIILEKLDECLEDTESFLLALTKEAEVDECLNSVHFVEVISTLIPEKLATIGIPTIYFPNYTLEETKEILKIMKQTTLENQLLQESKAKLEKNAPIDEQVKNFTDEQLVSTTILKSQQQFITTFLGIVVDSFYFVLASDLKELEKIVDKIWVQFKGPLIETNGRIVMGKSDAISVFRQFKSLFRPEYAIPCSVLNEEEGKALLDDDLFNLSLYDKYILLASYLASFNDPRNDLIFFSKFRDARFDKRKKPMLKKKSVKTLTPNAFSLERLLAILHAIYESE…	ORC5	NA	NA	AOA65957.1	5064	463	MFRDPQWQLLKCFLGDDVSFNNVILQGGSGVGKSFLLNKFLETKADSIIIQIDCETCLSTEMIMQRILNCIYELDFDFKGKYTAGEVRQTNPASTCHDINSFIDTIVQVIENGLHKPIFIILEKLDECLEDTESFLLALTKEAEVDECLNSVHFVEVISTLIPEKLATIGIPTIYFPNYTLEETKEILKIMKQTTLENQLLQESKAKLEKNAPIDEQVKNFTDEQLVSTTILKSQQQFITTFLGIVVDSFYFVLASDLKELEKIVDKIWVQFKGPLIETNGRIVMGKSDAISVFRQFKSLFRPEYAIPCSVLNEEEGKALLDDDLFNLSLYDKYILLASYLASFNDPRNDLIFFSKFRDARFDKRKKPMLKKKSVKTLTPNAFSLERLLAILHAIYESE…	XP_002489421.1	5040	463	MFRDPQWQLLKCFLGDDVSFNNVILQGGSGVGKSFLLNKFLETKADSIIIQIDCETCLSTEMIMQRILNCIYELDFDFKGKYTAGEVRQTNPASTCHDINSFIDTIVQVIENGLHKPIFIILEKLDECLEDTESFLLALTKEAEVDECLNSVHFVEVISTLIPEKLATIGIPTIYFPNYTLEETKEILKIMKQTTLENQLLQESKAKLEKNAPIDEQVKNFTDEQLVSTTILKSQQQFITTFLGIVVDSFYFVLASDLKELEKIVDKIWVQFKGPLIETNGRIVMGKSDAISVFRQFKSLFRPEYAIPCSVLNEEEGKALLDDDLFNLSLYDKYILLASYLASFNDPRNDLIFFSKFRDARFDKRKKPMLKKKSVKTLTPNAFSLERLLAILHAIYESE…	CCA36249.1	5291	463	MFRDPQWQLLKCFLGDDVSFNNVILQGGSGVGKSFLLNKFLETKADSIIIQIDCETCLSTEMIMQRILNCIYELDFDFKGKYTAGEVRQTNPASTCHDINSFIDTIVQVIENGLHKPIFIILEKLDECLEDTESFLLALTKEAEVDECLNSVHFVEVISTLIPEKLATIGIPTIYFPNYTLEETKEILKIMKQTTLENQLLQESKAKLEKNAPIDEQVKNFTDEQLVSTTILKSQQQFITTFLGIVVDSFYFVLASDLKELEKIVDKIWVQFKGPLIETNGRIVMGKSDAISVFRQFKSLFRPEYAIPCSVLNEEEGKALLDDDLFNLSLYDKYILLASYLASFNDPRNDLIFFSKFRDARFDKRKKPMLKKKSVKTLTPNAFSLERLLAILHAIYESE…	PP7435_Chr1-0082	5340	464	MFRDPQWQLLKCFLGDDVSFNNVILQGGSGVGKSFLLNKFLETKADSIIIQIDCETCLSTEMIMQRILNCIYELDFDFKGKYTAGEVRQTNPASTCHDINSFIDTIVQVIENGLHKPIFIILEKLDECLEDTESFLLALTKEAEVDECLNSVHFVEVISTLIPEKLATIGIPTIYFPNYTLEETKEILKIMKQTTLENQLLQESKAKLEKNAPIDEQVKNFTDEQLVSTTILKSQQQFITTFLGIVVDSFYFVLASDLKELEKIVDKIWVQFKGPLIETNGRIVMGKSDAISVFRQFKSLFRPEYAIPCSVLNEEEGKALLDDDLFNLSLYDKYILLASYLASFNDPRNDLIFFSKFRDARFDKRKKPMLKKKSVKTLTPNAFSLERLLAILHAIYESE…
GS115_000085-T1	5329	145	MDDPFESVLSLEQQFYQDGYNEGYQKGVETHFKEGKEYGVQTGFQKFVFLGFIQGFTKNILASDQENVKVKENALQIESILEPLQDHTSNSDADHELLESALKKCRNKLRVICNQMQHKTSLSQMENLCLDITGKIPGEILEDAW	LTO1	NA	NA	AOA66774.1	5064	145	MDDPFESVLSLEQQFYQDGYNEGYQKGVETHFKEGKEYGVQTGFQKFVFLGFIQGFTKNILASDQENVKVKENALQIESILEPLQDHTSNSDADHELLESALKKCRNKLRVICNQMQHKTSLSQMENLCLDITGKIPGEILEDAW	XP_002489422.1	5040	145	MDDPFESVLSLEQQFYQDGYNEGYQKGVETHFKEGKEYGVQTGFQKFVFLGFIQGFTKNILASDQENVKVKENALQIESILEPLQDHTSNSDADHELLESALKKCRNKLRVICNQMQHKTSLSQMENLCLDITGKIPGEILEDAW	CCA36250.1	5291	145	MDDPFESVLSLEQQFYQDGYNEGYQKGVETHFKEGKEYGVQTGFQKFVFLGFIQGFTKNILASDQENVKVKENALQIESILEPLQDHTSNSDADHELLESALKKCRNKLRVICNQMQHKTSLSQMENLCLDITGKIPGEILEDAW	PP7435_Chr1-0083	5340	146	MDDPFESVLSLEQQFYQDGYNEGYQKGVETHFKEGKEYGVQTGFQKFVFLGFIQGFTKNILASDQENVKVKENALQIESILEPLQDHTSNSDADHELLESALKKCRNKLRVICNQMQHKTSLSQMENLCLDITGKIPGEILEDAW*
GS115_000086-T1	5329	301	MVSLTEKRPRRAPNKEDDPYLENLDRKKVKLSYQPGYESDSLDEEEGDDDIKLMNEDALELIGKTDEDGEINVVRDTEIQNTHSLNEDNEVQLTSFDLDDELKEGVFDQNGNFIANKPDSESSNEEEVTYDDKVIEKARTQQQRRLLKKKLAVERRRQERKEIDLKKVLNDLVQFLEISETPMEALQRLSKSKNKEAITQTVDLCSLLGKKGYDGYNMSREELMRLYAQLTGQELRVKRTLEDADNETNDDGYEFQYVGYDEIYGPYSREEILDWKESYFKDKEVLIRKIGEEFQSIQELK	LIN1	NA	NA	AOA66871.1	5064	301	MVSLTEKRPRRAPNKEDDPYLENLDRKKVKLSYQPGYESDSLDEEEGDDDIKLMNEDALELIGKTDEDGEINVVRDTEIQNTHSLNEDNEVQLTSFDLDDELKEGVFDQNGNFIANKPDSESSNEEEVTYDDKVIEKARTQQQRRLLKKKLAVERRRQERKEIDLKKVLNDLVQFLEISETPMEALQRLSKSKNKEAITQTVDLCSLLGKKGYDGYNMSREELMRLYAQLTGQELRVKRTLEDADNETNDDGYEFQYVGYDEIYGPYSREEILDWKESYFKDKEVLIRKIGEEFQSIQELK	XP_002489423.1	5040	301	MVSLTEKRPRRAPNKEDDPYLENLDRKKVKLSYQPGYESDSLDEEEGDDDIKLMNEDALELIGKTDEDGEINVVRDTEIQNTHSLNEDNEVQLTSFDLDDELKEGVFDQNGNFIANKPDSESSNEEEVTYDDKVIEKARTQQQRRLLKKKLAVERRRQERKEIDLKKVLNDLVQFLEISETPMEALQRLSKSKNKEAITQTVDLCSLLGKKGYDGYNMSREELMRLYAQLTGQELRVKRTLEDADNETNDDGYEFQYVGYDEIYGPYSREEILDWKESYFKDKEVLIRKIGEEFQSIQELK	CCA36251.1	5291	301	MVSLTEKRPRRAPNKEDDPYLENLDRKKVKLSYQPGYESDSLDEEEGDDDIKLMNEDALELIGKTDEDGEINVVRDTEIQNTHSLNEDNEVQLTSFDLDDELKEGVFDQNGNFIANKPDSESSNEEEVTYDDKVIEKARTQQQRRLLKKKLAVERRRQERKEIDLKKVLNDLVQFLEISETPMEALQRLSKSKNKEAITQTVDLCSLLGKKGYDGYNMSREELMRLYAQLTGQELRVKRTLEDADNETNDDGYEFQYVGYDEIYGPYSREEILDWKESYFKDKEVLIRKIGEEFQSIQELK	PP7435_Chr1-0084	5340	302	MVSLTEKRPRRAPNKEDDPYLENLDRKKVKLSYQPGYESDSLDEEEGDDDIKLMNEDALELIGKTDEDGEINVVRDTEIQNTHSLNEDNEVQLTSFDLDDELKEGVFDQNGNFIANKPDSESSNEEEVTYDDKVIEKARTQQQRRLLKKKLAVERRRQERKEIDLKKVLNDLVQFLEISETPMEALQRLSKSKNKEAITQTVDLCSLLGKKGYDGYNMSREELMRLYAQLTGQELRVKRTLEDADNETNDDGYEFQYVGYDEIYGPYSREEILDWKESYFKDKEVLIRKIGEEFQSIQELK*
GS115_000087-T1	5329	516	MNLLNTEHLWSNQDSFLDIPPQELQARDYELENDLFEFFYKSLIHKDNLLKGDQLSSIINLYEEREQYLEHCNHQITRKVIQKIKQTLPERAMIDSQGLMWPSEGLRNKVLSQRSNLFHSYTHLPDSHRLANLTVDFKLQPHSGHYDSKFMQIQPLFEFHKFFTLPKPDVTHFQLRHLVYCVDKNSVFYIENGPESSRIMRLDPETNKIYTQLDLVNSQFADLKISTISANRSLISIGSFNGTLLTYDLHTNRFQEYLLTNHLDGIITYILMSRHRSFANQLMISSNDKFLRSFDYTTNQVIKADKLDFAINTICEGPVSEQSQVLISGDTQNSFIIDRRLPKLSALPIILTGHYDYTFASDWNINHLIATGNQDGTVRIYDTRYLSNTTKNPSGNSTL…	NA	NA	NA	AOA65701.1	5064	516	MNLLNTEHLWSNQDSFLDIPPQELQARDYELENDLFEFFYKSLIHKDNLLKGDQLSSIINLYEEREQYLEHCNHQITRKVIQKIKQTLPERAMIDSQGLMWPSEGLRNKVLSQRSNLFHSYTHLPDSHRLANLTVDFKLQPHSGHYDSKFMQIQPLFEFHKFFTLPKPDVTHFQLRHLVYCVDKNSVFYIENGPESSRIMRLDPETNKIYTQLDLVNSQFADLKISTISANRSLISIGSFNGTLLTYDLHTNRFQEYLLTNHLDGIITYILMSRHRSFANQLMISSNDKFLRSFDYTTNQVIKADKLDFAINTICEGPVSEQSQVLISGDTQNSFIIDRRLPKLSALPIILTGHYDYTFASDWNINHLIATGNQDGTVRIYDTRYLSNTTKNPSGNSTL…	XP_002489424.1	5040	516	MNLLNTEHLWSNQDSFLDIPPQELQARDYELENDLFEFFYKSLIHKDNLLKGDQLSSIINLYEEREQYLEHCNHQITRKVIQKIKQTLPERAMIDSQGLMWPSEGLRNKVLSQRSNLFHSYTHLPDSHRLANLTVDFKLQPHSGHYDSKFMQIQPLFEFHKFFTLPKPDVTHFQLRHLVYCVDKNSVFYIENGPESSRIMRLDPETNKIYTQLDLVNSQFADLKISTISANRSLISIGSFNGTLLTYDLHTNRFQEYLLTNHLDGIITYILMSRHRSFANQLMISSNDKFLRSFDYTTNQVIKADKLDFAINTICEGPVSEQSQVLISGDTQNSFIIDRRLPKLSALPIILTGHYDYTFASDWNINHLIATGNQDGTVRIYDTRYLSNTTKNPSGNSTL…	CCA36252.1	5291	516	MNLLNTEHLWSNQDSFLDIPPQELQARDYELENDLFEFFYKSLIHKDNLLKGDQLSSIINLYEEREQYLEHCNHQITRKVIQKIKQTLPERAMIDSQGLMWPSEGLRNKVLSQRSNLFHSYTHLPDSHRLANLTVDFKLQPHSGHYDSKFMQIQPLFEFHKFFTLPKPDVTHFQLRHLVYCVDKNSVFYIENGPESSRIMRLDPETNKIYTQLDLVNSQFADLKISTISANRSLISIGSFNGTLLTYDLHTNRFQEYLLTNHLDGIITYILMSRHRSFANQLMISSNDKFLRSFDYTTNQVIKADKLDFAINTICEGPVSEQSQVLISGDTQNSFIIDRRLPKLSALPIILTGHYDYTFASDWNINHLIATGNQDGTVRIYDTRYLSNTTKNPSGNSTL…	PP7435_Chr1-0085	5340	517	MNLLNTEHLWSNQDSFLDIPPQELQARDYELENDLFEFFYKSLIHKDNLLKGDQLSSIINLYEEREQYLEHCNHQITRKVIQKIKQTLPERAMIDSQGLMWPSEGLRNKVLSQRSNLFHSYTHLPDSHRLANLTVDFKLQPHSGHYDSKFMQIQPLFEFHKFFTLPKPDVTHFQLRHLVYCVDKNSVFYIENGPESSRIMRLDPETNKIYTQLDLVNSQFADLKISTISANRSLISIGSFNGTLLTYDLHTNRFQEYLLTNHLDGIITYILMSRHRSFANQLMISSNDKFLRSFDYTTNQVIKADKLDFAINTICEGPVSEQSQVLISGDTQNSFIIDRRLPKLSALPIILTGHYDYTFASDWNINHLIATGNQDGTVRIYDTRYLSNTTKNPSGNSTL…
GS115_000088-T1	5329	74	MSDHKYHFDVKMSCSGCSNAVNRVLNKLDGVKNVDISLEKQTVDVVTSNALGYDTVLQTISKTGKQVIGGNVVE	ATX1	NA	NA	NA	5064	NA	NA	XP_002489425.1	5040	74	MSDHKYHFDVKMSCSGCSNAVNRVLNKLDGVKNVDISLEKQTVDVVTSNALGYDTVLQTISKTGKQVIGGNVVE	CCA36253.1	5291	74	MSDHKYHFDVKMSCSGCSNAVNRVLNKLDGVKNVDISLEKQTVDVVTSNALGYDTVLQTISKTGKQVIGGNVVE	PP7435_Chr1-0086	5340	75	MSDHKYHFDVKMSCSGCSNAVNRVLNKLDGVKNVDISLEKQTVDVVTSNALGYDTVLQTISKTGKQVIGGNVVE*
GS115_000089-T1	5329	733	MTSLEEFIDSYDMEVLASQLQGDSIQSSIISLKQQDVELTRQLQVCNHLSSFYQLFNNLTFDENPSVLQTQHLVESFNKLTYQRHRLDEFLAKHGVDSSKLLIVQDISQQTEAKKQQLTNQLMECLKLYIKIEDSKIEFHSAVDGVSFHKFCSLDDSLNSRRFHRVFEDWLKEHVNQGLSYFQNTLTVSNAEQSFINVIESLESFVRFINDFEEANTSKSFNLKHYTSKTLYDILKPYMLHPEIVFDLLQSKICNIENKTMSRLIELNRLLVTTDWVKNLSDIDIWLDDLVSQWLDTSVESLIEELKYLSQKILTNQSWTETIQEVNKLEAGKWQVERRSSTKNPQMTSTKNTETEWDNWDDGWDSESVNDKRSIDARSIRSKRNSWGDNWDRLSKKDS…	NA	NA	NA	AOA66134.1	5064	733	MTSLEEFIDSYDMEVLASQLQGDSIQSSIISLKQQDVELTRQLQVCNHLSSFYQLFNNLTFDENPSVLQTQHLVESFNKLTYQRHRLDEFLAKHGVDSSKLLIVQDISQQTEAKKQQLTNQLMECLKLYIKIEDSKIEFHSAVDGVSFHKFCSLDDSLNSRRFHRVFEDWLKEHVNQGLSYFQNTLTVSNAEQSFINVIESLESFVRFINDFEEANTSKSFNLKHYTSKTLYDILKPYMLHPEIVFDLLQSKICNIENKTMSRLIELNRLLVTTDWVKNLSDIDIWLDDLVSQWLDTSVESLIEELKYLSQKILTNQSWTETIQEVNKLEAGKWQVERRSSTKNPQMTSTKNTETEWDNWDDGWDSESVNDKRSIDARSIRSKRNSWGDNWDRLSKKDS…	XP_002489426.1	5040	734	MTSLEEFIDSYDMEVLASQLQGDSIQSSIISLKQQDVELTRQLQVCNHLSSFYQLFNNLTFDENPSVLQTQHLVESFNKLTYQRHRLDEFLAKHGVDSSKLLIVQDISQQTEAKKQQLTNQLMECLKLYIKIEDSKIEFHSAVDGVSFHKFCSLDDSLNSRRFHRVFEDWLKEHVNQGLSYFQNTLTVSNAEQSFINVIESLESFVRFINDFEEANTSKSFNLKHYTSKTLYDILKPYMLHPEIVFDLLQSKICNIENKTMSRLIELNRLLVTTDWVKNLSDIDIWLDDLVSQWLDTSVESLIEELKYLSQKILTNQSWTETIQEVNKLEAGKWQVERRSSTKNPQMTSTKNTETEWDNWDDGWDSESVNDKRSIDARSIRSKRNSWGDNWDRLSKKDS…	CCA36254.1	5291	733	MTSLEEFIDSYDMEVLASQLQGDSIQSSIISLKQQDVELTRQLQVCNHLSSFYQLFNNLTFDENPSVLQTQHLVESFNKLTYQRHRLDEFLAKHGVDSSKLLIVQDISQQTEAKKQQLTNQLMECLKLYIKIEDSKIEFHSAVDGVSFHKFCSLDDSLNSRRFHRVFEDWLKEHVNQGLSYFQNTLTVSNAEQSFINVIESLESFVRFINDFEEANTSKSFNLKHYTSKTLYDILKPYMLHPEIVFDLLQSKICNIENKTMSRLIELNRLLVTTDWVKNLSDIDIWLDDLVSQWLDTSVESLIEELKYLSQKILTNQSWTETIQEVNKLEAGKWQVERRSSTKNPQMTSTKNTETEWDNWDDGWDSESVNDKRSIDARSIRSKRNSWGDNWDRLSKKDS…	PP7435_Chr1-0087	5340	734	MTSLEEFIDSYDMEVLASQLQGDSIQSSIISLKQQDVELTRQLQVCNHLSSFYQLFNNLTFDENPSVLQTQHLVESFNKLTYQRHRLDEFLAKHGVDSSKLLIVQDISQQTEAKKQQLTNQLMECLKLYIKIEDSKIEFHSAVDGVSFHKFCSLDDSLNSRRFHRVFEDWLKEHVNQGLSYFQNTLTVSNAEQSFINVIESLESFVRFINDFEEANTSKSFNLKHYTSKTLYDILKPYMLHPEIVFDLLQSKICNIENKTMSRLIELNRLLVTTDWVKNLSDIDIWLDDLVSQWLDTSVESLIEELKYLSQKILTNQSWTETIQEVNKLEAGKWQVERRSSTKNPQMTSTKNTETEWDNWDDGWDSESVNDKRSIDARSIRSKRNSWGDNWDRLSKKDS…
GS115_000090-T1	5329	274	MDQDLKQVLDRDIDLYDLLGVPEDSQDSDIRRGYRQQALIYHPDKNDTPQANVRFQQISTALKILGTPELRNSYDSYKRLKRQRNEKRSQLNERDKRFENELVKAEEELLRNLKSQQSNAYKEAILREENLKLRRRRESKYLNLPNVTHQVESPVVVKLKWKNLIQGIFTEDEIRDIMSRFGRISKIWFPENNDSDTYHYCFIQFEDYIGGVLATLCDYSKLNPENDPVGKSGSLIKLLRSCRFVESSINLKWDRREMSQAEYIGRTLLNLQSN	YDJ1	NA	NA	AOA65812.1	5064	274	MDQDLKQVLDRDIDLYDLLGVPEDSQDSDIRRGYRQQALIYHPDKNDTPQANVRFQQISTALKILGTPELRNSYDSYKRLKRQRNEKRSQLNERDKRFENELVKAEEELLRNLKSQQSNAYKEAILREENLKLRRRRESKYLNLPNVTHQVESPVVVKLKWKNLIQGIFTEDEIRDIMSRFGRISKIWFPENNDSDTYHYCFIQFEDYIGGVLATLCDYSKLNPENDPVGKSGSLIKLLRSCRFVESSINLKWDRREMSQAEYIGRTLLNLQSN	XP_002489427.1	5040	274	MDQDLKQVLDRDIDLYDLLGVPEDSQDSDIRRGYRQQALIYHPDKNDTPQANVRFQQISTALKILGTPELRNSYDSYKRLKRQRNEKRSQLNERDKRFENELVKAEEELLRNLKSQQSNAYKEAILREENLKLRRRRESKYLNLPNVTHQVESPVVVKLKWKNLIQGIFTEDEIRDIMSRFGRISKIWFPENNDSDTYHYCFIQFEDYIGGVLATLCDYSKLNPENDPVGKSGSLIKLLRSCRFVESSINLKWDRREMSQAEYIGRTLLNLQSN	CCA36255.1	5291	274	MDQDLKQVLDRDIDLYDLLGVPEDSQDSDIRRGYRQQALIYHPDKNDTPQANVRFQQISTALKILGTPELRNSYDSYKRLKRQRNEKRSQLNERDKRFENELVKAEEELLRNLKSQQSNAYKEAILREENLKLRRRRESKYLNLPNVTHQVESPVVVKLKWKNLIQGIFTEDEIRDIMSRFGRISKIWFPENNDSDTYHYCFIQFEDYIGGVLATLCDYSKLNPENDPVGKSGSLIKLLRSCRFVESSINLKWDRREMSQAEYIGRTLLNLQSN	PP7435_Chr1-0088	5340	275	MDQDLKQVLDRDIDLYDLLGVPEDSQDSDIRRGYRQQALIYHPDKNDTPQANVRFQQISTALKILGTPELRNSYDSYKRLKRQRNEKRSQLNERDKRFENELVKAEEELLRNLKSQQSNAYKEAILREENLKLRRRRESKYLNLPNVTHQVESPVVVKLKWKNLIQGIFTEDEIRDIMSRFGRISKIWFPENNDSDTYHYCFIQFEDYIGGVLATLCDYSKLNPENDPVGKSGSLIKLLRSCRFVESSINLKWDRREMSQAEYIGRTLLNLQSN*
GS115_000091-T1	5329	203	MAITIRLATIEDIQAMQNANLTNLPENYTLKYYMYHILSWPQLSFVATTTGNDLVLDPTEEYSPDPKQDPQYVNKDEKIVGYVLGKLDDDPDKPPTPITGHVTSLAVMRTYRRMGIAGKLMKQCLYALAENFKADRVSLHVRKSNRAALHLYRDSLKFEVLSIEKSYYNDKEDAYYMKKDLVLEDLVPTKDYEYQDDLESDLI	ARD1	NA	NA	AOA65509.1	5064	203	MAITIRLATIEDIQAMQNANLTNLPENYTLKYYMYHILSWPQLSFVATTTGNDLVLDPTEEYSPDPKQDPQYVNKDEKIVGYVLGKLDDDPDKPPTPITGHVTSLAVMRTYRRMGIAGKLMKQCLYALAENFKADRVSLHVRKSNRAALHLYRDSLKFEVLSIEKSYYNDKEDAYYMKKDLVLEDLVPTKDYEYQDDLESDLI	XP_002489428.1	5040	203	MAITIRLATIEDIQAMQNANLTNLPENYTLKYYMYHILSWPQLSFVATTTGNDLVLDPTEEYSPDPKQDPQYVNKDEKIVGYVLGKLDDDPDKPPTPITGHVTSLAVMRTYRRMGIAGKLMKQCLYALAENFKADRVSLHVRKSNRAALHLYRDSLKFEVLSIEKSYYNDKEDAYYMKKDLVLEDLVPTKDYEYQDDLESDLI	CCA36256.1	5291	203	MAITIRLATIEDIQAMQNANLTNLPENYTLKYYMYHILSWPQLSFVATTTGNDLVLDPTEEYSPDPKQDPQYVNKDEKIVGYVLGKLDDDPDKPPTPITGHVTSLAVMRTYRRMGIAGKLMKQCLYALAENFKADRVSLHVRKSNRAALHLYRDSLKFEVLSIEKSYYNDKEDAYYMKKDLVLEDLVPTKDYEYQDDLESDLI	PP7435_Chr1-0089	5340	204	MAITIRLATIEDIQAMQNANLTNLPENYTLKYYMYHILSWPQLSFVATTTGNDLVLDPTEEYSPDPKQDPQYVNKDEKIVGYVLGKLDDDPDKPPTPITGHVTSLAVMRTYRRMGIAGKLMKQCLYALAENFKADRVSLHVRKSNRAALHLYRDSLKFEVLSIEKSYYNDKEDAYYMKKDLVLEDLVPTKDYEYQDDLESDLI*
GS115_000092-T1	5329	239	MSRILSSAKPIQGIGYDPLIGPQRVEEVEASANNSTSVDHVTPPNFNYDRNLHRMKHDVSLSSFSFLFCELVSWSRERANGIQELEKRLNGLGYTIGLKYLELLGLRENYITNTTTSKNGLNRDIKIIQMLEFIHTTFWKALFGKTADNLERSQDNVCNYMITDNDPLANRYISVPSEFQNFNCSAFVAGIIEGMLDSAYFQADVSAHTVETKENPNRTVFLIQFDEAVIKREQIRFGS	TRS31	NA	NA	AOA66122.1	5064	239	MSRILSSAKPIQGIGYDPLIGPQRVEEVEASANNSTSVDHVTPPNFNYDRNLHRMKHDVSLSSFSFLFCELVSWSRERANGIQELEKRLNGLGYTIGLKYLELLGLRENYITNTTTSKNGLNRDIKIIQMLEFIHTTFWKALFGKTADNLERSQDNVCNYMITDNDPLANRYISVPSEFQNFNCSAFVAGIIEGMLDSAYFQADVSAHTVETKENPNRTVFLIQFDEAVIKREQIRFGS	XP_002489429.1	5040	239	MSRILSSAKPIQGIGYDPLIGPQRVEEVEASANNSTSVDHVTPPNFNYDRNLHRMKHDVSLSSFSFLFCELVSWSRERANGIQELEKRLNGLGYTIGLKYLELLGLRENYITNTTTSKNGLNRDIKIIQMLEFIHTTFWKALFGKTADNLERSQDNVCNYMITDNDPLANRYISVPSEFQNFNCSAFVAGIIEGMLDSAYFQADVSAHTVETKENPNRTVFLIQFDEAVIKREQIRFGS	SCV11759.1	5291	239	MSRILSSAKPIQGIGYDPLIGPQRVEEVEASANNSTSVDHVTPPNFNYDRNLHRMKHDVSLSSFSFLFCELVSWSRERANGIQELEKRLNGLGYTIGLKYLELLGLRENYITNTTTSKNGLNRDIKIIQMLEFIHTTFWKALFGKTADNLERSQDNVCNYMITDNDPLANRYISVPSEFQNFNCSAFVAGIIEGMLDSAYFQADVSAHTVETKENPNRTVFLIQFDEAVIKREQIRFGS	PP7435_Chr1-1697	5340	239	MSRILSSAKPIQGIGYDPLIGPQRVEEVEASANNSTSVDHVTPPNFNYDRNLHRMKHDVSLSSFSFLFCELVSWSRERANGIQELEKRLNGLGYTIGLKYLELLGLRENYITNTTTSKNGLNRDIKIIQMLEFIHTTFWKALFGKTADNLERSQDNVCNYMITDNDPLANRYISVPSEFQNFNCSAFVAGIIEGMLDSAYFQADVSAHTVETKENPNRTVFLIQFDEAVIKREQIRFGS
GS115_000093-T1	5329	89	MDISSQDKSLTPLIRYNEINPNKKLINLGHSADYHTWSKTLVESVREMKMEPYLVVPTTFKERKIFFEQLSYNDLVCLSNTNGGSASLI	NA	NA	NA	AOA66768.1	5064	136	MRSKKQAVYQDIRSSSTSLTILDRVDQLTSPPLPPISSVISVNETLDMDISSQDKSLTPLIRYNEINPNKKLINLGHSADYHTWSKTLVESVREMKMEPYLVVPTTFKERKIFFEQLSYNDLVCLSNTNGGSASLI	NA	5040	NA	NA	NA	5291	NA	NA	NA	5340	NA	NA
GS115_000094-T1	5329	459	MSTTPRSRSDTISPQTAELIDKPEQDLKPLSKEPKKPMSLAEQRRLIENEFDLEILLKHRELNLVDEEMNKVEAQMIALRNHYNIPVEDKLEREPKDFTEKYLNLLSKYKNEAQERSNNQEAQYTSSPSEFSYRTRSQTSSLRPIGSKFLASSGKCIYRRSDGVLVQLTCKNCERTNFSSAQGFLNHCRIAHNQEFTSQDNAALICGETLPDEEQDKEGLDTVIELRKQNLDPSKNLAKPQLIFTGDSKGDVGAHSTTSTSSPPLTERPASAPRKLSSPGAGANVTKTKSTQHLKQKFKNNPEFEDLLKDTTSEVLRSHLLDDEEEDINANQNLTDENKNLLKEAKRMNLKLSKPTNVERPRSSSSSAGANSQRHRRKSRGGVGLRKREASPGEQEDLP…	AHC1	NA	NA	AOA65461.1	5064	459	MSTTPRSRSDTISPQTAELIDKPEQDLKPLSKEPKKPMSLAEQRRLIENEFDLEILLKHRELNLVDEEMNKVEAQMIALRNHYNIPVEDKLEREPKDFTEKYLNLLSKYKNEAQERSNNQEAQYTSSPSEFSYRTRSQTSSLRPIGSKFLASSGKCIYRRSDGVLVQLTCKNCERTNFSSAQGFLNHCRIAHNQEFTSQDNAALICGETLPDEEQDKEGLDTVIELRKQNLDPSKNLAKPQLIFTGDSKGDVGAHSTTSTSSPPLTERPASAPRKLSSPGAGANVTKTKSTQHLKQKFKNNPEFEDLLKDTTSEVLRSHLLDDEEEDINANQNLTDENKNLLKEAKRMNLKLSKPTNVERPRSSSSSAGANSQRHRRKSRGGVGLRKREASPGEQEDLP…	XP_002489430.1	5040	459	MSTTPRSRSDTISPQTAELIDKPEQDLKPLSKEPKKPMSLAEQRRLIENEFDLEILLKHRELNLVDEEMNKVEAQMIALRNHYNIPVEDKLEREPKDFTEKYLNLLSKYKNEAQERSNNQEAQYTSSPSEFSYRTRSQTSSLRPIGSKFLASSGKCIYRRSDGVLVQLTCKNCERTNFSSAQGFLNHCRIAHNQEFTSQDNAALICGETLPDEEQDKEGLDTVIELRKQNLDPSKNLAKPQLIFTGDSKGDVGAHSTTSTSSPPLTERPASAPRKLSSPGAGANVTKTKSTQHLKQKFKNNPEFEDLLKDTTSEVLRSHLLDDEEEDINANQNLTDENKNLLKEAKRMNLKLSKPTNVERPRSSSSSAGANSQRHRRKSRGGVGLRKREASPGEQEDLP…	CCA36258.1	5291	459	MSTTPRSRSDTISPQTAELIDKPEQDLKPLSKEPKKPMSLAEQRRLIENEFDLEILLKHRELNLVDEEMNKVEAQMIALRNHYNIPVEDKLEREPKDFTEKYLNLLSKYKNEAQERSNNQEAQYTSSPSEFSYRTRSQTSSLRPIGSKFLASSGKCIYRRSDGVLVQLTCKNCERTNFSSAQGFLNHCRIAHNQEFTSQDNAALICGETLPDEEQDKEGLDTVIELRKQNLDPSKNLAKPQLIFTGDSKGDVGAHSTTSTSSPPLTERPASAPRKLSSPGAGANVTKTKSTQHLKQKFKNNPEFEDLLKDTTSEVLRSHLLDDEEEDINANQNLTDENKNLLKEAKRMNLKLSKPTNVERPRSSSSSAGANSQRHRRKSRGGVGLRKREASPGEQEDLP…	PP7435_Chr1-0091	5340	460	MSTTPRSRSDTISPQTAELIDKPEQDLKPLSKEPKKPMSLAEQRRLIENEFDLEILLKHRELNLVDEEMNKVEAQMIALRNHYNIPVEDKLEREPKDFTEKYLNLLSKYKNEAQERSNNQEAQYTSSPSEFSYRTRSQTSSLRPIGSKFLASSGKCIYRRSDGVLVQLTCKNCERTNFSSAQGFLNHCRIAHNQEFTSQDNAALICGETLPDEEQDKEGLDTVIELRKQNLDPSKNLAKPQLIFTGDSKGDVGAHSTTSTSSPPLTERPASAPRKLSSPGAGANVTKTKSTQHLKQKFKNNPEFEDLLKDTTSEVLRSHLLDDEEEDINANQNLTDENKNLLKEAKRMNLKLSKPTNVERPRSSSSSAGANSQRHRRKSRGGVGLRKREASPGEQEDLP…
GS115_000095-T1	5329	202	MKYIIEHMEPGFTPWVVLEYSTIIKEVGKENLILTSLPEGTTEADIPQELIDLGIQWTTDECISIAESRQSLCLLDPAASQDLTPSDSEKFEYFVFGGILGDHPPRDRTGELRKKYGLEGRRLGELQMTTDTAVRSTQLIIQNQIKFEDITFIDYPEIRFNRYEATEMPFRYVMDKTGKPILPDGMIALIKKDTEQSLDDLL	SFM1	NA	NA	AOA66757.1	5064	202	MKYIIEHMEPGFTPWVVLEYSTIIKEVGKENLILTSLPEGTTEADIPQELIDLGIQWTTDECISIAESRQSLCLLDPAASQDLTPSDSEKFEYFVFGGILGDHPPRDRTGELRKKYGLEGRRLGELQMTTDTAVRSTQLIIQNQIKFEDITFIDYPEIRFNRYEATEMPFRYVMDKTGKPILPDGMIALIKKDTEQSLDDLL	XP_002489431.1	5040	202	MKYIIEHMEPGFTPWVVLEYSTIIKEVGKENLILTSLPEGTTEADIPQELIDLGIQWTTDECISIAESRQSLCLLDPAASQDLTPSDSEKFEYFVFGGILGDHPPRDRTGELRKKYGLEGRRLGELQMTTDTAVRSTQLIIQNQIKFEDITFIDYPEIRFNRYEATEMPFRYVMDKTGKPILPDGMIALIKKDTEQSLDDLL	CCA36259.1	5291	195	MEPGFTPWVVLEYSTIIKEVGKENLILTSLPEGTTEADIPQELIDLGIQWTTDECISIAESRQSLCLLDPAASQDLTPSDSEKFEYFVFGGILGDHPPRDRTGELRKKYGLEGRRLGELQMTTDTAVRSTQLIIQNQIKFEDITFIDYPEIRFNRYEATEMPFRYVMDKTGKPILPDGMIALIKKDTEQSLDDLL	PP7435_Chr1-0092	5340	196	MEPGFTPWVVLEYSTIIKEVGKENLILTSLPEGTTEADIPQELIDLGIQWTTDECISIAESRQSLCLLDPAASQDLTPSDSEKFEYFVFGGILGDHPPRDRTGELRKKYGLEGRRLGELQMTTDTAVRSTQLIIQNQIKFEDITFIDYPEIRFNRYEATEMPFRYVMDKTGKPILPDGMIALIKKDTEQSLDDLL*
GS115_000096-T1	5329	714	MFPISVRRQFSVLSHLRVNARWFYAVDVPISKPEQFKYTQTKPPQKFLPFNDSDNSLLEKSFKDGDKTVLQVLEDRLFNCDIRSRQLYPIYWQGPVYEVRRGIWFSNGTPIDQRLADLIEKQYQALKDKLGKEEDQMLFELDDKTSELSPIEKSEDLTTTITETFGSSESQSPKKLVLFKDDKTVFILPKSSKLLIQLLNPLADELKKSIFSDYKIERGYKAKEKDKAQVNKGSTSAFGDYSFINFFTDTAIDKNAKSDQAEEKMEYHMKNDFAKEDKDTKRDINHIVLCCHGIGQSLGTKLESVNFIHDINIFRKGLATALKEDSELQEISPSASNHGIQVLPVIWRYNLGFSIDEPISVIDENDGVKKLPSVSDITVDALRPLRNLLGNVVLDILLY…	YOR022C	716	MLRFTHRGLPSSTRFRNIFVRLNHIYVPWFYAIDVPNSKPYLPTYQTLHSPKKFKPFSVDDSNRLEKASKRQERRPVLVNEDYLFKVDLSHMELSPTYWEGPTYQVRRGVWFDSSNQPLSSDLTSEIEGLYKQLKFDDSNDDPTTTPPAESQDIFRLKGKYPVDKENEGEQKNGSSNKDENESTFKFILFANKQTAFLLSDLDGGKLQLAFLRSNLAQSLPINATMITRSYKYSSSATTKQTSTSFKAAKTPQTEVADGSNSSKSRSIETKLEKKVSNLFNLSDFLQLFNGNASKDQDDAQSLEKQMETDYNNADNSQGANASSKIEDGKNSGASDRQIRSNRRDVDNLILCVHGIGQTLGKKYEYVNFAHTVNLLRSNMKKIYNNSEKLQSLNTAPDY…	AOA65433.1	5064	714	MFPISVRRQFSVLSHLRVNARWFYAVDVPISKPEQFKYTQTKPPQKFLPFNDSDNSLLEKSFKDGDKTVLQVLEDRLFNCDIRSRQLYPIYWQGPVYEVRRGIWFSNGTPIDQRLADLIEKQYQALKDKLGKEEDQMLFELDDKTSELSPIEKSEDLTTTITETFGSSESQSPKKLVLFKDDKTVFILPKSSKLLIQLLNPLADELKKSIFSDYKIERGYKAKEKDKAQVNKGSTSAFGDYSFINFFTDTAIDKNAKSDQAEEKMEYHMKNDFAKEDKDTKRDINHIVLCCHGIGQSLGTKLESVNFIHDINIFRKGLATALKEDSELQEISPSASNHGIQVLPVIWRYNLGFSIDEPISVIDENDGVKKLPSVSDITVDALRPLRNLLGNVVLDILLY…	XP_002489432.1	5040	714	MFPISVRRQFSVLSHLRVNARWFYAVDVPISKPEQFKYTQTKPPQKFLPFNDSDNSLLEKSFKDGDKTVLQVLEDRLFNCDIRSRQLYPIYWQGPVYEVRRGIWFSNGTPIDQRLADLIEKQYQALKDKLGKEEDQMLFELDDKTSELSPIEKSEDLTTTITETFGSSESQSPKKLVLFKDDKTVFILPKSSKLLIQLLNPLADELKKSIFSDYKIERGYKAKEKDKAQVNKGSTSAFGDYSFINFFTDTAIDKNAKSDQAEEKMEYHMKNDFAKEDKDTKRDINHIVLCCHGIGQSLGTKLESVNFIHDINIFRKGLATALKEDSELQEISPSASNHGIQVLPVIWRYNLGFSIDEPISVIDENDGVKKLPSVSDITVDALRPLRNLLGNVVLDILLY…	CCA36260.1	5291	714	MFPISVRRQFSVLSHLRVNARWFYAVDVPISKPEQFKYTQTKPPQKFLPFNDSDNSLLEKSFKDGDKTVLQVLEDRLFNCDIRSRQLYPIYWQGPVYEVRRGIWFSNGTPIDQRLADLIEKQYQALKDKLGKEEDQMLFELDDKTSELSPIEKSEDLTTTITETFGSSESQSPKKLVLFKDDKTVFILPKSSKLLIQLLNPLADELKKSIFSDYKIERGYKAKEKDKAQVNKGSTSAFGDYSFINFFTDTAIDKNAKSDQAEEKMEYHMKNDFAKEDKDTKRDINHIVLCCHGIGQSLGTKLESVNFIHDINIFRKGLATALKEDSELQEISPSASNHGIQVLPVIWRYNLGFSIDEPISVIDENDGVKKLPSVSDITVDALRPLRNLLGNVVLDILLY…	PP7435_Chr1-0093	5340	715	MFPISVRRQFSVLSHLRVNARWFYAVDVPISKPEQFKYTQTKPPQKFLPFNDSDNSLLEKSFKDGDKTVLQVLEDRLFNCDIRSRQLYPIYWQGPVYEVRRGIWFSNGTPIDQRLADLIEKQYQALKDKLGKEEDQMLFELDDKTSELSPIEKSEDLTTTITETFGSSESQSPKKLVLFKDDKTVFILPKSSKLLIQLLNPLADELKKSIFSDYKIERGYKAKEKDKAQVNKGSTSAFGDYSFINFFTDTAIDKNAKSDQAEEKMEYHMKNDFAKEDKDTKRDINHIVLCCHGIGQSLGTKLESVNFIHDINIFRKGLATALKEDSELQEISPSASNHGIQVLPVIWRYNLGFSIDEPISVIDENDGVKKLPSVSDITVDALRPLRNLLGNVVLDILLY…
GS115_000097-T1	5329	152	MASVNYPSSFDKKDEFEDMSILDKIWFRCKQQPLVPIGCLATCVAVALAAKGVRTGDRVNAQKWFRWRVGLQGLTLVALVGGSYIYDRQQVTQRKTDEDLAREKAQHRQDLWIQELERRDQETKRNKERARLARARLEAERSTGILDDEPPK	RCF1	NA	NA	AOA65419.1	5064	152	MASVNYPSSFDKKDEFEDMSILDKIWFRCKQQPLVPIGCLATCVAVALAAKGVRTGDRVNAQKWFRWRVGLQGLTLVALVGGSYIYDRQQVTQRKTDEDLAREKAQHRQDLWIQELERRDQETKRNKERARLARARLEAERSTGILDDEPPK	XP_002489433.1	5040	152	MASVNYPSSFDKKDEFEDMSILDKIWFRCKQQPLVPIGCLATCVAVALAAKGVRTGDRVNAQKWFRWRVGLQGLTLVALVGGSYIYDRQQVTQRKTDEDLAREKAQHRQDLWIQELERRDQETKRNKERARLARARLEAERSTGILDDEPPK	CCA36261.1	5291	152	MASVNYPSSFDKKDEFEDMSILDKIWFRCKQQPLVPIGCLATCVAVALAAKGVRTGDRVNAQKWFRWRVGLQGLTLVALVGGSYIYDRQQVTQRKTDEDLAREKAQHRQDLWIQELERRDQETKRNKERARLARARLEAERSTGILDDEPPK	PP7435_Chr1-0094	5340	153	MASVNYPSSFDKKDEFEDMSILDKIWFRCKQQPLVPIGCLATCVAVALAAKGVRTGDRVNAQKWFRWRVGLQGLTLVALVGGSYIYDRQQVTQRKTDEDLAREKAQHRQDLWIQELERRDQETKRNKERARLARARLEAERSTGILDDEPPK*
GS115_000098-T1	5329	441	MFSKSARLVKQVKVSLPVTPMASRRFLQTAPKFMGAASIRNPRLIAPRSLQLIRFQSQTVKVPDMAESITEGTLSQFLKKVGDYVAADEVVATIETDKIDVEVNSPVAGTITELLAAEEDTVEVGQDLFKVEPGAKPEGAAAAPKAEEPGEKKTEEAAPASSTEKKEEPPAAAWAPPPKTAEPAAPAKKETPKQTKEETSAPKAGTFSRNEERIKMNRMRLRIAERLKESQDTNASLTTFNEVDMTSLMEMRKLYKDEFLEKTGIKFGFMGAFSRASALAAKDIPSVNAAIENNDTIVYRDYMDISIAVATPKGLVTPVVRNVESLSVLDIEKEISNLGKKARDGKLTLEDMAGGTFTISNGGVFGSLYGTPIINIPQTAVLGLHGVKQRPVVVAGGKI…	KGD2	NA	NA	AOA66896.1	5064	441	MFSKSARLVKQVKVSLPVTPMASRRFLQTAPKFMGAASIRNPRLIAPRSLQLIRFQSQTVKVPDMAESITEGTLSQFLKKVGDYVAADEVVATIETDKIDVEVNSPVAGTITELLAAEEDTVEVGQDLFKVEPGAKPEGAAAAPKAEEPGEKKTEEAAPASSTEKKEEPPAAAWAPPPKTAEPAAPAKKETPKQTKEETSAPKAGTFSRNEERIKMNRMRLRIAERLKESQDTNASLTTFNEVDMTSLMEMRKLYKDEFLEKTGIKFGFMGAFSRASALAAKDIPSVNAAIENNDTIVYRDYMDISIAVATPKGLVTPVVRNVESLSVLDIEKEISNLGKKARDGKLTLEDMAGGTFTISNGGVFGSLYGTPIINIPQTAVLGLHGVKQRPVVVAGGKI…	XP_002489434.1	5040	441	MFSKSARLVKQVKVSLPVTPMASRRFLQTAPKFMGAASIRNPRLIAPRSLQLIRFQSQTVKVPDMAESITEGTLSQFLKKVGDYVAADEVVATIETDKIDVEVNSPVAGTITELLAAEEDTVEVGQDLFKVEPGAKPEGAAAAPKAEEPGEKKTEEAAPASSTEKKEEPPAAAWAPPPKTAEPAAPAKKETPKQTKEETSAPKAGTFSRNEERIKMNRMRLRIAERLKESQDTNASLTTFNEVDMTSLMEMRKLYKDEFLEKTGIKFGFMGAFSRASALAAKDIPSVNAAIENNDTIVYRDYMDISIAVATPKGLVTPVVRNVESLSVLDIEKEISNLGKKARDGKLTLEDMAGGTFTISNGGVFGSLYGTPIINIPQTAVLGLHGVKQRPVVVAGGKI…	CCA36262.1	5291	441	MFSKSARLVKQVKVSLPVTPMASRRFLQTAPKFMGAASIRNPRLIAPRSLQLIRFQSQTVKVPDMAESITEGTLSQFLKKVGDYVAADEVVATIETDKIDVEVNSPVAGTITELLAAEEDTVEVGQDLFKVEPGAKPEGAAAAPKAEEPGEKKTEEAAPASSTEKKEEPPAAAWAPPPKTAEPAAPAKKETPKQTKEETSAPKAGTFSRNEERIKMNRMRLRIAERLKESQDTNASLTTFNEVDMTSLMEMRKLYKDEFLEKTGIKFGFMGAFSRASALAAKDIPSVNAAIENNDTIVYRDYMDISIAVATPKGLVTPVVRNVESLSVLDIEKEISNLGKKARDGKLTLEDMAGGTFTISNGGVFGSLYGTPIINIPQTAVLGLHGVKQRPVVVAGGKI…	PP7435_Chr1-0095	5340	442	MFSKSARLVKQVKVSLPVTPMASRRFLQTAPKFMGAASIRNPRLIAPRSLQLIRFQSQTVKVPDMAESITEGTLSQFLKKVGDYVAADEVVATIETDKIDVEVNSPVAGTITELLAAEEDTVEVGQDLFKVEPGAKPEGAAAAPKAEEPGEKKTEEAAPASSTEKKEEPPAAAWAPPPKTAEPAAPAKKETPKQTKEETSAPKAGTFSRNEERIKMNRMRLRIAERLKESQDTNASLTTFNEVDMTSLMEMRKLYKDEFLEKTGIKFGFMGAFSRASALAAKDIPSVNAAIENNDTIVYRDYMDISIAVATPKGLVTPVVRNVESLSVLDIEKEISNLGKKARDGKLTLEDMAGGTFTISNGGVFGSLYGTPIINIPQTAVLGLHGVKQRPVVVAGGKI…
GS115_000099-T1	5329	231	MDLGYDSEDEDDTEMDDLLKQQQEHRKYYDGKVVGMYNKVSLFIFVNIPLAEKEMVGITKLVGQINQLFNDTYLCFEPLESPLHISLSQNLHFQTEDEKDRFCQDLSLESFQENPVRLKTKAPYLFQSITSRKIFLSIKLGGESLGRLGTIVGQINQRIHSYFKAQESHLAYPPDNLHISIGVFNPTTRVSSKDLDDFNRRLSRWNDNSSTGTNLFPEIWLSSPQCSTIGV	NA	NA	NA	AOA65515.1	5064	231	MDLGYDSEDEDDTEMDDLLKQQQEHRKYYDGKVVGMYNKVSLFIFVNIPLAEKEMVGITKLVGQINQLFNDTYLCFEPLESPLHISLSQNLHFQTEDEKDRFCQDLSLESFQENPVRLKTKAPYLFQSITSRKIFLSIKLGGESLGRLGTIVGQINQRIHSYFKAQESHLAYPPDNLHISIGVFNPTTRVSSKDLDDFNRRLSRWNDNSSTGTNLFPEIWLSSPQCSTIGV	XP_002489435.1	5040	231	MDLGYDSEDEDDTEMDDLLKQQQEHRKYYDGKVVGMYNKVSLFIFVNIPLAEKEMVGITKLVGQINQLFNDTYLCFEPLESPLHISLSQNLHFQTEDEKDRFCQDLSLESFQENPVRLKTKAPYLFQSITSRKIFLSIKLGGESLGRLGTIVGQINQRIHSYFKAQESHLAYPPDNLHISIGVFNPTTRVSSKDLDDFNRRLSRWNDNSSTGTNLFPEIWLSSPQCSTIGV	CCA36263.1	5291	231	MDLGYDSEDEDDTEMDDLLKQQQEHRKYYDGKVVGMYNKVSLFIFVNIPLAEKEMVGITKLVGQINQLFNDTYLCFEPLESPLHISLSQNLHFQTEDEKDRFCQDLSLESFQENPVRLKTKAPYLFQSITSRKIFLSIKLGGESLGRLGTIVGQINQRIHSYFKAQESHLAYPPDNLHISIGVFNPTTRVSSKDLDDFNRRLSRWNDNSSTGTNLFPEIWLSSPQCSTIGV	PP7435_Chr1-0096	5340	232	MDLGYDSEDEDDTEMDDLLKQQQEHRKYYDGKVVGMYNKVSLFIFVNIPLAEKEMVGITKLVGQINQLFNDTYLCFEPLESPLHISLSQNLHFQTEDEKDRFCQDLSLESFQENPVRLKTKAPYLFQSITSRKIFLSIKLGGESLGRLGTIVGQINQRIHSYFKAQESHLAYPPDNLHISIGVFNPTTRVSSKDLDDFNRRLSRWNDNSSTGTNLFPEIWLSSPQCSTIGV*
GS115_000100-T1	5329	115	MSDPMDPLSEVKDPSVDESKLTEQELKLYRMYGKIPKRSEILKSKFKDRKFFDSGDYAMSKAGVKQGVEVNSSLNPLKLSGIEEISRVNRNSICNVNNPLVNGKSHLERESTNDQ	IGO2	NA	NA	AOA66170.1	5064	115	MSDPMDPLSEVKDPSVDESKLTEQELKLYRMYGKIPKRSEILKSKFKDRKFFDSGDYAMSKAGVKQGVEVNSSLNPLKLSGIEEISRVNRNSICNVNNPLVNGKSHLERESTNDQ	XP_002489436.1	5040	115	MSDPMDPLSEVKDPSVDESKLTEQELKLYRMYGKIPKRSEILKSKFKDRKFFDSGDYAMSKAGVKQGVEVNSSLNPLKLSGIEEISRVNRNSICNVNNPLVNGKSHLERESTNDQ	CCA36264.1	5291	178	MLPRWTGPKLIDCAFRIPHCHCGLPRHETCDWNPDEDHRTVRECDPYISKLELLFYATSIHLQMSDPMDPLSEVKDPSVDESKLTEQELKLYRMYGKIPKRSEILKSKFKDRKFFDSGDYAMSKAGVKQGVEVNSSLNPLKLSGIEEISRVNRNSICNVNNPLVNGKSHLERESTNDQ	PP7435_Chr1-0097	5340	179	MLPRWTGPKLIDCAFRIPHCHCGLPRHETCDWNPDEDHRTVRECDPYISKLELLFYATSIHLQMSDPMDPLSEVKDPSVDESKLTEQELKLYRMYGKIPKRSEILKSKFKDRKFFDSGDYAMSKAGVKQGVEVNSSLNPLKLSGIEEISRVNRNSICNVNNPLVNGKSHLERESTNDQ*
GS115_000101-T1	5329	293	MTESGSNSPRNESKSSLVEPELFGLYKDINKDNEDNSIYDELNDNISKHTSHVDDYDTVVGHQPKPPIYIQLAKLAYHLLIIGVLGNVFIKVSEHTHDNRGILPDLTNFKLFFIFKNIIKSVAHKFHFRFESNEIFDEYSYYISNATEGIILAVLPIFIERALGFSSKNSNKSRGSNDLGLIMRASVSLVGICFGLRKLEWTSAFQASLAWSLLNPCLWLLLDGTLGGFLTSTIISLVSIILSIAVGFDDTIPKDYSFIHSHDTEAYARVLWVGSFVFLASIIFGKLGRYFFQ	NSG1	NA	NA	AOA65553.1	5064	293	MTESGSNSPRNESKSSLVEPELFGLYKDINKDNEDNSIYDELNDNISKHTSHVDDYDTVVGHQPKPPIYIQLAKLAYHLLIIGVLGNVFIKVSEHTHDNRGILPDLTNFKLFFIFKNIIKSVAHKFHFRFESNEIFDEYSYYISNATEGIILAVLPIFIERALGFSSKNSNKSRGSNDLGLIMRASVSLVGICFGLRKLEWTSAFQASLAWSLLNPCLWLLLDGTLGGFLTSTIISLVSIILSIAVGFDDTIPKDYSFIHSHDTEAYARVLWVGSFVFLASIIFGKLGRYFFQ	XP_002489437.1	5040	293	MTESGSNSPRNESKSSLVEPELFGLYKDINKDNEDNSIYDELNDNISKHTSHVDDYDTVVGHQPKPPIYIQLAKLAYHLLIIGVLGNVFIKVSEHTHDNRGILPDLTNFKLFFIFKNIIKSVAHKFHFRFESNEIFDEYSYYISNATEGIILAVLPIFIERALGFSSKNSNKSRGSNDLGLIMRASVSLVGICFGLRKLEWTSAFQASLAWSLLNPCLWLLLDGTLGGFLTSTIISLVSIILSIAVGFDDTIPKDYSFIHSHDTEAYARVLWVGSFVFLASIIFGKLGRYFFQ	CCA36265.1	5291	293	MTESGSNSPRNESKSSLVEPELFGLYKDINKDNEDNSIYDELNDNISKHTSHVDDYDTVVGHQPKPPIYIQLAKLAYHLLIIGVLGNVFIKVSEHTHDNRGILPDLTNFKLFFIFKNIIKSVAHKFHFRFESNEIFDEYSYYISNATEGIILAVLPIFIERALGFSSKNSNKSRGSNDLGLIMRASVSLVGICFGLRKLEWTSAFQASLAWSLLNPCLWLLLDGTLGGFLTSTIISLVSIILSIAVGFDDTIPKDYSFIHSHDTEAYARVLWVGSFVFLASIIFGKLGRYFFQ	PP7435_Chr1-0098	5340	294	MTESGSNSPRNESKSSLVEPELFGLYKDINKDNEDNSIYDELNDNISKHTSHVDDYDTVVGHQPKPPIYIQLAKLAYHLLIIGVLGNVFIKVSEHTHDNRGILPDLTNFKLFFIFKNIIKSVAHKFHFRFESNEIFDEYSYYISNATEGIILAVLPIFIERALGFSSKNSNKSRGSNDLGLIMRASVSLVGICFGLRKLEWTSAFQASLAWSLLNPCLWLLLDGTLGGFLTSTIISLVSIILSIAVGFDDTIPKDYSFIHSHDTEAYARVLWVGSFVFLASIIFGKLGRYFFQ*
GS115_000102-T1	5329	867	MTTSEIYIATYSSVDVYECICNTFPLMRRCSDDWVNVTQILKIAQFPKAQRTKILEKEVHDKTHQRIQGGYGRFQGTWTPLDIARNLAMNYGFGDADLPVLYWDPSKDPMPKRNKQKPTPAKHNLQSGNNSTGSPKRRRATPKKIKQQVQLPVQHTFTNTKLEQPAHIPQYQLHDGYSQHPPLISKSQHSQQYPVPQVSTYIYSQPPTFQQQQQLLQQQQQHPQPQYTQFINNQQAIIPSQNNFTYNQNPVPRFQNFQTAKTVQAVHNSQGSLSTTENWSQDELHQHGRKNSDTSVSSNVSLQNGKIPHDDSQLPIIRPPHLSTQQFYTELLLNYFTEDNEQVPYYLIEVPEGFNLDIPIDDEGHTALHWAASIGSVPVVEALLKNRADPLITNNSGLN…	SWI4	NA	NA	AOA66577.1	5064	867	MTTSEIYIATYSSVDVYECICNTFPLMRRCSDDWVNVTQILKIAQFPKAQRTKILEKEVHDKTHQRIQGGYGRFQGTWTPLDIARNLAMNYGFGDADLPVLYWDPSKDPMPKRNKQKPTPAKHNLQSGNNSTGSPKRRRATPKKIKQQVQLPVQHTFTNTKLEQPAHIPQYQLHDGYSQHPPLISKSQHSQQYPVPQVSTYIYSQPPTFQQQQQLLQQQQQHPQPQYTQFINNQQAIIPSQNNFTYNQNPVPRFQNFQTAKTVQAVHNSQGSLSTTENWSQDELHQHGRKNSDTSVSSNVSLQNGKIPHDDSQLPIIRPPHLSTQQFYTELLLNYFTEDNEQVPYYLIEVPEGFNLDIPIDDEGHTALHWAASIGSVPVVEALLKNRADPLITNNSGLN…	XP_002489438.1	5040	867	MTTSEIYIATYSSVDVYECICNTFPLMRRCSDDWVNVTQILKIAQFPKAQRTKILEKEVHDKTHQRIQGGYGRFQGTWTPLDIARNLAMNYGFGDADLPVLYWDPSKDPMPKRNKQKPTPAKHNLQSGNNSTGSPKRRRATPKKIKQQVQLPVQHTFTNTKLEQPAHIPQYQLHDGYSQHPPLISKSQHSQQYPVPQVSTYIYSQPPTFQQQQQLLQQQQQHPQPQYTQFINNQQAIIPSQNNFTYNQNPVPRFQNFQTAKTVQAVHNSQGSLSTTENWSQDELHQHGRKNSDTSVSSNVSLQNGKIPHDDSQLPIIRPPHLSTQQFYTELLLNYFTEDNEQVPYYLIEVPEGFNLDIPIDDEGHTALHWAASIGSVPVVEALLKNRADPLITNNSGLN…	CCA36266.2	5291	867	MTTSEIYIATYSSVDVYECICNTFPLMRRCSDDWVNVTQILKIAQFPKAQRTKILEKEVHDKTHQRIQGGYGRFQGTWTPLDIARNLAMNYGFGDADLPVLYWDPSKDPMPKRNKQKPTPAKHNLQSGNNSTGSPKRRRATPKKIKQQVQLPVQHTFTNTKLEQPAHIPQYQLHDGYSQHPPLISKSQHSQQYPVPQVSTYIYSQPPTFQQQQQLLQQQQQHPQPQYTQFINNQQAIIPSQNNFTYNQNPVPRFQNFQTAKTVQAVHNSQGSLSTTENWSQDELHQHGRKNSDTSVSSNVSLQNGKIPHDDSQLPIIRPPHLSTQQFYTELLLNYFTEDNEQVPYYLIEVPEGFNLDIPIDDEGHTALHWAASIGSVPVVEALLKNRADPLITNNSGLN…	PP7435_Chr1-0099	5340	868	MTTSEIYIATYSSVDVYECICNTFPLMRRCSDDWVNVTQILKIAQFPKAQRTKILEKEVHDKTHQRIQGGYGRFQGTWTPLDIARNLAMNYGFGDADLPVLYWDPSKDPMPKRNKQKPTPAKHNLQSGNNSTGSPKRRRATPKKIKQQVQLPVQHTFTNTKLEQPAHIPQYQLHDGYSQHPPLISKSQHSQQYPVPQVSTYIYSQPPTFQQQQQLLQQQQQHPQPQYTQFINNQQAIIPSQNNFTYNQNPVPRFQNFQTAKTVQAVHNSQGSLSTTENWSQDELHQHGRKNSDTSVSSNVSLQNGKIPHDDSQLPIIRPPHLSTQQFYTELLLNYFTEDNEQVPYYLIEVPEGFNLDIPIDDEGHTALHWAASIGSVPVVEALLKNRADPLITNNSGLN…
GS115_000103-T1	5329	291	MFRHAKKPSWFAYLELPTSHHQRNILTNHVARYNKFISQRIKDFREGKFEGLVLNSNPYNIALNRTLFQNRKGDGSDLTIKTEKYPRIIRNSEKLQFDPFFSPETLSNTTHSMLHISLSPNLEFRNAQSWKSFHNSSIKSKAFPEKKISISFSPRIHVTQAFVAITPTYESLVPVKALFSHFVNCLKPWAKDVKFNQPLSSPSKVLFHTSLGKFHHARDNILNDSEMIFLSEILSRSTEDLKKIVEPNCHAQLDSLTPAEYYLSEGELSQLVFEVNHYKVRYGFSTLRVQL	NA	NA	NA	AOA66863.1	5064	291	MFRHAKKPSWFAYLELPTSHHQRNILTNHVARYNKFISQRIKDFREGKFEGLVLNSNPYNIALNRTLFQNRKGDGSDLTIKTEKYPRIIRNSEKLQFDPFFSPETLSNTTHSMLHISLSPNLEFRNAQSWKSFHNSSIKSKAFPEKKISISFSPRIHVTQAFVAITPTYESLVPVKALFSHFVNCLKPWAKDVKFNQPLSSPSKVLFHTSLGKFHHARDNILNDSEMIFLSEILSRSTEDLKKIVEPNCHAQLDSLTPAEYYLSEGELSQLVFEVNHYKVRYGFSTLRVQL	XP_002489439.1	5040	291	MFRHAKKPSWFAYLELPTSHHQRNILTNHVARYNKFISQRIKDFREGKFEGLVLNSNPYNIALNRTLFQNRKGDGSDLTIKTEKYPRIIRNSEKLQFDPFFSPETLSNTTHSMLHISLSPNLEFRNAQSWKSFHNSSIKSKAFPEKKISISFSPRIHVTQAFVAITPTYESLVPVKALFSHFVNCLKPWAKDVKFNQPLSSPSKVLFHTSLGKFHHARDNILNDSEMIFLSEILSRSTEDLKKIVEPNCHAQLDSLTPAEYYLSEGELSQLVFEVNHYKVRYGFSTLRVQL	CCA36267.1	5291	259	MFRHAKKPSWFAYLELPTSHHQRNILTNHVARYNKFISQRIKDFREGKFEGLVLNSNPYNIALNRTLFQNRKGDGSDLTIKTEKYPRIIRNSEKLQFDPFFSPETLSNTTHSMLHISLSPNLEFRNAQSWKSFHNSSIKSKAFPEKKISISFSPRIHVTQAFVAITPTYESLVPVKALFSHFVNCLKPWAKDVKFNQPLSSPSKVLFHTSLGKFHHARDNILNDSEMIFLSEILSRSTEDLKKNCGTKLSCPIGLFDTS	PP7435_Chr1-0100	5340	260	MFRHAKKPSWFAYLELPTSHHQRNILTNHVARYNKFISQRIKDFREGKFEGLVLNSNPYNIALNRTLFQNRKGDGSDLTIKTEKYPRIIRNSEKLQFDPFFSPETLSNTTHSMLHISLSPNLEFRNAQSWKSFHNSSIKSKAFPEKKISISFSPRIHVTQAFVAITPTYESLVPVKALFSHFVNCLKPWAKDVKFNQPLSSPSKVLFHTSLGKFHHARDNILNDSEMIFLSEILSRSTEDLKKNCGTKLSCPIGLFDTS*
GS115_000104-T1	5329	619	MDSNSYWSSQELNYNYKSDPFYDPNSNGIMPELKQVPLPTEDFTNFDIDDVLKQTLHNLEDLDIPIGPASIGVNASSYGQHPQHNKGHSRKTSGSGIFGFTGENRQLCIPGISPQLLRKTPKTVQMPDLETDRYTDEPPGHYLSSDWDLPLESQILPPSSGVTLLPSSPVKEPESGRPDHYKFPPSDRTSTLDSSEREKDQIYKNHFSVNYLKSLTRMDKHHENGLEPINNQSIGNTGHINNFAREPRYVDDITPLLETNFDSNVEESHIDPNKPLEEQTAEHQGQFFSQKPTQTVQMRSLPVPAPNLVPTSSPIAIPIPANSGTIGQQQNSSPSFKGFMANSSPLRPDIYQTPQHQHHQILGITPDTPDRRPDSGVSWKIVVDGQIDSTDSSPTRKCS…	SWI5	NA	NA	AOA66624.1	5064	619	MDSNSYWSSQELNYNYKSDPFYDPNSNGIMPELKQVPLPTEDFTNFDIDDVLKQTLHNLEDLDIPIGPASIGVNASSYGQHPQHNKGHSRKTSGSGIFGFTGENRQLCIPGISPQLLRKTPKTVQMPDLETDRYTDEPPGHYLSSDWDLPLESQILPPSSGVTLLPSSPVKEPESGRPDHYKFPPSDRTSTLDSSEREKDQIYKNHFSVNYLKSLTRMDKHHENGLEPINNQSIGNTGHINNFAREPRYVDDITPLLETNFDSNVEESHIDPNKPLEEQTAEHQGQFFSQKPTQTVQMRSLPVPAPNLVPTSSPIAIPIPANSGTIGQQQNSSPSFKGFMANSSPLRPDIYQTPQHQHHQILGITPDTPDRRPDSGVSWKIVVDGQIDSTDSSPTRKCS…	XP_002489440.1	5040	619	MDSNSYWSSQELNYNYKSDPFYDPNSNGIMPELKQVPLPTEDFTNFDIDDVLKQTLHNLEDLDIPIGPASIGVNASSYGQHPQHNKGHSRKTSGSGIFGFTGENRQLCIPGISPQLLRKTPKTVQMPDLETDRYTDEPPGHYLSSDWDLPLESQILPPSSGVTLLPSSPVKEPESGRPDHYKFPPSDRTSTLDSSEREKDQIYKNHFSVNYLKSLTRMDKHHENGLEPINNQSIGNTGHINNFAREPRYVDDITPLLETNFDSNVEESHIDPNKPLEEQTAEHQGQFFSQKPTQTVQMRSLPVPAPNLVPTSSPIAIPIPANSGTIGQQQNSSPSFKGFMANSSPLRPDIYQTPQHQHHQILGITPDTPDRRPDSGVSWKIVVDGQIDSTDSSPTRKCS…	CCA36268.1	5291	619	MDSNSYWSSQELNYNYKSDPFYDPNSNGIMPELKQVPLPTEDFTNFDIDDVLKQTLHNLEDLDIPIGPASIGVNASSYGQHPQHNKGHSRKTSGSGIFGFTGENRQLCIPGISPQLLRKTPKTVQMPDLETDRYTDEPPGHYLSSDWDLPLESQILPPSSGVTLLPSSPVKEPESGRPDHYKFPPSDRTSTLDSSEREKDQIYKNHFSVNYLKSLTRMDKHHENGLEPINNQSIGNTGHINNFAREPRYVDDITPLLETNFDSNVEESHIDPNKPLEEQTAEHQGQFFSQKPTQTVQMRSLPVPAPNLVPTSSPIAIPIPANSGTIGQQQNSSPSFKGFMANSSPLRPDIYQTPQHQHHQILGITPDTPDRRPDSGVSWKIVVDGQIDSTDSSPTRKCS…	PP7435_Chr1-0101	5340	620	MDSNSYWSSQELNYNYKSDPFYDPNSNGIMPELKQVPLPTEDFTNFDIDDVLKQTLHNLEDLDIPIGPASIGVNASSYGQHPQHNKGHSRKTSGSGIFGFTGENRQLCIPGISPQLLRKTPKTVQMPDLETDRYTDEPPGHYLSSDWDLPLESQILPPSSGVTLLPSSPVKEPESGRPDHYKFPPSDRTSTLDSSEREKDQIYKNHFSVNYLKSLTRMDKHHENGLEPINNQSIGNTGHINNFAREPRYVDDITPLLETNFDSNVEESHIDPNKPLEEQTAEHQGQFFSQKPTQTVQMRSLPVPAPNLVPTSSPIAIPIPANSGTIGQQQNSSPSFKGFMANSSPLRPDIYQTPQHQHHQILGITPDTPDRRPDSGVSWKIVVDGQIDSTDSSPTRKCS…
GS115_000105-T1	5329	1837	MQHYGISGDSLRLAALKKLVSTPLEKTRGKVVQAVLLSTHKIQKEEKQLDCVDLEDIIALCHSVPDLVSEKTRRELFKCLSHQLLQCLNQGFSFYGTLQNFGPTPWSYLTRHITSGLITFANHFESSRLEVEGLFLQYLDSFMSINDVELPAFFSLYGFIEGLIDNVHLISFQKLLPRLLDLLSAELLEKVEQLIDSATPAYAEIIENFLSDDNEFCSLIFVEAVGRFFQSYLEYQFCPNRALVTTCLQEKKRKYELLEEDVVANTSTQNTPLIAFPKEIQNRLGDFLNRLLESSIHNCNLMDTGASFISLSSFARIQVLYRAKSNFLQILGFAIYSEVATTDDLKSFISFSLSHPGCMTHKDLGHTVVSLSALLAYFDVNFGYNLLKAYPLLLGSVDV…	STT4	NA	NA	AOA66569.1	5064	1015	MDQSGNALLLRFINSQHFNLYYCISYLQRYSDNIGVHHYLCEKVKTYPIEELKFFIPQFLQLIITVETDSMALEEMIKDLCTRDVHFSLITFWHLQSSLQELSTQPNSTGFQVCKRILNDVQFQLFSLSPPNATVSSRVGSSGIVYKNSQHAMKQFRENVSPSAVLISSVLSSAAFPQLGKSAEHLVRTQGKLSRSFVFQIAKGLQQQMNENLTMKNTRLNAELSSHTVVNAAELDASQAEKPYRRAKSLSLTSLQGKRQGQQDQHPKHNEHSENLDFSIIDKYAETNLPHLNRAISNPNMKRFKNKRLSQALDVKQSVMSDLYPMSPEKGYDNLTLKNLQRLRSESQLNNDSITASMPELHPTHTNSTAVSEVESLYDSGNERSPTISLNGSYKRQPI…	XP_002489441.1	5040	1837	MQHYGISGDSLRLAALKKLVSTPLEKTRGKVVQAVLLSTHKIQKEEKQLDCVDLEDIIALCHSVPDLVSEKTRRELFKCLSHQLLQCLNQGFSFYGTLQNFGPTPWSYLTRHITSGLITFANHFESSRLEVEGLFLQYLDSFMSINDVELPAFFSLYGFIEGLIDNVHLISFQKLLPRLLDLLSAELLEKVEQLIDSATPAYAEIIENFLSDDNEFCSLIFVEAVGRFFQSYLEYQFCPNRALVTTCLQEKKRKYELLEEDVVANTSTQNTPLIAFPKEIQNRLGDFLNRLLESSIHNCNLMDTGASFISLSSFARIQVLYRAKSNFLQILGFAIYSEVATTDDLKSFISFSLSHPGCMTHKDLGHTVVSLSALLAYFDVNFGYNLLKAYPLLLGSVDV…	CCA36269.1	5291	1837	MQHYGISGDSLRLAALKKLVSTPLEKTRGKVVQAVLLSTHKIQKEEKQLDCVDLEDIIALCHSVPDLVSEKTRRELFKCLSHQLLQCLNQGFSFYGTLQNFGPTPWSYLTRHITSGLITFANHFESSRLEVEGLFLQYLDSFMSINDVELPAFFSLYGFIEGLIDNVHLISFQKLLPRLLDLLSAELLEKVEQLIDSATPAYAEIIENFLSDDNEFCSLIFVEAVGRFFQSYLEYQFCPNRALVTTCLQEKKRKYELLEEDVVANTSTQNTPLIAFPKEIQNRLGDFLNRLLESSIHNCNLMDTGASFISLSSFARIQVLYRAKSNFLQILGFAIYSEVATTDDLKSFISFSLSHPGCMTHKDLGHTVVSLSALLAYFDVNFGYNLLKAYPLLLGSVDV…	PP7435_Chr1-0102	5340	1838	MQHYGISGDSLRLAALKKLVSTPLEKTRGKVVQAVLLSTHKIQKEEKQLDCVDLEDIIALCHSVPDLVSEKTRRELFKCLSHQLLQCLNQGFSFYGTLQNFGPTPWSYLTRHITSGLITFANHFESSRLEVEGLFLQYLDSFMSINDVELPAFFSLYGFIEGLIDNVHLISFQKLLPRLLDLLSAELLEKVEQLIDSATPAYAEIIENFLSDDNEFCSLIFVEAVGRFFQSYLEYQFCPNRALVTTCLQEKKRKYELLEEDVVANTSTQNTPLIAFPKEIQNRLGDFLNRLLESSIHNCNLMDTGASFISLSSFARIQVLYRAKSNFLQILGFAIYSEVATTDDLKSFISFSLSHPGCMTHKDLGHTVVSLSALLAYFDVNFGYNLLKAYPLLLGSVDV…
GS115_000106-T1	5329	245	MASRTQFENSNDVGVFAKLTNSYCLVAVGGSENFYSAFEAELGDVIPIVHTTIAGTRIVGRMTAGNRRGLLVPTQTTDQELMHLRNSLPDSVKIQRVEERLSALGNVICCNDYVALVHPDIERETEELIADVLGVEVFRQTIAGNVLVGSYCALSNQGGIVHPQTSIQDQEELSSLLQVPLVAGTINRGSSVVGAGLVVNDWLAVSGLDTTAPELSVVESIFRLQDAQPEAISGNLRDTLIETYS	TIF6	NA	NA	AOA65634.1	5064	245	MASRTQFENSNDVGVFAKLTNSYCLVAVGGSENFYSAFEAELGDVIPIVHTTIAGTRIVGRMTAGNRRGLLVPTQTTDQELMHLRNSLPDSVKIQRVEERLSALGNVICCNDYVALVHPDIERETEELIADVLGVEVFRQTIAGNVLVGSYCALSNQGGIVHPQTSIQDQEELSSLLQVPLVAGTINRGSSVVGAGLVVNDWLAVSGLDTTAPELSVVESIFRLQDAQPEAISGNLRDTLIETYS	XP_002489442.1	5040	245	MASRTQFENSNDVGVFAKLTNSYCLVAVGGSENFYSAFEAELGDVIPIVHTTIAGTRIVGRMTAGNRRGLLVPTQTTDQELMHLRNSLPDSVKIQRVEERLSALGNVICCNDYVALVHPDIERETEELIADVLGVEVFRQTIAGNVLVGSYCALSNQGGIVHPQTSIQDQEELSSLLQVPLVAGTINRGSSVVGAGLVVNDWLAVSGLDTTAPELSVVESIFRLQDAQPEAISGNLRDTLIETYS	CCA36270.1	5291	245	MASRTQFENSNDVGVFAKLTNSYCLVAVGGSENFYSAFEAELGDVIPIVHTTIAGTRIVGRMTAGNRRGLLVPTQTTDQELMHLRNSLPDSVKIQRVEERLSALGNVICCNDYVALVHPDIERETEELIADVLGVEVFRQTIAGNVLVGSYCALSNQGGIVHPQTSIQDQEELSSLLQVPLVAGTINRGSSVVGAGLVVNDWLAVSGLDTTAPELSVVESIFRLQDAQPEAISGNLRDTLIETYS	PP7435_Chr1-0103	5340	246	MASRTQFENSNDVGVFAKLTNSYCLVAVGGSENFYSAFEAELGDVIPIVHTTIAGTRIVGRMTAGNRRGLLVPTQTTDQELMHLRNSLPDSVKIQRVEERLSALGNVICCNDYVALVHPDIERETEELIADVLGVEVFRQTIAGNVLVGSYCALSNQGGIVHPQTSIQDQEELSSLLQVPLVAGTINRGSSVVGAGLVVNDWLAVSGLDTTAPELSVVESIFRLQDAQPEAISGNLRDTLIETYS*
GS115_000107-T1	5329	903	MEETQFTDRALAIITNATKLAKDNSHPQVQPIHLLAAMAPTDEDTTPYLKVLVEKGRFDWQTFERNINRALIRVPSQTPAPTDVSFSGVAAHVIQEAGKMRQQQKDSYIGQDHLLLALLEDKSITQILKDSSISPDALKTQIINLRGNQRIDSRQADSSSNHEFLDKYAIDLTEQAREGKIDPVIGREEEIRRTIRVLARRTKSNPCLIGDPGVGKTSIVEAVAQRIIDNDVPNILQNSKLYALDLGALKAGAKYQGEFEERIKGVLNEIAESKQMIILFIDEIHMLMGDGKSDAANLLKPMLARGSLHCIGATTVIEYRKYVETDGAFERRFQRIDVREPTIRETVAILRGLQPKYEIHHGVRILDSALVTAAQLASRYLTYRKLPDSAVDLIDESSA…	HSP104	NA	NA	AOA66285.1	5064	903	MEETQFTDRALAIITNATKLAKDNSHPQVQPIHLLAAMAPTDEDTTPYLKVLVEKGRFDWQTFERNINRALIRVPSQTPAPTDVSFSGVAAHVIQEAGKMRQQQKDSYIGQDHLLLALLEDKSITQILKDSSISPDALKTQIINLRGNQRIDSRQADSSSNHEFLDKYAIDLTEQAREGKIDPVIGREEEIRRTIRVLARRTKSNPCLIGDPGVGKTSIVEAVAQRIIDNDVPNILQNSKLYALDLGALKAGAKYQGEFEERIKGVLNEIAESKQMIILFIDEIHMLMGDGKSDAANLLKPMLARGSLHCIGATTVIEYRKYVETDGAFERRFQRIDVREPTIRETVAILRGLQPKYEIHHGVRILDSALVTAAQLASRYLTYRKLPDSAVDLIDESSA…	XP_002489443.1	5040	903	MEETQFTDRALAIITNATKLAKDNSHPQVQPIHLLAAMAPTDEDTTPYLKVLVEKGRFDWQTFERNINRALIRVPSQTPAPTDVSFSGVAAHVIQEAGKMRQQQKDSYIGQDHLLLALLEDKSITQILKDSSISPDALKTQIINLRGNQRIDSRQADSSSNHEFLDKYAIDLTEQAREGKIDPVIGREEEIRRTIRVLARRTKSNPCLIGDPGVGKTSIVEAVAQRIIDNDVPNILQNSKLYALDLGALKAGAKYQGEFEERIKGVLNEIAESKQMIILFIDEIHMLMGDGKSDAANLLKPMLARGSLHCIGATTVIEYRKYVETDGAFERRFQRIDVREPTIRETVAILRGLQPKYEIHHGVRILDSALVTAAQLASRYLTYRKLPDSAVDLIDESSA…	CCA36271.1	5291	903	MEETQFTDRALAIITNATKLAKDNSHPQVQPIHLLAAMAPTDEDTTPYLKVLVEKGRFDWQTFERNINRALIRVPSQTPAPTDVSFSGVAAHVIQEAGKMRQQQKDSYIGQDHLLLALLEDKSITQILKDSSISPDALKTQIINLRGNQRIDSRQADSSSNHEFLDKYAIDLTEQAREGKIDPVIGREEEIRRTIRVLARRTKSNPCLIGDPGVGKTSIVEAVAQRIIDNDVPNILQNSKLYALDLGALKAGAKYQGEFEERIKGVLNEIAESKQMIILFIDEIHMLMGDGKSDAANLLKPMLARGSLHCIGATTVIEYRKYVETDGAFERRFQRIDVREPTIRETVAILRGLQPKYEIHHGVRILDSALVTAAQLASRYLTYRKLPDSAVDLIDESSA…	PP7435_Chr1-0104	5340	904	MEETQFTDRALAIITNATKLAKDNSHPQVQPIHLLAAMAPTDEDTTPYLKVLVEKGRFDWQTFERNINRALIRVPSQTPAPTDVSFSGVAAHVIQEAGKMRQQQKDSYIGQDHLLLALLEDKSITQILKDSSISPDALKTQIINLRGNQRIDSRQADSSSNHEFLDKYAIDLTEQAREGKIDPVIGREEEIRRTIRVLARRTKSNPCLIGDPGVGKTSIVEAVAQRIIDNDVPNILQNSKLYALDLGALKAGAKYQGEFEERIKGVLNEIAESKQMIILFIDEIHMLMGDGKSDAANLLKPMLARGSLHCIGATTVIEYRKYVETDGAFERRFQRIDVREPTIRETVAILRGLQPKYEIHHGVRILDSALVTAAQLASRYLTYRKLPDSAVDLIDESSA…
GS115_000108-T1	5329	780	MLSARRVLAKINSRGLATVSGLTKDSLVEMNLLEKGNYINYKQQLDNVNIVKERLGRPLTYAEKLLYGHLDKPHEQDIERGVSYLKLRPDRIACQDATAQMAILQFMSAGMPSVATPTTVHCDHLIQAQKGGAADLERAIRLNKEVYDFLATACAKYNIGFWKPGSGIIHQIVLENYAFPGELLIGTDSHTPNAGGLGQLAIGVGGADAVDVMAGLPWELKAPKIIGVKLTGRMNGWTSPKDIILKLAGITTVKGGTGAIVEYFGDGVDTFSCTGMATICNMGAEIGATTSVFPFNNSMVDFLDATGRSEIGEFAKVFQKEYLSADPGCEYDQVIEIDLNTLEPHINGPFTPDLATPVSKMKEVAVANDWPLEVKVGLIGSCTNSSYEDMTRAASIIED…	ACO1	NA	NA	AOA66383.1	5064	817	MQLVFTGIPGDRIRDIYYGSSLLFFPSSFSLLFPLYSMLSARRVLAKINSRGLATVSGLTKDSLVEMNLLEKGNYINYKQQLDNVNIVKERLGRPLTYAEKLLYGHLDKPHEQDIERGVSYLKLRPDRIACQDATAQMAILQFMSAGMPSVATPTTVHCDHLIQAQKGGAADLERAIRLNKEVYDFLATACAKYNIGFWKPGSGIIHQIVLENYAFPGELLIGTDSHTPNAGGLGQLAIGVGGADAVDVMAGLPWELKAPKIIGVKLTGRMNGWTSPKDIILKLAGITTVKGGTGAIVEYFGDGVDTFSCTGMATICNMGAEIGATTSVFPFNNSMVDFLDATGRSEIGEFAKVFQKEYLSADPGCEYDQVIEIDLNTLEPHINGPFTPDLATPVSKMK…	XP_002489444.1	5040	780	MLSARRVLAKINSRGLATVSGLTKDSLVEMNLLEKGNYINYKQQLDNVNIVKERLGRPLTYAEKLLYGHLDKPHEQDIERGVSYLKLRPDRIACQDATAQMAILQFMSAGMPSVATPTTVHCDHLIQAQKGGAADLERAIRLNKEVYDFLATACAKYNIGFWKPGSGIIHQIVLENYAFPGELLIGTDSHTPNAGGLGQLAIGVGGADAVDVMAGLPWELKAPKIIGVKLTGRMNGWTSPKDIILKLAGITTVKGGTGAIVEYFGDGVDTFSCTGMATICNMGAEIGATTSVFPFNNSMVDFLDATGRSEIGEFAKVFQKEYLSADPGCEYDQVIEIDLNTLEPHINGPFTPDLATPVSKMKEVAVANDWPLEVKVGLIGSCTNSSYEDMTRAASIIED…	CCA36272.1	5291	780	MLSARRVLAKINSRGLATVSGLTKDSLVEMNLLEKGNYINYKQQLDNVNIVKERLGRPLTYAEKLLYGHLDKPHEQDIERGVSYLKLRPDRIACQDATAQMAILQFMSAGMPSVATPTTVHCDHLIQAQKGGAADLERAIRLNKEVYDFLATACAKYNIGFWKPGSGIIHQIVLENYAFPGELLIGTDSHTPNAGGLGQLAIGVGGADAVDVMAGLPWELKAPKIIGVKLTGRMNGWTSPKDIILKLAGITTVKGGTGAIVEYFGDGVDTFSCTGMATICNMGAEIGATTSVFPFNNSMVDFLDATGRSEIGEFAKVFQKEYLSADPGCEYDQVIEIDLNTLEPHINGPFTPDLATPVSKMKEVAVANDWPLEVKVGLIGSCTNSSYEDMTRAASIIED…	PP7435_Chr1-0105	5340	781	MLSARRVLAKINSRGLATVSGLTKDSLVEMNLLEKGNYINYKQQLDNVNIVKERLGRPLTYAEKLLYGHLDKPHEQDIERGVSYLKLRPDRIACQDATAQMAILQFMSAGMPSVATPTTVHCDHLIQAQKGGAADLERAIRLNKEVYDFLATACAKYNIGFWKPGSGIIHQIVLENYAFPGELLIGTDSHTPNAGGLGQLAIGVGGADAVDVMAGLPWELKAPKIIGVKLTGRMNGWTSPKDIILKLAGITTVKGGTGAIVEYFGDGVDTFSCTGMATICNMGAEIGATTSVFPFNNSMVDFLDATGRSEIGEFAKVFQKEYLSADPGCEYDQVIEIDLNTLEPHINGPFTPDLATPVSKMKEVAVANDWPLEVKVGLIGSCTNSSYEDMTRAASIIED…
GS115_000109-T1	5329	668	MNTEDVYSPVIADNGSEDLLTTTSKEVVTPGDLGAKLEEIKLEYSENETPSEDDSGSERGSLDATTDPDIDADNQCKDKKLPSNFRGRPSACVFVASLAAEKSDDHLCISVTKHFEQWGKLAIVKVLRDTSNRPYAFVQYTTDDNAKRALKEGQHSILDGRSIRCEPARVNRTLYILTSNDNGLSKVEIINLLKKYGEIEQIVGVDAAGNKAPLSSNSDKRIKEWFVKFVYRDDAIRAYANLRTQVSWHVEWAQNLEPTSTKNQETSTIDKLSIFIGQLSPSITKEELNERFSRHGKIKESVLVQRPNNVFSFIKFEDEQAAASAVEQENHAILKDRTMHVQYREIYHTNNYKRPTSDSPKLSLAPPPVNLSSKNNRSFSRNFSQNQTNRVGQMGTAVS…	RIM4	NA	NA	AOA66331.1	5064	668	MNTEDVYSPVIADNGSEDLLTTTSKEVVTPGDLGAKLEEIKLEYSENETPSEDDSGSERGSLDATTDPDIDADNQCKDKKLPSNFRGRPSACVFVASLAAEKSDDHLCISVTKHFEQWGKLAIVKVLRDTSNRPYAFVQYTTDDNAKRALKEGQHSILDGRSIRCEPARVNRTLYILTSNDNGLSKVEIINLLKKYGEIEQIVGVDAAGNKAPLSSNSDKRIKEWFVKFVYRDDAIRAYANLRTQVSWHVEWAQNLEPTSTKNQETSTIDKLSIFIGQLSPSITKEELNERFSRHGKIKESVLVQRPNNVFSFIKFEDEQAAASAVEQENHAILKDRTMHVQYREIYHTNNYKRPTSDSPKLSLAPPPVNLSSKNNRSFSRNFSQNQTNRVGQMGTAVS…	XP_002489445.1	5040	657	MNTEDVYSPVIADNGSEDLLTTTSKEVVTPGDLGAKLEEIKLEYSENETPSEDDSGSERGSLDATTDPDIDADNQWRPSACVFVASLAAEKSDDHLCISVTKHFEQWGKLAIVKVLRDTSNRPYAFVQYTTDDNAKRALKEGQHSILDGRSIRCEPARVNRTLYILTSNDNGLSKVEIINLLKKYGEIEQIVGVDAAGNKAPLSSNSDKRIKEWFVKFVYRDDAIRAYANLRTQVSWHVEWAQNLEPTSTKNQETSTIDKLSIFIGQLSPSITKEELNERFSRHGKIKESVLVQRPNNVFSFIKFEDEQAAASAVEQENHAILKDRTMHVQYREIYHTNNYKRPTSDSPKLSLAPPPVNLSSKNNRSFSRNFSQNQTNRVGQMGTAVSPGGGTVGATTT…	CCA36273.1	5291	668	MNTEDVYSPVIADNGSEDLLTTTSKEVVTPGDLGAKLEEIKLEYSENETPSEDDSGSERGSLDATTDPDIDADNQCKDKKLPSNFRGRPSACVFVASLAAEKSDDHLCISVTKHFEQWGKLAIVKVLRDTSNRPYAFVQYTTDDNAKRALKEGQHSILDGRSIRCEPARVNRTLYILTSNDNGLSKVEIINLLKKYGEIEQIVGVDAAGNKAPLSSNSDKRIKEWFVKFVYRDDAIRAYANLRTQVSWHVEWAQNLEPTSTKNQETSTIDKLSIFIGQLSPSITKEELNERFSRHGKIKESVLVQRPNNVFSFIKFEDEQAAASAVEQENHAILKDRTMHVQYREIYHTNNYKRPTSDSPKLSLAPPPVNLSSKNNRSFSRNFSQNQTNRVGQMGTAVS…	PP7435_Chr1-0106	5340	669	MNTEDVYSPVIADNGSEDLLTTTSKEVVTPGDLGAKLEEIKLEYSENETPSEDDSGSERGSLDATTDPDIDADNQCKDKKLPSNFRGRPSACVFVASLAAEKSDDHLCISVTKHFEQWGKLAIVKVLRDTSNRPYAFVQYTTDDNAKRALKEGQHSILDGRSIRCEPARVNRTLYILTSNDNGLSKVEIINLLKKYGEIEQIVGVDAAGNKAPLSSNSDKRIKEWFVKFVYRDDAIRAYANLRTQVSWHVEWAQNLEPTSTKNQETSTIDKLSIFIGQLSPSITKEELNERFSRHGKIKESVLVQRPNNVFSFIKFEDEQAAASAVEQENHAILKDRTMHVQYREIYHTNNYKRPTSDSPKLSLAPPPVNLSSKNNRSFSRNFSQNQTNRVGQMGTAVS…
GS115_000110-T1	5329	572	MEHNCLKVNELALQLAQSLQNSKVSTADPLKKRTSSYRGLSSEPIITEEEPTIKGDYNRFYSQSSDKQVLDNKPWLQDGNYFKTVYISTIALLKMMSHARSGGSIEIMGMLTGKVFANTLVVMDCYLLPVEGTETRVNAQAEGYEFMVSYLDNLKEIKHNENIIGWYHSHPGYGCWLSGIDVATQNLNQKFQDPYLAIVIDPERSVRQGFVEIGAFRTFAEPAVGRSSSSVSSASGAGISDVAFSSGRNSASGMSSVLSASNISIAEELSKQSITQNVFDRTTTKIPKGKMTDFGAHSGKYYSLEVKVFRSPLEEKLLDTFGSKTWIKGLTNYSNVVNAEETQVELMHKIMEATENLRKESPSKLPSLVMGNLIYSGASQGTTGNRKRSMSKSSIYSGL…	RRI1	NA	NA	AOA65443.1	5064	572	MEHNCLKVNELALQLAQSLQNSKVSTADPLKKRTSSYRGLSSEPIITEEEPTIKGDYNRFYSQSSDKQVLDNKPWLQDGNYFKTVYISTIALLKMMSHARSGGSIEIMGMLTGKVFANTLVVMDCYLLPVEGTETRVNAQAEGYEFMVSYLDNLKEIKHNENIIGWYHSHPGYGCWLSGIDVATQNLNQKFQDPYLAIVIDPERSVRQGFVEIGAFRTFAEPAVGRSSSSVSSASGAGISDVAFSSGRNSASGMSSVLSASNISIAEELSKQSITQNVFDRTTTKIPKGKMTDFGAHSGKYYSLEVKVFRSPLEEKLLDTFGSKTWIKGLTNYSNVVNAEETQVELMHKIMEATENLRKESPSKLPSLVMGNLIYSGASQGTTGNRKRSMSKSSIYSGL…	XP_002489446.1	5040	572	MEHNCLKVNELALQLAQSLQNSKVSTADPLKKRTSSYRGLSSEPIITEEEPTIKGDYNRFYSQSSDKQVLDNKPWLQDGNYFKTVYISTIALLKMMSHARSGGSIEIMGMLTGKVFANTLVVMDCYLLPVEGTETRVNAQAEGYEFMVSYLDNLKEIKHNENIIGWYHSHPGYGCWLSGIDVATQNLNQKFQDPYLAIVIDPERSVRQGFVEIGAFRTFAEPAVGRSSSSVSSASGAGISDVAFSSGRNSASGMSSVLSASNISIAEELSKQSITQNVFDRTTTKIPKGKMTDFGAHSGKYYSLEVKVFRSPLEEKLLDTFGSKTWIKGLTNYSNVVNAEETQVELMHKIMEATENLRKESPSKLPSLVMGNLIYSGASQGTTGNRKRSMSKSSIYSGL…	CCA36274.1	5291	572	MEHNCLKVNELALQLAQSLQNSKVSTADPLKKRTSSYRGLSSEPIITEEEPTIKGDYNRFYSQSSDKQVLDNKPWLQDGNYFKTVYISTIALLKMMSHARSGGSIEIMGMLTGKVFANTLVVMDCYLLPVEGTETRVNAQAEGYEFMVSYLDNLKEIKHNENIIGWYHSHPGYGCWLSGIDVATQNLNQKFQDPYLAIVIDPERSVRQGFVEIGAFRTFAEPAVGRSSSSVSSASGAGISDVAFSSGRNSASGMSSVLSASNISIAEELSKQSITQNVFDRTTTKIPKGKMTDFGAHSGKYYSLEVKVFRSPLEEKLLDTFGSKTWIKGLTNYSNVVNAEETQVELMHKIMEATENLRKESPSKLPSLVMGNLIYSGASQGTTGNRKRSMSKSSIYSGL…	PP7435_Chr1-0107	5340	573	MEHNCLKVNELALQLAQSLQNSKVSTADPLKKRTSSYRGLSSEPIITEEEPTIKGDYNRFYSQSSDKQVLDNKPWLQDGNYFKTVYISTIALLKMMSHARSGGSIEIMGMLTGKVFANTLVVMDCYLLPVEGTETRVNAQAEGYEFMVSYLDNLKEIKHNENIIGWYHSHPGYGCWLSGIDVATQNLNQKFQDPYLAIVIDPERSVRQGFVEIGAFRTFAEPAVGRSSSSVSSASGAGISDVAFSSGRNSASGMSSVLSASNISIAEELSKQSITQNVFDRTTTKIPKGKMTDFGAHSGKYYSLEVKVFRSPLEEKLLDTFGSKTWIKGLTNYSNVVNAEETQVELMHKIMEATENLRKESPSKLPSLVMGNLIYSGASQGTTGNRKRSMSKSSIYSGL…
GS115_000111-T1	5329	712	MASDHEAARRSPVSGLTKLMKEQSLTGSTLSGKNTDSKELGPNETAKNSSENLPELVTFHDEISKENNKGHGDDEDDSSNGLYIERRPIPPKIERQQSNLTSSLGSLSSSIPFSAPGGRGSNSIGSNPLYGSGNPGGLSFTPNLANGNLIQSTHITSPNVSSSASIEPRFIISRQKVQQSQNFHNSVSRSGSSTNFFSRSKKNSIVGLDPLSPMEHRVTYSHSPSSNSSGESAGRHSSMADLRRFFKRSTSISGHQPRALSTTSSRQHSPVGSPGTVNYTSQPTIQTTNAHTSTTPSSISIVGNGASRRYPSSSASLQRNESYTAVSNMGSGNLNSNSYSQMIIGGNAQPTVPFHKRYVKFGDSLGAGAGGQVKLVKRTSDNQIFALKEFRPKYSSESK…	NPR1	NA	NA	AOA65444.1	5064	712	MASDHEAARRSPVSGLTKLMKEQSLTGSTLSGKNTDSKELGPNETAKNSSENLPELVTFHDEISKENNKGHGDDEDDSSNGLYIERRPIPPKIERQQSNLTSSLGSLSSSIPFSAPGGRGSNSIGSNPLYGSGNPGGLSFTPNLANGNLIQSTHITSPNVSSSASIEPRFIISRQKVQQSQNFHNSVSRSGSSTNFFSRSKKNSIVGLDPLSPMEHRVTYSHSPSSNSSGESAGRHSSMADLRRFFKRSTSISGHQPRALSTTSSRQHSPVGSPGTVNYTSQPTIQTTNAHTSTTPSSISIVGNGASRRYPSSSASLQRNESYTAVSNMGSGNLNSNSYSQMIIGGNAQPTVPFHKRYVKFGDSLGAGAGGQVKLVKRTSDNQIFALKEFRPKYSSESK…	XP_002489447.1	5040	712	MASDHEAARRSPVSGLTKLMKEQSLTGSTLSGKNTDSKELGPNETAKNSSENLPELVTFHDEISKENNKGHGDDEDDSSNGLYIERRPIPPKIERQQSNLTSSLGSLSSSIPFSAPGGRGSNSIGSNPLYGSGNPGGLSFTPNLANGNLIQSTHITSPNVSSSASIEPRFIISRQKVQQSQNFHNSVSRSGSSTNFFSRSKKNSIVGLDPLSPMEHRVTYSHSPSSNSSGESAGRHSSMADLRRFFKRSTSISGHQPRALSTTSSRQHSPVGSPGTVNYTSQPTIQTTNAHTSTTPSSISIVGNGASRRYPSSSASLQRNESYTAVSNMGSGNLNSNSYSQMIIGGNAQPTVPFHKRYVKFGDSLGAGAGGQVKLVKRTSDNQIFALKEFRPKYSSESK…	CCA36275.1	5291	693	MKPPADHRLPYQGRIRTAKNSDPTKRRKNSSENLPELVTFHDEISKENNKGHGDDEDDSSNGLYIERRPIPPKIERQQSNLTSSLGSLSSSIPFSAPGGRGSNSIGSNPLYGSGNPGGLSFTPNLANGNLIQSTHITSPNVSSSASIEPRFIISRQKVQQSQNFHNSVSRSGSSTNFFSRSKKNSIVGLDPLSPMEHRVTYSHSPSSNSSGESAGRHSSMADLRRFFKRSTSISGHQPRALSTTSSRQHSPVGSPGTVNYTSQPTIQTTNAHTSTTPSSISIVGNGASRRYPSSSASLQRNESYTAVSNMGSGNLNSNSYSQMIIGGNAQPTVPFHKRYVKFGDSLGAGAGGQVKLVKRTSDNQIFALKEFRPKYSSESKREYTKKITGEYCIGSTLRH…	PP7435_Chr1-0108	5340	694	MKPPADHRLPYQGRIRTAKNSDPTKRRKNSSENLPELVTFHDEISKENNKGHGDDEDDSSNGLYIERRPIPPKIERQQSNLTSSLGSLSSSIPFSAPGGRGSNSIGSNPLYGSGNPGGLSFTPNLANGNLIQSTHITSPNVSSSASIEPRFIISRQKVQQSQNFHNSVSRSGSSTNFFSRSKKNSIVGLDPLSPMEHRVTYSHSPSSNSSGESAGRHSSMADLRRFFKRSTSISGHQPRALSTTSSRQHSPVGSPGTVNYTSQPTIQTTNAHTSTTPSSISIVGNGASRRYPSSSASLQRNESYTAVSNMGSGNLNSNSYSQMIIGGNAQPTVPFHKRYVKFGDSLGAGAGGQVKLVKRTSDNQIFALKEFRPKYSSESKREYTKKITGEYCIGSTLRH…
GS115_000112-T1	5329	145	MSAKNHLIKLIVGAGQAAPAPPVGPALGSKGVKAIDFCKEFNARTASYQPGVPIPAIITVKPDRSFSFELKSPPTGYLLLRAAGIPKGAPKVGPGQPKVGTVSLKHVYEIATIKKTDQRHEKAELKGIVKSIIATAKSMGIDVVK	MRPL19	NA	NA	AOA66630.1	5064	145	MSAKNHLIKLIVGAGQAAPAPPVGPALGSKGVKAIDFCKEFNARTASYQPGVPIPAIITVKPDRSFSFELKSPPTGYLLLRAAGIPKGAPKVGPGQPKVGTVSLKHVYEIATIKKTDQRHEKAELKGIVKSIIATAKSMGIDVVK	XP_002489448.1	5040	145	MSAKNHLIKLIVGAGQAAPAPPVGPALGSKGVKAIDFCKEFNARTASYQPGVPIPAIITVKPDRSFSFELKSPPTGYLLLRAAGIPKGAPKVGPGQPKVGTVSLKHVYEIATIKKTDQRHEKAELKGIVKSIIATAKSMGIDVVK	CCA36276.1	5291	145	MSAKNHLIKLIVGAGQAAPAPPVGPALGSKGVKAIDFCKEFNARTASYQPGVPIPAIITVKPDRSFSFELKSPPTGYLLLRAAGIPKGAPKVGPGQPKVGTVSLKHVYEIATIKKTDQRHEKAELKGIVKSIIATAKSMGIDVVK	PP7435_Chr1-0109	5340	146	MSAKNHLIKLIVGAGQAAPAPPVGPALGSKGVKAIDFCKEFNARTASYQPGVPIPAIITVKPDRSFSFELKSPPTGYLLLRAAGIPKGAPKVGPGQPKVGTVSLKHVYEIATIKKTDQRHEKAELKGIVKSIIATAKSMGIDVVK*
GS115_000113-T1	5329	679	MSNQQERTLGPLVERILAQPVEFQPAKRPDSVTVKPSSYVSFGSVSAAPLTQTLKRGSSPDPKSGGDKSKNLKPKPKSMAEAIAAYTQKKLLPKVLSTTENAPLDDDLGEDLEDLNHKSSESPSVDSDAHQDTDFKASKEEQEEHEVDKEDDEDDDNDDGDEDEDSDYHTAESSDGLQSEDSGSDAETNLDHDVPSATSDTGSDKEDNGSTNSNSSSATAYLSEVESLKRDSALKQATPPTSPENEEEIEAKRKVFATEADFYQLNELYDDRGSNNSTRICKNWRQMSKSRPLGLLNHGVTCYMNSAVQALIHIPAFQHYLNDVCRNKYQSVIAPNSVTKTLAETSAKMWQLEKSPGRNTPLHINPKKLIRRLEEINCMMSKWQQEDSHEYLMSLMSRL…	UBP10	NA	NA	AOA65875.1	5064	679	MSNQQERTLGPLVERILAQPVEFQPAKRPDSVTVKPSSYVSFGSVSAAPLTQTLKRGSSPDPKSGGDKSKNLKPKPKSMAEAIAAYTQKKLLPKVLSTTENAPLDDDLGEDLEDLNHKSSESPSVDSDAHQDTDFKASKEEQEEHEVDKEDDEDDDNDDGDEDEDSDYHTAESSDGLQSEDSGSDAETNLDHDVPSATSDTGSDKEDNGSTNSNSSSATAYLSEVESLKRDSALKQATPPTSPENEEEIEAKRKVFATEADFYQLNELYDDRGSNNSTRICKNWRQMSKSRPLGLLNHGVTCYMNSAVQALIHIPAFQHYLNDVCRNKYQSVIAPNSVTKTLAETSAKMWQLEKSPGRNTPLHINPKKLIRRLEEINCMMSKWQQEDSHEYLMSLMSRL…	XP_002489449.1	5040	679	MSNQQERTLGPLVERILAQPVEFQPAKRPDSVTVKPSSYVSFGSVSAAPLTQTLKRGSSPDPKSGGDKSKNLKPKPKSMAEAIAAYTQKKLLPKVLSTTENAPLDDDLGEDLEDLNHKSSESPSVDSDAHQDTDFKASKEEQEEHEVDKEDDEDDDNDDGDEDEDSDYHTAESSDGLQSEDSGSDAETNLDHDVPSATSDTGSDKEDNGSTNSNSSSATAYLSEVESLKRDSALKQATPPTSPENEEEIEAKRKVFATEADFYQLNELYDDRGSNNSTRICKNWRQMSKSRPLGLLNHGVTCYMNSAVQALIHIPAFQHYLNDVCRNKYQSVIAPNSVTKTLAETSAKMWQLEKSPGRNTPLHINPKKLIRRLEEINCMMSKWQQEDSHEYLMSLMSRL…	CCA36277.1	5291	679	MSNQQERTLGPLVERILAQPVEFQPAKRPDSVTVKPSSYVSFGSVSAAPLTQTLKRGSSPDPKSGGDKSKNLKPKPKSMAEAIAAYTQKKLLPKVLSTTENAPLDDDLGEDLEDLNHKSSESPSVDSDAHQDTDFKASKEEQEEHEVDKEDDEDDDNDDGDEDEDSDYHTAESSDGLQSEDSGSDAETNLDHDVPSATSDTGSDKEDNGSTNSNSSSATAYLSEVESLKRDSALKQATPPTSPENEEEIEAKRKVFATEADFYQLNELYDDRGSNNSTRICKNWRQMSKSRPLGLLNHGVTCYMNSAVQALIHIPAFQHYLNDVCRNKYQSVIAPNSVTKTLAETSAKMWQLEKSPGRNTPLHINPKKLIRRLEEINCMMSKWQQEDSHEYLMSLMSRL…	PP7435_Chr1-0110	5340	680	MSNQQERTLGPLVERILAQPVEFQPAKRPDSVTVKPSSYVSFGSVSAAPLTQTLKRGSSPDPKSGGDKSKNLKPKPKSMAEAIAAYTQKKLLPKVLSTTENAPLDDDLGEDLEDLNHKSSESPSVDSDAHQDTDFKASKEEQEEHEVDKEDDEDDDNDDGDEDEDSDYHTAESSDGLQSEDSGSDAETNLDHDVPSATSDTGSDKEDNGSTNSNSSSATAYLSEVESLKRDSALKQATPPTSPENEEEIEAKRKVFATEADFYQLNELYDDRGSNNSTRICKNWRQMSKSRPLGLLNHGVTCYMNSAVQALIHIPAFQHYLNDVCRNKYQSVIAPNSVTKTLAETSAKMWQLEKSPGRNTPLHINPKKLIRRLEEINCMMSKWQQEDSHEYLMSLMSRL…
GS115_000114-T1	5329	441	MPIDIINTLVVKGTDGIPGWPIIKRYGLPFVALSLLKVYCGGKLNPWQRDVHGKVYILTGATAGVGSQLAEELAKGGAQLILLVKDPSSSWTVEFVDDLRERTGNPLVYAEQCDLADLHSVRKFATRWLDNTPPRRLDGIVGCAGEALPLGAARSTSSDGVERQVAVNYLGHFHLLALLSPSLRAQPADRDVRVVLTTCTTQAMGQVSLDDPLWLDSQYPSKRPWQVFGGAKLMLGCFAQEFQRRLDATPRGDKMPSKLRVNVVNPGFMRTASTARVLSFGSLWGLLLYLLLYPIWFILFKTPIQGAQSYLAALFAEHFIELPGGQFIQDCKIVKPARKELSDFTFQNKLYEKTEKLIDQLERQSAKQRVRSKPKSNSKSKPSKKSGTANVGPEKENDV…	YNL181W	408	MPLNIIGTALLDGTDKIPYYQTIKKVAPYVLATGAIKYWSRGPSNTWERKLHGKVYLVTGATSQGMGTSVAYKMAELGAQLIILTREVDEWVTEWCEELREKTKNELIFVEKCDLSNLWEIRKFATSWLDNSPPRRLDGVIVMSGDMEPWGIPKISLPQRRSSKDGLELQIATNYVAIFHLLNLLQPSFKAQPPDRDVRIILATCWLQVVGDINIEDPLWQNAKYKSALKFFASSKLQLGLSMMELQRRLTEDIKNQKTNGAERTGKNVTITMVQPGTMRSNSLRRVISNGSVVLLIILYCILLYPILWLFTKSGRRGDQSFLYALMTPELEEVNLKDTKVKYISDCSIVKFARKEFDDEELQKKLFDNTERDILQLEKKVAAKRNANKTGNQNSKKKS…	AOA66694.1	5064	441	MPIDIINTLVVKGTDGIPGWPIIKRYGLPFVALSLLKVYCGGKLNPWQRDVHGKVYILTGATAGVGSQLAEELAKGGAQLILLVKDPSSSWTVEFVDDLRERTGNPLVYAEQCDLADLHSVRKFATRWLDNTPPRRLDGIVGCAGEALPLGAARSTSSDGVERQVAVNYLGHFHLLALLSPSLRAQPADRDVRVVLTTCTTQAMGQVSLDDPLWLDSQYPSKRPWQVFGGAKLMLGCFAQEFQRRLDATPRGDKMPSKLRVNVVNPGFMRTASTARVLSFGSLWGLLLYLLLYPIWFILFKTPIQGAQSYLAALFAEHFIELPGGQFIQDCKIVKPARKELSDFTFQNKLYEKTEKLIDQLERQSAKQRVRSKPKSNSKSKPSKKSGTANVGPEKENDV…	XP_002489450.1	5040	441	MPIDIINTLVVKGTDGIPGWPIIKRYGLPFVALSLLKVYCGGKLNPWQRDVHGKVYILTGATAGVGSQLAEELAKGGAQLILLVKDPSSSWTVEFVDDLRERTGNPLVYAEQCDLADLHSVRKFATRWLDNTPPRRLDGIVGCAGEALPLGAARSTSSDGVERQVAVNYLGHFHLLALLSPSLRAQPADRDVRVVLTTCTTQAMGQVSLDDPLWLDSQYPSKRPWQVFGGAKLMLGCFAQEFQRRLDATPRGDKMPSKLRVNVVNPGFMRTASTARVLSFGSLWGLLLYLLLYPIWFILFKTPIQGAQSYLAALFAEHFIELPGGQFIQDCKIVKPARKELSDFTFQNKLYEKTEKLIDQLERQSAKQRVRSKPKSNSKSKPSKKSGTANVGPEKENDV…	CCA36278.1	5291	441	MPIDIINTLVVKGTDGIPGWPIIKRYGLPFVALSLLKVYCGGKLNPWQRDVHGKVYILTGATAGVGSQLAEELAKGGAQLILLVKDPSSSWTVEFVDDLRERTGNPLVYAEQCDLADLHSVRKFATRWLDNTPPRRLDGIVGCAGEALPLGAARSTSSDGVERQVAVNYLGHFHLLALLSPSLRAQPADRDVRVVLTTCTTQAMGQVSLDDPLWLDSQYPSKRPWQVFGGAKLMLGCFAQEFQRRLDATPRGDKMPSKLRVNVVNPGFMRTASTARVLSFGSLWGLLLYLLLYPIWFILFKTPIQGAQSYLAALFAEHFIELPGGQFIQDCKIVKPARKELSDFTFQNKLYEKTEKLIDQLERQSAKQRVRSKPKSNSKSKPSKKSGTANVGPEKENDV…	PP7435_Chr1-0111	5340	442	MPIDIINTLVVKGTDGIPGWPIIKRYGLPFVALSLLKVYCGGKLNPWQRDVHGKVYILTGATAGVGSQLAEELAKGGAQLILLVKDPSSSWTVEFVDDLRERTGNPLVYAEQCDLADLHSVRKFATRWLDNTPPRRLDGIVGCAGEALPLGAARSTSSDGVERQVAVNYLGHFHLLALLSPSLRAQPADRDVRVVLTTCTTQAMGQVSLDDPLWLDSQYPSKRPWQVFGGAKLMLGCFAQEFQRRLDATPRGDKMPSKLRVNVVNPGFMRTASTARVLSFGSLWGLLLYLLLYPIWFILFKTPIQGAQSYLAALFAEHFIELPGGQFIQDCKIVKPARKELSDFTFQNKLYEKTEKLIDQLERQSAKQRVRSKPKSNSKSKPSKKSGTANVGPEKENDV…
GS115_000115-T1	5329	480	MDESVFYTPSTATDAAELSFLASIRSNKSHVQFRQCAANAASITGTGQGHRLFVACPEKALIQVYLWGKESPEQKMAVPEELTSLLWVHIFGAGFLVGGGKSGRLYVWELASGYLLSAKEAHYQEVSCLEVSHDGQVLVSGGKDSRVLIWRLADLIQFSSDPLPKPIHVLTNHSLPITSIALTKGISNDIKLFTSSLDGEVRHYNVSNGELLTTFIFGEPVNALAVDPAQRYLYAGLSSGTIRLVPLFIVNHKNQLESNTGCGKLVSATSADDPESQFIITSHQDSPVTCLQVSADGGLLVSADSAGKVFVNDIVSRQVARQLRDCSGPISTLRLLINDLERVEPSDLSTKASTPRILPNLKRSLISDTEISKHDINIPAAGTPEGDIGSLASDNEQLK…	IPI3	NA	NA	AOA65894.1	5064	480	MDESVFYTPSTATDAAELSFLASIRSNKSHVQFRQCAANAASITGTGQGHRLFVACPEKALIQVYLWGKESPEQKMAVPEELTSLLWVHIFGAGFLVGGGKSGRLYVWELASGYLLSAKEAHYQEVSCLEVSHDGQVLVSGGKDSRVLIWRLADLIQFSSDPLPKPIHVLTNHSLPITSIALTKGISNDIKLFTSSLDGEVRHYNVSNGELLTTFIFGEPVNALAVDPAQRYLYAGLSSGTIRLVPLFIVNHKNQLESNTGCGKLVSATSADDPESQFIITSHQDSPVTCLQVSADGGLLVSADSAGKVFVNDIVSRQVARQLRDCSGPISTLRLLINDLERVEPSDLSTKASTPRILPNLKRSLISDTEISKHDINIPAAGTPEGDIGSLASDNEQLK…	XP_002489451.1	5040	480	MDESVFYTPSTATDAAELSFLASIRSNKSHVQFRQCAANAASITGTGQGHRLFVACPEKALIQVYLWGKESPEQKMAVPEELTSLLWVHIFGAGFLVGGGKSGRLYVWELASGYLLSAKEAHYQEVSCLEVSHDGQVLVSGGKDSRVLIWRLADLIQFSSDPLPKPIHVLTNHSLPITSIALTKGISNDIKLFTSSLDGEVRHYNVSNGELLTTFIFGEPVNALAVDPAQRYLYAGLSSGTIRLVPLFIVNHKNQLESNTGCGKLVSATSADDPESQFIITSHQDSPVTCLQVSADGGLLVSADSAGKVFVNDIVSRQVARQLRDCSGPISTLRLLINDLERVEPSDLSTKASTPRILPNLKRSLISDTEISKHDINIPAAGTPEGDIGSLASDNEQLK…	CCA36279.1	5291	480	MDESVFYTPSTATDAAELSFLASIRSNKSHVQFRQCAANAASITGTGQGHRLFVACPEKALIQVYLWGKESPEQKMAVPEELTSLLWVHIFGAGFLVGGGKSGRLYVWELASGYLLSAKEAHYQEVSCLEVSHDGQVLVSGGKDSRVLIWRLADLIQFSSDPLPKPIHVLTNHSLPITSIALTKGISNDIKLFTSSLDGEVRHYNVSNGELLTTFIFGEPVNALAVDPAQRYLYAGLSSGTIRLVPLFIVNHKNQLESNTGCGKLVSATSADDPESQFIITSHQDSPVTCLQVSADGGLLVSADSAGKVFVNDIVSRQVARQLRDCSGPISTLRLLINDLERVEPSDLSTKASTPRILPNLKRSLISDTEISKHDINIPAAGTPEGDIGSLASDNEQLK…	PP7435_Chr1-0112	5340	481	MDESVFYTPSTATDAAELSFLASIRSNKSHVQFRQCAANAASITGTGQGHRLFVACPEKALIQVYLWGKESPEQKMAVPEELTSLLWVHIFGAGFLVGGGKSGRLYVWELASGYLLSAKEAHYQEVSCLEVSHDGQVLVSGGKDSRVLIWRLADLIQFSSDPLPKPIHVLTNHSLPITSIALTKGISNDIKLFTSSLDGEVRHYNVSNGELLTTFIFGEPVNALAVDPAQRYLYAGLSSGTIRLVPLFIVNHKNQLESNTGCGKLVSATSADDPESQFIITSHQDSPVTCLQVSADGGLLVSADSAGKVFVNDIVSRQVARQLRDCSGPISTLRLLINDLERVEPSDLSTKASTPRILPNLKRSLISDTEISKHDINIPAAGTPEGDIGSLASDNEQLK…
GS115_000116-T1	5329	129	MVERPKIKFNIKSRKSVEPDRREKSPSRNDVDYRERQVSPKPDEGSTEIDTPRGRPSEKPKNDLESEVEVDEAMMKVMGFGGFGTTKMKKVGGTDVSGAKTFKPSQYRQYVNRTKGFNRPLSPTRKGKK	NA	NA	NA	AOA66118.1	5064	129	MVERPKIKFNIKSRKSVEPDRREKSPSRNDVDYRERQVSPKPDEGSTEIDTPRGRPSEKPKNDLESEVEVDEAMMKVMGFGGFGTTKMKKVGGTDVSGAKTFKPSQYRQYVNRTKGFNRPLSPTRKGKK	XP_002489452.1	5040	129	MVERPKIKFNIKSRKSVEPDRREKSPSRNDVDYRERQVSPKPDEGSTEIDTPRGRPSEKPKNDLESEVEVDEAMMKVMGFGGFGTTKMKKVGGTDVSGAKTFKPSQYRQYVNRTKGFNRPLSPTRKGKK	CCA36280.1	5291	129	MVERPKIKFNIKSRKSVEPDRREKSPSRNDVDYRERQVSPKPDEGSTEIDTPRGRPSEKPKNDLESEVEVDEAMMKVMGFGGFGTTKMKKVGGTDVSGAKTFKPSQYRQYVNRTKGFNRPLSPTRKGKK	PP7435_Chr1-0113	5340	130	MVERPKIKFNIKSRKSVEPDRREKSPSRNDVDYRERQVSPKPDEGSTEIDTPRGRPSEKPKNDLESEVEVDEAMMKVMGFGGFGTTKMKKVGGTDVSGAKTFKPSQYRQYVNRTKGFNRPLSPTRKGKK*
GS115_000117-T1	5329	214	MGEEKLTKKQKKALEFRKSKEEREISKKEKAEKLEQEAKLKAEKEEEEAKRKADAPKKKRKTRRGKGGKISGPRFILFVGNLSFKCTEEDLKNHFKNCSPDTIRPRLDKGFAFLEFKQDDVNVRKRMDIAISMHHTVLNDRKINVELTAGGGGNSTTRLEKIKGKNDKLLQERKDKIKKKLATDMAKAKEKEEGSKDTVKVVGIHPDRAKLIQQ	NOP6	NA	NA	AOA66693.1	5064	214	MGEEKLTKKQKKALEFRKSKEEREISKKEKAEKLEQEAKLKAEKEEEEAKRKADAPKKKRKTRRGKGGKISGPRFILFVGNLSFKCTEEDLKNHFKNCSPDTIRPRLDKGFAFLEFKQDDVNVRKRMDIAISMHHTVLNDRKINVELTAGGGGNSTTRLEKIKGKNDKLLQERKDKIKKKLATDMAKAKEKEEGSKDTVKVVGIHPDRAKLIQQ	XP_002489453.1	5040	214	MGEEKLTKKQKKALEFRKSKEEREISKKEKAEKLEQEAKLKAEKEEEEAKRKADAPKKKRKTRRGKGGKISGPRFILFVGNLSFKCTEEDLKNHFKNCSPDTIRPRLDKGFAFLEFKQDDVNVRKRMDIAISMHHTVLNDRKINVELTAGGGGNSTTRLEKIKGKNDKLLQERKDKIKKKLATDMAKAKEKEEGSKDTVKVVGIHPDRAKLIQQ	CCA36281.1	5291	214	MGEEKLTKKQKKALEFRKSKEEREISKKEKAEKLEQEAKLKAEKEEEEAKRKADAPKKKRKTRRGKGGKISGPRFILFVGNLSFKCTEEDLKNHFKNCSPDTIRPRLDKGFAFLEFKQDDVNVRKRMDIAISMHHTVLNDRKINVELTAGGGGNSTTRLEKIKGKNDKLLQERKDKIKKKLATDMAKAKEKEEGSKDTVKVVGIHPDRAKLIQQ	PP7435_Chr1-0114	5340	215	MGEEKLTKKQKKALEFRKSKEEREISKKEKAEKLEQEAKLKAEKEEEEAKRKADAPKKKRKTRRGKGGKISGPRFILFVGNLSFKCTEEDLKNHFKNCSPDTIRPRLDKGFAFLEFKQDDVNVRKRMDIAISMHHTVLNDRKINVELTAGGGGNSTTRLEKIKGKNDKLLQERKDKIKKKLATDMAKAKEKEEGSKDTVKVVGIHPDRAKLIQQ*
GS115_000118-T1	5329	253	MRSIKCVVVGDGAVGKTCLLISYTTNRFPHDYIPTVFDNYSANVLVNGEPFKLGLWDTAGQEEYDRLRPLSYPQTEIFLICFSVVEPTSFENVKNKWIIEIRHHVPSDVLILLVGTKIDLRDDPHTLDSLHEMGYDPITQEEGEALAKELGCVNYLECSASTQQGVKEIFDYAISAVVQAGQPNVDAKPSPPVPSKSSNNISPTTVTNNSTNVTTTSTTSNKPDQKQSTTAPNPASGRLQKFKTRKSKKCLIL	CDC42	NA	NA	AOA66275.1	5064	253	MRSIKCVVVGDGAVGKTCLLISYTTNRFPHDYIPTVFDNYSANVLVNGEPFKLGLWDTAGQEEYDRLRPLSYPQTEIFLICFSVVEPTSFENVKNKWIIEIRHHVPSDVLILLVGTKIDLRDDPHTLDSLHEMGYDPITQEEGEALAKELGCVNYLECSASTQQGVKEIFDYAISAVVQAGQPNVDAKPSPPVPSKSSNNISPTTVTNNSTNVTTTSTTSNKPDQKQSTTAPNPASGRLQKFKTRKSKKCLIL	XP_002489454.1	5040	253	MRSIKCVVVGDGAVGKTCLLISYTTNRFPHDYIPTVFDNYSANVLVNGEPFKLGLWDTAGQEEYDRLRPLSYPQTEIFLICFSVVEPTSFENVKNKWIIEIRHHVPSDVLILLVGTKIDLRDDPHTLDSLHEMGYDPITQEEGEALAKELGCVNYLECSASTQQGVKEIFDYAISAVVQAGQPNVDAKPSPPVPSKSSNNISPTTVTNNSTNVTTTSTTSNKPDQKQSTTAPNPASGRLQKFKTRKSKKCLIL	CCA36282.1	5291	253	MRSIKCVVVGDGAVGKTCLLISYTTNRFPHDYIPTVFDNYSANVLVNGEPFKLGLWDTAGQEEYDRLRPLSYPQTEIFLICFSVVEPTSFENVKNKWIIEIRHHVPSDVLILLVGTKIDLRDDPHTLDSLHEMGYDPITQEEGEALAKELGCVNYLECSASTQQGVKEIFDYAISAVVQAGQPNVDAKPSPPVPSKSSNNISPTTVTNNSTNVTTTSTTSNKPDQKQSTTAPNPASGRLQKFKTRKSKKCLIL	PP7435_Chr1-0115	5340	254	MRSIKCVVVGDGAVGKTCLLISYTTNRFPHDYIPTVFDNYSANVLVNGEPFKLGLWDTAGQEEYDRLRPLSYPQTEIFLICFSVVEPTSFENVKNKWIIEIRHHVPSDVLILLVGTKIDLRDDPHTLDSLHEMGYDPITQEEGEALAKELGCVNYLECSASTQQGVKEIFDYAISAVVQAGQPNVDAKPSPPVPSKSSNNISPTTVTNNSTNVTTTSTTSNKPDQKQSTTAPNPASGRLQKFKTRKSKKCLIL*
GS115_000119-T1	5329	93	MQFSTVAIASILAAAVSAETVVATVKEVSTTTSTDTDCAETVTDCPAHKTYTHSQNISNHTVSTISKGAAAGLTGGSYVVGAALVAGAAVLGL	NA	NA	NA	NA	5064	NA	NA	NA	5040	NA	NA	CCA36283.1	5291	93	MQFSTVAIASILAAAVSAETVVATVKEVSTTTSTDTDCAETVTDCPAHKTYTHSQNISNHTVSTISKGAAAGLTGGSYVVGAALVAGAAVLGL	PP7435_Chr1-0116	5340	94	MQFSTVAIASILAAAVSAETVVATVKEVSTTTSTDTDCAETVTDCPAHKTYTHSQNISNHTVSTISKGAAAGLTGGSYVVGAALVAGAAVLGL*
GS115_000120-T1	5329	1382	MIGHALILISQCLTAVASEKSVDISLRANWFKTPFPLLLLETVASENESGFHTILDAMFHVSFQSLEFEDADLQFDAIPFAKSDKELYEAWSQKAGATAEKSITDVYLANKYYAPRVQAHYQHYEEVRSSILGDRCGTNSKAWLYFNNEVYCSSNDVFSLKTGNETGQRQILPFDRVIGAKDNDVPVAIIYGDYKSPLFSQFLSNLAGFIKDGRLRLVWRYIPDESIWQKETLAGYGVDLTLKNTEYIDIDDRDVVANKPVEAKPTVAESNDFWDVYSKEIETVSKKDISLLGYKLTHYVKNLEVSESEKLSILIKLIQDLPKYASFINRQVTDTDATESIVDGWENSFDHIPQGLYINGAVVAQSNLNYMDILNILKREYAFVDDLTRFGVAKVHAQD…	KRE5	NA	NA	AOA66797.1	5064	1382	MIGHALILISQCLTAVASEKSVDISLRANWFKTPFPLLLLETVASENESGFHTILDAMFHVSFQSLEFEDADLQFDAIPFAKSDKELYEAWSQKAGATAEKSITDVYLANKYYAPRVQAHYQHYEEVRSSILGDRCGTNSKAWLYFNNEVYCSSNDVFSLKTGNETGQRQILPFDRVIGAKDNDVPVAIIYGDYKSPLFSQFLSNLAGFIKDGRLRLVWRYIPDESIWQKETLAGYGVDLTLKNTEYIDIDDRDVVANKPVEAKPTVAESNDFWDVYSKEIETVSKKDISLLGYKLTHYVKNLEVSESEKLSILIKLIQDLPKYASFINRQVTDTDATESIVDGWENSFDHIPQGLYINGAVVAQSNLNYMDILNILKREYAFVDDLTRFGVAKVHAQD…	XP_002489455.1	5040	1444	MIGHALILISQCLTAVASEKSVDISLRANWFKTPFPLLLLETVASENESGFHTILDAMFHVSFQSLEFEDADLQFDAIPFAKSDKELYEAWSQKAGATAEKSITDVYLANKYYAPRVQAHYQHYEEVRSSILGDRCGTNSKAWLYFNNEVYCSSNDVFSLKTGNETGQRQILPFDRVIGAKDNDVPVAIIYGDYKSPLFSQFLSNLAGFIKDGRLRLVWRYIPDESIWQKETLAGYGVDLTLKNTEYIDIDDRDVVANKPVEAKPTVAESNDFWDVYSKEIETVSKKDISLLGYKLTHYVKNLEVSESEKLSILIKLIQDLPKYASFINRQVTDTDATESIVDGWENSFDHIPQGLYINGAVVAQSNLNYMDILNILKREYAFVDDLTRFGVAKVHAQD…	CCA36284.1	5291	1444	MIGHALILISQCLTAVASEKSVDISLRANWFKTPFPLLLLETVASENESGFHTILDAMFHVSFQSLEFEDADLQFDAIPFAKSDKELYEAWSQKAGATAEKSITDVYLANKYYAPRVQAHYQHYEEVRSSILGDRCGTNSKAWLYFNNEVYCSSNDVFSLKTGNETGQRQILPFDRVIGAKDNDVPVAIIYGDYKSPLFSQFLSNLAGFIKDGRLRLVWRYIPDESIWQKETLAGYGVDLTLKNTEYIDIDDRDVVANKPVEAKPTVAESNDFWDVYSKEIETVSKKDISLLGYKLTHYVKNLEVSESEKLSILIKLIQDLPKYASFINRQVTDTDATESIVDGWENSFDHIPQGLYINGAVVAQSNLNYMDILNILKREYAFVDDLTRFGVAKVHAQD…	PP7435_Chr1-0117	5340	1445	MIGHALILISQCLTAVASEKSVDISLRANWFKTPFPLLLLETVASENESGFHTILDAMFHVSFQSLEFEDADLQFDAIPFAKSDKELYEAWSQKAGATAEKSITDVYLANKYYAPRVQAHYQHYEEVRSSILGDRCGTNSKAWLYFNNEVYCSSNDVFSLKTGNETGQRQILPFDRVIGAKDNDVPVAIIYGDYKSPLFSQFLSNLAGFIKDGRLRLVWRYIPDESIWQKETLAGYGVDLTLKNTEYIDIDDRDVVANKPVEAKPTVAESNDFWDVYSKEIETVSKKDISLLGYKLTHYVKNLEVSESEKLSILIKLIQDLPKYASFINRQVTDTDATESIVDGWENSFDHIPQGLYINGAVVAQSNLNYMDILNILKREYAFVDDLTRFGVAKVHAQD…
GS115_000121-T1	5329	243	MPEVLISKKRKLVADGVFYAELNEYFTRELAEDGYSGVEVRVTPTTTEIIIRATQTNSVLGENGRRIRELTALVQKRFKIDEGKVILYAERVQDRGLSAVTQCESLRYKLLNGLAIRRAAYGVVRFVMDSGAKGVEVVVSGKLRAARAKSMKFADGFMIHSGQPAKDFIETATRHVLLRQGVLGIKVKIMRDPAAARTGPKALPDFVKIHEPKDEREVPAPFVKSYVAEPVVEAEEAEEQATA	RPS3	NA	NA	AOA66879.1	5064	243	MPEVLISKKRKLVADGVFYAELNEYFTRELAEDGYSGVEVRVTPTTTEIIIRATQTNSVLGENGRRIRELTALVQKRFKIDEGKVILYAERVQDRGLSAVTQCESLRYKLLNGLAIRRAAYGVVRFVMDSGAKGVEVVVSGKLRAARAKSMKFADGFMIHSGQPAKDFIETATRHVLLRQGVLGIKVKIMRDPAAARTGPKALPDFVKIHEPKDEREVPAPFVKSYVAEPVVEAEEAEEQATA	XP_002489456.1	5040	243	MPEVLISKKRKLVADGVFYAELNEYFTRELAEDGYSGVEVRVTPTTTEIIIRATQTNSVLGENGRRIRELTALVQKRFKIDEGKVILYAERVQDRGLSAVTQCESLRYKLLNGLAIRRAAYGVVRFVMDSGAKGVEVVVSGKLRAARAKSMKFADGFMIHSGQPAKDFIETATRHVLLRQGVLGIKVKIMRDPAAARTGPKALPDFVKIHEPKDEREVPAPFVKSYVAEPVVEAEEAEEQATA	CCA36285.1	5291	243	MPEVLISKKRKLVADGVFYAELNEYFTRELAEDGYSGVEVRVTPTTTEIIIRATQTNSVLGENGRRIRELTALVQKRFKIDEGKVILYAERVQDRGLSAVTQCESLRYKLLNGLAIRRAAYGVVRFVMDSGAKGVEVVVSGKLRAARAKSMKFADGFMIHSGQPAKDFIETATRHVLLRQGVLGIKVKIMRDPAAARTGPKALPDFVKIHEPKDEREVPAPFVKSYVAEPVVEAEEAEEQATA	PP7435_Chr1-0118	5340	244	MPEVLISKKRKLVADGVFYAELNEYFTRELAEDGYSGVEVRVTPTTTEIIIRATQTNSVLGENGRRIRELTALVQKRFKIDEGKVILYAERVQDRGLSAVTQCESLRYKLLNGLAIRRAAYGVVRFVMDSGAKGVEVVVSGKLRAARAKSMKFADGFMIHSGQPAKDFIETATRHVLLRQGVLGIKVKIMRDPAAARTGPKALPDFVKIHEPKDEREVPAPFVKSYVAEPVVEAEEAEEQATA*
GS115_000122-T1	5329	227	MISYQELLPLGTGLIVTSASFCLGLAYSNWPFDYFTLYSDGGDEAFKQSLDHLLLWSKVPRFVHWTLHGVIGLGYIGCFIKIFKPDPDQSLFEYGTLVLFVVATVMYLTNIRLGILSAEKGEWGDVDEQTGINVIAASTGLLVFVLIGILLLQFGLWYAVHADRVLKEKYLKEEAAKEAKLEKESEKTEDKAAEESEAKPDSYKSKSKKSSTSGSKSTATTAQKRKA	SHR3	NA	NA	AOA66402.1	5064	205	MGLAYSNWPFDYFTLYSDGGDEAFKQSLDHLLLWSKVPRFVHWTLHGVIGLGYIGCFIKIFKPDPDQSLFEYGTLVLFVVATVMYLTNIRLGILSAEKGEWGDVDEQTGINVIAASTGLLVFVLIGILLLQFGLWYAVHADRVLKEKYLKEEAAKEAKLEKESEKTEDKAAEESEAKPDSYKSKSKKSSTSGSKSTATTAQKRKA	XP_002489457.1	5040	227	MISYQELLPLGTGLIVTSASFCLGLAYSNWPFDYFTLYSDGGDEAFKQSLDHLLLWSKVPRFVHWTLHGVIGLGYIGCFIKIFKPDPDQSLFEYGTLVLFVVATVMYLTNIRLGILSAEKGEWGDVDEQTGINVIAASTGLLVFVLIGILLLQFGLWYAVHADRVLKEKYLKEEAAKEAKLEKESEKTEDKAAEESEAKPDSYKSKSKKSSTSGSKSTATTAQKRKA	CCA36286.1	5291	227	MISYQELLPLGTGLIVTSASFCLGLAYSNWPFDYFTLYSDGGDEAFKQSLDHLLLWSKVPRFVHWTLHGVIGLGYIGCFIKIFKPDPDQSLFEYGTLVLFVVATVMYLTNIRLGILSAEKGEWGDVDEQTGINVIAASTGLLVFVLIGILLLQFGLWYAVHADRVLKEKYLKEEAAKEAKLEKESEKTEDKAAEESEAKPDSYKSKSKKSSTSGSKSTATTAQKRKA	PP7435_Chr1-0119	5340	228	MISYQELLPLGTGLIVTSASFCLGLAYSNWPFDYFTLYSDGGDEAFKQSLDHLLLWSKVPRFVHWTLHGVIGLGYIGCFIKIFKPDPDQSLFEYGTLVLFVVATVMYLTNIRLGILSAEKGEWGDVDEQTGINVIAASTGLLVFVLIGILLLQFGLWYAVHADRVLKEKYLKEEAAKEAKLEKESEKTEDKAAEESEAKPDSYKSKSKKSSTSGSKSTATTAQKRKA*
GS115_000123-T1	5329	288	MLAGSLSRLTSLGSRRFFGVSSIARQSLFGEVTSLEHPKETLEPPKNENDASKTVAPTDGKADLRGNAIQYIDPSKDEKLQEFLKSKPIRSVDELLSPLKRELYLANVKQNGFFKNRQQIELNGSTYMVKLTPEEVKALEPSVYLESYRIKSTPKKANIVLRALKGLRLKEAITQLHFMRKKIATDLYILLERGLKDAETLGYNPEELYISEAWVGSDSHKSKRVECKGRGRTGIITHRHVNVKFVLRSDQTLRRITWEKSQQPKNNKIPGSVIDQKIRSKPSGFYKW	MRPL22	NA	NA	AOA66309.1	5064	288	MLAGSLSRLTSLGSRRFFGVSSIARQSLFGEVTSLEHPKETLEPPKNENDASKTVAPTDGKADLRGNAIQYIDPSKDEKLQEFLKSKPIRSVDELLSPLKRELYLANVKQNGFFKNRQQIELNGSTYMVKLTPEEVKALEPSVYLESYRIKSTPKKANIVLRALKGLRLKEAITQLHFMRKKIATDLYILLERGLKDAETLGYNPEELYISEAWVGSDSHKSKRVECKGRGRTGIITHRHVNVKFVLRSDQTLRRITWEKSQQPKNNKIPGSVIDQKIRSKPSGFYKW	XP_002489459.1	5040	288	MLAGSLSRLTSLGSRRFFGVSSIARQSLFGEVTSLEHPKETLEPPKNENDASKTVAPTDGKADLRGNAIQYIDPSKDEKLQEFLKSKPIRSVDELLSPLKRELYLANVKQNGFFKNRQQIELNGSTYMVKLTPEEVKALEPSVYLESYRIKSTPKKANIVLRALKGLRLKEAITQLHFMRKKIATDLYILLERGLKDAETLGYNPEELYISEAWVGSDSHKSKRVECKGRGRTGIITHRHVNVKFVLRSDQTLRRITWEKSQQPKNNKIPGSVIDQKIRSKPSGFYKW	CCA36288.1	5291	288	MLAGSLSRLTSLGSRRFFGVSSIARQSLFGEVTSLEHPKETLEPPKNENDASKTVAPTDGKADLRGNAIQYIDPSKDEKLQEFLKSKPIRSVDELLSPLKRELYLANVKQNGFFKNRQQIELNGSTYMVKLTPEEVKALEPSVYLESYRIKSTPKKANIVLRALKGLRLKEAITQLHFMRKKIATDLYILLERGLKDAETLGYNPEELYISEAWVGSDSHKSKRVECKGRGRTGIITHRHVNVKFVLRSDQTLRRITWEKSQQPKNNKIPGSVIDQKIRSKPSGFYKW	PP7435_Chr1-0121	5340	289	MLAGSLSRLTSLGSRRFFGVSSIARQSLFGEVTSLEHPKETLEPPKNENDASKTVAPTDGKADLRGNAIQYIDPSKDEKLQEFLKSKPIRSVDELLSPLKRELYLANVKQNGFFKNRQQIELNGSTYMVKLTPEEVKALEPSVYLESYRIKSTPKKANIVLRALKGLRLKEAITQLHFMRKKIATDLYILLERGLKDAETLGYNPEELYISEAWVGSDSHKSKRVECKGRGRTGIITHRHVNVKFVLRSDQTLRRITWEKSQQPKNNKIPGSVIDQKIRSKPSGFYKW*
GS115_000124-T1	5329	189	MGLVYLQYFKDEPTLPKVPEATVDRRDSWGAGSNSRRSSDNTLFSRSSFSTALTNFRDDDSTITETIVDEKLPLVSNDSPYSLSRDSNLLLCNQCYTQVCQMPLIISDNFHGKHGKAYLVSHLLNVELDEKPSTKIMLTGEYLVTNVYCKQCRSCLGWKYLESDSRKENYKVGKFVIELELLEEVSAGR	MOH1	NA	NA	AOA66390.1	5064	189	MGLVYLQYFKDEPTLPKVPEATVDRRDSWGAGSNSRRSSDNTLFSRSSFSTALTNFRDDDSTITETIVDEKLPLVSNDSPYSLSRDSNLLLCNQCYTQVCQMPLIISDNFHGKHGKAYLVSHLLNVELDEKPSTKIMLTGEYLVTNVYCKQCRSCLGWKYLESDSRKENYKVGKFVIELELLEEVSAGR	XP_002489460.1	5040	189	MGLVYLQYFKDEPTLPKVPEATVDRRDSWGAGSNSRRSSDNTLFSRSSFSTALTNFRDDDSTITETIVDEKLPLVSNDSPYSLSRDSNLLLCNQCYTQVCQMPLIISDNFHGKHGKAYLVSHLLNVELDEKPSTKIMLTGEYLVTNVYCKQCRSCLGWKYLESDSRKENYKVGKFVIELELLEEVSAGR	CCA36289.1	5291	189	MGLVYLQYFKDEPTLPKVPEATVDRRDSWGAGSNSRRSSDNTLFSRSSFSTALTNFRDDDSTITETIVDEKLPLVSNDSPYSLSRDSNLLLCNQCYTQVCQMPLIISDNFHGKHGKAYLVSHLLNVELDEKPSTKIMLTGEYLVTNVYCKQCRSCLGWKYLESDSRKENYKVGKFVIELELLEEVSAGR	PP7435_Chr1-0122	5340	190	MGLVYLQYFKDEPTLPKVPEATVDRRDSWGAGSNSRRSSDNTLFSRSSFSTALTNFRDDDSTITETIVDEKLPLVSNDSPYSLSRDSNLLLCNQCYTQVCQMPLIISDNFHGKHGKAYLVSHLLNVELDEKPSTKIMLTGEYLVTNVYCKQCRSCLGWKYLESDSRKENYKVGKFVIELELLEEVSAGR*
GS115_000125-T1	5329	403	MCEDICKKKDNYFVKRYAITNDTVTTPLSSNNTDITVTESTTIMPVSSAQYSLLSASTSSYQTSSMVTPTATSQDESFLVAQYTQDYVVTAEETTFTVGIRMTTTVLGSQTVTAEPKTTDLPYFKSVLSSQLESQGMDPDSYYRVSKGSSFGRGQIVGVSIGSFFGVLLVLLALFLLYRRRKKKIHLFPLPDFEKGYVPPSLPNENSPIVPNRGSKPFLFSEESTVPETTEEREVSTTGNQDDELGGLRFGILANQDMSNSPPLSPKATQEGSRHYLGSPVPESLNASVDRTINVVFEEGSSLEEEPVLSEKGQNTIDKQIRTPSRYANVGLDRERLKSMSSPPPVPRPRKNIHLGQESNQDDNDQEVHDTLQFNTRRVLEEEELSIGSFESSLLSLSD…	NA	NA	NA	AOA65462.1	5064	403	MCEDICKKKDNYFVKRYAITNDTVTTPLSSNNTDITVTESTTIMPVSSAQYSLLSASTSSYQTSSMVTPTATSQDESFLVAQYTQDYVVTAEETTFTVGIRMTTTVLGSQTVTAEPKTTDLPYFKSVLSSQLESQGMDPDSYYRVSKGSSFGRGQIVGVSIGSFFGVLLVLLALFLLYRRRKKKIHLFPLPDFEKGYVPPSLPNENSPIVPNRGSKPFLFSEESTVPETTEEREVSTTGNQDDELGGLRFGILANQDMSNSPPLSPKATQEGSRHYLGSPVPESLNASVDRTINVVFEEGSSLEEEPVLSEKGQNTIDKQIRTPSRYANVGLDRERLKSMSSPPPVPRPRKNIHLGQESNQDDNDQEVHDTLQFNTRRVLEEEELSIGSFESSLLSLSD…	XP_002489461.1	5040	403	MCEDICKKKDNYFVKRYAITNDTVTTPLSSNNTDITVTESTTIMPVSSAQYSLLSASTSSYQTSSMVTPTATSQDESFLVAQYTQDYVVTAEETTFTVGIRMTTTVLGSQTVTAEPKTTDLPYFKSVLSSQLESQGMDPDSYYRVSKGSSFGRGQIVGVSIGSFFGVLLVLLALFLLYRRRKKKIHLFPLPDFEKGYVPPSLPNENSPIVPNRGSKPFLFSEESTVPETTEEREVSTTGNQDDELGGLRFGILANQDMSNSPPLSPKATQEGSRHYLGSPVPESLNASVDRTINVVFEEGSSLEEEPVLSEKGQNTIDKQIRTPSRYANVGLDRERLKSMSSPPPVPRPRKNIHLGQESNQDDNDQEVHDTLQFNTRRVLEEEELSIGSFESSLLSLSD…	CCA36290.1	5291	403	MCEDICKKKDNYFVKRYAITNDTVTTPLSSNNTDITVTESTTIMPVSSAQYSLLSASTSSYQTSSMVTPTATSQDESFLVAQYTQDYVVTAEETTFTVGIRMTTTVLGSQTVTAEPKTTDLPYFKSVLSSQLESQGMDPDSYYRVSKGSSFGRGQIVGVSIGSFFGVLLVLLALFLLYRRRKKKIHLFPLPDFEKGYVPPSLPNENSPIVPNRGSKPFLFSEESTVPETTEEREVSTTGNQDDELGGLRFGILANQDMSNSPPLSPKATQEGSRHYLGSPVPESLNASVDRTINVVFEEGSSLEEEPVLSEKGQNTIDKQIRTPSRYANVGLDRERLKSMSSPPPVPRPRKNIHLGQESNQDDNDQEVHDTLQFNTRRVLEEEELSIGSFESSLLSLSD…	PP7435_Chr1-0123	5340	404	MCEDICKKKDNYFVKRYAITNDTVTTPLSSNNTDITVTESTTIMPVSSAQYSLLSASTSSYQTSSMVTPTATSQDESFLVAQYTQDYVVTAEETTFTVGIRMTTTVLGSQTVTAEPKTTDLPYFKSVLSSQLESQGMDPDSYYRVSKGSSFGRGQIVGVSIGSFFGVLLVLLALFLLYRRRKKKIHLFPLPDFEKGYVPPSLPNENSPIVPNRGSKPFLFSEESTVPETTEEREVSTTGNQDDELGGLRFGILANQDMSNSPPLSPKATQEGSRHYLGSPVPESLNASVDRTINVVFEEGSSLEEEPVLSEKGQNTIDKQIRTPSRYANVGLDRERLKSMSSPPPVPRPRKNIHLGQESNQDDNDQEVHDTLQFNTRRVLEEEELSIGSFESSLLSLSD…
GS115_000126-T1	5329	385	MAKDKKDEKPDKEGVKVQKQLSSSEEDDSVERAEVKKEKKEKKEKKRSRESKELEELEINLDDAAPLSKKQKRMAKKEKSLEGKPKKESDKPASKSVNGVWIGNLTFDTTRDELRSFLIANTEHLDMKITPENITRINLPKKGPKIRGFAYVDFDKPELVPVCISLSEQSLNGRNLLIKDANSFEGRPEKSKQQQTGGDSGKNKNPPSRILFVGNLSFDTTKEDLEEHFQHCGNIVKIRMATFEDSGKCKGFAFIDFLDVEGATNALNDKLCKRMVGRPLRMEYGEDRSKRSPAFRKPVEEGEIDDSGNVIGSAIEKPKKKTFSDFDDPEEQNHQRSAPQKSFASKPRYNTNEPQGRVKSSVVLANAPRQSAAIVPSQGKKVKFD	NOP13	NA	NA	AOA66510.1	5064	385	MAKDKKDEKPDKEGVKVQKQLSSSEEDDSVERAEVKKEKKEKKEKKRSRESKELEELEINLDDAAPLSKKQKRMAKKEKSLEGKPKKESDKPASKSVNGVWIGNLTFDTTRDELRSFLIANTEHLDMKITPENITRINLPKKGPKIRGFAYVDFDKPELVPVCISLSEQSLNGRNLLIKDANSFEGRPEKSKQQQTGGDSGKNKNPPSRILFVGNLSFDTTKEDLEEHFQHCGNIVKIRMATFEDSGKCKGFAFIDFLDVEGATNALNDKLCKRMVGRPLRMEYGEDRSKRSPAFRKPVEEGEIDDSGNVIGSAIEKPKKKTFSDFDDPEEQNHQRSAPQKSFASKPRYNTNEPQGRVKSSVVLANAPRQSAAIVPSQGKKVKFD	XP_002489462.1	5040	385	MAKDKKDEKPDKEGVKVQKQLSSSEEDDSVERAEVKKEKKEKKEKKRSRESKELEELEINLDDAAPLSKKQKRMAKKEKSLEGKPKKESDKPASKSVNGVWIGNLTFDTTRDELRSFLIANTEHLDMKITPENITRINLPKKGPKIRGFAYVDFDKPELVPVCISLSEQSLNGRNLLIKDANSFEGRPEKSKQQQTGGDSGKNKNPPSRILFVGNLSFDTTKEDLEEHFQHCGNIVKIRMATFEDSGKCKGFAFIDFLDVEGATNALNDKLCKRMVGRPLRMEYGEDRSKRSPAFRKPVEEGEIDDSGNVIGSAIEKPKKKTFSDFDDPEEQNHQRSAPQKSFASKPRYNTNEPQGRVKSSVVLANAPRQSAAIVPSQGKKVKFD	CCA36291.1	5291	385	MAKDKKDEKPDKEGVKVQKQLSSSEEDDSVERAEVKKEKKEKKEKKRSRESKELEELEINLDDAAPLSKKQKRMAKKEKSLEGKPKKESDKPASKSVNGVWIGNLTFDTTRDELRSFLIANTEHLDMKITPENITRINLPKKGPKIRGFAYVDFDKPELVPVCISLSEQSLNGRNLLIKDANSFEGRPEKSKQQQTGGDSGKNKNPPSRILFVGNLSFDTTKEDLEEHFQHCGNIVKIRMATFEDSGKCKGFAFIDFLDVEGATNALNDKLCKRMVGRPLRMEYGEDRSKRSPAFRKPVEEGEIDDSGNVIGSAIEKPKKKTFSDFDDPEEQNHQRSAPQKSFASKPRYNTNEPQGRVKSSVVLANAPRQSAAIVPSQGKKVKFD	PP7435_Chr1-0124	5340	386	MAKDKKDEKPDKEGVKVQKQLSSSEEDDSVERAEVKKEKKEKKEKKRSRESKELEELEINLDDAAPLSKKQKRMAKKEKSLEGKPKKESDKPASKSVNGVWIGNLTFDTTRDELRSFLIANTEHLDMKITPENITRINLPKKGPKIRGFAYVDFDKPELVPVCISLSEQSLNGRNLLIKDANSFEGRPEKSKQQQTGGDSGKNKNPPSRILFVGNLSFDTTKEDLEEHFQHCGNIVKIRMATFEDSGKCKGFAFIDFLDVEGATNALNDKLCKRMVGRPLRMEYGEDRSKRSPAFRKPVEEGEIDDSGNVIGSAIEKPKKKTFSDFDDPEEQNHQRSAPQKSFASKPRYNTNEPQGRVKSSVVLANAPRQSAAIVPSQGKKVKFD*
GS115_000127-T1	5329	503	MSAYQSPKKHVKTQSAYAFDNTTTSIAASQMRNVLNTLVDSVHAADEHTRERFENEMDTFFGLFRRYLADKASGSTLDWDKINSPTKEEVVKYQDLKSVENTDNLSKLAVLKLNGGLGTSMGCVGPKSVIEVREGQSFLDLSVRQIEYLNRTFDTDVPLLLMNSFNTDDDTHHLIQKYQGHRIRIRTFNQSRYPRIFKDSLLPVPQSYDDSLEAWYPPGHGDLFESLVASGELDVLLQQGKEILFVSNGDNLGATVDTKILNHMIETGAEYIMELTDKTRADVKGGTLISYDGQVRLLEIAQVPKEHVEEFKSIKKFTNFNTNNLWINLKAIKRLVESDSIKVEIIPNNKTIRVGSQEVNVVQLETAVGAAIRHFRNAHGVVVSRSRFLPVKTCSDLLL…	UGP1	NA	NA	AOA66743.1	5064	503	MSAYQSPKKHVKTQSAYAFDNTTTSIAASQMRNVLNTLVDSVHAADEHTRERFENEMDTFFGLFRRYLADKASGSTLDWDKINSPTKEEVVKYQDLKSVENTDNLSKLAVLKLNGGLGTSMGCVGPKSVIEVREGQSFLDLSVRQIEYLNRTFDTDVPLLLMNSFNTDDDTHHLIQKYQGHRIRIRTFNQSRYPRIFKDSLLPVPQSYDDSLEAWYPPGHGDLFESLVASGELDVLLQQGKEILFVSNGDNLGATVDTKILNHMIETGAEYIMELTDKTRADVKGGTLISYDGQVRLLEIAQVPKEHVEEFKSIKKFTNFNTNNLWINLKAIKRLVESDSIKVEIIPNNKTIRVGSQEVNVVQLETAVGAAIRHFRNAHGVVVSRSRFLPVKTCSDLLL…	XP_002489463.1	5040	503	MSAYQSPKKHVKTQSAYAFDNTTTSIAASQMRNVLNTLVDSVHAADEHTRERFENEMDTFFGLFRRYLADKASGSTLDWDKINSPTKEEVVKYQDLKSVENTDNLSKLAVLKLNGGLGTSMGCVGPKSVIEVREGQSFLDLSVRQIEYLNRTFDTDVPLLLMNSFNTDDDTHHLIQKYQGHRIRIRTFNQSRYPRIFKDSLLPVPQSYDDSLEAWYPPGHGDLFESLVASGELDVLLQQGKEILFVSNGDNLGATVDTKILNHMIETGAEYIMELTDKTRADVKGGTLISYDGQVRLLEIAQVPKEHVEEFKSIKKFTNFNTNNLWINLKAIKRLVESDSIKVEIIPNNKTIRVGSQEVNVVQLETAVGAAIRHFRNAHGVVVSRSRFLPVKTCSDLLL…	CCA36292.1	5291	503	MSAYQSPKKHVKTQSAYAFDNTTTSIAASQMRNVLNTLVDSVHAADEHTRERFENEMDTFFGLFRRYLADKASGSTLDWDKINSPTKEEVVKYQDLKSVENTDNLSKLAVLKLNGGLGTSMGCVGPKSVIEVREGQSFLDLSVRQIEYLNRTFDTDVPLLLMNSFNTDDDTHHLIQKYQGHRIRIRTFNQSRYPRIFKDSLLPVPQSYDDSLEAWYPPGHGDLFESLVASGELDVLLQQGKEILFVSNGDNLGATVDTKILNHMIETGAEYIMELTDKTRADVKGGTLISYDGQVRLLEIAQVPKEHVEEFKSIKKFTNFNTNNLWINLKAIKRLVESDSIKVEIIPNNKTIRVGSQEVNVVQLETAVGAAIRHFRNAHGVVVSRSRFLPVKTCSDLLL…	PP7435_Chr1-0125	5340	504	MSAYQSPKKHVKTQSAYAFDNTTTSIAASQMRNVLNTLVDSVHAADEHTRERFENEMDTFFGLFRRYLADKASGSTLDWDKINSPTKEEVVKYQDLKSVENTDNLSKLAVLKLNGGLGTSMGCVGPKSVIEVREGQSFLDLSVRQIEYLNRTFDTDVPLLLMNSFNTDDDTHHLIQKYQGHRIRIRTFNQSRYPRIFKDSLLPVPQSYDDSLEAWYPPGHGDLFESLVASGELDVLLQQGKEILFVSNGDNLGATVDTKILNHMIETGAEYIMELTDKTRADVKGGTLISYDGQVRLLEIAQVPKEHVEEFKSIKKFTNFNTNNLWINLKAIKRLVESDSIKVEIIPNNKTIRVGSQEVNVVQLETAVGAAIRHFRNAHGVVVSRSRFLPVKTCSDLLL…
GS115_000128-T1	5329	289	MKAQKFSKASLLDDEDDYSTQLDRILARRKKSQKEDSGDLDTISFGSLSKAQARLQTEERESKKKVKKVKKPKVLKKQEEDFQPPSDISDDGEFFEEPSQDHQSRTSDRHSKEEPRSKSKHAPSESSAKKRVSKVREIPGLLNGSGSSSLYQDVRFDTAFGKADLQKARENYKFLDEYREKEITELNKILQDDMTEQLLSEREINTIKYKIQSLKSRVDTLKNRDLENEIVRDYKRNHKNFFLKNSDKRKLVQKAKFDSMKPSQREKVIERKRKRQLGREFKQLEFNQK	RRP36	NA	NA	AOA66729.1	5064	289	MKAQKFSKASLLDDEDDYSTQLDRILARRKKSQKEDSGDLDTISFGSLSKAQARLQTEERESKKKVKKVKKPKVLKKQEEDFQPPSDISDDGEFFEEPSQDHQSRTSDRHSKEEPRSKSKHAPSESSAKKRVSKVREIPGLLNGSGSSSLYQDVRFDTAFGKADLQKARENYKFLDEYREKEITELNKILQDDMTEQLLSEREINTIKYKIQSLKSRVDTLKNRDLENEIVRDYKRNHKNFFLKNSDKRKLVQKAKFDSMKPSQREKVIERKRKRQLGREFKQLEFNQK	XP_002489464.1	5040	289	MKAQKFSKASLLDDEDDYSTQLDRILARRKKSQKEDSGDLDTISFGSLSKAQARLQTEERESKKKVKKVKKPKVLKKQEEDFQPPSDISDDGEFFEEPSQDHQSRTSDRHSKEEPRSKSKHAPSESSAKKRVSKVREIPGLLNGSGSSSLYQDVRFDTAFGKADLQKARENYKFLDEYREKEITELNKILQDDMTEQLLSEREINTIKYKIQSLKSRVDTLKNRDLENEIVRDYKRNHKNFFLKNSDKRKLVQKAKFDSMKPSQREKVIERKRKRQLGREFKQLEFNQK	CCA36293.1	5291	289	MKAQKFSKASLLDDEDDYSTQLDRILARRKKSQKEDSGDLDTISFGSLSKAQARLQTEERESKKKVKKVKKPKVLKKQEEDFQPPSDISDDGEFFEEPSQDHQSRTSDRHSKEEPRSKSKHAPSESSAKKRVSKVREIPGLLNGSGSSSLYQDVRFDTAFGKADLQKARENYKFLDEYREKEITELNKILQDDMTEQLLSEREINTIKYKIQSLKSRVDTLKNRDLENEIVRDYKRNHKNFFLKNSDKRKLVQKAKFDSMKPSQREKVIERKRKRQLGREFKQLEFNQK	PP7435_Chr1-0126	5340	290	MKAQKFSKASLLDDEDDYSTQLDRILARRKKSQKEDSGDLDTISFGSLSKAQARLQTEERESKKKVKKVKKPKVLKKQEEDFQPPSDISDDGEFFEEPSQDHQSRTSDRHSKEEPRSKSKHAPSESSAKKRVSKVREIPGLLNGSGSSSLYQDVRFDTAFGKADLQKARENYKFLDEYREKEITELNKILQDDMTEQLLSEREINTIKYKIQSLKSRVDTLKNRDLENEIVRDYKRNHKNFFLKNSDKRKLVQKAKFDSMKPSQREKVIERKRKRQLGREFKQLEFNQK*
GS115_000129-T1	5329	125	MVVGETQYRILFEKIHPLSSRPNSCRSISMITKYFTKVSVKFNPFGPEAKGARLFLAALPSSLKKSCTINYEVLNSQSNKKPIIEVTYKDKKTLDVNPTSLNFNELSNLFDRHSRKLQLEESIQG	MRPL44	NA	NA	NA	5064	NA	NA	XP_002489465.1	5040	96	MITKYFTKVSVKFNPFGPEAKGARLFLAALPSSLKKSCTINYEVLNSQSNKKPIIEVTYKDKKTLDVNPTSLNFNELSNLFDRHSRKLQLEESIQG	CCA36294.2	5291	96	MITKYFTKVSVKFNPFGPEAKGARLFLAALPSSLKKSCTINYEVLNSQSNKKPIIEVTYKDKKTLDVNPTSLNFNELSNLFDRHSRKLQLEESIQG	PP7435_Chr1-0127	5340	97	MITKYFTKVSVKFNPFGPEAKGARLFLAALPSSLKKSCTINYEVLNSQSNKKPIIEVTYKDKKTLDVNPTSLNFNELSNLFDRHSRKLQLEESIQG*
GS115_000130-T1	5329	298	MKLLSLALLVSLVSADTFYTPKDDVIQLNAYNFKDVVFNSNYSSVVEFYAPWCGHCQNLKNPFKKAAAVSKDYLQVAAIDCDAAENKKLCSDYRIQGFPTIMVFRPPKFDPTSSTNRRSGAHANEVYSGARDTKSIVEFGVSRIKNYVKRVSPNNINQTLGNSEKTQLLLVTDKAKPSALIKSIALDFLNDIESFYYPFNDKTKKALTTRLEEYQQSFSGESITSPSILVLHENEIHIFDGKLDKLSISKFLAEFSTPLEGPLSKRGKFLEHIRRGIKPGRKAKKGKKGKQTKNHDEL	MPD1	NA	NA	AOA65733.1	5064	298	MKLLSLALLVSLVSADTFYTPKDDVIQLNAYNFKDVVFNSNYSSVVEFYAPWCGHCQNLKNPFKKAAAVSKDYLQVAAIDCDAAENKKLCSDYRIQGFPTIMVFRPPKFDPTSSTNRRSGAHANEVYSGARDTKSIVEFGVSRIKNYVKRVSPNNINQTLGNSEKTQLLLVTDKAKPSALIKSIALDFLNDIESFYYPFNDKTKKALTTRLEEYQQSFSGESITSPSILVLHENEIHIFDGKLDKLSISKFLAEFSTPLEGPLSKRGKFLEHIRRGIKPGRKAKKGKKGKQTKNHDEL	XP_002489466.1	5040	298	MKLLSLALLVSLVSADTFYTPKDDVIQLNAYNFKDVVFNSNYSSVVEFYAPWCGHCQNLKNPFKKAAAVSKDYLQVAAIDCDAAENKKLCSDYRIQGFPTIMVFRPPKFDPTSSTNRRSGAHANEVYSGARDTKSIVEFGVSRIKNYVKRVSPNNINQTLGNSEKTQLLLVTDKAKPSALIKSIALDFLNDIESFYYPFNDKTKKALTTRLEEYQQSFSGESITSPSILVLHENEIHIFDGKLDKLSISKFLAEFSTPLEGPLSKRGKFLEHIRRGIKPGRKAKKGKKGKQTKNHDEL	CCA36295.1	5291	298	MKLLSLALLVSLVSADTFYTPKDDVIQLNAYNFKDVVFNSNYSSVVEFYAPWCGHCQNLKNPFKKAAAVSKDYLQVAAIDCDAAENKKLCSDYRIQGFPTIMVFRPPKFDPTSSTNRRSGAHANEVYSGARDTKSIVEFGVSRIKNYVKRVSPNNINQTLGNSEKTQLLLVTDKAKPSALIKSIALDFLNDIESFYYPFNDKTKKALTTRLEEYQQSFSGESITSPSILVLHENEIHIFDGKLDKLSISKFLAEFSTPLEGPLSKRGKFLEHIRRGIKPGRKAKKGKKGKQTKNHDEL	PP7435_Chr1-0128	5340	299	MKLLSLALLVSLVSADTFYTPKDDVIQLNAYNFKDVVFNSNYSSVVEFYAPWCGHCQNLKNPFKKAAAVSKDYLQVAAIDCDAAENKKLCSDYRIQGFPTIMVFRPPKFDPTSSTNRRSGAHANEVYSGARDTKSIVEFGVSRIKNYVKRVSPNNINQTLGNSEKTQLLLVTDKAKPSALIKSIALDFLNDIESFYYPFNDKTKKALTTRLEEYQQSFSGESITSPSILVLHENEIHIFDGKLDKLSISKFLAEFSTPLEGPLSKRGKFLEHIRRGIKPGRKAKKGKKGKQTKNHDEL*
GS115_000131-T1	5329	566	MEGNRRNNTGSLKDLEDSPSIWGVYSSAKKLLDLYPRVENRTLRNESKKTQMTKQDSLSGKLHFSELQLDDSADLTEIISSAPGLYYSPDSLENNSGAPSSYSDSKVKSELRKPKPSMMVTPSSMNDSPLHDSNNLDLNSMWKFDSNDDGEEDGMGGDFSDIIQDKSLQEFLSDGASHKLQLAKPTSETTSITTTVTVQKDMSDSSSPKADNDESITRTQCSNCKTEKTPLWRRDGSGNTLCNACGLFQKLHGTVRPLSLKTDVIRKRNSKRQQHQSSLTHGLCKMQQQQQQVQFQPQQHEHIQPSHSTQTQKQIQQQQQQPYPYPYNNSLPTTAVSFSPYGGSQDSYYLMRGNSLNSNAQKHKNVPILPKPSRGPSNKNIPVPMMPQQQDSPYTSFSP…	GLN3	NA	NA	AOA65879.1	5064	566	MEGNRRNNTGSLKDLEDSPSIWGVYSSAKKLLDLYPRVENRTLRNESKKTQMTKQDSLSGKLHFSELQLDDSADLTEIISSAPGLYYSPDSLENNSGAPSSYSDSKVKSELRKPKPSMMVTPSSMNDSPLHDSNNLDLNSMWKFDSNDDGEEDGMGGDFSDIIQDKSLQEFLSDGASHKLQLAKPTSETTSITTTVTVQKDMSDSSSPKADNDESITRTQCSNCKTEKTPLWRRDGSGNTLCNACGLFQKLHGTVRPLSLKTDVIRKRNSKRQQHQSSLTHGLCKMQQQQQQVQFQPQQHEHIQPSHSTQTQKQIQQQQQQPYPYPYNNSLPTTAVSFSPYGGSQDSYYLMRGNSLNSNAQKHKNVPILPKPSRGPSNKNIPVPMMPQQQDSPYTSFSP…	XP_002489467.1	5040	566	MEGNRRNNTGSLKDLEDSPSIWGVYSSAKKLLDLYPRVENRTLRNESKKTQMTKQDSLSGKLHFSELQLDDSADLTEIISSAPGLYYSPDSLENNSGAPSSYSDSKVKSELRKPKPSMMVTPSSMNDSPLHDSNNLDLNSMWKFDSNDDGEEDGMGGDFSDIIQDKSLQEFLSDGASHKLQLAKPTSETTSITTTVTVQKDMSDSSSPKADNDESITRTQCSNCKTEKTPLWRRDGSGNTLCNACGLFQKLHGTVRPLSLKTDVIRKRNSKRQQHQSSLTHGLCKMQQQQQQVQFQPQQHEHIQPSHSTQTQKQIQQQQQQPYPYPYNNSLPTTAVSFSPYGGSQDSYYLMRGNSLNSNAQKHKNVPILPKPSRGPSNKNIPVPMMPQQQDSPYTSFSP…	CCA36296.1	5291	566	MEGNRRNNTGSLKDLEDSPSIWGVYSSAKKLLDLYPRVENRTLRNESKKTQMTKQDSLSGKLHFSELQLDDSADLTEIISSAPGLYYSPDSLENNSGAPSSYSDSKVKSELRKPKPSMMVTPSSMNDSPLHDSNNLDLNSMWKFDSNDDGEEDGMGGDFSDIIQDKSLQEFLSDGASHKLQLAKPTSETTSITTTVTVQKDMSDSSSPKADNDESITRTQCSNCKTEKTPLWRRDGSGNTLCNACGLFQKLHGTVRPLSLKTDVIRKRNSKRQQHQSSLTHGLCKMQQQQQQVQFQPQQHEHIQPSHSTQTQKQIQQQQQQPYPYPYNNSLPTTAVSFSPYGGSQDSYYLMRGNSLNSNAQKHKNVPILPKPSRGPSNKNIPVPMMPQQQDSPYTSFSP…	PP7435_Chr1-0129	5340	567	MEGNRRNNTGSLKDLEDSPSIWGVYSSAKKLLDLYPRVENRTLRNESKKTQMTKQDSLSGKLHFSELQLDDSADLTEIISSAPGLYYSPDSLENNSGAPSSYSDSKVKSELRKPKPSMMVTPSSMNDSPLHDSNNLDLNSMWKFDSNDDGEEDGMGGDFSDIIQDKSLQEFLSDGASHKLQLAKPTSETTSITTTVTVQKDMSDSSSPKADNDESITRTQCSNCKTEKTPLWRRDGSGNTLCNACGLFQKLHGTVRPLSLKTDVIRKRNSKRQQHQSSLTHGLCKMQQQQQQVQFQPQQHEHIQPSHSTQTQKQIQQQQQQPYPYPYNNSLPTTAVSFSPYGGSQDSYYLMRGNSLNSNAQKHKNVPILPKPSRGPSNKNIPVPMMPQQQDSPYTSFSP…
GS115_000132-T1	5329	408	MSKFFEDINGSRTTKQVAAPHPMQYSWTFWHHVRGKETENVTTSGSVAEPSEQENKETSSEASRNDWQNTLDQYLQTVKQVEFPSVANGGATTTTNIDSCEQLWQSLSNLRKVSDLPVGTELFLFKSGIKPVWEDPANKAGGRWLIKSRYRRAQCDASTMERFSLIWERLILRLCGGTYFSNYSDADFEEFQDDICGITLSVRKNEVMIYIWNKNSISSQKPTNEPQDETEPDQDGEKEAEPDGKLNADANFTPRLNTVNKILAPAISVIKECDLILEGADPLEDHKIESLANVSELAFDYRFHHSSKRFFVQNFQNDYNAVYKAPHQNRHWNRSNHNSHGPFSSNHNSSGRNFKDRKNNYKAAAKTDTQSLFANLGRSRKGGSGEPGGLLGNKRRLQR…	CDC33	NA	NA	AOA65964.1	5064	408	MSKFFEDINGSRTTKQVAAPHPMQYSWTFWHHVRGKETENVTTSGSVAEPSEQENKETSSEASRNDWQNTLDQYLQTVKQVEFPSVANGGATTTTNIDSCEQLWQSLSNLRKVSDLPVGTELFLFKSGIKPVWEDPANKAGGRWLIKSRYRRAQCDASTMERFSLIWERLILRLCGGTYFSNYSDADFEEFQDDICGITLSVRKNEVMIYIWNKNSISSQKPTNEPQDETEPDQDGEKEAEPDGKLNADANFTPRLNTVNKILAPAISVIKECDLILEGADPLEDHKIESLANVSELAFDYRFHHSSKRFFVQNFQNDYNAVYKAPHQNRHWNRSNHNSHGPFSSNHNSSGRNFKDRKNNYKAAAKTDTQSLFANLGRSRKGGSGEPGGLLGNKRRLQR…	XP_002489468.1	5040	408	MSKFFEDINGSRTTKQVAAPHPMQYSWTFWHHVRGKETENVTTSGSVAEPSEQENKETSSEASRNDWQNTLDQYLQTVKQVEFPSVANGGATTTTNIDSCEQLWQSLSNLRKVSDLPVGTELFLFKSGIKPVWEDPANKAGGRWLIKSRYRRAQCDASTMERFSLIWERLILRLCGGTYFSNYSDADFEEFQDDICGITLSVRKNEVMIYIWNKNSISSQKPTNEPQDETEPDQDGEKEAEPDGKLNADANFTPRLNTVNKILAPAISVIKECDLILEGADPLEDHKIESLANVSELAFDYRFHHSSKRFFVQNFQNDYNAVYKAPHQNRHWNRSNHNSHGPFSSNHNSSGRNFKDRKNNYKAAAKTDTQSLFANLGRSRKGGSGEPGGLLGNKRRLQR…	CCA36297.1	5291	408	MSKFFEDINGSRTTKQVAAPHPMQYSWTFWHHVRGKETENVTTSGSVAEPSEQENKETSSEASRNDWQNTLDQYLQTVKQVEFPSVANGGATTTTNIDSCEQLWQSLSNLRKVSDLPVGTELFLFKSGIKPVWEDPANKAGGRWLIKSRYRRAQCDASTMERFSLIWERLILRLCGGTYFSNYSDADFEEFQDDICGITLSVRKNEVMIYIWNKNSISSQKPTNEPQDETEPDQDGEKEAEPDGKLNADANFTPRLNTVNKILAPAISVIKECDLILEGADPLEDHKIESLANVSELAFDYRFHHSSKRFFVQNFQNDYNAVYKAPHQNRHWNRSNHNSHGPFSSNHNSSGRNFKDRKNNYKAAAKTDTQSLFANLGRSRKGGSGEPGGLLGNKRRLQR…	PP7435_Chr1-0130	5340	409	MSKFFEDINGSRTTKQVAAPHPMQYSWTFWHHVRGKETENVTTSGSVAEPSEQENKETSSEASRNDWQNTLDQYLQTVKQVEFPSVANGGATTTTNIDSCEQLWQSLSNLRKVSDLPVGTELFLFKSGIKPVWEDPANKAGGRWLIKSRYRRAQCDASTMERFSLIWERLILRLCGGTYFSNYSDADFEEFQDDICGITLSVRKNEVMIYIWNKNSISSQKPTNEPQDETEPDQDGEKEAEPDGKLNADANFTPRLNTVNKILAPAISVIKECDLILEGADPLEDHKIESLANVSELAFDYRFHHSSKRFFVQNFQNDYNAVYKAPHQNRHWNRSNHNSHGPFSSNHNSSGRNFKDRKNNYKAAAKTDTQSLFANLGRSRKGGSGEPGGLLGNKRRLQR…
GS115_000133-T1	5329	503	MNFTRLLSTINYKKIPPSIFRSYSTMSIEKKLQSVFSKVDELKPVFIERLANAVAIPSVSGDESLRKEVFKMSEFLVKELESLGAYDIQVKPLGKQPPPVTDENLELPPIVLARVGKDETKKTIMIYGHYDVQPALKDDGWDTYPFKLVEVNDKLYGRGSTDDKGPVIAWLNVLQAHKELSLELPVNIIFCFEGMEESGSLGLEELVGREADKYFKGVDTCCISDNYWLGTKKPVLTYGLRGCNYYQIIVSGPGADLHSGIFGGVIHEPMTDLIRVMSQLVDVKGKILIPGIDEMVAPVTETEEKLYDDIEFDVNELNAASGSNTAIYQSKNDILMHRWRYPSLSLHGIEGAFSGGGAKTVIPAKVIGKFSIRTVPDIDSKKMDQYVFDYVNAKFKELG…	DUG1	NA	NA	AOA66414.1	5064	539	MCIPPRFSPRAQSLHRNARRTVPLLWQSHKTFLSHFMNFTRLLSTINYKKIPPSIFRSYSTMSIEKKLQSVFSKVDELKPVFIERLANAVAIPSVSGDESLRKEVFKMSEFLVKELESLGAYDIQVKPLGKQPPPVTDENLELPPIVLARVGKDETKKTIMIYGHYDVQPALKDDGWDTYPFKLVEVNDKLYGRGSTDDKGPVIAWLNVLQAHKELSLELPVNIIFCFEGMEESGSLGLEELVGREADKYFKGVDTCCISDNYWLGTKKPVLTYGLRGCNYYQIIVSGPGADLHSGIFGGVIHEPMTDLIRVMSQLVDVKGKILIPGIDEMVAPVTETEEKLYDDIEFDVNELNAASGSNTAIYQSKNDILMHRWRYPSLSLHGIEGAFSGGGAKTVIP…	XP_002489469.1	5040	503	MNFTRLLSTINYKKIPPSIFRSYSTMSIEKKLQSVFSKVDELKPVFIERLANAVAIPSVSGDESLRKEVFKMSEFLVKELESLGAYDIQVKPLGKQPPPVTDENLELPPIVLARVGKDETKKTIMIYGHYDVQPALKDDGWDTYPFKLVEVNDKLYGRGSTDDKGPVIAWLNVLQAHKELSLELPVNIIFCFEGMEESGSLGLEELVGREADKYFKGVDTCCISDNYWLGTKKPVLTYGLRGCNYYQIIVSGPGADLHSGIFGGVIHEPMTDLIRVMSQLVDVKGKILIPGIDEMVAPVTETEEKLYDDIEFDVNELNAASGSNTAIYQSKNDILMHRWRYPSLSLHGIEGAFSGGGAKTVIPAKVIGKFSIRTVPDIDSKKMDQYVFDYVNAKFKELG…	SCV11760.1	5291	503	MNFTRLLSTINYKKIPPSIFRSYSTMSIEKKLQSVFSKVDELKPVFIERLANAVAIPSVSGDESLRKEVFKMSEFLVKELESLGAYDIQVKPLGKQPPPVTDENLELPPIVLARVGKDETKKTIMIYGHYDVQPALKDDGWDTYPFKLVEVNDKLYGRGSTDDKGPVIAWLNVLQAHKELSLELPVNIIFCFEGMEESGSLGLEELVGREADKYFKGVDTCCISDNYWLGTKKPVLTYGLRGCNYYQIIVSGPGADLHSGIFGGVIHEPMTDLIRVMSQLVDVKGKILIPGIDEMVAPVTETEEKLYDDIEFDVNELNAASGSNTAIYQSKNDILMHRWRYPSLSLHGIEGAFSGGGAKTVIPAKVIGKFSIRTVPDIDSKKMDQYVFDYVNAKFKELG…	PP7435_Chr1-0131	5340	504	MNFTRLLSTINYKKIPPSIFRSYSTMSIEKKLQSVFSKVDELKPVFIERLANAVAIPSVSGDESLRKEVFKMSEFLVKELESLGAYDIQVKPLGKQPPPVTDENLELPPIVLARVGKDETKKTIMIYGHYDVQPALKDDGWDTYPFKLVEVNDKLYGRGSTDDKGPVIAWLNVLQAHKELSLELPVNIIFCFEGMEESGSLGLEELVGREADKYFKGVDTCCISDNYWLGTKKPVLTYGLRGCNYYQIIVSGPGADLHSGIFGGVIHEPMTDLIRVMSQLVDVKGKILIPGIDEMVAPVTETEEKLYDDIEFDVNELNAASGSNTAIYQSKNDILMHRWRYPSLSLHGIEGAFSGGGAKTVIPAKVIGKFSIRTVPDIDSKKMDQYVFDYVNAKFKELG…
GS115_000134-T1	5329	308	MSVLWQTSLGDITIDCSGKDDYVKNFIYLNLLKYYDLVSFHNRITNDSVSTGLPYYPNQDRRTSYQDLLKEKGHKGKCSSVVNADPQDIENSVGLVLFNVNDANDEPSIDSLITISLTNEGTRSNVVEIGYVTEGFSVLQEINSCDANTKNEPITDIRIFRSYVLHNPFPEISVPSVSAPLLLDIDQLNTISELTSETASRQLALEVMGDLVHANIQPSEKVLFVCKLNPITTAEDLGVVFSRFGKITGSEIVKDRSTGKSKTYGFIEFADVESCEEAYRKMDNVIIDDRRIHVDFSQSTKRFKRAKR	HRP1	NA	NA	AOA66543.1	5064	308	MSVLWQTSLGDITIDCSGKDDYVKNFIYLNLLKYYDLVSFHNRITNDSVSTGLPYYPNQDRRTSYQDLLKEKGHKGKCSSVVNADPQDIENSVGLVLFNVNDANDEPSIDSLITISLTNEGTRSNVVEIGYVTEGFSVLQEINSCDANTKNEPITDIRIFRSYVLHNPFPEISVPSVSAPLLLDIDQLNTISELTSETASRQLALEVMGDLVHANIQPSEKVLFVCKLNPITTAEDLGVVFSRFGKITGSEIVKDRSTGKSKTYGFIEFADVESCEEAYRKMDNVIIDDRRIHVDFSQSTKRFKRAKR	XP_002489470.1	5040	308	MSVLWQTSLGDITIDCSGKDDYVKNFIYLNLLKYYDLVSFHNRITNDSVSTGLPYYPNQDRRTSYQDLLKEKGHKGKCSSVVNADPQDIENSVGLVLFNVNDANDEPSIDSLITISLTNEGTRSNVVEIGYVTEGFSVLQEINSCDANTKNEPITDIRIFRSYVLHNPFPEISVPSVSAPLLLDIDQLNTISELTSETASRQLALEVMGDLVHANIQPSEKVLFVCKLNPITTAEDLGVVFSRFGKITGSEIVKDRSTGKSKTYGFIEFADVESCEEAYRKMDNVIIDDRRIHVDFSQSTKRFKRAKR	CCA36299.1	5291	308	MSVLWQTSLGDITIDCSGKDDYVKNFIYLNLLKYYDLVSFHNRITNDSVSTGLPYYPNQDRRTSYQDLLKEKGHKGKCSSVVNADPQDIENSVGLVLFNVNDANDEPSIDSLITISLTNEGTRSNVVEIGYVTEGFSVLQEINSCDANTKNEPITDIRIFRSYVLHNPFPEISVPSVSAPLLLDIDQLNTISELTSETASRQLALEVMGDLVHANIQPSEKVLFVCKLNPITTAEDLGVVFSRFGKITGSEIVKDRSTGKSKTYGFIEFADVESCEEAYRKMDNVIIDDRRIHVDFSQSTKRFKRAKR	PP7435_Chr1-0132	5340	309	MSVLWQTSLGDITIDCSGKDDYVKNFIYLNLLKYYDLVSFHNRITNDSVSTGLPYYPNQDRRTSYQDLLKEKGHKGKCSSVVNADPQDIENSVGLVLFNVNDANDEPSIDSLITISLTNEGTRSNVVEIGYVTEGFSVLQEINSCDANTKNEPITDIRIFRSYVLHNPFPEISVPSVSAPLLLDIDQLNTISELTSETASRQLALEVMGDLVHANIQPSEKVLFVCKLNPITTAEDLGVVFSRFGKITGSEIVKDRSTGKSKTYGFIEFADVESCEEAYRKMDNVIIDDRRIHVDFSQSTKRFKRAKR*
GS115_000135-T1	5329	286	MSLSLPELQDPHLESNFIEDVISEQEVLDRSSSQVNIPLESSLPNVHLTYGVGPVPLDDGKVFFFDIDNCLYKRSSKIHDLMQIYIHRYFKDTLQINDKEAWDLHHKYYQQYGLSMEGLVRHNNIDAMEYNSKVDDSLPLEKILRPNRRLREMILRLKKSGKVDRLWLFTNAYKNHALRVIYLLGLGDLFDGLTYCEYDKIPILCKPMKPIFDKALLAAGCKSTKNAYFVDDSALNVKAARELGFAKVIHYVETDDDMEKLDETHKANTVIIRDILELEKVCSELF	SDT1	NA	NA	AOA65993.1	5064	286	MSLSLPELQDPHLESNFIEDVISEQEVLDRSSSQVNIPLESSLPNVHLTYGVGPVPLDDGKVFFFDIDNCLYKRSSKIHDLMQIYIHRYFKDTLQINDKEAWDLHHKYYQQYGLSMEGLVRHNNIDAMEYNSKVDDSLPLEKILRPNRRLREMILRLKKSGKVDRLWLFTNAYKNHALRVIYLLGLGDLFDGLTYCEYDKIPILCKPMKPIFDKALLAAGCKSTKNAYFVDDSALNVKAARELGFAKVIHYVETDDDMEKLDETHKANTVIIRDILELEKVCSELF	XP_002489471.1	5040	286	MSLSLPELQDPHLESNFIEDVISEQEVLDRSSSQVNIPLESSLPNVHLTYGVGPVPLDDGKVFFFDIDNCLYKRSSKIHDLMQIYIHRYFKDTLQINDKEAWDLHHKYYQQYGLSMEGLVRHNNIDAMEYNSKVDDSLPLEKILRPNRRLREMILRLKKSGKVDRLWLFTNAYKNHALRVIYLLGLGDLFDGLTYCEYDKIPILCKPMKPIFDKALLAAGCKSTKNAYFVDDSALNVKAARELGFAKVIHYVETDDDMEKLDETHKANTVIIRDILELEKVCSELF	CCA36300.1	5291	286	MSLSLPELQDPHLESNFIEDVISEQEVLDRSSSQVNIPLESSLPNVHLTYGVGPVPLDDGKVFFFDIDNCLYKRSSKIHDLMQIYIHRYFKDTLQINDKEAWDLHHKYYQQYGLSMEGLVRHNNIDAMEYNSKVDDSLPLEKILRPNRRLREMILRLKKSGKVDRLWLFTNAYKNHALRVIYLLGLGDLFDGLTYCEYDKIPILCKPMKPIFDKALLAAGCKSTKNAYFVDDSALNVKAARELGFAKVIHYVETDDDMEKLDETHKANTVIIRDILELEKVCSELF	PP7435_Chr1-0133	5340	287	MSLSLPELQDPHLESNFIEDVISEQEVLDRSSSQVNIPLESSLPNVHLTYGVGPVPLDDGKVFFFDIDNCLYKRSSKIHDLMQIYIHRYFKDTLQINDKEAWDLHHKYYQQYGLSMEGLVRHNNIDAMEYNSKVDDSLPLEKILRPNRRLREMILRLKKSGKVDRLWLFTNAYKNHALRVIYLLGLGDLFDGLTYCEYDKIPILCKPMKPIFDKALLAAGCKSTKNAYFVDDSALNVKAARELGFAKVIHYVETDDDMEKLDETHKANTVIIRDILELEKVCSELF*
GS115_000136-T1	5329	470	MSGDDDIGSSSESEIEGGLSLLSNSRLIKDSKPSPPETTPFNDVEVISKYSDDKLIKDLSKYQSNQETLSYIASKAKQRQDVFNKRSNLEEKIKAQVNPEVFKENPAYLDYLVTHYEGKHGINLQDFFFVTNPQPFVILPIEGVGKIRSDQLLNHLAYETREEFIDTIGAKLDDVHDISLFQCKTFLKTIGCKTELIDQPSSITLTLNPHVKTIPQSLIVRKVWYLIQRVSRSPWDLTIQNLLLYTVLYFFMDKLIADGSENTSCVDWLNKSMISLMQWYPSDTQLTTNESFQETMSLLISAINKITTDVNLIARLLLNMDTRNSISRYMCHALSMHYLSVPIEYQSVNYPMERIKLDCDPESINKEILGLLEKNLEKFCHCELEVSIPRDKLVYKQIQ…	NA	NA	NA	AOA66820.1	5064	470	MSGDDDIGSSSESEIEGGLSLLSNSRLIKDSKPSPPETTPFNDVEVISKYSDDKLIKDLSKYQSNQETLSYIASKAKQRQDVFNKRSNLEEKIKAQVNPEVFKENPAYLDYLVTHYEGKHGINLQDFFFVTNPQPFVILPIEGVGKIRSDQLLNHLAYETREEFIDTIGAKLDDVHDISLFQCKTFLKTIGCKTELIDQPSSITLTLNPHVKTIPQSLIVRKVWYLIQRVSRSPWDLTIQNLLLYTVLYFFMDKLIADGSENTSCVDWLNKSMISLMQWYPSDTQLTTNESFQETMSLLISAINKITTDVNLIARLLLNMDTRNSISRYMCHALSMHYLSVPIEYQSVNYPMERIKLDCDPESINKEILGLLEKNLEKFCHCELEVSIPRDKLVYKQIQ…	XP_002489472.1	5040	470	MSGDDDIGSSSESEIEGGLSLLSNSRLIKDSKPSPPETTPFNDVEVISKYSDDKLIKDLSKYQSNQETLSYIASKAKQRQDVFNKRSNLEEKIKAQVNPEVFKENPAYLDYLVTHYEGKHGINLQDFFFVTNPQPFVILPIEGVGKIRSDQLLNHLAYETREEFIDTIGAKLDDVHDISLFQCKTFLKTIGCKTELIDQPSSITLTLNPHVKTIPQSLIVRKVWYLIQRVSRSPWDLTIQNLLLYTVLYFFMDKLIADGSENTSCVDWLNKSMISLMQWYPSDTQLTTNESFQETMSLLISAINKITTDVNLIARLLLNMDTRNSISRYMCHALSMHYLSVPIEYQSVNYPMERIKLDCDPESINKEILGLLEKNLEKFCHCELEVSIPRDKLVYKQIQ…	SCV11761.1	5291	219	MDKLIADGSENTSCVDWLNKSMISLMQWYPSDTQLTTNESFQETMSLLISAINKITTDVNLIARLLLNMDTRNSISRYMCHALSMHYLSVPIEYQSVNYPMERIKLDCDPESINKEILGLLEKNLEKFCHCELEVSIPRDKLVYKQIQARMSILSSLINYYLPHLSRTQSQKFHEHISSLSQDYFHMHKSQINPTIFETINSLKALEDKLFDKILQSNN	PP7435_Chr1-0134	5340	220	MDKLIADGSENTSCVDWLNKSMISLMQWYPSDTQLTTNESFQETMSLLISAINKITTDVNLIARLLLNMDTRNSISRYMCHALSMHYLSVPIEYQSVNYPMERIKLDCDPESINKEILGLLEKNLEKFCHCELEVSIPRDKLVYKQIQARMSILSSLINYYLPHLSRTQSQKFHEHISSLSQDYFHMHKSQINPTIFETINSLKALEDKLFDKILQSNN*
GS115_000137-T1	5329	139	MLRRLIRPIWRLPRAPKVQSIRHNSTLNEEYLDTKNLPMRWEKMEKEAQEEIIDHLSDLQDESWKKLSPDNKRACYYLAYGEWGPRNKQTMTVPEVVFKLITSGILFIVLGVTAVNYAIDKEKKEQLESGSNQSAAQVT	COX5B	NA	NA	AOA65772.1	5064	139	MLRRLIRPIWRLPRAPKVQSIRHNSTLNEEYLDTKNLPMRWEKMEKEAQEEIIDHLSDLQDESWKKLSPDNKRACYYLAYGEWGPRNKQTMTVPEVVFKLITSGILFIVLGVTAVNYAIDKEKKEQLESGSNQSAAQVT	XP_002489473.1	5040	139	MLRRLIRPIWRLPRAPKVQSIRHNSTLNEEYLDTKNLPMRWEKMEKEAQEEIIDHLSDLQDESWKKLSPDNKRACYYLAYGEWGPRNKQTMTVPEVVFKLITSGILFIVLGVTAVNYAIDKEKKEQLESGSNQSAAQVT	CCA36302.1	5291	139	MLRRLIRPIWRLPRAPKVQSIRHNSTLNEEYLDTKNLPMRWEKMEKEAQEEIIDHLSDLQDESWKKLSPDNKRACYYLAYGEWGPRNKQTMTVPEVVFKLITSGILFIVLGVTAVNYAIDKEKKEQLESGSNQSAAQVT	PP7435_Chr1-0135	5340	140	MLRRLIRPIWRLPRAPKVQSIRHNSTLNEEYLDTKNLPMRWEKMEKEAQEEIIDHLSDLQDESWKKLSPDNKRACYYLAYGEWGPRNKQTMTVPEVVFKLITSGILFIVLGVTAVNYAIDKEKKEQLESGSNQSAAQVT*
GS115_000138-T1	5329	191	MKAIGVKYLHFFYGMSAILWACVVVRSLLLLPLVGLRFFPGGVADFYLSIAIGNVVLENINHVIFCRKLNYILALELIGRLFIGLGVILNYPIIAKNAAFPTLVLSQGIIELFRYSYTSYKLKFRIPKSFNYLYLAVILVGYSVKTLSEMVLMFLSLGYADDRFGTFIKIVLLVYIPSAYMFFKHSYARRG	NA	NA	NA	AOA66598.1	5064	191	MKAIGVKYLHFFYGMSAILWACVVVRSLLLLPLVGLRFFPGGVADFYLSIAIGNVVLENINHVIFCRKLNYILALELIGRLFIGLGVILNYPIIAKNAAFPTLVLSQGIIELFRYSYTSYKLKFRIPKSFNYLYLAVILVGYSVKTLSEMVLMFLSLGYADDRFGTFIKIVLLVYIPSAYMFFKHSYARRG	XP_002489474.1	5040	191	MKAIGVKYLHFFYGMSAILWACVVVRSLLLLPLVGLRFFPGGVADFYLSIAIGNVVLENINHVIFCRKLNYILALELIGRLFIGLGVILNYPIIAKNAAFPTLVLSQGIIELFRYSYTSYKLKFRIPKSFNYLYLAVILVGYSVKTLSEMVLMFLSLGYADDRFGTFIKIVLLVYIPSAYMFFKHSYARRG	SCV11762.1	5291	191	MKAIGVKYLHFFYGMSAILWACVVVRSLLLLPLVGLRFFPGGVADFYLSIAIGNVVLENINHVIFCRKLNYILALELIGRLFIGLGVILNYPIIAKNAAFPTLVLSQGIIELFRYSYTSYKLKFRIPKSFNYLYLAVILVGYSVKTLSEMVLMFLSLGYADDRFGTFIKIVLLVYIPSAYMFFKHSYARRG	PP7435_Chr1-1708	5340	191	MKAIGVKYLHFFYGMSAILWACVVVRSLLLLPLVGLRFFPGGVADFYLSIAIGNVVLENINHVIFCRKLNYILALELIGRLFIGLGVILNYPIIAKNAAFPTLVLSQGIIELFRYSYTSYKLKFRIPKSFNYLYLAVILVGYSVKTLSEMVLMFLSLGYADDRFGTFIKIVLLVYIPSAYMFFKHSYARRG
GS115_000139-T1	5329	299	MKLHLVILCLITAVYCFSAVDREIFQLNHELRQEYGDNFNFYEWLKLPKGPSSTFEDIDNAYKKLSRKLHPDKIRQKKLSQEQFEQLKKKATERYQQLSAVGSILRSESKERYDYFVKHGFPVYKGNDYTYAKFRPSVLLTIFILFALATLTHFVFIRLSAVQSRKRLSSLIEENKQLAWPQGVQDVTQVKDVKVYNEHLRKWFLVCFDGSVHYVENDKTFHVDPEEVELPSWQDTLPGKLIVKLIPQLARKPRSPKEIKKENLDDKTRKTKKPTGDSKTLPNGKTIYKATKSGGRRRK	ERJ5	NA	NA	AOA66528.1	5064	299	MKLHLVILCLITAVYCFSAVDREIFQLNHELRQEYGDNFNFYEWLKLPKGPSSTFEDIDNAYKKLSRKLHPDKIRQKKLSQEQFEQLKKKATERYQQLSAVGSILRSESKERYDYFVKHGFPVYKGNDYTYAKFRPSVLLTIFILFALATLTHFVFIRLSAVQSRKRLSSLIEENKQLAWPQGVQDVTQVKDVKVYNEHLRKWFLVCFDGSVHYVENDKTFHVDPEEVELPSWQDTLPGKLIVKLIPQLARKPRSPKEIKKENLDDKTRKTKKPTGDSKTLPNGKTIYKATKSGGRRRK	XP_002489475.1	5040	299	MKLHLVILCLITAVYCFSAVDREIFQLNHELRQEYGDNFNFYEWLKLPKGPSSTFEDIDNAYKKLSRKLHPDKIRQKKLSQEQFEQLKKKATERYQQLSAVGSILRSESKERYDYFVKHGFPVYKGNDYTYAKFRPSVLLTIFILFALATLTHFVFIRLSAVQSRKRLSSLIEENKQLAWPQGVQDVTQVKDVKVYNEHLRKWFLVCFDGSVHYVENDKTFHVDPEEVELPSWQDTLPGKLIVKLIPQLARKPRSPKEIKKENLDDKTRKTKKPTGDSKTLPNGKTIYKATKSGGRRRK	CCA36303.1	5291	299	MKLHLVILCLITAVYCFSAVDREIFQLNHELRQEYGDNFNFYEWLKLPKGPSSTFEDIDNAYKKLSRKLHPDKIRQKKLSQEQFEQLKKKATERYQQLSAVGSILRSESKERYDYFVKHGFPVYKGNDYTYAKFRPSVLLTIFILFALATLTHFVFIRLSAVQSRKRLSSLIEENKQLAWPQGVQDVTQVKDVKVYNEHLRKWFLVCFDGSVHYVENDKTFHVDPEEVELPSWQDTLPGKLIVKLIPQLARKPRSPKEIKKENLDDKTRKTKKPTGDSKTLPNGKTIYKATKSGGRRRK	PP7435_Chr1-0136	5340	300	MKLHLVILCLITAVYCFSAVDREIFQLNHELRQEYGDNFNFYEWLKLPKGPSSTFEDIDNAYKKLSRKLHPDKIRQKKLSQEQFEQLKKKATERYQQLSAVGSILRSESKERYDYFVKHGFPVYKGNDYTYAKFRPSVLLTIFILFALATLTHFVFIRLSAVQSRKRLSSLIEENKQLAWPQGVQDVTQVKDVKVYNEHLRKWFLVCFDGSVHYVENDKTFHVDPEEVELPSWQDTLPGKLIVKLIPQLARKPRSPKEIKKENLDDKTRKTKKPTGDSKTLPNGKTIYKATKSGGRRRK*
GS115_000140-T1	5329	991	MHHSSTEVSAIWPFFNNSYSNVAINKILQEIENEEHDNDQDAGLTAVQLLQTIRENDDIQKANDTQEPTTPSRSKESKSNKSSKTTSSGHLNKRLLNNLLIQPNLINELNAGKNSKLIAYITQEKVLSTLIDYCLESLDLKTDYVEDIDDDNEDDFNEDGSPVGHDEEEITFQYDEDNNTGKDNEKAAPADQSDSSSKRLLKRATIAMHILSSDQTPVVYNQFLSSHQYGLISKIWEGVFNRDIAEYFIDKRHNIVMMNGFIAIIENLAEMNVNGLMNFIRFQQTKDSDSLSKHFVNFIPYFPQFSDLLLKLISMDKPYNPIGLIELLVDQDLIGQILEKLRVYYDDCIIQDNLLIFLNGLVNISSNVGYWDDQQNNMENEMNDGNNGSNEANISAVNG…	SAP155	NA	NA	AOA66646.1	5064	991	MHHSSTEVSAIWPFFNNSYSNVAINKILQEIENEEHDNDQDAGLTAVQLLQTIRENDDIQKANDTQEPTTPSRSKESKSNKSSKTTSSGHLNKRLLNNLLIQPNLINELNAGKNSKLIAYITQEKVLSTLIDYCLESLDLKTDYVEDIDDDNEDDFNEDGSPVGHDEEEITFQYDEDNNTGKDNEKAAPADQSDSSSKRLLKRATIAMHILSSDQTPVVYNQFLSSHQYGLISKIWEGVFNRDIAEYFIDKRHNIVMMNGFIAIIENLAEMNVNGLMNFIRFQQTKDSDSLSKHFVNFIPYFPQFSDLLLKLISMDKPYNPIGLIELLVDQDLIGQILEKLRVYYDDCIIQDNLLIFLNGLVNISSNVGYWDDQQNNMENEMNDGNNGSNEANISAVNG…	XP_002489476.1	5040	991	MHHSSTEVSAIWPFFNNSYSNVAINKILQEIENEEHDNDQDAGLTAVQLLQTIRENDDIQKANDTQEPTTPSRSKESKSNKSSKTTSSGHLNKRLLNNLLIQPNLINELNAGKNSKLIAYITQEKVLSTLIDYCLESLDLKTDYVEDIDDDNEDDFNEDGSPVGHDEEEITFQYDEDNNTGKDNEKAAPADQSDSSSKRLLKRATIAMHILSSDQTPVVYNQFLSSHQYGLISKIWEGVFNRDIAEYFIDKRHNIVMMNGFIAIIENLAEMNVNGLMNFIRFQQTKDSDSLSKHFVNFIPYFPQFSDLLLKLISMDKPYNPIGLIELLVDQDLIGQILEKLRVYYDDCIIQDNLLIFLNGLVNISSNVGYWDDQQNNMENEMNDGNNGSNEANISAVNG…	CCA36304.1	5291	991	MHHSSTEVSAIWPFFNNSYSNVAINKILQEIENEEHDNDQDAGLTAVQLLQTIRENDDIQKANDTQEPTTPSRSKESKSNKSSKTTSSGHLNKRLLNNLLIQPNLINELNAGKNSKLIAYITQEKVLSTLIDYCLESLDLKTDYVEDIDDDNEDDFNEDGSPVGHDEEEITFQYDEDNNTGKDNEKAAPADQSDSSSKRLLKRATIAMHILSSDQTPVVYNQFLSSHQYGLISKIWEGVFNRDIAEYFIDKRHNIVMMNGFIAIIENLAEMNVNGLMNFIRFQQTKDSDSLSKHFVNFIPYFPQFSDLLLKLISMDKPYNPIGLIELLVDQDLIGQILEKLRVYYDDCIIQDNLLIFLNGLVNISSNVGYWDDQQNNMENEMNDGNNGSNEANISAVNG…	PP7435_Chr1-0137	5340	992	MHHSSTEVSAIWPFFNNSYSNVAINKILQEIENEEHDNDQDAGLTAVQLLQTIRENDDIQKANDTQEPTTPSRSKESKSNKSSKTTSSGHLNKRLLNNLLIQPNLINELNAGKNSKLIAYITQEKVLSTLIDYCLESLDLKTDYVEDIDDDNEDDFNEDGSPVGHDEEEITFQYDEDNNTGKDNEKAAPADQSDSSSKRLLKRATIAMHILSSDQTPVVYNQFLSSHQYGLISKIWEGVFNRDIAEYFIDKRHNIVMMNGFIAIIENLAEMNVNGLMNFIRFQQTKDSDSLSKHFVNFIPYFPQFSDLLLKLISMDKPYNPIGLIELLVDQDLIGQILEKLRVYYDDCIIQDNLLIFLNGLVNISSNVGYWDDQQNNMENEMNDGNNGSNEANISAVNG…
GS115_000141-T1	5329	775	MFGFRGLTVLLPLLYLVYYINTTCPLSDPVATSDSLVCQLTHQSYEYVTPFVERVQHTEHYQLVNKNISPYTQAIDAQYQQYLSPTIDHLSEKAKYYFKIFSVHAKSYFRFAALKSVELKKKGDLYANDVLIPRAITLYHQSYNYTKTTIIPKTKELFHKSSDYLHEEVLPVVYKWYAITWWKTKDVYQFDVKPRLIVVAHLLKLDLVWNKLQEFTQTEYYQTVERPIVLVWEYVSTVIRKLHVLLSSFQREELLISFNQQVESKKEFLRSQFNEFFNASFQLKDLKELGRRNFFDAATVSGVPSAEGSTESEKTDAETEVYETEIEIEIETETETETETEIETETEIVYDTYSDTINRESPPPNEDDDEDEIEYVDINDVDVDDDDVEIVTQRQTVTL…	SHE10	NA	NA	NA	5064	NA	NA	XP_002489477.1	5040	775	MFGFRGLTVLLPLLYLVYYINTTCPLSDPVATSDSLVCQLTHQSYEYVTPFVERVQHTEHYQLVNKNISPYTQAIDAQYQQYLSPTIDHLSEKAKYYFKIFSVHAKSYFRFAALKSVELKKKGDLYANDVLIPRAITLYHQSYNYTKTTIIPKTKELFHKSSDYLHEEVLPVVYKWYAITWWKTKDVYQFDVKPRLIVVAHLLKLDLVWNKLQEFTQTEYYQTVERPIVLVWEYVSTVIRKLHVLLSSFQREELLISFNQQVESKKEFLRSQFNEFFNASFQLKDLKELGRRNFFDAATVSGVPSAEGSTESEKTDAETEVYETEIEIEIETETETETETEIETETEIVYDTYSDTINRESPPPNEDDDEDEIEYVDINDVDVDDDDVEIVTQRQTVTL…	CCA36305.1	5291	775	MFGFRGLTVLLPLLYLVYYINTTCPLSDPVATSDSLVCQLTHQSYEYVTPFVERVQHTEHYQLVNKNISPYTQAIDAQYQQYLSPTIDHLSEKAKYYFKIFSVHAKSYFRFAALKSVELKKKGDLYANDVLIPRAITLYHQSYNYTKTTIIPKTKELFHKSSDYLHEEVLPVVYKWYAITWWKTKDVYQFDVKPRLIVVAHLLKLDLVWNKLQEFTQTEYYQTVERPIVLVWEYVSTVIRKLHVLLSSFQREELLISFNQQVESKKEFLRSQFNEFFNASFQLKDLKELGRRNFFDAATVSGVPSAEGSTESEKTDAETEVYETEIEIEIETETETETETEIETETEIVYDTYSDTINRESPPPNEDDDEDEIEYVDINDVDVDDDDVEIVTQRQTVTL…	PP7435_Chr1-0138	5340	776	MFGFRGLTVLLPLLYLVYYINTTCPLSDPVATSDSLVCQLTHQSYEYVTPFVERVQHTEHYQLVNKNISPYTQAIDAQYQQYLSPTIDHLSEKAKYYFKIFSVHAKSYFRFAALKSVELKKKGDLYANDVLIPRAITLYHQSYNYTKTTIIPKTKELFHKSSDYLHEEVLPVVYKWYAITWWKTKDVYQFDVKPRLIVVAHLLKLDLVWNKLQEFTQTEYYQTVERPIVLVWEYVSTVIRKLHVLLSSFQREELLISFNQQVESKKEFLRSQFNEFFNASFQLKDLKELGRRNFFDAATVSGVPSAEGSTESEKTDAETEVYETEIEIEIETETETETETEIETETEIVYDTYSDTINRESPPPNEDDDEDEIEYVDINDVDVDDDDVEIVTQRQTVTL…
GS115_000142-T1	5329	318	MNSGSNENMSYRSLYISKNFNLFNRCVGLPIQYRNAVALDNIRYVQTKAAKEDVLNRYKEKLEKKMKEEGAESIEKLQEKYKDKIEKTKIELNRMDPLTDLEEYERKATKNGHKVTKLRSPRSPDAPIKPYKVLDDFLKLEKIKDLSPDQVEFLWRARFQEKENVLVAVIPKDVYQKLYTNARENPSFILPLPKEDEGVEIHFIQWAFPGPNTTHCMFTSLAEYKLHKEYAKPHTTLMFHHDISEDKNIVLMNGTVEQDANITLPETQLLVMNLQRFYGALAESPASNRRLQLLKDFTSGNENFSLDLVIQEAQSLEN	ATP11	NA	NA	AOA65389.1	5064	318	MNSGSNENMSYRSLYISKNFNLFNRCVGLPIQYRNAVALDNIRYVQTKAAKEDVLNRYKEKLEKKMKEEGAESIEKLQEKYKDKIEKTKIELNRMDPLTDLEEYERKATKNGHKVTKLRSPRSPDAPIKPYKVLDDFLKLEKIKDLSPDQVEFLWRARFQEKENVLVAVIPKDVYQKLYTNARENPSFILPLPKEDEGVEIHFIQWAFPGPNTTHCMFTSLAEYKLHKEYAKPHTTLMFHHDISEDKNIVLMNGTVEQDANITLPETQLLVMNLQRFYGALAESPASNRRLQLLKDFTSGNENFSLDLVIQEAQSLEN	XP_002489478.1	5040	318	MNSGSNENMSYRSLYISKNFNLFNRCVGLPIQYRNAVALDNIRYVQTKAAKEDVLNRYKEKLEKKMKEEGAESIEKLQEKYKDKIEKTKIELNRMDPLTDLEEYERKATKNGHKVTKLRSPRSPDAPIKPYKVLDDFLKLEKIKDLSPDQVEFLWRARFQEKENVLVAVIPKDVYQKLYTNARENPSFILPLPKEDEGVEIHFIQWAFPGPNTTHCMFTSLAEYKLHKEYAKPHTTLMFHHDISEDKNIVLMNGTVEQDANITLPETQLLVMNLQRFYGALAESPASNRRLQLLKDFTSGNENFSLDLVIQEAQSLEN	CCA36306.1	5291	318	MNSGSNENMSYRSLYISKNFNLFNRCVGLPIQYRNAVALDNIRYVQTKAAKEDVLNRYKEKLEKKMKEEGAESIEKLQEKYKDKIEKTKIELNRMDPLTDLEEYERKATKNGHKVTKLRSPRSPDAPIKPYKVLDDFLKLEKIKDLSPDQVEFLWRARFQEKENVLVAVIPKDVYQKLYTNARENPSFILPLPKEDEGVEIHFIQWAFPGPNTTHCMFTSLAEYKLHKEYAKPHTTLMFHHDISEDKNIVLMNGTVEQDANITLPETQLLVMNLQRFYGALAESPASNRRLQLLKDFTSGNENFSLDLVIQEAQSLEN	PP7435_Chr1-0139	5340	319	MNSGSNENMSYRSLYISKNFNLFNRCVGLPIQYRNAVALDNIRYVQTKAAKEDVLNRYKEKLEKKMKEEGAESIEKLQEKYKDKIEKTKIELNRMDPLTDLEEYERKATKNGHKVTKLRSPRSPDAPIKPYKVLDDFLKLEKIKDLSPDQVEFLWRARFQEKENVLVAVIPKDVYQKLYTNARENPSFILPLPKEDEGVEIHFIQWAFPGPNTTHCMFTSLAEYKLHKEYAKPHTTLMFHHDISEDKNIVLMNGTVEQDANITLPETQLLVMNLQRFYGALAESPASNRRLQLLKDFTSGNENFSLDLVIQEAQSLEN*
GS115_000143-T1	5329	423	MMRARLSLERVNLSFITSVFLASVAVLFISLEMPKVLARDRQILKLKLGFMGSGLQKGSLETSGNIENTESNINSQTTQHIGTIGASNERANATFYTLCRNEELYQMLETVQNYEDRFNSKFKYDWVFLNDYPFTDEFKRVISHAISGEAKFGQVPASHWRFPDHIDQQKVYESMDKMDSDNTTGDYLGLPIPYAKSISYRHMCRYQSGFFYKHGLLQGYKYFWRVEPDVKLYCDIDYDVFKSMEQNGKRYGFVISMMEFEKTIESLFKEVKNYLQMKGVSRLLEDTDNLSDFVYDELSGDYTLCHFWSNFEIGDLDFFRGREYNEFFDYLDSKGGFYYERWGDAPIHSIAVSLFMQWNDVKWFSDIGYRHPPYLSCPLSEEVRLEKKCSCDPKQDFTM…	KTR1	NA	NA	AOA65401.1	5064	423	MMRARLSLERVNLSFITSVFLASVAVLFISLEMPKVLARDRQILKLKLGFMGSGLQKGSLETSGNIENTESNINSQTTQHIGTIGASNERANATFYTLCRNEELYQMLETVQNYEDRFNSKFKYDWVFLNDYPFTDEFKRVISHAISGEAKFGQVPASHWRFPDHIDQQKVYESMDKMDSDNTTGDYLGLPIPYAKSISYRHMCRYQSGFFYKHGLLQGYKYFWRVEPDVKLYCDIDYDVFKSMEQNGKRYGFVISMMEFEKTIESLFKEVKNYLQMKGVSRLLEDTDNLSDFVYDELSGDYTLCHFWSNFEIGDLDFFRGREYNEFFDYLDSKGGFYYERWGDAPIHSIAVSLFMQWNDVKWFSDIGYRHPPYLSCPLSEEVRLEKKCSCDPKQDFTM…	XP_002489479.1	5040	401	MMRARLSLERVNLSFITSVFLASVAVLFISLEMPKVLARDRQILKLKLGFMGSGLQKGSLETSGNIENTESNINSQTTQHIGTIGASNERANATFYTLCRNEELYQMLETVQNYEDRFNSKFKYDWVFLNDYPFTDEFKRVISHAISGEAKFGQVPASHWRFPDHIDQQKVYESMDKMDSDNTTGDYLGLPIPYAKSISYRHMVEPDVKLYCDIDYDVFKSMEQNGKRYGFVISMMEFEKTIESLFKEVKNYLQMKGVSRLLEDTDNLSDFVYDELSGDYTLCHFWSNFEIGDLDFFRGREYNEFFDYLDSKGGFYYERWGDAPIHSIAVSLFMQWNDVKWFSDIGYRHPPYLSCPLSEEVRLEKKCSCDPKQDFTMDAYSCTRFYQDIIRDKQKSQGS…	CCA36307.1	5291	423	MMRARLSLERVNLSFITSVFLASVAVLFISLEMPKVLARDRQILKLKLGFMGSGLQKGSLETSGNIENTESNINSQTTQHIGTIGASNERANATFYTLCRNEELYQMLETVQNYEDRFNSKFKYDWVFLNDYPFTDEFKRVISHAISGEAKFGQVPASHWRFPDHIDQQKVYESMDKMDSDNTTGDYLGLPIPYAKSISYRHMCRYQSGFFYKHGLLQGYKYFWRVEPDVKLYCDIDYDVFKSMEQNGKRYGFVISMMEFEKTIESLFKEVKNYLQMKGVSRLLEDTDNLSDFVYDELSGDYTLCHFWSNFEIGDLDFFRGREYNEFFDYLDSKGGFYYERWGDAPIHSIAVSLFMQWNDVKWFSDIGYRHPPYLSCPLSEEVRLEKKCSCDPKQDFTM…	PP7435_Chr1-0140	5340	424	MMRARLSLERVNLSFITSVFLASVAVLFISLEMPKVLARDRQILKLKLGFMGSGLQKGSLETSGNIENTESNINSQTTQHIGTIGASNERANATFYTLCRNEELYQMLETVQNYEDRFNSKFKYDWVFLNDYPFTDEFKRVISHAISGEAKFGQVPASHWRFPDHIDQQKVYESMDKMDSDNTTGDYLGLPIPYAKSISYRHMCRYQSGFFYKHGLLQGYKYFWRVEPDVKLYCDIDYDVFKSMEQNGKRYGFVISMMEFEKTIESLFKEVKNYLQMKGVSRLLEDTDNLSDFVYDELSGDYTLCHFWSNFEIGDLDFFRGREYNEFFDYLDSKGGFYYERWGDAPIHSIAVSLFMQWNDVKWFSDIGYRHPPYLSCPLSEEVRLEKKCSCDPKQDFTM…
GS115_000144-T1	5329	152	MAIKYLIMLSKQGKVRLSKWYTVISQKEKLQLIKELTAIVLNRKAKMCNVLEYKDHKIVYRRYASLFFIAGIDVDDNELLTLEIIHRYVEQMDKAYGNVCELDIIFNFQKAYHILDELLLDGTLQESSKREVLRRVGQQDQYELEDELDTKF	APS1	NA	NA	AOA69032.1	5064	145	MSIHYILALNRQGKVRISKWFDRKISLDEQFQVRQKIHRLILSRDHKNQSNFVEFEKKKLVYRRYAGLFFCMCIDMDDGELMYLESIHLLVEVLDQYFNNVCELDLVFSFYKVYAVIDEMFMSGEIEETSKAVVLDRVDQVMAYN	XP_002489480.1	5040	152	MAIKYLIMLSKQGKVRLSKWYTVISQKEKLQLIKELTAIVLNRKAKMCNVLEYKDHKIVYRRYASLFFIAGIDVDDNELLTLEIIHRYVEQMDKAYGNVCELDIIFNFQKAYHILDELLLDGTLQESSKREVLRRVGQQDQYELEDELDTKF	CCA36308.1	5291	152	MAIKYLIMLSKQGKVRLSKWYTVISQKEKLQLIKELTAIVLNRKAKMCNVLEYKDHKIVYRRYASLFFIAGIDVDDNELLTLEIIHRYVEQMDKAYGNVCELDIIFNFQKAYHILDELLLDGTLQESSKREVLRRVGQQDQYELEDELDTKF	PP7435_Chr1-0141	5340	153	MAIKYLIMLSKQGKVRLSKWYTVISQKEKLQLIKELTAIVLNRKAKMCNVLEYKDHKIVYRRYASLFFIAGIDVDDNELLTLEIIHRYVEQMDKAYGNVCELDIIFNFQKAYHILDELLLDGTLQESSKREVLRRVGQQDQYELEDELDTKF*
GS115_000146-T1	5329	660	MVTVKTSLIWILICNIQLVRCFSITSLLKGSQVHRYMQGQRVHLLVNKIESDETQLPYSYYDLPFVCPPMDDAKPVTMSLGEVFNGDRLWDSNYGLYFGIDESCKRLCDRITQPEALRRADQLIRQGYVVQWTVDSLPGATTFISSSSNSKYYASGFPLGFVKDGDTYLHNHVMIVIRWHTEAADPAKKVIVGFEVYPRSVSDYQCPGASSNFDNYKLDINSTEPAQIPFTYAVYWREEKDLSWENRWSMYFVSELNQGNIHWFSLVNSFVLVLFLSTVVGVVLYKTLTRDINEFKSSHRIHDAVTEELKFLPNVQHTDSDSDGWKSIRNEVFHVPSHPLLLSILGGSGFQILLTALSVIIFYTIGVLRPQFKGDFFTISFASFILAGFGSGFAGAQFY…	TMN3	NA	NA	AOA68173.1	5064	620	MRLLLCMLLLSIKMVEGFYLPGVAPTTYSRNDSVPLLVNHITPSLKTSSKKYVYSYDYYFPRFHFCKPDGGPHKQSESLGAIIFGDRIFNSPFEISMLENKTCETLCSPTYSKTDALFVNKNIRAGFKHNWLIDGLPVAQKMNDTKTNTEFYGSGFDLGSIDSDMRPNLYNHYELHIEYHQRGDNEFRIVGVTVLPFSLDYGDNTSTCNADLSNFSPVSLNIHHDTKVTFTYSVFFIPSETAWATRWDKYLHVYDPKIQWFALVNFSVIVLLLSIIMSHILVRSLRNDIRKYNEVDLDEDVMDETGWKLIHGDVFRAPKKKLILCVLVGSGVQMLLMAFTTTFFALLGLLSPSNRGSLSTVMIIFYATFGSVGSFVSANLYKTFQGEDWKKNMLLNPVL…	XP_002489481.1	5040	660	MVTVKTSLIWILICNIQLVRCFSITSLLKGSQVHRYMQGQRVHLLVNKIESDETQLPYSYYDLPFVCPPMDDAKPVTMSLGEVFNGDRLWDSNYGLYFGIDESCKRLCDRITQPEALRRADQLIRQGYVVQWTVDSLPGATTFISSSSNSKYYASGFPLGFVKDGDTYLHNHVMIVIRWHTEAADPAKKVIVGFEVYPRSVSDYQCPGASSNFDNYKLDINSTEPAQIPFTYAVYWREEKDLSWENRWSMYFVSELNQGNIHWFSLVNSFVLVLFLSTVVGVVLYKTLTRDINEFKSSHRIHDAVTEELKFLPNVQHTDSDSDGWKSIRNEVFHVPSHPLLLSILGGSGFQILLTALSVIIFYTIGVLRPQFKGDFFTISFASFILAGFGSGFAGAQFY…	CCA36309.2	5291	660	MVTVKTSLIWILICNIQLVRCFSITSLLKGSQVHRYMQGQRVHLLVNKIESDETQLPYSYYDLPFVCPPMDDAKPVTMSLGEVFNGDRLWDSNYGLYFGIDESCKRLCDRITQPEALRRADQLIRQGYVVQWTVDSLPGATTFISSSSNSKYYASGFPLGFVKDGDTYLHNHVMIVIRWHTEAADPAKKVIVGFEVYPRSVSDYQCPGASSNFDNYKLDINSTEPAQIPFTYAVYWREEKDLSWENRWSMYFVSELNQGNIHWFSLVNSFVLVLFLSTVVGVVLYKTLTRDINEFKSSHRIHDAVTEELKFLPNVQHTDSDSDGWKSIRNEVFHVPSHPLLLSILGGSGFQILLTALSVIIFYTIGVLRPQFKGDFFTISFASFILAGFGSGFAGAQFY…	PP7435_Chr1-0143	5340	661	MVTVKTSLIWILICNIQLVRCFSITSLLKGSQVHRYMQGQRVHLLVNKIESDETQLPYSYYDLPFVCPPMDDAKPVTMSLGEVFNGDRLWDSNYGLYFGIDESCKRLCDRITQPEALRRADQLIRQGYVVQWTVDSLPGATTFISSSSNSKYYASGFPLGFVKDGDTYLHNHVMIVIRWHTEAADPAKKVIVGFEVYPRSVSDYQCPGASSNFDNYKLDINSTEPAQIPFTYAVYWREEKDLSWENRWSMYFVSELNQGNIHWFSLVNSFVLVLFLSTVVGVVLYKTLTRDINEFKSSHRIHDAVTEELKFLPNVQHTDSDSDGWKSIRNEVFHVPSHPLLLSILGGSGFQILLTALSVIIFYTIGVLRPQFKGDFFTISFASFILAGFGSGFAGAQFY…
GS115_000147-T1	5329	122	MLPLFLLATAKGEPIQVELKNNVTINGYLVDCDSWMNLTLENVLEVDATGEHFKKFPQFYVHGVEIKGVRMDENIIDRARQKEQRARNWNNNNNSNNNQRRNYNNRYSANSSGGNRGNQRQR	LSM4	NA	NA	AOA66681.1	5064	146	MFPLTFITCPRKNHLEPPKPDIKLMLPLFLLATAKGEPIQVELKNNVTINGYLVDCDSWMNLTLENVLEVDATGEHFKKFPQFYVHGVEIKGVRMDENIIDRARQKEQRARNWNNNNNSNNNQRRNYNNRYSANSSGGNRGNQRQR	XP_002489482.1	5040	122	MLPLFLLATAKGEPIQVELKNNVTINGYLVDCDSWMNLTLENVLEVDATGEHFKKFPQFYVHGVEIKGVRMDENIIDRARQKEQRARNWNNNNNSNNNQRRNYNNRYSANSSGGNRGNQRQR	SCV11763.1	5291	122	MLPLFLLATAKGEPIQVELKNNVTINGYLVDCDSWMNLTLENVLEVDATGEHFKKFPQFYVHGVEIKGVRMDENIIDRARQKEQRARNWNNNNNSNNNQRRNYNNRYSANSSGGNRGNQRQR	PP7435_Chr1-0144	5340	123	MLPLFLLATAKGEPIQVELKNNVTINGYLVDCDSWMNLTLENVLEVDATGEHFKKFPQFYVHGVEIKGVRMDENIIDRARQKEQRARNWNNNNNSNNNQRRNYNNRYSANSSGGNRGNQRQR*
GS115_000148-T1	5329	2890	MPTIDYKALSILLRSTKIKDRNEALDQLDQIDSSWSYNTDKSQVSGILLVIDSICAAIDIEKTLYLKSLLVNNANRTVDTRLERSSNSIRRILSALFKLSNVLPKIKTKHYQSFLGGIMDCSLSQLDSGDSIIVLPVALNSFKSLAFLLELYPFRNHLNVEFLDSVLSFILKCLHLLDSTKLEASRTALNERLIRELLVSLCLLINPEDSSNLSIFTNNDHIFSIINSVHFYYSNYFVHTRRASYTIVLIFQIINKLLTNTSIVNIKYCHQLYKLGVSYLNHTEYFNIDSLKDQLVIFLNLIPDFIDLSHFPKLIGDDWNFRSHDLNELNLPDSSLSLFASAENSEPVDPITNSNSGELTQLVIRLLRLLGENTEFQLNVQNIGLFLFPSEQLNWFALN…	TEL1	NA	NA	AOA67853.1	5064	2388	MTPEEHARLETLNQITDSVFKQSISNEEKFRSLKLIVFQALPAYQFKDITDSYLNSILVKVLKCLDLLAIELYLELIENKLYEKIIDVILPFLDLQYVRVEVGIQVKGIIVTIINLFHEKIRSPFHCTMIKEFLYRNVFEFNLSSLFALFTSNQGLITVDHPIHEIVQDNNKKLSILSSCVTLIQIFLEPKYSEVLGLEDKAWELESSIRKVFFCLDSFLNSFKQQTEKLIDMPVNKFIHVLDYYTSILFTSLLKYFIEDLTFPSSKRFLLLSKAREYLHGNHLQQFPKLQASLANCLLKLLYHLVGQDDVFVMKKSLNISPEWLLKAELSLDPLLVHVLNVCSLVFEYKSSDSFSFTKDHVRILSQPTTVSIHQLKLQILTSLMERNTSIDVNRELLL…	XP_002489483.1	5040	2890	MPTIDYKALSILLRSTKIKDRNEALDQLDQIDSSWSYNTDKSQVSGILLVIDSICAAIDIEKTLYLKSLLVNNANRTVDTRLERSSNSIRRILSALFKLSNVLPKIKTKHYQSFLGGIMDCSLSQLDSGDSIIVLPVALNSFKSLAFLLELYPFRNHLNVEFLDSVLSFILKCLHLLDSTKLEASRTALNERLIRELLVSLCLLINPEDSSNLSIFTNNDHIFSIINSVHFYYSNYFVHTRRASYTIVLIFQIINKLLTNTSIVNIKYCHQLYKLGVSYLNHTEYFNIDSLKDQLVIFLNLIPDFIDLSHFPKLIGDDWNFRSHDLNELNLPDSSLSLFASAENSEPVDPITNSNSGELTQLVIRLLRLLGENTEFQLNVQNIGLFLFPSEQLNWFALN…	CCA36311.1	5291	2890	MPTIDYKALSILLRSTKIKDRNEALDQLDQIDSSWSYNTDKSQVSGILLVIDSICAAIDIEKTLYLKSLLVNNANRTVDTRLERSSNSIRRILSALFKLSNVLPKIKTKHYQSFLGGIMDCSLSQLDSGDSIIVLPVALNSFKSLAFLLELYPFRNHLNVEFLDSVLSFILKCLHLLDSTKLEASRTALNERLIRELLVSLCLLINPEDSSNLSIFTNNDHIFSIINSVHFYYSNYFVHTRRASYTIVLIFQIINKLLTNTSIVNIKYCHQLYKLGVSYLNHTEYFNIDSLKDQLVIFLNLIPDFIDLSHFPKLIGDDWNFRSHDLNELNLPDSSLSLFASAENSEPVDPITNSNSGELTQLVIRLLRLLGENTEFQLNVQNIGLFLFPSEQLNWFALN…	PP7435_Chr1-0145	5340	2891	MPTIDYKALSILLRSTKIKDRNEALDQLDQIDSSWSYNTDKSQVSGILLVIDSICAAIDIEKTLYLKSLLVNNANRTVDTRLERSSNSIRRILSALFKLSNVLPKIKTKHYQSFLGGIMDCSLSQLDSGDSIIVLPVALNSFKSLAFLLELYPFRNHLNVEFLDSVLSFILKCLHLLDSTKLEASRTALNERLIRELLVSLCLLINPEDSSNLSIFTNNDHIFSIINSVHFYYSNYFVHTRRASYTIVLIFQIINKLLTNTSIVNIKYCHQLYKLGVSYLNHTEYFNIDSLKDQLVIFLNLIPDFIDLSHFPKLIGDDWNFRSHDLNELNLPDSSLSLFASAENSEPVDPITNSNSGELTQLVIRLLRLLGENTEFQLNVQNIGLFLFPSEQLNWFALN…
GS115_000149-T1	5329	137	MSGSGASGNKFRMSLGLPVGAIINCADNSGARNLYILAVKGVGARLNRLPAASVGDMVMATVKKGKPELRKKVMPAIVIRQSKTWRRKDGVFLYFEDNAGVIVNPKGEMKGSAITGPVGKECADLWPRIASNSGVVV	RPL23B	NA	NA	AOA66001.1	5064	123	MGLPVGAIINCADNSGARNLYILAVKGVGARLNRLPAASVGDMVMATVKKGKPELRKKVMPAIVIRQSKTWRRKDGVFLYFEDNAGVIVNPKGEMKGSAITGPVGKECADLWPRIASNSGVVV	XP_002489484.1	5040	137	MSGSGASGNKFRMSLGLPVGAIINCADNSGARNLYILAVKGVGARLNRLPAASVGDMVMATVKKGKPELRKKVMPAIVIRQSKTWRRKDGVFLYFEDNAGVIVNPKGEMKGSAITGPVGKECADLWPRIASNSGVVV	CCA36312.1	5291	137	MSGSGASGNKFRMSLGLPVGAIINCADNSGARNLYILAVKGVGARLNRLPAASVGDMVMATVKKGKPELRKKVMPAIVIRQSKTWRRKDGVFLYFEDNAGVIVNPKGEMKGSAITGPVGKECADLWPRIASNSGVVV	PP7435_Chr1-0146	5340	138	MSGSGASGNKFRMSLGLPVGAIINCADNSGARNLYILAVKGVGARLNRLPAASVGDMVMATVKKGKPELRKKVMPAIVIRQSKTWRRKDGVFLYFEDNAGVIVNPKGEMKGSAITGPVGKECADLWPRIASNSGVVV*
GS115_000150-T1	5329	193	MNAQEDSLFTPVEDSDQEFITPIDGSSSPLSDVVDTGSEQEENQQIVINDDEQRDRTNKRKHSVLEVPDGSDTEVSSGDEIEEEEEEEEEDVIVLGSDGEKDPAANKSTIELLEASAKRKDNQKLFKMTECPICFDAINEAVVTPCGHIFCANCIYRAMASSKPNNAQSQQGHCSLCRKVMSWNGLVHLKMRR	SLX8	NA	NA	AOA65450.1	5064	193	MNAQEDSLFTPVEDSDQEFITPIDGSSSPLSDVVDTGSEQEENQQIVINDDEQRDRTNKRKHSVLEVPDGSDTEVSSGDEIEEEEEEEEEDVIVLGSDGEKDPAANKSTIELLEASAKRKDNQKLFKMTECPICFDAINEAVVTPCGHIFCANCIYRAMASSKPNNAQSQQGHCSLCRKVMSWNGLVHLKMRR	XP_002489485.1	5040	193	MNAQEDSLFTPVEDSDQEFITPIDGSSSPLSDVVDTGSEQEENQQIVINDDEQRDRTNKRKHSVLEVPDGSDTEVSSGDEIEEEEEEEEEDVIVLGSDGEKDPAANKSTIELLEASAKRKDNQKLFKMTECPICFDAINEAVVTPCGHIFCANCIYRAMASSKPNNAQSQQGHCSLCRKVMSWNGLVHLKMRR	CCA36313.1	5291	193	MNAQEDSLFTPVEDSDQEFITPIDGSSSPLSDVVDTGSEQEENQQIVINDDEQRDRTNKRKHSVLEVPDGSDTEVSSGDEIEEEEEEEEEDVIVLGSDGEKDPAANKSTIELLEASAKRKDNQKLFKMTECPICFDAINEAVVTPCGHIFCANCIYRAMASSKPNNAQSQQGHCSLCRKVMSWNGLVHLKMRR	PP7435_Chr1-0147	5340	194	MNAQEDSLFTPVEDSDQEFITPIDGSSSPLSDVVDTGSEQEENQQIVINDDEQRDRTNKRKHSVLEVPDGSDTEVSSGDEIEEEEEEEEEDVIVLGSDGEKDPAANKSTIELLEASAKRKDNQKLFKMTECPICFDAINEAVVTPCGHIFCANCIYRAMASSKPNNAQSQQGHCSLCRKVMSWNGLVHLKMRR*
GS115_000151-T1	5329	396	MNSDFDSVVSGSDDAEQCVFIGDSKSDSDSTYSSLNFSGDHPTKTLTEVLALEYQRNMLRLFQLRRHVNKAILEDFNLEFHPEVVNCTDKHLLPDMVFEILKQANDEFVRREYRSKSSAGQVFNKSSLFFVDVNSIANLEIKFTVIDHFNTEVHTYLDRLFGAKITRDSLAVFNQKIDVFIQHHTKLLSAYEIVISSDQNRGLYIPTIPNRHPPKPPGPFIINGSQSPGPNRTPTKAADKSPNKSPNKSPTKSPQVSSKFQFLKLSKHSRTNSADLHISSPIMTRELRNKSTPKKSTSYTALGDTLYPKCINELYITIHTLTKHYEILRALFPDSDLVVYGETSEYLKFQQIKMLLRFTSRCLMKFIVTDFGFLLAQFLETLDSYIATLVVPGSNV	NA	NA	NA	AOA66151.1	5064	396	MNSDFDSVVSGSDDAEQCVFIGDSKSDSDSTYSSLNFSGDHPTKTLTEVLALEYQRNMLRLFQLRRHVNKAILEDFNLEFHPEVVNCTDKHLLPDMVFEILKQANDEFVRREYRSKSSAGQVFNKSSLFFVDVNSIANLEIKFTVIDHFNTEVHTYLDRLFGAKITRDSLAVFNQKIDVFIQHHTKLLSAYEIVISSDQNRGLYIPTIPNRHPPKPPGPFIINGSQSPGPNRTPTKAADKSPNKSPNKSPTKSPQVSSKFQFLKLSKHSRTNSADLHISSPIMTRELRNKSTPKKSTSYTALGDTLYPKCINELYITIHTLTKHYEILRALFPDSDLVVYGETSEYLKFQQIKMLLRFTSRCLMKFIVTDFGFLLAQFLETLDSYIATLVVPGSNV	XP_002489487.1	5040	396	MNSDFDSVVSGSDDAEQCVFIGDSKSDSDSTYSSLNFSGDHPTKTLTEVLALEYQRNMLRLFQLRRHVNKAILEDFNLEFHPEVVNCTDKHLLPDMVFEILKQANDEFVRREYRSKSSAGQVFNKSSLFFVDVNSIANLEIKFTVIDHFNTEVHTYLDRLFGAKITRDSLAVFNQKIDVFIQHHTKLLSAYEIVISSDQNRGLYIPTIPNRHPPKPPGPFIINGSQSPGPNRTPTKAADKSPNKSPNKSPTKSPQVSSKFQFLKLSKHSRTNSADLHISSPIMTRELRNKSTPKKSTSYTALGDTLYPKCINELYITIHTLTKHYEILRALFPDSDLVVYGETSEYLKFQQIKMLLRFTSRCLMKFIVTDFGFLLAQFLETLDSYIATLVVPGSNV	CCA36315.1	5291	396	MNSDFDSVVSGSDDAEQCVFIGDSKSDSDSTYSSLNFSGDHPTKTLTEVLALEYQRNMLRLFQLRRHVNKAILEDFNLEFHPEVVNCTDKHLLPDMVFEILKQANDEFVRREYRSKSSAGQVFNKSSLFFVDVNSIANLEIKFTVIDHFNTEVHTYLDRLFGAKITRDSLAVFNQKIDVFIQHHTKLLSAYEIVISSDQNRGLYIPTIPNRHPPKPPGPFIINGSQSPGPNRTPTKAADKSPNKSPNKSPTKSPQVSSKFQFLKLSKHSRTNSADLHISSPIMTRELRNKSTPKKSTSYTALGDTLYPKCINELYITIHTLTKHYEILRALFPDSDLVVYGETSEYLKFQQIKMLLRFTSRCLMKFIVTDFGFLLAQFLETLDSYIATLVVPGSNV	PP7435_Chr1-0149	5340	397	MNSDFDSVVSGSDDAEQCVFIGDSKSDSDSTYSSLNFSGDHPTKTLTEVLALEYQRNMLRLFQLRRHVNKAILEDFNLEFHPEVVNCTDKHLLPDMVFEILKQANDEFVRREYRSKSSAGQVFNKSSLFFVDVNSIANLEIKFTVIDHFNTEVHTYLDRLFGAKITRDSLAVFNQKIDVFIQHHTKLLSAYEIVISSDQNRGLYIPTIPNRHPPKPPGPFIINGSQSPGPNRTPTKAADKSPNKSPNKSPTKSPQVSSKFQFLKLSKHSRTNSADLHISSPIMTRELRNKSTPKKSTSYTALGDTLYPKCINELYITIHTLTKHYEILRALFPDSDLVVYGETSEYLKFQQIKMLLRFTSRCLMKFIVTDFGFLLAQFLETLDSYIATLVVPGSNV*
GS115_000152-T1	5329	941	MYSSRISSPNTPVQVPENGTVVGQLYQVIKDFNARLGDELTLTRGEQVEVISDDSEYNDGWYLGKNLSTGQVGLYPKDFTKIIQNDSHRPSLLRSRSRKMQSSNNSSFTSTPNFQPFPKFPKASGTPNSGGNSVSQELDSVSELQNMSQGSEDYTSTTVNGSGLEQRQSSVKKTMNDIDRALEELTAEKASTPKFSSSPLNNKLNPLDVEQWTPEDVTTYFSSLNFDVQSAGQFARHKINGSILLQLELSYLKELDIQSFGTRFEIFKEIEELRRLQKNSRNIRTPQPETPRHDQNSHPFTPYHERKRSQSMDQAFATPNYPLKSVSIAPPPISPPKLPHSAESSTPESPGGDFTSPRRAPEPPIEPPQVAYRSYQFGANPATPNNTQTPPLLPHQRKF…	BOI2	NA	NA	AOA65600.1	5064	941	MYSSRISSPNTPVQVPENGTVVGQLYQVIKDFNARLGDELTLTRGEQVEVISDDSEYNDGWYLGKNLSTGQVGLYPKDFTKIIQNDSHRPSLLRSRSRKMQSSNNSSFTSTPNFQPFPKFPKASGTPNSGGNSVSQELDSVSELQNMSQGSEDYTSTTVNGSGLEQRQSSVKKTMNDIDRALEELTAEKASTPKFSSSPLNNKLNPLDVEQWTPEDVTTYFSSLNFDVQSAGQFARHKINGSILLQLELSYLKELDIQSFGTRFEIFKEIEELRRLQKNSRNIRTPQPETPRHDQNSHPFTPYHERKRSQSMDQAFATPNYPLKSVSIAPPPISPPKLPHSAESSTPESPGGDFTSPRRAPEPPIEPPQVAYRSYQFGANPATPNNTQTPPLLPHQRKF…	XP_002489488.1	5040	941	MYSSRISSPNTPVQVPENGTVVGQLYQVIKDFNARLGDELTLTRGEQVEVISDDSEYNDGWYLGKNLSTGQVGLYPKDFTKIIQNDSHRPSLLRSRSRKMQSSNNSSFTSTPNFQPFPKFPKASGTPNSGGNSVSQELDSVSELQNMSQGSEDYTSTTVNGSGLEQRQSSVKKTMNDIDRALEELTAEKASTPKFSSSPLNNKLNPLDVEQWTPEDVTTYFSSLNFDVQSAGQFARHKINGSILLQLELSYLKELDIQSFGTRFEIFKEIEELRRLQKNSRNIRTPQPETPRHDQNSHPFTPYHERKRSQSMDQAFATPNYPLKSVSIAPPPISPPKLPHSAESSTPESPGGDFTSPRRAPEPPIEPPQVAYRSYQFGANPATPNNTQTPPLLPHQRKF…	CCA36316.1	5291	923	MYSSRISSPNTPVQVPENGTVVGQLYQVIKDFNARLGDELTLTRGEQVEVISDDSEYNDGWYLGKNLSTGQVGLYPKDFTKIIQNDSHRPSLLRSRSRKMQSSNNSSFTSTPNFQPFPKFPKASGTPNSGGNSVSQELDSVSELQNMSQGSEDYTSTTVNGSGLEQRQSSVKKTMNDIDRALEELTAEKASTPKFSSSPLNNKLNPLDVEQWTPEDVTTYFSSLNFDVQSAGQFARHKINGSILLQLELSYLKELDIQSFGTRFEIFKEIEELRRLQKNSRNIRTPQPETPRHDQNSHPFTPYHERKRSQSMDQAFATPNYPLKSVSIAPPPISPPKLPHSAESSTPESPGVAYRSYQFGANPATPNNTQTPPLLPHQRKFSHSRAASSLYTFETNHQR…	PP7435_Chr1-0150	5340	924	MYSSRISSPNTPVQVPENGTVVGQLYQVIKDFNARLGDELTLTRGEQVEVISDDSEYNDGWYLGKNLSTGQVGLYPKDFTKIIQNDSHRPSLLRSRSRKMQSSNNSSFTSTPNFQPFPKFPKASGTPNSGGNSVSQELDSVSELQNMSQGSEDYTSTTVNGSGLEQRQSSVKKTMNDIDRALEELTAEKASTPKFSSSPLNNKLNPLDVEQWTPEDVTTYFSSLNFDVQSAGQFARHKINGSILLQLELSYLKELDIQSFGTRFEIFKEIEELRRLQKNSRNIRTPQPETPRHDQNSHPFTPYHERKRSQSMDQAFATPNYPLKSVSIAPPPISPPKLPHSAESSTPESPGVAYRSYQFGANPATPNNTQTPPLLPHQRKFSHSRAASSLYTFETNHQR…
GS115_000153-T1	5329	693	MSVQEYNIQKLRGIVYNCLDNEQLDSAQLNVEILCAQNPANLDSIHLHGLVLYRRGLYKSAYNLTANKMHMGCAYVFALCALKLEHPQEGIYVLQKILDTIREEGISEESMESNLGKNENQRSVLPDIPSFYNLLGKLYASMDDDVNTVVCYSKALELNPFLFEAFEQLSKLGAKIKIGKVYKPTSTFSMNPPAGSELFESIAPDTSVELKQPEDSKPKGRSLFGRSNIMGTPEFSKNKVKNLTTPKVRELKLPEAPTRKTRSSVTSDAFKPPPANTSSSFPRRSNRLSASKVTSRLLMQPISGLGTPSTYDNDNTTHMDSIKTNKDSWLKRSYNFSNMPPAPNNNSDFRNFNEVTSENELIVLYGRIARAYKAFCQYDCFKAIRLFTSLPEHVVDMPW…	CDC27	NA	NA	AOA66279.1	5064	693	MSVQEYNIQKLRGIVYNCLDNEQLDSAQLNVEILCAQNPANLDSIHLHGLVLYRRGLYKSAYNLTANKMHMGCAYVFALCALKLEHPQEGIYVLQKILDTIREEGISEESMESNLGKNENQRSVLPDIPSFYNLLGKLYASMDDDVNTVVCYSKALELNPFLFEAFEQLSKLGAKIKIGKVYKPTSTFSMNPPAGSELFESIAPDTSVELKQPEDSKPKGRSLFGRSNIMGTPEFSKNKVKNLTTPKVRELKLPEAPTRKTRSSVTSDAFKPPPANTSSSFPRRSNRLSASKVTSRLLMQPISGLGTPSTYDNDNTTHMDSIKTNKDSWLKRSYNFSNMPPAPNNNSDFRNFNEVTSENELIVLYGRIARAYKAFCQYDCFKAIRLFTSLPEHVVDMPW…	XP_002489489.1	5040	693	MSVQEYNIQKLRGIVYNCLDNEQLDSAQLNVEILCAQNPANLDSIHLHGLVLYRRGLYKSAYNLTANKMHMGCAYVFALCALKLEHPQEGIYVLQKILDTIREEGISEESMESNLGKNENQRSVLPDIPSFYNLLGKLYASMDDDVNTVVCYSKALELNPFLFEAFEQLSKLGAKIKIGKVYKPTSTFSMNPPAGSELFESIAPDTSVELKQPEDSKPKGRSLFGRSNIMGTPEFSKNKVKNLTTPKVRELKLPEAPTRKTRSSVTSDAFKPPPANTSSSFPRRSNRLSASKVTSRLLMQPISGLGTPSTYDNDNTTHMDSIKTNKDSWLKRSYNFSNMPPAPNNNSDFRNFNEVTSENELIVLYGRIARAYKAFCQYDCFKAIRLFTSLPEHVVDMPW…	CCA36317.1	5291	693	MSVQEYNIQKLRGIVYNCLDNEQLDSAQLNVEILCAQNPANLDSIHLHGLVLYRRGLYKSAYNLTANKMHMGCAYVFALCALKLEHPQEGIYVLQKILDTIREEGISEESMESNLGKNENQRSVLPDIPSFYNLLGKLYASMDDDVNTVVCYSKALELNPFLFEAFEQLSKLGAKIKIGKVYKPTSTFSMNPPAGSELFESIAPDTSVELKQPEDSKPKGRSLFGRSNIMGTPEFSKNKVKNLTTPKVRELKLPEAPTRKTRSSVTSDAFKPPPANTSSSFPRRSNRLSASKVTSRLLMQPISGLGTPSTYDNDNTTHMDSIKTNKDSWLKRSYNFSNMPPAPNNNSDFRNFNEVTSENELIVLYGRIARAYKAFCQYDCFKAIRLFTSLPEHVVDMPW…	PP7435_Chr1-0151	5340	694	MSVQEYNIQKLRGIVYNCLDNEQLDSAQLNVEILCAQNPANLDSIHLHGLVLYRRGLYKSAYNLTANKMHMGCAYVFALCALKLEHPQEGIYVLQKILDTIREEGISEESMESNLGKNENQRSVLPDIPSFYNLLGKLYASMDDDVNTVVCYSKALELNPFLFEAFEQLSKLGAKIKIGKVYKPTSTFSMNPPAGSELFESIAPDTSVELKQPEDSKPKGRSLFGRSNIMGTPEFSKNKVKNLTTPKVRELKLPEAPTRKTRSSVTSDAFKPPPANTSSSFPRRSNRLSASKVTSRLLMQPISGLGTPSTYDNDNTTHMDSIKTNKDSWLKRSYNFSNMPPAPNNNSDFRNFNEVTSENELIVLYGRIARAYKAFCQYDCFKAIRLFTSLPEHVVDMPW…
GS115_000154-T1	5329	275	MSIRNIINDPFATGSLSLAAMSWIITFISSIVADVQGSFPKLTWWGIVFELFVILFLAVLYIVDDIQPHRLSIVGFLAIATVYTTNSANSLVYSNTSAKNCAAAGSILLSMINLIWLFYYGTDIANSVLVARVFGKVAPGFSTDRNGVHLALHEKQGSNPFTTPQPNRTYTPNDINNTNTNYMSSGQLTGLEKGVDSNAYGNHDDSDDELSADDHYPITVRALYNYDANPEDINELSLKQGEVFKVKDTAGKWWQAKKQSGELGICPSNYVETLH	SHO1	NA	NA	AOA65495.1	5064	321	MEPEYHVTTFQEESLFEFCNVFAADTRTYMSCSFQLSLVPSPPNLKMSIRNIINDPFATGSLSLAAMSWIITFISSIVADVQGSFPKLTWWGIVFELFVILFLAVLYIVDDIQPHRLSIVGFLAIATVYTTNSANSLVYSNTSAKNCAAAGSILLSMINLIWLFYYGTDIANSVLVARVFGKVAPGFSTDRNGVHLALHEKQGSNPFTTPQPNRTYTPNDINNTNTNYMSSGQLTGLEKGVDSNAYGNHDDSDDELSADDHYPITVRALYNYDANPEDINELSLKQGEVFKVKDTAGKWWQAKKQSGELGICPSNYVETLH	XP_002489490.1	5040	273	MSCSFQLSLVPSPPNLKMSIRNIINDPFATGSLSLAAMSWIITFISSIVADVQGSFPKLTWWGIVFELFVILFLAVLYIVDDIQPHRLSIVGFLAIATVYTTNSANSLVYSNTSAKNCAAAGSILLSMINLIWLFYYGTDIANSVLVARVFGKQGSNPFTTPQPNRTYTPNDINNTNTNYMSSGQLTGLEKGVDSNAYGNHDDSDDELSADDHYPITVRALYNYDANPEDINELSLKQGEVFKVKDTAGKWWQAKKQSGELGICPSNYVETLH	SCV11764.1	5291	275	MSIRNIINDPFATGSLSLAAMSWIITFISSIVADVQGSFPKLTWWGIVFELFVILFLAVLYIVDDIQPHRLSIVGFLAIATVYTTNSANSLVYSNTSAKNCAAAGSILLSMINLIWLFYYGTDIANSVLVARVFGKVAPGFSTDRNGVHLALHEKQGSNPFTTPQPNRTYTPNDINNTNTNYMSSGQLTGLEKGVDSNAYGNHDDSDDELSADDHYPITVRALYNYDANPEDINELSLKQGEVFKVKDTAGKWWQAKKQSGELGICPSNYVETLH	PP7435_Chr1-0152	5340	276	MSIRNIINDPFATGSLSLAAMSWIITFISSIVADVQGSFPKLTWWGIVFELFVILFLAVLYIVDDIQPHRLSIVGFLAIATVYTTNSANSLVYSNTSAKNCAAAGSILLSMINLIWLFYYGTDIANSVLVARVFGKVAPGFSTDRNGVHLALHEKQGSNPFTTPQPNRTYTPNDINNTNTNYMSSGQLTGLEKGVDSNAYGNHDDSDDELSADDHYPITVRALYNYDANPEDINELSLKQGEVFKVKDTAGKWWQAKKQSGELGICPSNYVETLH*
GS115_000155-T1	5329	1842	MSLSDPEDSLRRLLVSLPSNVKYDAESSVLKSRLNLALYFSLTKRGEYLGSLVTDLPMDLPSSYSEILEAEDDSYSRLAESMYKCPNYKHHGRPCARQFKQGEPIYRCYECGFDETCVMCMHCFNREQHRDHEVSISIASSSNDGICDCGDPQAWNIELHCQSELEQDDHSSSEVNPDFKSAIRETMDIILDYILDCTIHSASMLPAVQDMMKEDPSDYEMAIQYASDSSSLPIERYGVEDTNVQSWNVVLWNDEFHNYDEAIDCIQQVSRCSLSKGQADAQKINDFGFSIIRRSESLPLLIERCAKVEESGFTITILSDRDVTRLIIIDTIFDWLLTLLEISRPEIQTAIRESLCESLLEEFHADIHEGDFFYREDEYSDTRGLLDFKNRIPAPLVED…	UBR1	NA	NA	AOA65762.1	5064	1842	MSLSDPEDSLRRLLVSLPSNVKYDAESSVLKSRLNLALYFSLTKRGEYLGSLVTDLPMDLPSSYSEILEAEDDSYSRLAESMYKCPNYKHHGRPCARQFKQGEPIYRCYECGFDETCVMCMHCFNREQHRDHEVSISIASSSNDGICDCGDPQAWNIELHCQSELEQDDHSSSEVNPDFKSAIRETMDIILDYILDCTIHSASMLPAVQDMMKEDPSDYEMAIQYASDSSSLPIERYGVEDTNVQSWNVVLWNDEFHNYDEAIDCIQQVSRCSLSKGQADAQKINDFGFSIIRRSESLPLLIERCAKVEESGFTITILSDRDVTRLIIIDTIFDWLLTLLEISRPEIQTAIRESLCESLLEEFHADIHEGDFFYREDEYSDTRGLLDFKNRIPAPLVED…	XP_002489491.1	5040	1811	MSLSDPEDSLRRLLVSLPSNVKYDAESSVLKSRLNLALYFSLTKRGEYLGSLVTDLPMDLPSSYSEILEAEDDSYSRLAESMYKCPNYKHHGRPCARQFKQGEPIYRCYECGFDETCVMCMHCFNREQHRDHEVSISIASSSNDGICDCGDPQAWNIELHCQSELEQDDHSSSEVNPDFKSAIRETMDIILDYILDCTIHSASMLPAVQDMMKEDPSDYEMAIQYASDSSSLPIERYGVEDTNVQSWNVVLWNDEFHNYDEAIDCIQQVSRCSLSKGQADAQKINDFGFSIIRRSESLPLLIERCAKVEESGFTITILSDRDVTRLIIIDTIFDWLLTLLEISRPEIQTAIRESLCESLLEEFHADIHEGDFFYREDEYSDTRGLLDFKNRIPAPLVED…	CCA36319.1	5291	1842	MSLSDPEDSLRRLLVSLPSNVKYDAESSVLKSRLNLALYFSLTKRGEYLGSLVTDLPMDLPSSYSEILEAEDDSYSRLAESMYKCPNYKHHGRPCARQFKQGEPIYRCYECGFDETCVMCMHCFNREQHRDHEVSISIASSSNDGICDCGDPQAWNIELHCQSELEQDDHSSSEVNPDFKSAIRETMDIILDYILDCTIHSASMLPAVQDMMKEDPSDYEMAIQYASDSSSLPIERYGVEDTNVQSWNVVLWNDEFHNYDEAIDCIQQVSRCSLSKGQADAQKINDFGFSIIRRSESLPLLIERCAKVEESGFTITILSDRDVTRLIIIDTIFDWLLTLLEISRPEIQTAIRESLCESLLEEFHADIHEGDFFYREDEYSDTRGLLDFKNRIPAPLVED…	PP7435_Chr1-0153	5340	1843	MSLSDPEDSLRRLLVSLPSNVKYDAESSVLKSRLNLALYFSLTKRGEYLGSLVTDLPMDLPSSYSEILEAEDDSYSRLAESMYKCPNYKHHGRPCARQFKQGEPIYRCYECGFDETCVMCMHCFNREQHRDHEVSISIASSSNDGICDCGDPQAWNIELHCQSELEQDDHSSSEVNPDFKSAIRETMDIILDYILDCTIHSASMLPAVQDMMKEDPSDYEMAIQYASDSSSLPIERYGVEDTNVQSWNVVLWNDEFHNYDEAIDCIQQVSRCSLSKGQADAQKINDFGFSIIRRSESLPLLIERCAKVEESGFTITILSDRDVTRLIIIDTIFDWLLTLLEISRPEIQTAIRESLCESLLEEFHADIHEGDFFYREDEYSDTRGLLDFKNRIPAPLVED…
GS115_000156-T1	5329	1083	MNGKLTTSDAVTRYLRGRNTTVEEIIDVSTKLINNELPVYLPDKETFIFKLLCDRLNDPKNEKFHYNWRVWKLFHEIYYQLSDNKNLLRNLKASEVLSKVAEDIVEKTILDKELIDQVFDVFELLLNELFIGSRNAVKILKYFISLCLISMNEDHQYTVFRYYSSLRTKTEDKVAGEIFKSSFENLLRLYSISQGKMTKEMIEKYVLYAKKSHITAFVEQITTDNSDNRQTVNEGVIFFGSLLVDKLSKNTKDMQDLNELYSSMIRYYSTQEMRVQMLEELIKRNRTLEPYVLDMLVLDSIATKSFILIETICKLNPLVVMNRTADIFSCYRLNDNVSSLNKTLTLAFVNANELDRFIRIWSLQATSGVAEKSFLDSSLMQDIADNIHTLSFFQLNALI…	URB2	NA	NA	AOA66123.1	5064	1083	MNGKLTTSDAVTRYLRGRNTTVEEIIDVSTKLINNELPVYLPDKETFIFKLLCDRLNDPKNEKFHYNWRVWKLFHEIYYQLSDNKNLLRNLKASEVLSKVAEDIVEKTILDKELIDQVFDVFELLLNELFIGSRNAVKILKYFISLCLISMNEDHQYTVFRYYSSLRTKTEDKVAGEIFKSSFENLLRLYSISQGKMTKEMIEKYVLYAKKSHITAFVEQITTDNSDNRQTVNEGVIFFGSLLVDKLSKNTKDMQDLNELYSSMIRYYSTQEMRVQMLEELIKRNRTLEPYVLDMLVLDSIATKSFILIETICKLNPLVVMNRTADIFSCYRLNDNVSSLNKTLTLAFVNANELDRFIRIWSLQATSGVAEKSFLDSSLMQDIADNIHTLSFFQLNALI…	XP_002489492.1	5040	1062	MNGKLTTSDAVTRYLRGRNTTVEEIIDVSTKLINNELPVYLPDKETFIFKLLCDRLNDPKNEKFHYNWRVWKLFHEIYYQLSDNKNLLRNLKASEVLSKVAEDIVEKTILDKELIDQVFDVFELLLNELFIGSRNAVKILKYFISLCLISMNEDHQYTVFRYYSSLRTKTEDKVAGEIFKSSFENLLRLYSISQAFVEQITTDNSDNRQTVNEGVIFFGSLLVDKLSKNTKDMQDLNELYSSMIRYYSTQEMRVQMLEELIKRNRTLEPYVLDMLVLDSIATKSFILIETICKLNPLVVMNRTADIFSCYRLNDNVSSLNKTLTLAFVNANELDRFIRIWSLQATSGVAEKSFLDSSLMQDIADNIHTLSFFQLNALIDHLLDAKRIVPLTVVAKGMCF…	CCA36320.1	5291	1083	MNGKLTTSDAVTRYLRGRNTTVEEIIDVSTKLINNELPVYLPDKETFIFKLLCDRLNDPKNEKFHYNWRVWKLFHEIYYQLSDNKNLLRNLKASEVLSKVAEDIVEKTILDKELIDQVFDVFELLLNELFIGSRNAVKILKYFISLCLISMNEDHQYTVFRYYSSLRTKTEDKVAGEIFKSSFENLLRLYSISQGKMTKEMIEKYVLYAKKSHITAFVEQITTDNSDNRQTVNEGVIFFGSLLVDKLSKNTKDMQDLNELYSSMIRYYSTQEMRVQMLEELIKRNRTLEPYVLDMLVLDSIATKSFILIETICKLNPLVVMNRTADIFSCYRLNDNVSSLNKTLTLAFVNANELDRFIRIWSLQATSGVAEKSFLDSSLMQDIADNIHTLSFFQLNALI…	PP7435_Chr1-0154	5340	1084	MNGKLTTSDAVTRYLRGRNTTVEEIIDVSTKLINNELPVYLPDKETFIFKLLCDRLNDPKNEKFHYNWRVWKLFHEIYYQLSDNKNLLRNLKASEVLSKVAEDIVEKTILDKELIDQVFDVFELLLNELFIGSRNAVKILKYFISLCLISMNEDHQYTVFRYYSSLRTKTEDKVAGEIFKSSFENLLRLYSISQGKMTKEMIEKYVLYAKKSHITAFVEQITTDNSDNRQTVNEGVIFFGSLLVDKLSKNTKDMQDLNELYSSMIRYYSTQEMRVQMLEELIKRNRTLEPYVLDMLVLDSIATKSFILIETICKLNPLVVMNRTADIFSCYRLNDNVSSLNKTLTLAFVNANELDRFIRIWSLQATSGVAEKSFLDSSLMQDIADNIHTLSFFQLNALI…
GS115_000157-T1	5329	277	MSYLIISFDSSTNIDDEVSITGSFNHWSEKLPLKRDNKHWEIHLDPKGVTEPLVFKFIIKSPDGSENWCCSDMYQKVTDESGNENNVVDDLERLQTKDPSTARTVEEEQEEKVDGHSGEQIVDAKNEKANKPVDSESEYENDQSSVHNNTVQSTVDNKAEEFNPFIDEDFQLHPTSPHNSSSSNTASNRLPHQNISNMVHISSIKNGTTTNDHDQESPSESQNPPKTVAKVFYAFPWFFKFLFLRLFGYSNNYFSVRRFVGQLFGFIHKPSENNNSD	NA	NA	NA	AOA65585.1	5064	277	MSYLIISFDSSTNIDDEVSITGSFNHWSEKLPLKRDNKHWEIHLDPKGVTEPLVFKFIIKSPDGSENWCCSDMYQKVTDESGNENNVVDDLERLQTKDPSTARTVEEEQEEKVDGHSGEQIVDAKNEKANKPVDSESEYENDQSSVHNNTVQSTVDNKAEEFNPFIDEDFQLHPTSPHNSSSSNTASNRLPHQNISNMVHISSIKNGTTTNDHDQESPSESQNPPKTVAKVFYAFPWFFKFLFLRLFGYSNNYFSVRRFVGQLFGFIHKPSENNNSD	XP_002489493.1	5040	277	MSYLIISFDSSTNIDDEVSITGSFNHWSEKLPLKRDNKHWEIHLDPKGVTEPLVFKFIIKSPDGSENWCCSDMYQKVTDESGNENNVVDDLERLQTKDPSTARTVEEEQEEKVDGHSGEQIVDAKNEKANKPVDSESEYENDQSSVHNNTVQSTVDNKAEEFNPFIDEDFQLHPTSPHNSSSSNTASNRLPHQNISNMVHISSIKNGTTTNDHDQESPSESQNPPKTVAKVFYAFPWFFKFLFLRLFGYSNNYFSVRRFVGQLFGFIHKPSENNNSD	CCA36321.1	5291	277	MSYLIISFDSSTNIDDEVSITGSFNHWSEKLPLKRDNKHWEIHLDPKGVTEPLVFKFIIKSPDGSENWCCSDMYQKVTDESGNENNVVDDLERLQTKDPSTARTVEEEQEEKVDGHSGEQIVDAKNEKANKPVDSESEYENDQSSVHNNTVQSTVDNKAEEFNPFIDEDFQLHPTSPHNSSSSNTASNRLPHQNISNMVHISSIKNGTTTNDHDQESPSESQNPPKTVAKVFYAFPWFFKFLFLRLFGYSNNYFSVRRFVGQLFGFIHKPSENNNSD	PP7435_Chr1-0155	5340	278	MSYLIISFDSSTNIDDEVSITGSFNHWSEKLPLKRDNKHWEIHLDPKGVTEPLVFKFIIKSPDGSENWCCSDMYQKVTDESGNENNVVDDLERLQTKDPSTARTVEEEQEEKVDGHSGEQIVDAKNEKANKPVDSESEYENDQSSVHNNTVQSTVDNKAEEFNPFIDEDFQLHPTSPHNSSSSNTASNRLPHQNISNMVHISSIKNGTTTNDHDQESPSESQNPPKTVAKVFYAFPWFFKFLFLRLFGYSNNYFSVRRFVGQLFGFIHKPSENNNSD*
GS115_000158-T1	5329	535	MEKKASSDLELETDSKISETEKRGPVSKLLNGLNYVSKKLDSFGGESTGIERVSPDQRRTNMTRIIIHVMGLWLSGCGGITSMSSFFLGPLIFGLGFKDSMISGLVSCTLGCLLAAYCSTMGPRSGLRQIVSARLFFGPWAVRFPALISAIGFVGWSVTNCVLGGQILYSVSNDKLPIEIGIVIISMISLVIAIFGIRILLHTETLISIPVFTVLILLYIIGSNEYPNYLNTVSIGDTMTIRGNFLSFFALGFSVTATWGGCASDYYTLLPENTNQLFVFFMTFFAIWIPSFTGAVLSILLGNAATVHEPWLEAYTNNSLGGLLHEIFSRWNGFGMFLLVIFFLSLITNNIINTYSGALELQLIGGPLSYFPRWFLSVVMVVIFMVCSLAGRDQFATIL…	TPN1	NA	NA	AOA66731.1	5064	535	MEKKASSDLELETDSKISETEKRGPVSKLLNGLNYVSKKLDSFGGESTGIERVSPDQRRTNMTRIIIHVMGLWLSGCGGITSMSSFFLGPLIFGLGFKDSMISGLVSCTLGCLLAAYCSTMGPRSGLRQIVSARLFFGPWAVRFPALISAIGFVGWSVTNCVLGGQILYSVSNDKLPIEIGIVIISMISLVIAIFGIRILLHTETLISIPVFTVLILLYIIGSNEYPNYLNTVSIGDTMTIRGNFLSFFALGFSVTATWGGCASDYYTLLPENTNQLFVFFMTFFAIWIPSFTGAVLSILLGNAATVHEPWLEAYTNNSLGGLLHEIFSRWNGFGMFLLVIFFLSLITNNIINTYSGALELQLIGGPLSYFPRWFLSVVMVVIFMVCSLAGRDQFATIL…	XP_002489494.1	5040	508	MEKKASSDLELETDSKISETEKRGPVSKLLNGLNYVSKKLDSFGGESTGIERVSPDQRRTNMTRIIIHVMGLWLSGCGVSCTLGCLLAAYCSTMGPRSGLRQIVSARLFFGPWAVRFPALISAIGFVGWSVTNCVLGGQILYSVSNDKLPIEIGIVIISMISLVIAIFGIRILLHTETLISIPVFTVLILLYIIGSNEYPNYLNTVSIGDTMTIRGNFLSFFALGFSVTATWGGCASDYYTLLPENTNQLFVFFMTFFAIWIPSFTGAVLSILLGNAATVHEPWLEAYTNNSLGGLLHEIFSRWNGFGMFLLVIFFLSLITNNIINTYSGALELQLIGGPLSYFPRWFLSVVMVVIFMVCSLAGRDQFATILSNFLPMLGYWISIYFTLLLEENVIFRS…	CCA36322.1	5291	559	MEKKASSDLELETDSKISETEKRGPVSKLLNGLNYVSKKLDSFGGESTGIERVSPDQRRTNMTRIIIHVMGLWLSGCGGITSMSSFFLGPLIFGLGFKDSMISGLVSCTLGCLLAAYCSTMGPRSGLRQIVSARLFFGPWAVRFPALISAIGFVGWSVTNCVLGGQILYSVSNDKLPIEIGIVIISMISLVIAIFGIRILLHTETLISIPVFTVLILLYIIGSNEYPNYLNTVSIGDTMTIRGNFLSFFALGFSVTATWGGCASDYYTLLPENTNQLFVFFMTFFAIWIPSFTGAVLSILLGNAATVHEPWLEAYTNNSLGGLLHEIFSRWNGFGMFLLVIFFLSLITNNIINTYSGALELQLIGGPLSYFPRWFLSVVMVVIFMVCSLAGRDQFATIL…	PP7435_Chr1-0156	5340	560	MEKKASSDLELETDSKISETEKRGPVSKLLNGLNYVSKKLDSFGGESTGIERVSPDQRRTNMTRIIIHVMGLWLSGCGGITSMSSFFLGPLIFGLGFKDSMISGLVSCTLGCLLAAYCSTMGPRSGLRQIVSARLFFGPWAVRFPALISAIGFVGWSVTNCVLGGQILYSVSNDKLPIEIGIVIISMISLVIAIFGIRILLHTETLISIPVFTVLILLYIIGSNEYPNYLNTVSIGDTMTIRGNFLSFFALGFSVTATWGGCASDYYTLLPENTNQLFVFFMTFFAIWIPSFTGAVLSILLGNAATVHEPWLEAYTNNSLGGLLHEIFSRWNGFGMFLLVIFFLSLITNNIINTYSGALELQLIGGPLSYFPRWFLSVVMVVIFMVCSLAGRDQFATIL…
GS115_000159-T1	5329	406	MDFSKDLKQLLSKSSRSRSLSTFAVVAESQDKQPPLSLKFGEPAYSLYPMTSIEISRNQGTIKVPQLSKDKTSISKDMGYTAFKGTSELLDRITSFVAHCFPPKYKNWSPIVTTDHCNSIAKILESFVDESDVILVDTQLDLDVAHLLSVCKPNIHFINLNQIYGSEPNATKLSKLLENWRRFYPYKNHPKLLLTATYGLTGIPQSDTTMKEVLKFADIYNFMVVETSTFPEGVSYLKHDSKGRVISAQSFRHFNLDLAFIIAHDTIVTAIESYAEFTTTSPSGMSQIIANGVLSSMNDWKGWQESLREISLYYKHRRKQVQDTLQDVVHIKGCLGNYCGIICKDDASKFAENGMHLTQGQELNEYFSSLFQQKYTIVPDDLLLISLSYNIPEEEFSEA…	ARO9	NA	NA	AOA66639.1	5064	406	MDFSKDLKQLLSKSSRSRSLSTFAVVAESQDKQPPLSLKFGEPAYSLYPMTSIEISRNQGTIKVPQLSKDKTSISKDMGYTAFKGTSELLDRITSFVAHCFPPKYKNWSPIVTTDHCNSIAKILESFVDESDVILVDTQLDLDVAHLLSVCKPNIHFINLNQIYGSEPNATKLSKLLENWRRFYPYKNHPKLLLTATYGLTGIPQSDTTMKEVLKFADIYNFMVVETSTFPEGVSYLKHDSKGRVISAQSFRHFNLDLAFIIAHDTIVTAIESYAEFTTTSPSGMSQIIANGVLSSMNDWKGWQESLREISLYYKHRRKQVQDTLQDVVHIKGCLGNYCGIICKDDASKFAENGMHLTQGQELNEYFSSLFQQKYTIVPDDLLLISLSYNIPEEEFSEA…	XP_002489495.1	5040	406	MDFSKDLKQLLSKSSRSRSLSTFAVVAESQDKQPPLSLKFGEPAYSLYPMTSIEISRNQGTIKVPQLSKDKTSISKDMGYTAFKGTSELLDRITSFVAHCFPPKYKNWSPIVTTDHCNSIAKILESFVDESDVILVDTQLDLDVAHLLSVCKPNIHFINLNQIYGSEPNATKLSKLLENWRRFYPYKNHPKLLLTATYGLTGIPQSDTTMKEVLKFADIYNFMVVETSTFPEGVSYLKHDSKGRVISAQSFRHFNLDLAFIIAHDTIVTAIESYAEFTTTSPSGMSQIIANGVLSSMNDWKGWQESLREISLYYKHRRKQVQDTLQDVVHIKGCLGNYCGIICKDDASKFAENGMHLTQGQELNEYFSSLFQQKYTIVPDDLLLISLSYNIPEEEFSEA…	CCA36323.1	5291	406	MDFSKDLKQLLSKSSRSRSLSTFAVVAESQDKQPPLSLKFGEPAYSLYPMTSIEISRNQGTIKVPQLSKDKTSISKDMGYTAFKGTSELLDRITSFVAHCFPPKYKNWSPIVTTDHCNSIAKILESFVDESDVILVDTQLDLDVAHLLSVCKPNIHFINLNQIYGSEPNATKLSKLLENWRRFYPYKNHPKLLLTATYGLTGIPQSDTTMKEVLKFADIYNFMVVETSTFPEGVSYLKHDSKGRVISAQSFRHFNLDLAFIIAHDTIVTAIESYAEFTTTSPSGMSQIIANGVLSSMNDWKGWQESLREISLYYKHRRKQVQDTLQDVVHIKGCLGNYCGIICKDDASKFAENGMHLTQGQELNEYFSSLFQQKYTIVPDDLLLISLSYNIPEEEFSEA…	PP7435_Chr1-0157	5340	407	MDFSKDLKQLLSKSSRSRSLSTFAVVAESQDKQPPLSLKFGEPAYSLYPMTSIEISRNQGTIKVPQLSKDKTSISKDMGYTAFKGTSELLDRITSFVAHCFPPKYKNWSPIVTTDHCNSIAKILESFVDESDVILVDTQLDLDVAHLLSVCKPNIHFINLNQIYGSEPNATKLSKLLENWRRFYPYKNHPKLLLTATYGLTGIPQSDTTMKEVLKFADIYNFMVVETSTFPEGVSYLKHDSKGRVISAQSFRHFNLDLAFIIAHDTIVTAIESYAEFTTTSPSGMSQIIANGVLSSMNDWKGWQESLREISLYYKHRRKQVQDTLQDVVHIKGCLGNYCGIICKDDASKFAENGMHLTQGQELNEYFSSLFQQKYTIVPDDLLLISLSYNIPEEEFSEA…
GS115_000160-T1	5329	541	MSFFPPQFQKTNNSQDSTGRESFDLNGQFDYPEPHNLNVESGILGRSVPQFGSVAEQDIYHGSPLDLANSMEALSLDKSGPQHFNGGFSRPINGSADSLAAPSRTVYLGNVPTDLTPKELLDHVRSGVIESCKILPEKNCAFISFLDENSAMLFHSDAILKRLTIKQNDIRIGWGNQTDLHPIVHEAVSKHNATRNVYLGHLPPDITIDEIYTDLYIYGEIEVIKVISEKRIAFVHFTSILSAVRAVQNLPLKNPKYATRKVFYGKDRCAFITKTQQHNAAQYLGLDPNLENYFLNNVDPDFISTALVQQSNAAAAIATQAGGVNNLGNRTVYLGSLQPDVTVEEVCNVVRGGILEKVRLIYEKYACFITFIDPIAAAQFFAMSSLHGLIIRNRKVKIG…	MRN1	NA	NA	AOA66145.1	5064	541	MSFFPPQFQKTNNSQDSTGRESFDLNGQFDYPEPHNLNVESGILGRSVPQFGSVAEQDIYHGSPLDLANSMEALSLDKSGPQHFNGGFSRPINGSADSLAAPSRTVYLGNVPTDLTPKELLDHVRSGVIESCKILPEKNCAFISFLDENSAMLFHSDAILKRLTIKQNDIRIGWGNQTDLHPIVHEAVSKHNATRNVYLGHLPPDITIDEIYTDLYIYGEIEVIKVISEKRIAFVHFTSILSAVRAVQNLPLKNPKYATRKVFYGKDRCAFITKTQQHNAAQYLGLDPNLENYFLNNVDPDFISTALVQQSNAAAAIATQAGGVNNLGNRTVYLGSLQPDVTVEEVCNVVRGGILEKVRLIYEKYACFITFIDPIAAAQFFAMSSLHGLIIRNRKVKIG…	XP_002489496.1	5040	541	MSFFPPQFQKTNNSQDSTGRESFDLNGQFDYPEPHNLNVESGILGRSVPQFGSVAEQDIYHGSPLDLANSMEALSLDKSGPQHFNGGFSRPINGSADSLAAPSRTVYLGNVPTDLTPKELLDHVRSGVIESCKILPEKNCAFISFLDENSAMLFHSDAILKRLTIKQNDIRIGWGNQTDLHPIVHEAVSKHNATRNVYLGHLPPDITIDEIYTDLYIYGEIEVIKVISEKRIAFVHFTSILSAVRAVQNLPLKNPKYATRKVFYGKDRCAFITKTQQHNAAQYLGLDPNLENYFLNNVDPDFISTALVQQSNAAAAIATQAGGVNNLGNRTVYLGSLQPDVTVEEVCNVVRGGILEKVRLIYEKYACFITFIDPIAAAQFFAMSSLHGLIIRNRKVKIG…	CCA36324.1	5291	541	MSFFPPQFQKTNNSQDSTGRESFDLNGQFDYPEPHNLNVESGILGRSVPQFGSVAEQDIYHGSPLDLANSMEALSLDKSGPQHFNGGFSRPINGSADSLAAPSRTVYLGNVPTDLTPKELLDHVRSGVIESCKILPEKNCAFISFLDENSAMLFHSDAILKRLTIKQNDIRIGWGNQTDLHPIVHEAVSKHNATRNVYLGHLPPDITIDEIYTDLYIYGEIEVIKVISEKRIAFVHFTSILSAVRAVQNLPLKNPKYATRKVFYGKDRCAFITKTQQHNAAQYLGLDPNLENYFLNNVDPDFISTALVQQSNAAAAIATQAGGVNNLGNRTVYLGSLQPDVTVEEVCNVVRGGILEKVRLIYEKYACFITFIDPIAAAQFFAMSSLHGLIIRNRKVKIG…	PP7435_Chr1-0158	5340	542	MSFFPPQFQKTNNSQDSTGRESFDLNGQFDYPEPHNLNVESGILGRSVPQFGSVAEQDIYHGSPLDLANSMEALSLDKSGPQHFNGGFSRPINGSADSLAAPSRTVYLGNVPTDLTPKELLDHVRSGVIESCKILPEKNCAFISFLDENSAMLFHSDAILKRLTIKQNDIRIGWGNQTDLHPIVHEAVSKHNATRNVYLGHLPPDITIDEIYTDLYIYGEIEVIKVISEKRIAFVHFTSILSAVRAVQNLPLKNPKYATRKVFYGKDRCAFITKTQQHNAAQYLGLDPNLENYFLNNVDPDFISTALVQQSNAAAAIATQAGGVNNLGNRTVYLGSLQPDVTVEEVCNVVRGGILEKVRLIYEKYACFITFIDPIAAAQFFAMSSLHGLIIRNRKVKIG…
GS115_000161-T1	5329	394	MIFDRVVTVNAELFKENEPLSYAKEKCYIRFSNFSLQDRWKDVEKKLDQLISTSHPLVTQLESINLKTVQNDILKFIVMNPECDNIDDLLKSDVDNESLYDQCVKLLYEGMKFHLDIEFTTAEIPLTAQIELKDINFLSSPELKDNIKFLYKILLFGSYDSKGYNLQVHCIISENGKPIKILFKVVESLLVNKPVFSIELPFKEDVEVDLFEFLSIYHENMLEYQKNTQQLVYLNQLLDLKLQQNELRVKGMKELVDEIKYEQESAFVQLLNEKKEKLRQLGVGDIDDFDSHSWSNRPRKKMNLGLVKQENDTSNQEINQQTDQQKLLVSQGKVDPQTYADVNVKEEPLTQHASEQTRALSLNDNIPHTDTSSSTNASHTDLSESDDQTDVSDG	NA	NA	NA	AOA66467.1	5064	419	MVYLCPCNISSVEAFAVHNLSPPKYMIFDRVVTVNAELFKENEPLSYAKEKCYIRFSNFSLQDRWKDVEKKLDQLISTSHPLVTQLESINLKTVQNDILKFIVMNPECDNIDDLLKSDVDNESLYDQCVKLLYEGMKFHLDIEFTTAEIPLTAQIELKDINFLSSPELKDNIKFLYKILLFGSYDSKGYNLQVHCIISENGKPIKILFKVVESLLVNKPVFSIELPFKEDVEVDLFEFLSIYHENMLEYQKNTQQLVYLNQLLDLKLQQNELRVKGMKELVDEIKYEQESAFVQLLNEKKEKLRQLGVGDIDDFDSHSWSNRPRKKMNLGLVKQENDTSNQEINQQTDQQKLLVSQGKVDPQTYADVNVKEEPLTQHASEQTRALSLNDNIPHTDTSSS…	XP_002489497.1	5040	394	MIFDRVVTVNAELFKENEPLSYAKEKCYIRFSNFSLQDRWKDVEKKLDQLISTSHPLVTQLESINLKTVQNDILKFIVMNPECDNIDDLLKSDVDNESLYDQCVKLLYEGMKFHLDIEFTTAEIPLTAQIELKDINFLSSPELKDNIKFLYKILLFGSYDSKGYNLQVHCIISENGKPIKILFKVVESLLVNKPVFSIELPFKEDVEVDLFEFLSIYHENMLEYQKNTQQLVYLNQLLDLKLQQNELRVKGMKELVDEIKYEQESAFVQLLNEKKEKLRQLGVGDIDDFDSHSWSNRPRKKMNLGLVKQENDTSNQEINQQTDQQKLLVSQGKVDPQTYADVNVKEEPLTQHASEQTRALSLNDNIPHTDTSSSTNASHTDLSESDDQTDVSDG	SCV11766.1	5291	394	MIFDRVVTVNAELFKENEPLSYAKEKCYIRFSNFSLQDRWKDVEKKLDQLISTSHPLVTQLESINLKTVQNDILKFIVMNPECDNIDDLLKSDVDNESLYDQCVKLLYEGMKFHLDIEFTTAEIPLTAQIELKDINFLSSPELKDNIKFLYKILLFGSYDSKGYNLQVHCIISENGKPIKILFKVVESLLVNKPVFSIELPFKEDVEVDLFEFLSIYHENMLEYQKNTQQLVYLNQLLDLKLQQNELRVKGMKELVDEIKYEQESAFVQLLNEKKEKLRQLGVGDIDDFDSHSWSNRPRKKMNLGLVKQENDTSNQEINQQTDQQKLLVSQGKVDPQTYADVNVKEEPLTQHASEQTRALSLNDNIPHTDTSSSTNASHTDLSESDDQTDVSDG	PP7435_Chr1-0159	5340	395	MIFDRVVTVNAELFKENEPLSYAKEKCYIRFSNFSLQDRWKDVEKKLDQLISTSHPLVTQLESINLKTVQNDILKFIVMNPECDNIDDLLKSDVDNESLYDQCVKLLYEGMKFHLDIEFTTAEIPLTAQIELKDINFLSSPELKDNIKFLYKILLFGSYDSKGYNLQVHCIISENGKPIKILFKVVESLLVNKPVFSIELPFKEDVEVDLFEFLSIYHENMLEYQKNTQQLVYLNQLLDLKLQQNELRVKGMKELVDEIKYEQESAFVQLLNEKKEKLRQLGVGDIDDFDSHSWSNRPRKKMNLGLVKQENDTSNQEINQQTDQQKLLVSQGKVDPQTYADVNVKEEPLTQHASEQTRALSLNDNIPHTDTSSSTNASHTDLSESDDQTDVSDG*
GS115_000162-T1	5329	288	MSSVVYYVKGFFALLALTSCAVYGVIASTVLSLLGKRNLSQWSTARVFYATFSTLFNIKIEVDRPEILEKLPAILVSNHQSELDVFILGKVFPKRCSMTSKKQLKWVPFLGQFMTLSGVFFLDRANKSTAISTLDTALQKLKNEKGALYIFPEGTRSYALEPKLLPFKKGAFHMAVQGGIPVIPLVASNTSSLYSPKTKTFKSGVIKIKVLDPIETKDLTKDDVADLAQEVYDKMKTAVDLLGYSPTNDQLEAETDVDTETESETGNTYTDTEEDITVPGETTQLLDK	SLC1	NA	NA	AOA66499.1	5064	288	MSSVVYYVKGFFALLALTSCAVYGVIASTVLSLLGKRNLSQWSTARVFYATFSTLFNIKIEVDRPEILEKLPAILVSNHQSELDVFILGKVFPKRCSMTSKKQLKWVPFLGQFMTLSGVFFLDRANKSTAISTLDTALQKLKNEKGALYIFPEGTRSYALEPKLLPFKKGAFHMAVQGGIPVIPLVASNTSSLYSPKTKTFKSGVIKIKVLDPIETKDLTKDDVADLAQEVYDKMKTAVDLLGYSPTNDQLEAETDVDTETESETGNTYTDTEEDITVPGETTQLLDK	XP_002489498.1	5040	288	MSSVVYYVKGFFALLALTSCAVYGVIASTVLSLLGKRNLSQWSTARVFYATFSTLFNIKIEVDRPEILEKLPAILVSNHQSELDVFILGKVFPKRCSMTSKKQLKWVPFLGQFMTLSGVFFLDRANKSTAISTLDTALQKLKNEKGALYIFPEGTRSYALEPKLLPFKKGAFHMAVQGGIPVIPLVASNTSSLYSPKTKTFKSGVIKIKVLDPIETKDLTKDDVADLAQEVYDKMKTAVDLLGYSPTNDQLEAETDVDTETESETGNTYTDTEEDITVPGETTQLLDK	CCA36326.1	5291	288	MSSVVYYVKGFFALLALTSCAVYGVIASTVLSLLGKRNLSQWSTARVFYATFSTLFNIKIEVDRPEILEKLPAILVSNHQSELDVFILGKVFPKRCSMTSKKQLKWVPFLGQFMTLSGVFFLDRANKSTAISTLDTALQKLKNEKGALYIFPEGTRSYALEPKLLPFKKGAFHMAVQGGIPVIPLVASNTSSLYSPKTKTFKSGVIKIKVLDPIETKDLTKDDVADLAQEVYDKMKTAVDLLGYSPTNDQLEAETDVDTETESETGNTYTDTEEDITVPGETTQLLDK	PP7435_Chr1-0160	5340	289	MSSVVYYVKGFFALLALTSCAVYGVIASTVLSLLGKRNLSQWSTARVFYATFSTLFNIKIEVDRPEILEKLPAILVSNHQSELDVFILGKVFPKRCSMTSKKQLKWVPFLGQFMTLSGVFFLDRANKSTAISTLDTALQKLKNEKGALYIFPEGTRSYALEPKLLPFKKGAFHMAVQGGIPVIPLVASNTSSLYSPKTKTFKSGVIKIKVLDPIETKDLTKDDVADLAQEVYDKMKTAVDLLGYSPTNDQLEAETDVDTETESETGNTYTDTEEDITVPGETTQLLDK*
GS115_000163-T1	5329	169	MPKEEPITSTEQQQTFDIYRKAMTFNILSRYDPQVNQLLYLSSHCVVYEFIDNDWSKLDYQGTICLYSRKEYEKQSNIQQHSLDTKTIISNNLFQFGIIIFNRNKPENFSIGIIPNKFIANQSDKKLIVEQQNELIIVKDLLGTVYGLWVFDSKDREMIYKMLDYCINQ	DCP1	NA	NA	AOA66809.1	5064	169	MPKEEPITSTEQQQTFDIYRKAMTFNILSRYDPQVNQLLYLSSHCVVYEFIDNDWSKLDYQGTICLYSRKEYEKQSNIQQHSLDTKTIISNNLFQFGIIIFNRNKPENFSIGIIPNKFIANQSDKKLIVEQQNELIIVKDLLGTVYGLWVFDSKDREMIYKMLDYCINQ	XP_002489499.1	5040	169	MPKEEPITSTEQQQTFDIYRKAMTFNILSRYDPQVNQLLYLSSHCVVYEFIDNDWSKLDYQGTICLYSRKEYEKQSNIQQHSLDTKTIISNNLFQFGIIIFNRNKPENFSIGIIPNKFIANQSDKKLIVEQQNELIIVKDLLGTVYGLWVFDSKDREMIYKMLDYCINQ	CCA36327.1	5291	169	MPKEEPITSTEQQQTFDIYRKAMTFNILSRYDPQVNQLLYLSSHCVVYEFIDNDWSKLDYQGTICLYSRKEYEKQSNIQQHSLDTKTIISNNLFQFGIIIFNRNKPENFSIGIIPNKFIANQSDKKLIVEQQNELIIVKDLLGTVYGLWVFDSKDREMIYKMLDYCINQ	PP7435_Chr1-0161	5340	170	MPKEEPITSTEQQQTFDIYRKAMTFNILSRYDPQVNQLLYLSSHCVVYEFIDNDWSKLDYQGTICLYSRKEYEKQSNIQQHSLDTKTIISNNLFQFGIIIFNRNKPENFSIGIIPNKFIANQSDKKLIVEQQNELIIVKDLLGTVYGLWVFDSKDREMIYKMLDYCINQ*
GS115_000164-T1	5329	882	MQVLDASHRLDIEVESPFQPDFASPSFALNNSEGSHATKPASSPDLELETGQICKKCGLVITEGHAYELGEDRWHVECFSCSKCSKSLGCDSNFLVLGTGALVCSDCSYACTICSKKIYDLAILTGNQAYCSSCFQCRACKNRIEDLRYARTSKGLFCISCHMKLLEKKKRHEQQRKKLMIHTNNSSSSSTKPSADNSNPNSATTADTSVKNKQLPDLPLPASSNYALNPPVKVHPRDSASNVNTILDSLDVETPGDPPQPVPPPFPRLRPNSPPISQFVDYTFNSPVELNSDEERVLFKTSPSTKQFLQSPDVLEHRKAVLIDDVDSDVHESSPEVEPEPKSEPTSDTDVVPKGLNINTTSKIFKNDTELNLEKSTNQKIFALSSEENVSHEKEKLTT…	RGA1	NA	NA	AOA66004.1	5064	882	MQVLDASHRLDIEVESPFQPDFASPSFALNNSEGSHATKPASSPDLELETGQICKKCGLVITEGHAYELGEDRWHVECFSCSKCSKSLGCDSNFLVLGTGALVCSDCSYACTICSKKIYDLAILTGNQAYCSSCFQCRACKNRIEDLRYARTSKGLFCISCHMKLLEKKKRHEQQRKKLMIHTNNSSSSSTKPSADNSNPNSATTADTSVKNKQLPDLPLPASSNYALNPPVKVHPRDSASNVNTILDSLDVETPGDPPQPVPPPFPRLRPNSPPISQFVDYTFNSPVELNSDEERVLFKTSPSTKQFLQSPDVLEHRKAVLIDDVDSDVHESSPEVEPEPKSEPTSDTDVVPKGLNINTTSKIFKNDTELNLEKSTNQKIFALSSEENVSHEKEKLTT…	XP_002489501.1	5040	882	MQVLDASHRLDIEVESPFQPDFASPSFALNNSEGSHATKPASSPDLELETGQICKKCGLVITEGHAYELGEDRWHVECFSCSKCSKSLGCDSNFLVLGTGALVCSDCSYACTICSKKIYDLAILTGNQAYCSSCFQCRACKNRIEDLRYARTSKGLFCISCHMKLLEKKKRHEQQRKKLMIHTNNSSSSSTKPSADNSNPNSATTADTSVKNKQLPDLPLPASSNYALNPPVKVHPRDSASNVNTILDSLDVETPGDPPQPVPPPFPRLRPNSPPISQFVDYTFNSPVELNSDEERVLFKTSPSTKQFLQSPDVLEHRKAVLIDDVDSDVHESSPEVEPEPKSEPTSDTDVVPKGLNINTTSKIFKNDTELNLEKSTNQKIFALSSEENVSHEKEKLTT…	CCA36328.1	5291	882	MQVLDASHRLDIEVESPFQPDFASPSFALNNSEGSHATKPASSPDLELETGQICKKCGLVITEGHAYELGEDRWHVECFSCSKCSKSLGCDSNFLVLGTGALVCSDCSYACTICSKKIYDLAILTGNQAYCSSCFQCRACKNRIEDLRYARTSKGLFCISCHMKLLEKKKRHEQQRKKLMIHTNNSSSSSTKPSADNSNPNSATTADTSVKNKQLPDLPLPASSNYALNPPVKVHPRDSASNVNTILDSLDVETPGDPPQPVPPPFPRLRPNSPPISQFVDYTFNSPVELNSDEERVLFKTSPSTKQFLQSPDVLEHRKAVLIDDVDSDVHESSPEVEPEPKSEPTSDTDVVPKGLNINTTSKIFKNDTELNLEKSTNQKIFALSSEENVSHEKEKLTT…	PP7435_Chr1-0162	5340	883	MQVLDASHRLDIEVESPFQPDFASPSFALNNSEGSHATKPASSPDLELETGQICKKCGLVITEGHAYELGEDRWHVECFSCSKCSKSLGCDSNFLVLGTGALVCSDCSYACTICSKKIYDLAILTGNQAYCSSCFQCRACKNRIEDLRYARTSKGLFCISCHMKLLEKKKRHEQQRKKLMIHTNNSSSSSTKPSADNSNPNSATTADTSVKNKQLPDLPLPASSNYALNPPVKVHPRDSASNVNTILDSLDVETPGDPPQPVPPPFPRLRPNSPPISQFVDYTFNSPVELNSDEERVLFKTSPSTKQFLQSPDVLEHRKAVLIDDVDSDVHESSPEVEPEPKSEPTSDTDVVPKGLNINTTSKIFKNDTELNLEKSTNQKIFALSSEENVSHEKEKLTT…
GS115_000165-T1	5329	625	MLRSGSLHFKRFTFTFLVASRRNYSSMIRLAEKSKTQSFTKAFPPDERVPEPSIAWDETKWDLTHKPRQLKSGAFSWVLPEKRDQYKLLTVSRPALNDLGLPDSEEHDNEFFRIVSGQAYNDNPTAQEREYPTPYSQCYAGWQFGSFAGQLGDGRVVNLFEIDNHDNTSKYEIQLKGSGKTPFSRFADGKAVVRSSVREYVISESLHALGIPTTRALAIVTLPHTWAQRYAAENCAITTRFAPSWIRIGTFDLYRWRGDRKGMRTLSDFVISDVFGGKEAVLNNFNNQEPEFAKIVKEEWDEEKFGEFSIYDLMYLEIVVRNAKTVSQWQAYGFLNGVLNTDNTSVLGLSIDFGPFAIMDKFDPDFTSNSEDHTLRYSHRNTPGAVFWSLTRLGEDMAE…	FMP40	NA	NA	AOA65614.1	5064	625	MLRSGSLHFKRFTFTFLVASRRNYSSMIRLAEKSKTQSFTKAFPPDERVPEPSIAWDETKWDLTHKPRQLKSGAFSWVLPEKRDQYKLLTVSRPALNDLGLPDSEEHDNEFFRIVSGQAYNDNPTAQEREYPTPYSQCYAGWQFGSFAGQLGDGRVVNLFEIDNHDNTSKYEIQLKGSGKTPFSRFADGKAVVRSSVREYVISESLHALGIPTTRALAIVTLPHTWAQRYAAENCAITTRFAPSWIRIGTFDLYRWRGDRKGMRTLSDFVISDVFGGKEAVLNNFNNQEPEFAKIVKEEWDEEKFGEFSIYDLMYLEIVVRNAKTVSQWQAYGFLNGVLNTDNTSVLGLSIDFGPFAIMDKFDPDFTSNSEDHTLRYSHRNTPGAVFWSLTRLGEDMAE…	XP_002489502.1	5040	625	MLRSGSLHFKRFTFTFLVASRRNYSSMIRLAEKSKTQSFTKAFPPDERVPEPSIAWDETKWDLTHKPRQLKSGAFSWVLPEKRDQYKLLTVSRPALNDLGLPDSEEHDNEFFRIVSGQAYNDNPTAQEREYPTPYSQCYAGWQFGSFAGQLGDGRVVNLFEIDNHDNTSKYEIQLKGSGKTPFSRFADGKAVVRSSVREYVISESLHALGIPTTRALAIVTLPHTWAQRYAAENCAITTRFAPSWIRIGTFDLYRWRGDRKGMRTLSDFVISDVFGGKEAVLNNFNNQEPEFAKIVKEEWDEEKFGEFSIYDLMYLEIVVRNAKTVSQWQAYGFLNGVLNTDNTSVLGLSIDFGPFAIMDKFDPDFTSNSEDHTLRYSHRNTPGAVFWSLTRLGEDMAE…	CCA36329.1	5291	599	MIRLAEKSKTQSFTKAFPPDERVPEPSIAWDETKWDLTHKPRQLKSGAFSWVLPEKRDQYKLLTVSRPALNDLGLPDSEEHDNEFFRIVSGQAYNDNPTAQEREYPTPYSQCYAGWQFGSFAGQLGDGRVVNLFEIDNHDNTSKYEIQLKGSGKTPFSRFADGKAVVRSSVREYVISESLHALGIPTTRALAIVTLPHTWAQRYAAENCAITTRFAPSWIRIGTFDLYRWRGDRKGMRTLSDFVISDVFGGKEAVLNNFNNQEPEFAKIVKEEWDEEKFGEFSIYDLMYLEIVVRNAKTVSQWQAYGFLNGVLNTDNTSVLGLSIDFGPFAIMDKFDPDFTSNSEDHTLRYSHRNTPGAVFWSLTRLGEDMAELIGAGPTILSDPHFTEEGIKKEWENQ…	PP7435_Chr1-0163	5340	600	MIRLAEKSKTQSFTKAFPPDERVPEPSIAWDETKWDLTHKPRQLKSGAFSWVLPEKRDQYKLLTVSRPALNDLGLPDSEEHDNEFFRIVSGQAYNDNPTAQEREYPTPYSQCYAGWQFGSFAGQLGDGRVVNLFEIDNHDNTSKYEIQLKGSGKTPFSRFADGKAVVRSSVREYVISESLHALGIPTTRALAIVTLPHTWAQRYAAENCAITTRFAPSWIRIGTFDLYRWRGDRKGMRTLSDFVISDVFGGKEAVLNNFNNQEPEFAKIVKEEWDEEKFGEFSIYDLMYLEIVVRNAKTVSQWQAYGFLNGVLNTDNTSVLGLSIDFGPFAIMDKFDPDFTSNSEDHTLRYSHRNTPGAVFWSLTRLGEDMAELIGAGPTILSDPHFTEEGIKKEWENQ…
GS115_000166-T1	5329	132	MSSRYSSNLHQRDNRSSLFETRSASPYDDAPSKKDYKASLLSQLESQNEDELSSMSEKVLMLKNLGSRMGDEIKNSQLNIDDLHSTMTNTQTRLKNTFKRMMVMAKKTGISWKLWLLFFFLVWLWFFFVWLR	BET1	NA	NA	NA	5064	NA	NA	XP_002489503.1	5040	132	MSSRYSSNLHQRDNRSSLFETRSASPYDDAPSKKDYKASLLSQLESQNEDELSSMSEKVLMLKNLGSRMGDEIKNSQLNIDDLHSTMTNTQTRLKNTFKRMMVMAKKTGISWKLWLLFFFLVWLWFFFVWLR	CCA36330.1	5291	132	MSSRYSSNLHQRDNRSSLFETRSASPYDDAPSKKDYKASLLSQLESQNEDELSSMSEKVLMLKNLGSRMGDEIKNSQLNIDDLHSTMTNTQTRLKNTFKRMMVMAKKTGISWKLWLLFFFLVWLWFFFVWLR	PP7435_Chr1-0164	5340	133	MSSRYSSNLHQRDNRSSLFETRSASPYDDAPSKKDYKASLLSQLESQNEDELSSMSEKVLMLKNLGSRMGDEIKNSQLNIDDLHSTMTNTQTRLKNTFKRMMVMAKKTGISWKLWLLFFFLVWLWFFFVWLR*
GS115_000167-T1	5329	266	MSAPDSLKNVKHVILILSGKGGVGKSSITTQTALSLVLKGYKVGVLDIDLTGPSIPRMFGLEDAKIHQSTNGWVPARYNKDLSIVSLGFLLGSKDASVVWRGPKKTAMIRQFLKDVTWPDLDYLLIDTPPGTSDEHIAIAEELQFANPEGCIIVTTPQQISISDVKKEINFCNKVNLRILGLVENMSGFICPHCAECTNIFSSEGGKNLASQLSLKYLGAIPIDPLFVEMIETQKDSSLLDSYENSRLYLESFKPIIDGVLEEIRE	CFD1	NA	NA	AOA66420.1	5064	266	MSAPDSLKNVKHVILILSGKGGVGKSSITTQTALSLVLKGYKVGVLDIDLTGPSIPRMFGLEDAKIHQSTNGWVPARYNKDLSIVSLGFLLGSKDASVVWRGPKKTAMIRQFLKDVTWPDLDYLLIDTPPGTSDEHIAIAEELQFANPEGCIIVTTPQQISISDVKKEINFCNKVNLRILGLVENMSGFICPHCAECTNIFSSEGGKNLASQLSLKYLGAIPIDPLFVEMIETQKDSSLLDSYENSRLYLESFKPIIDGVLEEIRE	XP_002489504.1	5040	266	MSAPDSLKNVKHVILILSGKGGVGKSSITTQTALSLVLKGYKVGVLDIDLTGPSIPRMFGLEDAKIHQSTNGWVPARYNKDLSIVSLGFLLGSKDASVVWRGPKKTAMIRQFLKDVTWPDLDYLLIDTPPGTSDEHIAIAEELQFANPEGCIIVTTPQQISISDVKKEINFCNKVNLRILGLVENMSGFICPHCAECTNIFSSEGGKNLASQLSLKYLGAIPIDPLFVEMIETQKDSSLLDSYENSRLYLESFKPIIDGVLEEIRE	CCA36331.1	5291	266	MSAPDSLKNVKHVILILSGKGGVGKSSITTQTALSLVLKGYKVGVLDIDLTGPSIPRMFGLEDAKIHQSTNGWVPARYNKDLSIVSLGFLLGSKDASVVWRGPKKTAMIRQFLKDVTWPDLDYLLIDTPPGTSDEHIAIAEELQFANPEGCIIVTTPQQISISDVKKEINFCNKVNLRILGLVENMSGFICPHCAECTNIFSSEGGKNLASQLSLKYLGAIPIDPLFVEMIETQKDSSLLDSYENSRLYLESFKPIIDGVLEEIRE	PP7435_Chr1-0165	5340	267	MSAPDSLKNVKHVILILSGKGGVGKSSITTQTALSLVLKGYKVGVLDIDLTGPSIPRMFGLEDAKIHQSTNGWVPARYNKDLSIVSLGFLLGSKDASVVWRGPKKTAMIRQFLKDVTWPDLDYLLIDTPPGTSDEHIAIAEELQFANPEGCIIVTTPQQISISDVKKEINFCNKVNLRILGLVENMSGFICPHCAECTNIFSSEGGKNLASQLSLKYLGAIPIDPLFVEMIETQKDSSLLDSYENSRLYLESFKPIIDGVLEEIRE*
GS115_000168-T1	5329	192	MDFSLTQILPSFSEELSQLNNNLGTVFENFSSDINDEIVASTERQQDIIAMTRKLSKTCDKHKNHKLVVSNDKSLMQDLDDIILSITITKSSLDETIRRLNKAQSQLGNDHYLRNSEKLYRYCKENKLITTKEKLQQYEQLERQLGVSTKLRFPLKQKSESTLSLTDNTVLADFEPSQTESSLKKLFIDEAS	NA	NA	NA	AOA66449.1	5064	192	MDFSLTQILPSFSEELSQLNNNLGTVFENFSSDINDEIVASTERQQDIIAMTRKLSKTCDKHKNHKLVVSNDKSLMQDLDDIILSITITKSSLDETIRRLNKAQSQLGNDHYLRNSEKLYRYCKENKLITTKEKLQQYEQLERQLGVSTKLRFPLKQKSESTLSLTDNTVLADFEPSQTESSLKKLFIDEAS	XP_002489505.1	5040	192	MDFSLTQILPSFSEELSQLNNNLGTVFENFSSDINDEIVASTERQQDIIAMTRKLSKTCDKHKNHKLVVSNDKSLMQDLDDIILSITITKSSLDETIRRLNKAQSQLGNDHYLRNSEKLYRYCKENKLITTKEKLQQYEQLERQLGVSTKLRFPLKQKSESTLSLTDNTVLADFEPSQTESSLKKLFIDEAS	CCA36332.1	5291	192	MDFSLTQILPSFSEELSQLNNNLGTVFENFSSDINDEIVASTERQQDIIAMTRKLSKTCDKHKNHKLVVSNDKSLMQDLDDIILSITITKSSLDETIRRLNKAQSQLGNDHYLRNSEKLYRYCKENKLITTKEKLQQYEQLERQLGVSTKLRFPLKQKSESTLSLTDNTVLADFEPSQTESSLKKLFIDEAS	PP7435_Chr1-0166	5340	193	MDFSLTQILPSFSEELSQLNNNLGTVFENFSSDINDEIVASTERQQDIIAMTRKLSKTCDKHKNHKLVVSNDKSLMQDLDDIILSITITKSSLDETIRRLNKAQSQLGNDHYLRNSEKLYRYCKENKLITTKEKLQQYEQLERQLGVSTKLRFPLKQKSESTLSLTDNTVLADFEPSQTESSLKKLFIDEAS*
GS115_000169-T1	5329	351	MIDISPFLMVFTGCCGNVFSLETLVTKTTYSVGTMVTFCQFLYVALVSYLFVMLPGEGGKKTDDVLLAGPKKDWYSSWLPESKVPMKRYYVNIFLFFVTNVLNNYVFVFNIGIPVHVVFRSSSVTVTMLIGYCFLGKTYNAKQIWGSVVLSIGVIITMIDNQIAQNEAKGVEYTGNFIDWSAIDLHYMFGIFVMTLANVLTCVMALYTETTYKKYGKSTWMVNLFYQHAFALPLFLFVSLNLKREFEHFTSNHGSLLINCLTQFLCVAGVNKTASLYNAVTLSIILMIRKLVSLLISCYFFDNSFNAMGYFGISMVVVGTALYTMGGRSISPPLAANSEKLDLESKGNNQD	YEA4	NA	NA	AOA66748.1	5064	351	MIDISPFLMVFTGCCGNVFSLETLVTKTTYSVGTMVTFCQFLYVALVSYLFVMLPGEGGKKTDDVLLAGPKKDWYSSWLPESKVPMKRYYVNIFLFFVTNVLNNYVFVFNIGIPVHVVFRSSSVTVTMLIGYCFLGKTYNAKQIWGSVVLSIGVIITMIDNQIAQNEAKGVEYTGNFIDWSAIDLHYMFGIFVMTLANVLTCVMALYTETTYKKYGKSTWMVNLFYQHAFALPLFLFVSLNLKREFEHFTSNHGSLLINCLTQFLCVAGVNKTASLYNAVTLSIILMIRKLVSLLISCYFFDNSFNAMGYFGISMVVVGTALYTMGGRSISPPLAANSEKLDLESKGNNQD	XP_002489506.1	5040	351	MIDISPFLMVFTGCCGNVFSLETLVTKTTYSVGTMVTFCQFLYVALVSYLFVMLPGEGGKKTDDVLLAGPKKDWYSSWLPESKVPMKRYYVNIFLFFVTNVLNNYVFVFNIGIPVHVVFRSSSVTVTMLIGYCFLGKTYNAKQIWGSVVLSIGVIITMIDNQIAQNEAKGVEYTGNFIDWSAIDLHYMFGIFVMTLANVLTCVMALYTETTYKKYGKSTWMVNLFYQHAFALPLFLFVSLNLKREFEHFTSNHGSLLINCLTQFLCVAGVNKTASLYNAVTLSIILMIRKLVSLLISCYFFDNSFNAMGYFGISMVVVGTALYTMGGRSISPPLAANSEKLDLESKGNNQD	CCA36333.1	5291	351	MIDISPFLMVFTGCCGNVFSLETLVTKTTYSVGTMVTFCQFLYVALVSYLFVMLPGEGGKKTDDVLLAGPKKDWYSSWLPESKVPMKRYYVNIFLFFVTNVLNNYVFVFNIGIPVHVVFRSSSVTVTMLIGYCFLGKTYNAKQIWGSVVLSIGVIITMIDNQIAQNEAKGVEYTGNFIDWSAIDLHYMFGIFVMTLANVLTCVMALYTETTYKKYGKSTWMVNLFYQHAFALPLFLFVSLNLKREFEHFTSNHGSLLINCLTQFLCVAGVNKTASLYNAVTLSIILMIRKLVSLLISCYFFDNSFNAMGYFGISMVVVGTALYTMGGRSISPPLAANSEKLDLESKGNNQD	PP7435_Chr1-0167	5340	352	MIDISPFLMVFTGCCGNVFSLETLVTKTTYSVGTMVTFCQFLYVALVSYLFVMLPGEGGKKTDDVLLAGPKKDWYSSWLPESKVPMKRYYVNIFLFFVTNVLNNYVFVFNIGIPVHVVFRSSSVTVTMLIGYCFLGKTYNAKQIWGSVVLSIGVIITMIDNQIAQNEAKGVEYTGNFIDWSAIDLHYMFGIFVMTLANVLTCVMALYTETTYKKYGKSTWMVNLFYQHAFALPLFLFVSLNLKREFEHFTSNHGSLLINCLTQFLCVAGVNKTASLYNAVTLSIILMIRKLVSLLISCYFFDNSFNAMGYFGISMVVVGTALYTMGGRSISPPLAANSEKLDLESKGNNQD*
GS115_000170-T1	5329	351	MAYFTLPEEYLPDLQDAVNFFISFAPFLSYGTTIYGISQSQSSTGFSLDICATMLLSASLRVMYYFNEKYEFTLLRQCIVMLIIQILLLRTALKYRSNTYSCDNLVQMPNYNVIFVHKMQELVAQLSESLINDSEGIPERLDLIWKAWVSTWRLFFVLIIYGNFANLFLLFDVSYARPLNFWQWEEQETYWKFLGCFWTTIVSLELLLYKNEQYGNIIGALSLLIESLLPLPQILMFYRVKSVRNFKSILLLSWLGGDMTKISYLVFGTNQVSAFFIIAAVFQMSLNIVITCQFIHYKRIEYEYFSAHTLNGLDEVEFPIEMEMRLARTRSMTSSSSSHGVDVRTRSGTVV	YMR010W	406	MSTTGPLDATLIRDVAVATATKASYDMSDTLYSYLPKVDQFYIPEWLTMQFIANNLISFTPLFSYGTTIISIEKCKTALGFSIDICATMLIASILRISYYLITPYEITLLRQSLVMIFIQLILLRTSLKYRPDEYKYQNLTDVESLSHLIHDIWFEFFSCINRPKFLSEDWKNLIKSLSFTNLLKFSFKIFLAFFYKILKFFDPNFKRIGAFWQWDDDKNFWRFLALFATVQILVTFFISNILNWDSLAQGLGSIIGSLGLLVESLLPLPQIAILYKLKSVQGFKLILLVSWLCGDTLKITYLIFGAKNISALFVIFALFQMSLDFYIGGQYIYYRYYYPKLRHQHHPNDSNSPSDEDESEMYELDLFNTLQKDVEKALKQDSNDTSDSPQDDQVGKSQ…	AOA66280.1	5064	351	MAYFTLPEEYLPDLQDAVNFFISFAPFLSYGTTIYGISQSQSSTGFSLDICATMLLSASLRVMYYFNEKYEFTLLRQCIVMLIIQILLLRTALKYRSNTYSCDNLVQMPNYNVIFVHKMQELVAQLSESLINDSEGIPERLDLIWKAWVSTWRLFFVLIIYGNFANLFLLFDVSYARPLNFWQWEEQETYWKFLGCFWTTIVSLELLLYKNEQYGNIIGALSLLIESLLPLPQILMFYRVKSVRNFKSILLLSWLGGDMTKISYLVFGTNQVSAFFIIAAVFQMSLNIVITCQFIHYKRIEYEYFSAHTLNGLDEVEFPIEMEMRLARTRSMTSSSSSHGVDVRTRSGTVV	XP_002489507.1	5040	351	MAYFTLPEEYLPDLQDAVNFFISFAPFLSYGTTIYGISQSQSSTGFSLDICATMLLSASLRVMYYFNEKYEFTLLRQCIVMLIIQILLLRTALKYRSNTYSCDNLVQMPNYNVIFVHKMQELVAQLSESLINDSEGIPERLDLIWKAWVSTWRLFFVLIIYGNFANLFLLFDVSYARPLNFWQWEEQETYWKFLGCFWTTIVSLELLLYKNEQYGNIIGALSLLIESLLPLPQILMFYRVKSVRNFKSILLLSWLGGDMTKISYLVFGTNQVSAFFIIAAVFQMSLNIVITCQFIHYKRIEYEYFSAHTLNGLDEVEFPIEMEMRLARTRSMTSSSSSHGVDVRTRSGTVV	CCA36334.1	5291	351	MAYFTLPEEYLPDLQDAVNFFISFAPFLSYGTTIYGISQSQSSTGFSLDICATMLLSASLRVMYYFNEKYEFTLLRQCIVMLIIQILLLRTALKYRSNTYSCDNLVQMPNYNVIFVHKMQELVAQLSESLINDSEGIPERLDLIWKAWVSTWRLFFVLIIYGNFANLFLLFDVSYARPLNFWQWEEQETYWKFLGCFWTTIVSLELLLYKNEQYGNIIGALSLLIESLLPLPQILMFYRVKSVRNFKSILLLSWLGGDMTKISYLVFGTNQVSAFFIIAAVFQMSLNIVITCQFIHYKRIEYEYFSAHTLNGLDEVEFPIEMEMRLARTRSMTSSSSSHGVDVRTRSGTVV	PP7435_Chr1-0168	5340	352	MAYFTLPEEYLPDLQDAVNFFISFAPFLSYGTTIYGISQSQSSTGFSLDICATMLLSASLRVMYYFNEKYEFTLLRQCIVMLIIQILLLRTALKYRSNTYSCDNLVQMPNYNVIFVHKMQELVAQLSESLINDSEGIPERLDLIWKAWVSTWRLFFVLIIYGNFANLFLLFDVSYARPLNFWQWEEQETYWKFLGCFWTTIVSLELLLYKNEQYGNIIGALSLLIESLLPLPQILMFYRVKSVRNFKSILLLSWLGGDMTKISYLVFGTNQVSAFFIIAAVFQMSLNIVITCQFIHYKRIEYEYFSAHTLNGLDEVEFPIEMEMRLARTRSMTSSSSSHGVDVRTRSGTVV*
GS115_000171-T1	5329	343	MALSPTYQGYISTTGDALIVIQAALNNHLNLLPRRPRERERDGLIRSGNVFVFVEQRSHIKRWTDGIPWSPSRVLGKFLLYRELDKDTPKNSQSDEDTEEGRKRRKTSVDVTDPNTRQLVGSLVTSYDFKEDGLIKKTLSLTFQTGANEERETVHLISYYTPEDVTNHRLNRPSDNPYLANITVSESLLTALRESTLGGRATSDDELSLVRSNSLEYQEVPMNISMSLPLSTPLSLNTGVNSTTQLQQQQLQQQQQQQQQQQQQQQQQQQPVASLPKFDGSFLLQQGVIPVPHFMDQKMGSSNSWINNWFRPNSSESNGLSVIGPHKGYDEQSPATSYTLNER	MIT1	NA	NA	AOA65686.1	5064	343	MALSPTYQGYISTTGDALIVIQAALNNHLNLLPRRPRERERDGLIRSGNVFVFVEQRSHIKRWTDGIPWSPSRVLGKFLLYRELDKDTPKNSQSDEDTEEGRKRRKTSVDVTDPNTRQLVGSLVTSYDFKEDGLIKKTLSLTFQTGANEERETVHLISYYTPEDVTNHRLNRPSDNPYLANITVSESLLTALRESTLGGRATSDDELSLVRSNSLEYQEVPMNISMSLPLSTPLSLNTGVNSTTQLQQQQLQQQQQQQQQQQQQQQQQQQPVASLPKFDGSFLLQQGVIPVPHFMDQKMGSSNSWINNWFRPNSSESNGLSVIGPHKGYDEQSPATSYTLNER	XP_002489508.1	5040	343	MALSPTYQGYISTTGDALIVIQAALNNHLNLLPRRPRERERDGLIRSGNVFVFVEQRSHIKRWTDGIPWSPSRVLGKFLLYRELDKDTPKNSQSDEDTEEGRKRRKTSVDVTDPNTRQLVGSLVTSYDFKEDGLIKKTLSLTFQTGANEERETVHLISYYTPEDVTNHRLNRPSDNPYLANITVSESLLTALRESTLGGRATSDDELSLVRSNSLEYQEVPMNISMSLPLSTPLSLNTGVNSTTQLQQQQLQQQQQQQQQQQQQQQQQQQPVASLPKFDGSFLLQQGVIPVPHFMDQKMGSSNSWINNWFRPNSSESNGLSVIGPHKGYDEQSPATSYTLNER	CCA36335.1	5291	343	MALSPTYQGYISTTGDALIVIQAALNNHLNLLPRRPRERERDGLIRSGNVFVFVEQRSHIKRWTDGIPWSPSRVLGKFLLYRELDKDTPKNSQSDEDTEEGRKRRKTSVDVTDPNTRQLVGSLVTSYDFKEDGLIKKTLSLTFQTGANEERETVHLISYYTPEDVTNHRLNRPSDNPYLANITVSESLLTALRESTLGGRATSDDELSLVRSNSLEYQEVPMNISMSLPLSTPLSLNTGVNSTTQLQQQQLQQQQQQQQQQQQQQQQQQQPVASLPKFDGSFLLQQGVIPVPHFMDQKMGSSNSWINNWFRPNSSESNGLSVIGPHKGYDEQSPATSYTLNER	PP7435_Chr1-0169	5340	344	MALSPTYQGYISTTGDALIVIQAALNNHLNLLPRRPRERERDGLIRSGNVFVFVEQRSHIKRWTDGIPWSPSRVLGKFLLYRELDKDTPKNSQSDEDTEEGRKRRKTSVDVTDPNTRQLVGSLVTSYDFKEDGLIKKTLSLTFQTGANEERETVHLISYYTPEDVTNHRLNRPSDNPYLANITVSESLLTALRESTLGGRATSDDELSLVRSNSLEYQEVPMNISMSLPLSTPLSLNTGVNSTTQLQQQQLQQQQQQQQQQQQQQQQQQQPVASLPKFDGSFLLQQGVIPVPHFMDQKMGSSNSWINNWFRPNSSESNGLSVIGPHKGYDEQSPATSYTLNER*
GS115_000172-T1	5329	489	MTTIQPLAPRIQNDSKPITKIVTSKEWVLPPRPKPGRKPSVDTPTTKRKAQNRAAQRAFRERRANRVNELEEKLMELEKEKSIKEGILNNEIKKLQRDKNMLLRRLEKLEKQIGIEGQTDRLLAGNDGGFDTSPQQQISPAPSSTGNAPSSNAPSPNSGYRPESTPYTVDNSMSDGGSDSPDCGLCMKDDCVCASIGVKEGTTQASSMELFKPMKAVPLKRRRVGDDDGNEVDFTNAFKKTSLFASRENNSFVALSRSQTQAQPQQIQNSSSSNGNNDMFATSSAVDTNIEECGFCSDDTPCVCREVAREQAQLERANKELLAETSLPPIINGRANSLTSNARQSLPVLHPGPSVSLKTDAPAISRHASNKDLKTLSTVVTALAEGESQNRGSCTGNPG…	YAP5	NA	NA	AOA66817.1	5064	489	MTTIQPLAPRIQNDSKPITKIVTSKEWVLPPRPKPGRKPSVDTPTTKRKAQNRAAQRAFRERRANRVNELEEKLMELEKEKSIKEGILNNEIKKLQRDKNMLLRRLEKLEKQIGIEGQTDRLLAGNDGGFDTSPQQQISPAPSSTGNAPSSNAPSPNSGYRPESTPYTVDNSMSDGGSDSPDCGLCMKDDCVCASIGVKEGTTQASSMELFKPMKAVPLKRRRVGDDDGNEVDFTNAFKKTSLFASRENNSFVALSRSQTQAQPQQIQNSSSSNGNNDMFATSSAVDTNIEECGFCSDDTPCVCREVAREQAQLERANKELLAETSLPPIINGRANSLTSNARQSLPVLHPGPSVSLKTDAPAISRHASNKDLKTLSTVVTALAEGESQNRGSCTGNPG…	XP_002489509.1	5040	489	MTTIQPLAPRIQNDSKPITKIVTSKEWVLPPRPKPGRKPSVDTPTTKRKAQNRAAQRAFRERRANRVNELEEKLMELEKEKSIKEGILNNEIKKLQRDKNMLLRRLEKLEKQIGIEGQTDRLLAGNDGGFDTSPQQQISPAPSSTGNAPSSNAPSPNSGYRPESTPYTVDNSMSDGGSDSPDCGLCMKDDCVCASIGVKEGTTQASSMELFKPMKAVPLKRRRVGDDDGNEVDFTNAFKKTSLFASRENNSFVALSRSQTQAQPQQIQNSSSSNGNNDMFATSSAVDTNIEECGFCSDDTPCVCREVAREQAQLERANKELLAETSLPPIINGRANSLTSNARQSLPVLHPGPSVSLKTDAPAISRHASNKDLKTLSTVVTALAEGESQNRGSCTGNPG…	CCA36336.1	5291	489	MTTIQPLAPRIQNDSKPITKIVTSKEWVLPPRPKPGRKPSVDTPTTKRKAQNRAAQRAFRERRANRVNELEEKLMELEKEKSIKEGILNNEIKKLQRDKNMLLRRLEKLEKQIGIEGQTDRLLAGNDGGFDTSPQQQISPAPSSTGNAPSSNAPSPNSGYRPESTPYTVDNSMSDGGSDSPDCGLCMKDDCVCASIGVKEGTTQASSMELFKPMKAVPLKRRRVGDDDGNEVDFTNAFKKTSLFASRENNSFVALSRSQTQAQPQQIQNSSSSNGNNDMFATSSAVDTNIEECGFCSDDTPCVCREVAREQAQLERANKELLAETSLPPIINGRANSLTSNARQSLPVLHPGPSVSLKTDAPAISRHASNKDLKTLSTVVTALAEGESQNRGSCTGNPG…	PP7435_Chr1-0170	5340	490	MTTIQPLAPRIQNDSKPITKIVTSKEWVLPPRPKPGRKPSVDTPTTKRKAQNRAAQRAFRERRANRVNELEEKLMELEKEKSIKEGILNNEIKKLQRDKNMLLRRLEKLEKQIGIEGQTDRLLAGNDGGFDTSPQQQISPAPSSTGNAPSSNAPSPNSGYRPESTPYTVDNSMSDGGSDSPDCGLCMKDDCVCASIGVKEGTTQASSMELFKPMKAVPLKRRRVGDDDGNEVDFTNAFKKTSLFASRENNSFVALSRSQTQAQPQQIQNSSSSNGNNDMFATSSAVDTNIEECGFCSDDTPCVCREVAREQAQLERANKELLAETSLPPIINGRANSLTSNARQSLPVLHPGPSVSLKTDAPAISRHASNKDLKTLSTVVTALAEGESQNRGSCTGNPG…
GS115_000173-T1	5329	676	MRVYSTWTTPKRGGPRLKPVSFHPTTFRPSFILKDSGIPLTSIRCGDLSNVRKVPKLAHRLDRVLFQPLNYHFLQDPRSSVYNFNPYLQNLIPLKELNQKLLEGTFVPSEKDKNLLKLCQEHKTNFYTSTSAVTGILSHMHFLLSNMKGINGDVLSKNFKEKRFRFTKGATIPGVVLAMRKDTEGPDCPFSKRRYAIGADHSADNEIVLSLMGHFMERLLVCPPEIYNQFRADSKVPFEKVKETFHGESVYNFSKISNFILRSQLDCQDQRLPNGNKSFDIKTRAVCAVRHDISHVERDEYTGYQIVRAHDQYESFEREFYELMRSTMLKYSLQARIGNMDGIFVAYHNIEKVFGFQYLPLEEIDYILHSDTLESTLNTKNDVQDQDKIMGPLGTHTPD…	PET127	NA	NA	AOA66085.1	5064	676	MRVYSTWTTPKRGGPRLKPVSFHPTTFRPSFILKDSGIPLTSIRCGDLSNVRKVPKLAHRLDRVLFQPLNYHFLQDPRSSVYNFNPYLQNLIPLKELNQKLLEGTFVPSEKDKNLLKLCQEHKTNFYTSTSAVTGILSHMHFLLSNMKGINGDVLSKNFKEKRFRFTKGATIPGVVLAMRKDTEGPDCPFSKRRYAIGADHSADNEIVLSLMGHFMERLLVCPPEIYNQFRADSKVPFEKVKETFHGESVYNFSKISNFILRSQLDCQDQRLPNGNKSFDIKTRAVCAVRHDISHVERDEYTGYQIVRAHDQYESFEREFYELMRSTMLKYSLQARIGNMDGIFVAYHNIEKVFGFQYLPLEEIDYILHSDTLESTLNTKNDVQDQDKIMGPLGTHTPD…	XP_002489510.1	5040	676	MRVYSTWTTPKRGGPRLKPVSFHPTTFRPSFILKDSGIPLTSIRCGDLSNVRKVPKLAHRLDRVLFQPLNYHFLQDPRSSVYNFNPYLQNLIPLKELNQKLLEGTFVPSEKDKNLLKLCQEHKTNFYTSTSAVTGILSHMHFLLSNMKGINGDVLSKNFKEKRFRFTKGATIPGVVLAMRKDTEGPDCPFSKRRYAIGADHSADNEIVLSLMGHFMERLLVCPPEIYNQFRADSKVPFEKVKETFHGESVYNFSKISNFILRSQLDCQDQRLPNGNKSFDIKTRAVCAVRHDISHVERDEYTGYQIVRAHDQYESFEREFYELMRSTMLKYSLQARIGNMDGIFVAYHNIEKVFGFQYLPLEEIDYILHSDTLESTLNTKNDVQDQDKIMGPLGTHTPD…	SCV11768.1	5291	676	MRVYSTWTTPKRGGPRLKPVSFHPTTFRPSFILKDSGIPLTSIRCGDLSNVRKVPKLAHRLDRVLFQPLNYHFLQDPRSSVYNFNPYLQNLIPLKELNQKLLEGTFVPSEKDKNLLKLCQEHKTNFYTSTSAVTGILSHMHFLLSNMKGINGDVLSKNFKEKRFRFTKGATIPGVVLAMRKDTEGPDCPFSKRRYAIGADHSADNEIVLSLMGHFMERLLVCPPEIYNQFRADSKVPFEKVKETFHGESVYNFSKISNFILRSQLDCQDQRLPNGNKSFDIKTRAVCAVRHDISHVERDEYTGYQIVRAHDQYESFEREFYELMRSTMLKYSLQARIGNMDGIFVAYHNIEKVFGFQYLPLEEIDYILHSDTLESTLNTKNDVQDQDKIMGPLGTHTPD…	PP7435_Chr1-1741	5340	676	MRVYSTWTTPKRGGPRLKPVSFHPTTFRPSFILKDSGIPLTSIRCGDLSNVRKVPKLAHRLDRVLFQPLNYHFLQDPRSSVYNFNPYLQNLIPLKELNQKLLEGTFVPSEKDKNLLKLCQEHKTNFYTSTSAVTGILSHMHFLLSNMKGINGDVLSKNFKEKRFRFTKGATIPGVVLAMRKDTEGPDCPFSKRRYAIGADHSADNEIVLSLMGHFMERLLVCPPEIYNQFRADSKVPFEKVKETFHGESVYNFSKISNFILRSQLDCQDQRLPNGNKSFDIKTRAVCAVRHDISHVERDEYTGYQIVRAHDQYESFEREFYELMRSTMLKYSLQARIGNMDGIFVAYHNIEKVFGFQYLPLEEIDYILHSDTLESTLNTKNDVQDQDKIMGPLGTHTPD…
GS115_000174-T1	5329	1859	MAAWMPQNIQKRLLRYVLQQLSLFAEIDLPNLDVSLGTNSKVHLKELQLDPDKVDIPNFYLRNGVVDDMDLTLTLSNGVNIEATGVNLTLAPSMTNGVDFDPGKLSFSLYQSTADLATSVFFVDQDNNELPKTDKELDDEHDSSKNVANDDDSSPLADKENPKQPSKMGNMMAKAVEMALSRLQVQLKDINLTIITDESTFQICIEEASFDTTDGVRKIEFKGAELSVLKPSVYPGDQPQGESQDDSEDDDSVDESSSFDSHPTDFMSSSFIGSREELENSMLNSQSSVYMSATSKLLTKPKHSTRHPSETKPSVTLGHVNEGTLTFEGLQSFENVSIIIDQIHVAVSPIPESLTALLETLSKRLKILRVHSAKSKTSNTTTYTFSSKDGLQEEPEFSD…	ATG2	NA	NA	AOA65566.1	5064	1859	MAAWMPQNIQKRLLRYVLQQLSLFAEIDLPNLDVSLGTNSKVHLKELQLDPDKVDIPNFYLRNGVVDDMDLTLTLSNGVNIEATGVNLTLAPSMTNGVDFDPGKLSFSLYQSTADLATSVFFVDQDNNELPKTDKELDDEHDSSKNVANDDDSSPLADKENPKQPSKMGNMMAKAVEMALSRLQVQLKDINLTIITDESTFQICIEEASFDTTDGVRKIEFKGAELSVLKPSVYPGDQPQGESQDDSEDDDSVDESSSFDSHPTDFMSSSFIGSREELENSMLNSQSSVYMSATSKLLTKPKHSTRHPSETKPSVTLGHVNEGTLTFEGLQSFENVSIIIDQIHVAVSPIPESLTALLETLSKRLKILRVHSAKSKTSNTTTYTFSSKDGLQEEPEFSD…	XP_002489511.1	5040	1859	MAAWMPQNIQKRLLRYVLQQLSLFAEIDLPNLDVSLGTNSKVHLKELQLDPDKVDIPNFYLRNGVVDDMDLTLTLSNGVNIEATGVNLTLAPSMTNGVDFDPGKLSFSLYQSTADLATSVFFVDQDNNELPKTDKELDDEHDSSKNVANDDDSSPLADKENPKQPSKMGNMMAKAVEMALSRLQVQLKDINLTIITDESTFQICIEEASFDTTDGVRKIEFKGAELSVLKPSVYPGDQPQGESQDDSEDDDSVDESSSFDSHPTDFMSSSFIGSREELENSMLNSQSSVYMSATSKLLTKPKHSTRHPSETKPSVTLGHVNEGTLTFEGLQSFENVSIIIDQIHVAVSPIPESLTALLETLSKRLKILRVHSAKSKTSNTTTYTFSSKDGLQEEPEFSD…	CCA36337.2	5291	1859	MAAWMPQNIQKRLLRYVLQQLSLFAEIDLPNLDVSLGTNSKVHLKELQLDPDKVDIPNFYLRNGVVDDMDLTLTLSNGVNIEATGVNLTLAPSMTNGVDFDPGKLSFSLYQSTADLATSVFFVDQDNNELPKTDKELDDEHDSSKNVANDDDSSPLADKENPKQPSKMGNMMAKAVEMALSRLQVQLKDINLTIITDESTFQICIEEASFDTTDGVRKIEFKGAELSVLKPSVYPGDQPQGESQDDSEDDDSVDESSSFDSHPTDFMSSSFIGSREELENSMLNSQSSVYMSATSKLLTKPKHSTRHPSETKPSVTLGHVNEGTLTFEGLQSFENVSIIIDQIHVAVSPIPESLTALLETLSKRLKILRVHSAKSKTSNTTTYTFSSKDGLQEEPEFSD…	PP7435_Chr1-1752	5340	1859	MAAWMPQNIQKRLLRYVLQQLSLFAEIDLPNLDVSLGTNSKVHLKELQLDPDKVDIPNFYLRNGVVDDMDLTLTLSNGVNIEATGVNLTLAPSMTNGVDFDPGKLSFSLYQSTADLATSVFFVDQDNNELPKTDKELDDEHDSSKNVANDDDSSPLADKENPKQPSKMGNMMAKAVEMALSRLQVQLKDINLTIITDESTFQICIEEASFDTTDGVRKIEFKGAELSVLKPSVYPGDQPQGESQDDSEDDDSVDESSSFDSHPTDFMSSSFIGSREELENSMLNSQSSVYMSATSKLLTKPKHSTRHPSETKPSVTLGHVNEGTLTFEGLQSFENVSIIIDQIHVAVSPIPESLTALLETLSKRLKILRVHSAKSKTSNTTTYTFSSKDGLQEEPEFSD…
GS115_000175-T1	5329	270	MTQTTPNLKEEVTSKEQLNNPLKTVHHLSQYPLLKQAWEYVVGFAWVGWVWTNVIQLYTILRVNVVDRVPFVASLLNALDSSFEYLVLQTTDRVLPFLTELTYQDLISIPVKNYELLSKRVSTRWEDLKRSVRPALNPVLRPGGDVLSKFVTSPEDYADEVERLYLIASKTYGNIYEKGQIVTSKINSAYQSELSSKDDQKISDKAFAAARTSRKLSNEFYDNFRQTTNTVLEQTKGSVDQLLEKADKGIKDTASTINKSLRSNTVSASA	NA	NA	NA	AOA65459.1	5064	270	MTQTTPNLKEEVTSKEQLNNPLKTVHHLSQYPLLKQAWEYVVGFAWVGWVWTNVIQLYTILRVNVVDRVPFVASLLNALDSSFEYLVLQTTDRVLPFLTELTYQDLISIPVKNYELLSKRVSTRWEDLKRSVRPALNPVLRPGGDVLSKFVTSPEDYADEVERLYLIASKTYGNIYEKGQIVTSKINSAYQSELSSKDDQKISDKAFAAARTSRKLSNEFYDNFRQTTNTVLEQTKGSVDQLLEKADKGIKDTASTINKSLRSNTVSASA	XP_002489512.1	5040	270	MTQTTPNLKEEVTSKEQLNNPLKTVHHLSQYPLLKQAWEYVVGFAWVGWVWTNVIQLYTILRVNVVDRVPFVASLLNALDSSFEYLVLQTTDRVLPFLTELTYQDLISIPVKNYELLSKRVSTRWEDLKRSVRPALNPVLRPGGDVLSKFVTSPEDYADEVERLYLIASKTYGNIYEKGQIVTSKINSAYQSELSSKDDQKISDKAFAAARTSRKLSNEFYDNFRQTTNTVLEQTKGSVDQLLEKADKGIKDTASTINKSLRSNTVSASA	CCA36338.1	5291	270	MTQTTPNLKEEVTSKEQLNNPLKTVHHLSQYPLLKQAWEYVVGFAWVGWVWTNVIQLYTILRVNVVDRVPFVASLLNALDSSFEYLVLQTTDRVLPFLTELTYQDLISIPVKNYELLSKRVSTRWEDLKRSVRPALNPVLRPGGDVLSKFVTSPEDYADEVERLYLIASKTYGNIYEKGQIVTSKINSAYQSELSSKDDQKISDKAFAAARTSRKLSNEFYDNFRQTTNTVLEQTKGSVDQLLEKADKGIKDTASTINKSLRSNTVSASA	PP7435_Chr1-0172	5340	271	MTQTTPNLKEEVTSKEQLNNPLKTVHHLSQYPLLKQAWEYVVGFAWVGWVWTNVIQLYTILRVNVVDRVPFVASLLNALDSSFEYLVLQTTDRVLPFLTELTYQDLISIPVKNYELLSKRVSTRWEDLKRSVRPALNPVLRPGGDVLSKFVTSPEDYADEVERLYLIASKTYGNIYEKGQIVTSKINSAYQSELSSKDDQKISDKAFAAARTSRKLSNEFYDNFRQTTNTVLEQTKGSVDQLLEKADKGIKDTASTINKSLRSNTVSASA*
GS115_000176-T1	5329	307	MSKRHTNNRDRDGDDRRNRTRIDFITNSDSPKQTNLHHFPRLPTQMSIMGHSDASPEVSEIAPPTPPVKQTEEDIKFLQLANEALEKIGTIDPSIKQVLTRLQYAAPPHGGVPMGNAFSASSVNSVVQNTPLVDELAINHFPNFNNDIFYDEHHLNLHSNNNNNNTNKSIPSVAGTTPTPTTANTLGETTYRKRVYEQVSPTSSMSSQSSSKVDKPFICSKCALAFRRSSDLKRHEKIHLEVLPNICSRCQKGFARKDALKRHIDTLTCKRNREKLMVKQRLQDSDSGDNGDKGVVHDIFSQFGFGK	MET32	NA	NA	AOA65837.1	5064	307	MSKRHTNNRDRDGDDRRNRTRIDFITNSDSPKQTNLHHFPRLPTQMSIMGHSDASPEVSEIAPPTPPVKQTEEDIKFLQLANEALEKIGTIDPSIKQVLTRLQYAAPPHGGVPMGNAFSASSVNSVVQNTPLVDELAINHFPNFNNDIFYDEHHLNLHSNNNNNNTNKSIPSVAGTTPTPTTANTLGETTYRKRVYEQVSPTSSMSSQSSSKVDKPFICSKCALAFRRSSDLKRHEKIHLEVLPNICSRCQKGFARKDALKRHIDTLTCKRNREKLMVKQRLQDSDSGDNGDKGVVHDIFSQFGFGK	XP_002489513.1	5040	307	MSKRHTNNRDRDGDDRRNRTRIDFITNSDSPKQTNLHHFPRLPTQMSIMGHSDASPEVSEIAPPTPPVKQTEEDIKFLQLANEALEKIGTIDPSIKQVLTRLQYAAPPHGGVPMGNAFSASSVNSVVQNTPLVDELAINHFPNFNNDIFYDEHHLNLHSNNNNNNTNKSIPSVAGTTPTPTTANTLGETTYRKRVYEQVSPTSSMSSQSSSKVDKPFICSKCALAFRRSSDLKRHEKIHLEVLPNICSRCQKGFARKDALKRHIDTLTCKRNREKLMVKQRLQDSDSGDNGDKGVVHDIFSQFGFGK	CCA36339.1	5291	310	MFDYSSSDFQEPRRDGDDRRNRTRIDFITNSDSPKQTNLHHFPRLPTQMSIMGHSDASPEVSEIAPPTPPVKQTEEDIKFLQLANEALEKIGTIDPSIKQVLTRLQYAAPPHGGVPMGNAFSASSVNSVVQNTPLVDELAINHFPNFNNDIFYDEHHLNLHSNNNNNNTNKSIPSVAGTTPTPTTANTLGETTYRKRVYEQVSPTSSMSSQSSSKVDKPFICSKCALAFRRSSDLKRHEKIHLEVLPNICSRCQKGFARKDALKRHIDTLTCKRNREKLMVKQRLQDSDSGDNGDKGVVHDIFSQFGFGK	PP7435_Chr1-0173	5340	311	MFDYSSSDFQEPRRDGDDRRNRTRIDFITNSDSPKQTNLHHFPRLPTQMSIMGHSDASPEVSEIAPPTPPVKQTEEDIKFLQLANEALEKIGTIDPSIKQVLTRLQYAAPPHGGVPMGNAFSASSVNSVVQNTPLVDELAINHFPNFNNDIFYDEHHLNLHSNNNNNNTNKSIPSVAGTTPTPTTANTLGETTYRKRVYEQVSPTSSMSSQSSSKVDKPFICSKCALAFRRSSDLKRHEKIHLEVLPNICSRCQKGFARKDALKRHIDTLTCKRNREKLMVKQRLQDSDSGDNGDKGVVHDIFSQFGFGK*
GS115_000177-T1	5329	234	MDYNSVLETGPSPKLKDLNEEIRLKLQQIPDYPLDFNIFVYRGVKDIRTEIEPELKEFRVQYNNQNINDDPLTCTARLQDRLLGFLILERHRRDIETLNKTLEAQDSNGKTVTLIELQDPYKYEIKSPLYLQLMSQKDSHKQTFHRVALLQNLEYQFESKVNPEDDDDIKDDNSLIQQFVSNEEIMNFDHLFRQKLSSLKDAAEAQEAMDDSTILQLMIPVAAQKLLVEKDALA	NA	NA	NA	AOA65872.1	5064	234	MDYNSVLETGPSPKLKDLNEEIRLKLQQIPDYPLDFNIFVYRGVKDIRTEIEPELKEFRVQYNNQNINDDPLTCTARLQDRLLGFLILERHRRDIETLNKTLEAQDSNGKTVTLIELQDPYKYEIKSPLYLQLMSQKDSHKQTFHRVALLQNLEYQFESKVNPEDDDDIKDDNSLIQQFVSNEEIMNFDHLFRQKLSSLKDAAEAQEAMDDSTILQLMIPVAAQKLLVEKDALA	XP_002489514.1	5040	234	MDYNSVLETGPSPKLKDLNEEIRLKLQQIPDYPLDFNIFVYRGVKDIRTEIEPELKEFRVQYNNQNINDDPLTCTARLQDRLLGFLILERHRRDIETLNKTLEAQDSNGKTVTLIELQDPYKYEIKSPLYLQLMSQKDSHKQTFHRVALLQNLEYQFESKVNPEDDDDIKDDNSLIQQFVSNEEIMNFDHLFRQKLSSLKDAAEAQEAMDDSTILQLMIPVAAQKLLVEKDALA	SCV11769.1	5291	234	MDYNSVLETGPSPKLKDLNEEIRLKLQQIPDYPLDFNIFVYRGVKDIRTEIEPELKEFRVQYNNQNINDDPLTCTARLQDRLLGFLILERHRRDIETLNKTLEAQDSNGKTVTLIELQDPYKYEIKSPLYLQLMSQKDSHKQTFHRVALLQNLEYQFESKVNPEDDDDIKDDNSLIQQFVSNEEIMNFDHLFRQKLSSLKDAAEAQEAMDDSTILQLMIPVAAQKLLVEKDALA	PP7435_Chr1-1763	5340	234	MDYNSVLETGPSPKLKDLNEEIRLKLQQIPDYPLDFNIFVYRGVKDIRTEIEPELKEFRVQYNNQNINDDPLTCTARLQDRLLGFLILERHRRDIETLNKTLEAQDSNGKTVTLIELQDPYKYEIKSPLYLQLMSQKDSHKQTFHRVALLQNLEYQFESKVNPEDDDDIKDDNSLIQQFVSNEEIMNFDHLFRQKLSSLKDAAEAQEAMDDSTILQLMIPVAAQKLLVEKDALA
GS115_000178-T1	5329	161	MPIDQQKLEKLQKSGPRRVGGARLKQKRSNRDAEADDTKLQATLQKFNVQTLTGVEEANFFKDDGKVLHFNRVGVQAAANYNTYAFTGYAQEKNITDLIPGILPQLGAENLQFLQQIAESLQKNPDALNALKNQNQEGAEAEDDSEIPELVEGETFDKDID	EGD1	NA	NA	AOA66777.1	5064	161	MPIDQQKLEKLQKSGPRRVGGARLKQKRSNRDAEADDTKLQATLQKFNVQTLTGVEEANFFKDDGKVLHFNRVGVQAAANYNTYAFTGYAQEKNITDLIPGILPQLGAENLQFLQQIAESLQKNPDALNALKNQNQEGAEAEDDSEIPELVEGETFDKDID	XP_002489515.1	5040	161	MPIDQQKLEKLQKSGPRRVGGARLKQKRSNRDAEADDTKLQATLQKFNVQTLTGVEEANFFKDDGKVLHFNRVGVQAAANYNTYAFTGYAQEKNITDLIPGILPQLGAENLQFLQQIAESLQKNPDALNALKNQNQEGAEAEDDSEIPELVEGETFDKNID	CCA36340.2	5291	161	MPIDQQKLEKLQKSGPRRVGGARLKQKRSNRDAEADDTKLQATLQKFNVQTLTGVEEANFFKDDGKVLHFNRVGVQAAANYNTYAFTGYAQEKNITDLIPGILPQLGAENLQFLQQIAESLQKNPDALNALKNQNQEGAEAEDDSEIPELVEGETFDKDID	PP7435_Chr1-1774	5340	161	MPIDQQKLEKLQKSGPRRVGGARLKQKRSNRDAEADDTKLQATLQKFNVQTLTGVEEANFFKDDGKVLHFNRVGVQAAANYNTYAFTGYAQEKNITDLIPGILPQLGAENLQFLQQIAESLQKNPDALNALKNQNQEGAEAEDDSEIPELVEGETFDKDID
GS115_000179-T1	5329	156	MDIISSEEQNNTPTGLFRREICSEIEGNTDYCLEMWKVYNNKKIYLSNSHRVLNLTWRMTSLKSKQIMQKRNREHYLSQFSDLSMGLDPLGFFNDVSNCEQFGGIIAGGIIEAGLIDDSFMDEGNDDNGSNGCSRCSDCGNLVCICADFEWMKFGR	NA	NA	NA	AOA65936.1	5064	156	MDIISSEEQNNTPTGLFRREICSEIEGNTDYCLEMWKVYNNKKIYLSNSHRVLNLTWRMTSLKSKQIMQKRNREHYLSQFSDLSMGLDPLGFFNDVSNCEQFGGIIAGGIIEAGLIDDSFMDEGNDDNGSNGCSRCSDCGNLVCICADFEWMKFGR	XP_002489516.1	5040	156	MDIISSEEQNNTPTGLFRREICSEIEGNTDYCLEMWKVYNNKKIYLSNSHRVLNLTWRMTSLKSKQIMQKRNREHYLSQFSDLSMGLDPLGFFNDVSNCEQFGGIIAGGIIEAGLIDDSFMDEGNDDNGSNGCSRCSDCGNLVCICADFEWMKFGR	SCV11770.1	5291	156	MDIISSEEQNNTPTGLFRREICSEIEGNTDYCLEMWKVYNNKKIYLSNSHRVLNLTWRMTSLKSKQIMQKRNREHYLSQFSDLSMGLDPLGFFNDVSNCEQFGGIIAGGIIEAGLIDDSFMDEGNDDNGSNGCSRCSDCGNLVCICADFEWMKFGR	PP7435_Chr1-1785	5340	157	MDIISSEEQNNTPTGLFRREICSEIEGNTDYCLEMWKVYNNKKIYLSNSHRVLNLTWRMTSLKSKQIMQKRNREHYLSQFSDLSMGLDPLGFFNDVSNCEQFGGIIAGGIIEAGLIDDSFMDEGNDDNGSNGCSRCSDCGNLVCICADFEWMKFGR*
GS115_000180-T1	5329	819	MSERQSVLSVGSHPNLAFYNWRLFKSTICDLTIVSSDGPTVQWYSKKFGNSRFTSSSKFTSLDQVFNSGVKLYDMVIVSASSLDELSSICTDLRDFAKRQIQSTGKAFNLLVESTNYVNLEPFIKLTLQEPEVKIFSIMSDFDIRSVKKNTYKVCDSKKESELVYVGKSDESKREYEADEVVQINKISDLYESCEIDVYKLGTPLEFLSYQWKFALPKISIEPLSIIFEQPFPKDLHGQMLAKPLISGLIMEVITVIKAMGCKLFKSYDNEDSLIERLCQLYPSVPLTDDLMEAPKLFYDFYHQNELSLDLLLLQPILLADDNKIRTPYLEFLYAIMSQFSSINTNSTEKSMLWLRKNPENLNSLRAQHEEVLRLRTQLKEAESAPSKHPAEAQTNGRD…	PAM1	NA	NA	AOA65638.1	5064	819	MSERQSVLSVGSHPNLAFYNWRLFKSTICDLTIVSSDGPTVQWYSKKFGNSRFTSSSKFTSLDQVFNSGVKLYDMVIVSASSLDELSSICTDLRDFAKRQIQSTGKAFNLLVESTNYVNLEPFIKLTLQEPEVKIFSIMSDFDIRSVKKNTYKVCDSKKESELVYVGKSDESKREYEADEVVQINKISDLYESCEIDVYKLGTPLEFLSYQWKFALPKISIEPLSIIFEQPFPKDLHGQMLAKPLISGLIMEVITVIKAMGCKLFKSYDNEDSLIERLCQLYPSVPLTDDLMEAPKLFYDFYHQNELSLDLLLLQPILLADDNKIRTPYLEFLYAIMSQFSSINTNSTEKSMLWLRKNPENLNSLRAQHEEVLRLRTQLKEAESAPSKHPAEAQTNGRD…	XP_002489517.1	5040	819	MSERQSVLSVGSHPNLAFYNWRLFKSTICDLTIVSSDGPTVQWYSKKFGNSRFTSSSKFTSLDQVFNSGVKLYDMVIVSASSLDELSSICTDLRDFAKRQIQSTGKAFNLLVESTNYVNLEPFIKLTLQEPEVKIFSIMSDFDIRSVKKNTYKVCDSKKESELVYVGKSDESKREYEADEVVQINKISDLYESCEIDVYKLGTPLEFLSYQWKFALPKISIEPLSIIFEQPFPKDLHGQMLAKPLISGLIMEVITVIKAMGCKLFKSYDNEDSLIERLCQLYPSVPLTDDLMEAPKLFYDFYHQNELSLDLLLLQPILLADDNKIRTPYLEFLYAIMSQFSSINTNSTEKSMLWLRKNPENLNSLRAQHEEVLRLRTQLKEAESAPSKHPAEAQTNGRD…	CCA36341.1	5291	819	MSERQSVLSVGSHPNLAFYNWRLFKSTICDLTIVSSDGPTVQWYSKKFGNSRFTSSSKFTSLDQVFNSGVKLYDMVIVSASSLDELSSICTDLRDFAKRQIQSTGKAFNLLVESTNYVNLEPFIKLTLQEPEVKIFSIMSDFDIRSVKKNTYKVCDSKKESELVYVGKSDESKREYEADEVVQINKISDLYESCEIDVYKLGTPLEFLSYQWKFALPKISIEPLSIIFEQPFPKDLHGQMLAKPLISGLIMEVITVIKAMGCKLFKSYDNEDSLIERLCQLYPSVPLTDDLMEAPKLFYDFYHQNELSLDLLLLQPILLADDNKIRTPYLEFLYAIMSQFSSINTNSTEKSMLWLRKNPENLNSLRAQHEEVLRLRTQLKEAESAPSKHPAEAQTNGRD…	PP7435_Chr1-0175	5340	820	MSERQSVLSVGSHPNLAFYNWRLFKSTICDLTIVSSDGPTVQWYSKKFGNSRFTSSSKFTSLDQVFNSGVKLYDMVIVSASSLDELSSICTDLRDFAKRQIQSTGKAFNLLVESTNYVNLEPFIKLTLQEPEVKIFSIMSDFDIRSVKKNTYKVCDSKKESELVYVGKSDESKREYEADEVVQINKISDLYESCEIDVYKLGTPLEFLSYQWKFALPKISIEPLSIIFEQPFPKDLHGQMLAKPLISGLIMEVITVIKAMGCKLFKSYDNEDSLIERLCQLYPSVPLTDDLMEAPKLFYDFYHQNELSLDLLLLQPILLADDNKIRTPYLEFLYAIMSQFSSINTNSTEKSMLWLRKNPENLNSLRAQHEEVLRLRTQLKEAESAPSKHPAEAQTNGRD…
GS115_000181-T1	5329	354	MKIWLVLLLVFATVFAETDYYKVLGVAKNADEKDIKKAYRSLSKKFHPDKNPGDDEAAQKFIQVGEAYDVLGDPEKRQRYDRFGAEGLDSRQEQFHDPFDMFQQFFGGGGQQHRGKPKGKSSLLHLEFSLQDFYNGASNDFRIEMQNICETCSGSGSQDGKVHQCDTCKGHGRVVQTRQFGGGMQQRFETICPKCSGTGNLITHKCKKCQGNRVVRGPRIHNVHLGAGTSRNHVEILEGQGDQSPDWIAGDLQIMFKEKAEGNMGYRRIGNNLYRDEALTLKEALHGGWERQIAFLDKIENTITLSKKKGEVVVDGQVDTIKGRGMPLHDHYDEHGDLFIKYHIIYPQQIRDEL	SCJ1	NA	NA	AOA66067.1	5064	354	MKIWLVLLLVFATVFAETDYYKVLGVAKNADEKDIKKAYRSLSKKFHPDKNPGDDEAAQKFIQVGEAYDVLGDPEKRQRYDRFGAEGLDSRQEQFHDPFDMFQQFFGGGGQQHRGKPKGKSSLLHLEFSLQDFYNGASNDFRIEMQNICETCSGSGSQDGKVHQCDTCKGHGRVVQTRQFGGGMQQRFETICPKCSGTGNLITHKCKKCQGNRVVRGPRIHNVHLGAGTSRNHVEILEGQGDQSPDWIAGDLQIMFKEKAEGNMGYRRIGNNLYRDEALTLKEALHGGWERQIAFLDKIENTITLSKKKGEVVVDGQVDTIKGRGMPLHDHYDEHGDLFIKYHIIYPQQIRDEL	XP_002489518.1	5040	354	MKIWLVLLLVFATVFAETDYYKVLGVAKNADEKDIKKAYRSLSKKFHPDKNPGDDEAAQKFIQVGEAYDVLGDPEKRQRYDRFGAEGLDSRQEQFHDPFDMFQQFFGGGGQQHRGKPKGKSSLLHLEFSLQDFYNGASNDFRIEMQNICETCSGSGSQDGKVHQCDTCKGHGRVVQTRQFGGGMQQRFETICPKCSGTGNLITHKCKKCQGNRVVRGPRIHNVHLGAGTSRNHVEILEGQGDQSPDWIAGDLQIMFKEKAEGNMGYRRIGNNLYRDEALTLKEALHGGWERQIAFLDKIENTITLSKKKGEVVVDGQVDTIKGRGMPLHDHYDEHGDLFIKYHIIYPQQIRDEL	CCA36342.1	5291	354	MKIWLVLLLVFATVFAETDYYKVLGVAKNADEKDIKKAYRSLSKKFHPDKNPGDDEAAQKFIQVGEAYDVLGDPEKRQRYDRFGAEGLDSRQEQFHDPFDMFQQFFGGGGQQHRGKPKGKSSLLHLEFSLQDFYNGASNDFRIEMQNICETCSGSGSQDGKVHQCDTCKGHGRVVQTRQFGGGMQQRFETICPKCSGTGNLITHKCKKCQGNRVVRGPRIHNVHLGAGTSRNHVEILEGQGDQSPDWIAGDLQIMFKEKAEGNMGYRRIGNNLYRDEALTLKEALHGGWERQIAFLDKIENTITLSKKKGEVVVDGQVDTIKGRGMPLHDHYDEHGDLFIKYHIIYPQQIRDEL	PP7435_Chr1-0176	5340	355	MKIWLVLLLVFATVFAETDYYKVLGVAKNADEKDIKKAYRSLSKKFHPDKNPGDDEAAQKFIQVGEAYDVLGDPEKRQRYDRFGAEGLDSRQEQFHDPFDMFQQFFGGGGQQHRGKPKGKSSLLHLEFSLQDFYNGASNDFRIEMQNICETCSGSGSQDGKVHQCDTCKGHGRVVQTRQFGGGMQQRFETICPKCSGTGNLITHKCKKCQGNRVVRGPRIHNVHLGAGTSRNHVEILEGQGDQSPDWIAGDLQIMFKEKAEGNMGYRRIGNNLYRDEALTLKEALHGGWERQIAFLDKIENTITLSKKKGEVVVDGQVDTIKGRGMPLHDHYDEHGDLFIKYHIIYPQQIRDEL*
GS115_000182-T1	5329	447	MQEIFTIGLSNHANHVVTHFFNEQESHFDYTGIGKSDLEPEVFFREVKTGNYVSLTPRALLWDLHGGIGKLPGSQRVSAESPADPDFSLDSDFKVEKIVQPPIPESNYQKTLDENKPVFSVDDTKFWSSYSTMIFDETRIKCLEKWENDSGNGHLRSAESVKFDDFTVGADVWKDEGQSFIDNSFRKELEQSDLLDGINLIVDIDSAWAGFGSQMLQDIREELPKKTILGYGLFQKEVNLKRTISRIHGFLGMVDNCSLVVPLFQTSESLYESSAVESVVVSSINGLFNSKAQDQVSMTQFVDSIRLNSNRNIIGDVFWDDKLLSGPLCPGKINNRNQYVYSRSVIHRGKGPTNKFYSNFDYLKSQGTSSRGMNQYNVSPLGQPQTFPQIVDNDVYVKL…	DML1	NA	NA	AOA66876.1	5064	447	MQEIFTIGLSNHANHVVTHFFNEQESHFDYTGIGKSDLEPEVFFREVKTGNYVSLTPRALLWDLHGGIGKLPGSQRVSAESPADPDFSLDSDFKVEKIVQPPIPESNYQKTLDENKPVFSVDDTKFWSSYSTMIFDETRIKCLEKWENDSGNGHLRSAESVKFDDFTVGADVWKDEGQSFIDNSFRKELEQSDLLDGINLIVDIDSAWAGFGSQMLQDIREELPKKTILGYGLFQKEVNLKRTISRIHGFLGMVDNCSLVVPLFQTSESLYESSAVESVVVSSINGLFNSKAQDQVSMTQFVDSIRLNSNRNIIGDVFWDDKLLSGPLCPGKINNRNQYVYSRSVIHRGKGPTNKFYSNFDYLKSQGTSSRGMNQYNVSPLGQPQTFPQIVDNDVYVKL…	XP_002489519.1	5040	447	MQEIFTIGLSNHANHVVTHFFNEQESHFDYTGIGKSDLEPEVFFREVKTGNYVSLTPRALLWDLHGGIGKLPGSQRVSAESPADPDFSLDSDFKVEKIVQPPIPESNYQKTLDENKPVFSVDDTKFWSSYSTMIFDETRIKCLEKWENDSGNGHLRSAESVKFDDFTVGADVWKDEGQSFIDNSFRKELEQSDLLDGINLIVDIDSAWAGFGSQMLQDIREELPKKTILGYGLFQKEVNLKRTISRIHGFLGMVDNCSLVVPLFQTSESLYESSAVESVVVSSINGLFNSKAQDQVSMTQFVDSIRLNSNRNIIGDVFWDDKLLSGPLCPGKINNRNQYVYSRSVIHRGKGPTNKFYSNFDYLKSQGTSSRGMNQYNVSPLGQPQTFPQIVDNDVYVKL…	CCA36343.1	5291	447	MQEIFTIGLSNHANHVVTHFFNEQESHFDYTGIGKSDLEPEVFFREVKTGNYVSLTPRALLWDLHGGIGKLPGSQRVSAESPADPDFSLDSDFKVEKIVQPPIPESNYQKTLDENKPVFSVDDTKFWSSYSTMIFDETRIKCLEKWENDSGNGHLRSAESVKFDDFTVGADVWKDEGQSFIDNSFRKELEQSDLLDGINLIVDIDSAWAGFGSQMLQDIREELPKKTILGYGLFQKEVNLKRTISRIHGFLGMVDNCSLVVPLFQTSESLYESSAVESVVVSSINGLFNSKAQDQVSMTQFVDSIRLNSNRNIIGDVFWDDKLLSGPLCPGKINNRNQYVYSRSVIHRGKGPTNKFYSNFDYLKSQGTSSRGMNQYNVSPLGQPQTFPQIVDNDVYVKL…	PP7435_Chr1-0177	5340	448	MQEIFTIGLSNHANHVVTHFFNEQESHFDYTGIGKSDLEPEVFFREVKTGNYVSLTPRALLWDLHGGIGKLPGSQRVSAESPADPDFSLDSDFKVEKIVQPPIPESNYQKTLDENKPVFSVDDTKFWSSYSTMIFDETRIKCLEKWENDSGNGHLRSAESVKFDDFTVGADVWKDEGQSFIDNSFRKELEQSDLLDGINLIVDIDSAWAGFGSQMLQDIREELPKKTILGYGLFQKEVNLKRTISRIHGFLGMVDNCSLVVPLFQTSESLYESSAVESVVVSSINGLFNSKAQDQVSMTQFVDSIRLNSNRNIIGDVFWDDKLLSGPLCPGKINNRNQYVYSRSVIHRGKGPTNKFYSNFDYLKSQGTSSRGMNQYNVSPLGQPQTFPQIVDNDVYVKL…
GS115_000183-T1	5329	340	MKAFSKKYKAEWALFSRFLRETNPKNTPPEFVIRDFKASVKNKHSLSTRQRHRINDMCSHLQKSPQLFKNLTLQNTKLGEIINKTACKRQQTPSGDSGAYRILLDRYNQSIDPVVTREINNEQAELLMRPRDDAVPTMKKDTTKLPDEKSCVTTEEIDALKVFLINAKKSRDLQRESMFNAKKIYEWTQNNKQNRTFETKTFFTPVCVPKTLVDSKVVVSNDFLFPIANSHSEKEYMIMYRDGSTSKSSVNPLGPKYIPRDMFTILSQLSDPEVYSKKIAKLHKQNWHLIGGGLQEDQLLVFERESDRKSKTFKLGRNLLGGMAAVFVLIVLYPMPLTKL	NA	NA	NA	AOA66827.1	5064	340	MKAFSKKYKAEWALFSRFLRETNPKNTPPEFVIRDFKASVKNKHSLSTRQRHRINDMCSHLQKSPQLFKNLTLQNTKLGEIINKTACKRQQTPSGDSGAYRILLDRYNQSIDPVVTREINNEQAELLMRPRDDAVPTMKKDTTKLPDEKSCVTTEEIDALKVFLINAKKSRDLQRESMFNAKKIYEWTQNNKQNRTFETKTFFTPVCVPKTLVDSKVVVSNDFLFPIANSHSEKEYMIMYRDGSTSKSSVNPLGPKYIPRDMFTILSQLSDPEVYSKKIAKLHKQNWHLIGGGLQEDQLLVFERESDRKSKTFKLGRNLLGGMAAVFVLIVLYPMPLTKL	XP_002489521.1	5040	340	MKAFSKKYKAEWALFSRFLRETNPKNTPPEFVIRDFKASVKNKHSLSTRQRHRINDMCSHLQKSPQLFKNLTLQNTKLGEIINKTACKRQQTPSGDSGAYRILLDRYNQSIDPVVTREINNEQAELLMRPRDDAVPTMKKDTTKLPDEKSCVTTEEIDALKVFLINAKKSRDLQRESMFNAKKIYEWTQNNKQNRTFETKTFFTPVCVPKTLVDSKVVVSNDFLFPIANSHSEKEYMIMYRDGSTSKSSVNPLGPKYIPRDMFTILSQLSDPEVYSKKIAKLHKQNWHLIGGGLQEDQLLVFERESDRKSKTFKLGRNLLGGMAAVFVLIVLYPMPLTKL	CCA36344.1	5291	286	MICVAISKKSPQLFKNLTLQNTKLGEIINKTACKRQQTPSGDSGAYRILLDRYNQSIDPVVTREINNEQAELLMRPRDDAVPTMKKDTTKLPDEKSCVTTEEIDALKVFLINAKKSRDLQRESMFNAKKIYEWTQNNKQNRTFETKTFFTPVCVPKTLVDSKVVVSNDFLFPIANSHSEKEYMIMYRDGSTSKSSVNPLGPKYIPRDMFTILSQLSDPEVYSKKIAKLHKQNWHLIGGGLQEDQLLVFERESDRKSKTFKLGRNLLGGMAAVFVLIVLYPMPLTKL	PP7435_Chr1-0178	5340	287	MICVAISKKSPQLFKNLTLQNTKLGEIINKTACKRQQTPSGDSGAYRILLDRYNQSIDPVVTREINNEQAELLMRPRDDAVPTMKKDTTKLPDEKSCVTTEEIDALKVFLINAKKSRDLQRESMFNAKKIYEWTQNNKQNRTFETKTFFTPVCVPKTLVDSKVVVSNDFLFPIANSHSEKEYMIMYRDGSTSKSSVNPLGPKYIPRDMFTILSQLSDPEVYSKKIAKLHKQNWHLIGGGLQEDQLLVFERESDRKSKTFKLGRNLLGGMAAVFVLIVLYPMPLTKL*
GS115_000184-T1	5329	169	MPIGKSLRKVTKNISKSKSAIHPKGRKFKQLTRASLREKKIAAKKELRSEQKQNDLLIVAFFQDSILETSRLDTKIFTIDDMKAFIETFIARDDQELQDLKDSRRPGRPASNKQMLLEARREQECGFYSAGWSVPDLTNEENVQRLRAWEGSFGGVTSLKFVSVSEKSQ	TMA16	NA	NA	AOA66724.1	5064	169	MPIGKSLRKVTKNISKSKSAIHPKGRKFKQLTRASLREKKIAAKKELRSEQKQNDLLIVAFFQDSILETSRLDTKIFTIDDMKAFIETFIARDDQELQDLKDSRRPGRPASNKQMLLEARREQECGFYSAGWSVPDLTNEENVQRLRAWEGSFGGVTSLKFVSVSEKSQ	XP_002489522.1	5040	169	MPIGKSLRKVTKNISKSKSAIHPKGRKFKQLTRASLREKKIAAKKELRSEQKQNDLLIVAFFQDSILETSRLDTKIFTIDDMKAFIETFIARDDQELQDLKDSRRPGRPASNKQMLLEARREQECGFYSAGWSVPDLTNEENVQRLRAWEGSFGGVTSLKFVSVSEKSQ	CCA36345.1	5291	169	MPIGKSLRKVTKNISKSKSAIHPKGRKFKQLTRASLREKKIAAKKELRSEQKQNDLLIVAFFQDSILETSRLDTKIFTIDDMKAFIETFIARDDQELQDLKDSRRPGRPASNKQMLLEARREQECGFYSAGWSVPDLTNEENVQRLRAWEGSFGGVTSLKFVSVSEKSQ	PP7435_Chr1-0179	5340	170	MPIGKSLRKVTKNISKSKSAIHPKGRKFKQLTRASLREKKIAAKKELRSEQKQNDLLIVAFFQDSILETSRLDTKIFTIDDMKAFIETFIARDDQELQDLKDSRRPGRPASNKQMLLEARREQECGFYSAGWSVPDLTNEENVQRLRAWEGSFGGVTSLKFVSVSEKSQ*
GS115_000185-T1	5329	141	MVKYTEEQLLELQSHAVVSKKDALEAFNALVEEVKTQVPDDQFLNGRRRSSVLGTRPVFRKKKADPPKVDEDGFIISSGKSTRKSVSASDDVEIQQFRELNLKVKSSKISSNPADSSTLVDQPKVAFNAFDALMDSDGDSE	CAF20	NA	NA	AOA66727.1	5064	141	MVKYTEEQLLELQSHAVVSKKDALEAFNALVEEVKTQVPDDQFLNGRRRSSVLGTRPVFRKKKADPPKVDEDGFIISSGKSTRKSVSASDDVEIQQFRELNLKVKSSKISSNPADSSTLVDQPKVAFNAFDALMDSDGDSE	XP_002489523.1	5040	141	MVKYTEEQLLELQSHAVVSKKDALEAFNALVEEVKTQVPDDQFLNGRRRSSVLGTRPVFRKKKADPPKVDEDGFIISSGKSTRKSVSASDDVEIQQFRELNLKVKSSKISSNPADSSTLVDQPKVAFNAFDALMDSDGDSE	CCA36346.1	5291	141	MVKYTEEQLLELQSHAVVSKKDALEAFNALVEEVKTQVPDDQFLNGRRRSSVLGTRPVFRKKKADPPKVDEDGFIISSGKSTRKSVSASDDVEIQQFRELNLKVKSSKISSNPADSSTLVDQPKVAFNAFDALMDSDGDSE	PP7435_Chr1-0180	5340	142	MVKYTEEQLLELQSHAVVSKKDALEAFNALVEEVKTQVPDDQFLNGRRRSSVLGTRPVFRKKKADPPKVDEDGFIISSGKSTRKSVSASDDVEIQQFRELNLKVKSSKISSNPADSSTLVDQPKVAFNAFDALMDSDGDSE*
GS115_000186-T1	5329	731	MLKLKPKHQRFILQCYPGGKSTEKKPNNAELSHLLYYATTRRTKLEKVGGFLEKKTVKDVGHSRIGNVLVTLDILNQLVIRCSDNLSVFADNVINILTNVSTLHDLTVQEHSFILFKSFCENVTVKSFTGEKKIIDRFNKLCNYYIEQQELATKSHTESSDWLILSLKTCEIIAKCYGNFPSLDKRIIAKSMNLILSKLSLNEHQLLNRTKTNVSHEINTDNVEEVVLKSLKAHFNTTSTTFLTQSTKSVAEFILRSKPSIQGPWSNALLEMLTSWTPVQLRFIVLSSLMSILDHKNEAVLTEKISNLLSSSVSLVGLSVIDVLRQFLTLQANCLKSKLNLTENYVKCISSLALHHYYRSQVPDMVKEISVKLKENYNNIVLFAPVYARNIEMIYQTSK…	EFR3	NA	NA	AOA66141.1	5064	731	MLKLKPKHQRFILQCYPGGKSTEKKPNNAELSHLLYYATTRRTKLEKVGGFLEKKTVKDVGHSRIGNVLVTLDILNQLVIRCSDNLSVFADNVINILTNVSTLHDLTVQEHSFILFKSFCENVTVKSFTGEKKIIDRFNKLCNYYIEQQELATKSHTESSDWLILSLKTCEIIAKCYGNFPSLDKRIIAKSMNLILSKLSLNEHQLLNRTKTNVSHEINTDNVEEVVLKSLKAHFNTTSTTFLTQSTKSVAEFILRSKPSIQGPWSNALLEMLTSWTPVQLRFIVLSSLMSILDHKNEAVLTEKISNLLSSSVSLVGLSVIDVLRQFLTLQANCLKSKLNLTENYVKCISSLALHHYYRSQVPDMVKEISVKLKENYNNIVLFAPVYARNIEMIYQTSK…	XP_002489524.1	5040	731	MLKLKPKHQRFILQCYPGGKSTEKKPNNAELSHLLYYATTRRTKLEKVGGFLEKKTVKDVGHSRIGNVLVTLDILNQLVIRCSDNLSVFADNVINILTNVSTLHDLTVQEHSFILFKSFCENVTVKSFTGEKKIIDRFNKLCNYYIEQQELATKSHTESSDWLILSLKTCEIIAKCYGNFPSLDKRIIAKSMNLILSKLSLNEHQLLNRTKTNVSHEINTDNVEEVVLKSLKAHFNTTSTTFLTQSTKSVAEFILRSKPSIQGPWSNALLEMLTSWTPVQLRFIVLSSLMSILDHKNEAVLTEKISNLLSSSVSLVGLSVIDVLRQFLTLQANCLKSKLNLTENYVKCISSLALHHYYRSQVPDMVKEISVKLKENYNNIVLFAPVYARNIEMIYQTSK…	CCA36347.1	5291	731	MLKLKPKHQRFILQCYPGGKSTEKKPNNAELSHLLYYATTRRTKLEKVGGFLEKKTVKDVGHSRIGNVLVTLDILNQLVIRCSDNLSVFADNVINILTNVSTLHDLTVQEHSFILFKSFCENVTVKSFTGEKKIIDRFNKLCNYYIEQQELATKSHTESSDWLILSLKTCEIIAKCYGNFPSLDKRIIAKSMNLILSKLSLNEHQLLNRTKTNVSHEINTDNVEEVVLKSLKAHFNTTSTTFLTQSTKSVAEFILRSKPSIQGPWSNALLEMLTSWTPVQLRFIVLSSLMSILDHKNEAVLTEKISNLLSSSVSLVGLSVIDVLRQFLTLQANCLKSKLNLTENYVKCISSLALHHYYRSQVPDMVKEISVKLKENYNNIVLFAPVYARNIEMIYQTSK…	PP7435_Chr1-0181	5340	732	MLKLKPKHQRFILQCYPGGKSTEKKPNNAELSHLLYYATTRRTKLEKVGGFLEKKTVKDVGHSRIGNVLVTLDILNQLVIRCSDNLSVFADNVINILTNVSTLHDLTVQEHSFILFKSFCENVTVKSFTGEKKIIDRFNKLCNYYIEQQELATKSHTESSDWLILSLKTCEIIAKCYGNFPSLDKRIIAKSMNLILSKLSLNEHQLLNRTKTNVSHEINTDNVEEVVLKSLKAHFNTTSTTFLTQSTKSVAEFILRSKPSIQGPWSNALLEMLTSWTPVQLRFIVLSSLMSILDHKNEAVLTEKISNLLSSSVSLVGLSVIDVLRQFLTLQANCLKSKLNLTENYVKCISSLALHHYYRSQVPDMVKEISVKLKENYNNIVLFAPVYARNIEMIYQTSK…
GS115_000187-T1	5329	1451	MERMKRGGVSSNYQSIVIGKNTGSLPIRSRSFLKRPGRGSEIPSAQASQPQIYEEETDMELFEPMKCAVKFHEPRASTAPVLLEGKAALGIKPGTIGELESLEGTPRRLMFLVKYVEDEIPSSKVNTSNNPNQPQVSIQTGSLQELLMLKRGSPVLLRLRKRKDAEADVVELRIKDVHLSRGDMWCLSSTLAGTCVYKHEKKSFIDSSIRTTVSKIYVGGRSVFSAYVGKNTRIVFRSESVKLVILIQISSEMWDFEETGQQMFNKLINSLFPKVFSKWTELGAHHLITIVLFSSIDLGNKSWSLLGSGDRPPDRKDYYRVVVDQVSILLWSEIMSALRFEFANFMKDIMLRENKAPCKTDRNEEYVIQGRFLPAVKGNLIEAINLATTLVTDHFRDPE…	IML1	NA	NA	AOA66656.1	5064	1451	MERMKRGGVSSNYQSIVIGKNTGSLPIRSRSFLKRPGRGSEIPSAQASQPQIYEEETDMELFEPMKCAVKFHEPRASTAPVLLEGKAALGIKPGTIGELESLEGTPRRLMFLVKYVEDEIPSSKVNTSNNPNQPQVSIQTGSLQELLMLKRGSPVLLRLRKRKDAEADVVELRIKDVHLSRGDMWCLSSTLAGTCVYKHEKKSFIDSSIRTTVSKIYVGGRSVFSAYVGKNTRIVFRSESVKLVILIQISSEMWDFEETGQQMFNKLINSLFPKVFSKWTELGAHHLITIVLFSSIDLGNKSWSLLGSGDRPPDRKDYYRVVVDQVSILLWSEIMSALRFEFANFMKDIMLRENKAPCKTDRNEEYVIQGRFLPAVKGNLIEAINLATTLVTDHFRDPE…	XP_002489525.1	5040	1451	MERMKRGGVSSNYQSIVIGKNTGSLPIRSRSFLKRPGRGSEIPSAQASQPQIYEEETDMELFEPMKCAVKFHEPRASTAPVLLEGKAALGIKPGTIGELESLEGTPRRLMFLVKYVEDEIPSSKVNTSNNPNQPQVSIQTGSLQELLMLKRGSPVLLRLRKRKDAEADVVELRIKDVHLSRGDMWCLSSTLAGTCVYKHEKKSFIDSSIRTTVSKIYVGGRSVFSAYVGKNTRIVFRSESVKLVILIQISSEMWDFEETGQQMFNKLINSLFPKVFSKWTELGAHHLITIVLFSSIDLGNKSWSLLGSGDRPPDRKDYYRVVVDQVSILLWSEIMSALRFEFANFMKDIMLRENKAPCKTDRNEEYVIQGRFLPAVKGNLIEAINLATTLVTDHFRDPE…	CCA36348.1	5291	1448	MKRGGVSSNYQSIVIGKNTGSLPIRSRSFLKRPGRGSEIPSAQASQPQIYEEETDMELFEPMKCAVKFHEPRASTAPVLLEGKAALGIKPGTIGELESLEGTPRRLMFLVKYVEDEIPSSKVNTSNNPNQPQVSIQTGSLQELLMLKRGSPVLLRLRKRKDAEADVVELRIKDVHLSRGDMWCLSSTLAGTCVYKHEKKSFIDSSIRTTVSKIYVGGRSVFSAYVGKNTRIVFRSESVKLVILIQISSEMWDFEETGQQMFNKLINSLFPKVFSKWTELGAHHLITIVLFSSIDLGNKSWSLLGSGDRPPDRKDYYRVVVDQVSILLWSEIMSALRFEFANFMKDIMLRENKAPCKTDRNEEYVIQGRFLPAVKGNLIEAINLATTLVTDHFRDPELRY…	PP7435_Chr1-0182	5340	1449	MKRGGVSSNYQSIVIGKNTGSLPIRSRSFLKRPGRGSEIPSAQASQPQIYEEETDMELFEPMKCAVKFHEPRASTAPVLLEGKAALGIKPGTIGELESLEGTPRRLMFLVKYVEDEIPSSKVNTSNNPNQPQVSIQTGSLQELLMLKRGSPVLLRLRKRKDAEADVVELRIKDVHLSRGDMWCLSSTLAGTCVYKHEKKSFIDSSIRTTVSKIYVGGRSVFSAYVGKNTRIVFRSESVKLVILIQISSEMWDFEETGQQMFNKLINSLFPKVFSKWTELGAHHLITIVLFSSIDLGNKSWSLLGSGDRPPDRKDYYRVVVDQVSILLWSEIMSALRFEFANFMKDIMLRENKAPCKTDRNEEYVIQGRFLPAVKGNLIEAINLATTLVTDHFRDPELRY…
GS115_000188-T1	5329	640	MAPVYVKGGAWTNVEDEILKAAVAKYGLTQWARVSSLLAKKTAKQCKARWEEWLNPRVNHLEWSRDEDAKLLRLARLMPNQWRSISNITGRTATQCVERYQKLLEEAGGVSSDLRHMELGLSGPGIESNAPVGAEFKLGDINLNPENKPAMLDTVDMDEEELEMLSEARARLANTQGKKAKRKVREKFLEESRYIAELQKRRELKQAGIGGTKKRKKQDNQVDYLSDVPFERAPYQGTYDVDDENLANLKEMEDYQLRANKYGIQDQDAQKQKRKRKREKEDEKKKDQMAQIVVFEELYPTKKKKLDLPEPGSVVGDEITDDAIIQATQQLIRRSQKQSFIGSTADELESESTNGKLDNVRPAPVSAKKERKRLVALIRTKFSQLPKPKNNFQITLPHE…	CEF1	NA	NA	AOA65410.1	5064	640	MAPVYVKGGAWTNVEDEILKAAVAKYGLTQWARVSSLLAKKTAKQCKARWEEWLNPRVNHLEWSRDEDAKLLRLARLMPNQWRSISNITGRTATQCVERYQKLLEEAGGVSSDLRHMELGLSGPGIESNAPVGAEFKLGDINLNPENKPAMLDTVDMDEEELEMLSEARARLANTQGKKAKRKVREKFLEESRYIAELQKRRELKQAGIGGTKKRKKQDNQVDYLSDVPFERAPYQGTYDVDDENLANLKEMEDYQLRANKYGIQDQDAQKQKRKRKREKEDEKKKDQMAQIVVFEELYPTKKKKLDLPEPGSVVGDEITDDAIIQATQQLIRRSQKQSFIGSTADELESESTNGKLDNVRPAPVSAKKERKRLVALIRTKFSQLPKPKNNFQITLPHE…	XP_002489526.1	5040	640	MAPVYVKGGAWTNVEDEILKAAVAKYGLTQWARVSSLLAKKTAKQCKARWEEWLNPRVNHLEWSRDEDAKLLRLARLMPNQWRSISNITGRTATQCVERYQKLLEEAGGVSSDLRHMELGLSGPGIESNAPVGAEFKLGDINLNPENKPAMLDTVDMDEEELEMLSEARARLANTQGKKAKRKVREKFLEESRYIAELQKRRELKQAGIGGTKKRKKQDNQVDYLSDVPFERAPYQGTYDVDDENLANLKEMEDYQLRANKYGIQDQDAQKQKRKRKREKEDEKKKDQMAQIVVFEELYPTKKKKLDLPEPGSVVGDEITDDAIIQATQQLIRRSQKQSFIGSTADELESESTNGKLDNVRPAPVSAKKERKRLVALIRTKFSQLPKPKNNFQITLPHE…	CCA36349.1	5291	640	MAPVYVKGGAWTNVEDEILKAAVAKYGLTQWARVSSLLAKKTAKQCKARWEEWLNPRVNHLEWSRDEDAKLLRLARLMPNQWRSISNITGRTATQCVERYQKLLEEAGGVSSDLRHMELGLSGPGIESNAPVGAEFKLGDINLNPENKPAMLDTVDMDEEELEMLSEARARLANTQGKKAKRKVREKFLEESRYIAELQKRRELKQAGIGGTKKRKKQDNQVDYLSDVPFERAPYQGTYDVDDENLANLKEMEDYQLRANKYGIQDQDAQKQKRKRKREKEDEKKKDQMAQIVVFEELYPTKKKKLDLPEPGSVVGDEITDDAIIQATQQLIRRSQKQSFIGSTADELESESTNGKLDNVRPAPVSAKKERKRLVALIRTKFSQLPKPKNNFQITLPHE…	PP7435_Chr1-0183	5340	641	MAPVYVKGGAWTNVEDEILKAAVAKYGLTQWARVSSLLAKKTAKQCKARWEEWLNPRVNHLEWSRDEDAKLLRLARLMPNQWRSISNITGRTATQCVERYQKLLEEAGGVSSDLRHMELGLSGPGIESNAPVGAEFKLGDINLNPENKPAMLDTVDMDEEELEMLSEARARLANTQGKKAKRKVREKFLEESRYIAELQKRRELKQAGIGGTKKRKKQDNQVDYLSDVPFERAPYQGTYDVDDENLANLKEMEDYQLRANKYGIQDQDAQKQKRKRKREKEDEKKKDQMAQIVVFEELYPTKKKKLDLPEPGSVVGDEITDDAIIQATQQLIRRSQKQSFIGSTADELESESTNGKLDNVRPAPVSAKKERKRLVALIRTKFSQLPKPKNNFQITLPHE…
GS115_000189-T1	5329	1388	MDVYHQFLEPTVCTHSLSANFTNSVKNDLIIAKGTLLQIFEVINVTIENKQDEEQPDLELNGAAFGIGEINEDALNVAAIDFSQNVKLSLVAEYKLDGLVTDLCKIRTIEDSHHDYVLVATKGVKFSMIKWDQSSNSISTVSLHHYKKIVENSLIDKFNVDTKLIADPNNHCSCLLANEILFFLPFLQHEVDEELDGKFVENKKLYSNTFLQFSNDLQPNIKTIIDIEFLHGYSEPTLAVLYTSFPTCTGALPKAKDTVSLQVFSLNLQNKASTSIIEVNNLPYDTDRILPLSSPLNGCLLIGANQIIHLNSMGTAKGISCNLFAAKCSNFKLSDQSNLDLRLEKCVLGQVYNDKVILITEKGAFYAFSFDIVGGVSSINEIQKIAAEKYQGLVLSLPT…	CFT1	NA	NA	AOA66036.1	5064	1388	MDVYHQFLEPTVCTHSLSANFTNSVKNDLIIAKGTLLQIFEVINVTIENKQDEEQPDLELNGAAFGIGEINEDALNVAAIDFSQNVKLSLVAEYKLDGLVTDLCKIRTIEDSHHDYVLVATKGVKFSMIKWDQSSNSISTVSLHHYKKIVENSLIDKFNVDTKLIADPNNHCSCLLANEILFFLPFLQHEVDEELDGKFVENKKLYSNTFLQFSNDLQPNIKTIIDIEFLHGYSEPTLAVLYTSFPTCTGALPKAKDTVSLQVFSLNLQNKASTSIIEVNNLPYDTDRILPLSSPLNGCLLIGANQIIHLNSMGTAKGISCNLFAAKCSNFKLSDQSNLDLRLEKCVLGQVYNDKVILITEKGAFYAFSFDIVGGVSSINEIQKIAAEKYQGLVLSLPT…	XP_002489527.1	5040	1388	MDVYHQFLEPTVCTHSLSANFTNSVKNDLIIAKGTLLQIFEVINVTIENKQDEEQPDLELNGAAFGIGEINEDALNVAAIDFSQNVKLSLVAEYKLDGLVTDLCKIRTIEDSHHDYVLVATKGVKFSMIKWDQSSNSISTVSLHHYKKIVENSLIDKFNVDTKLIADPNNHCSCLLANEILFFLPFLQHEVDEELDGKFVENKKLYSNTFLQFSNDLQPNIKTIIDIEFLHGYSEPTLAVLYTSFPTCTGALPKAKDTVSLQVFSLNLQNKASTSIIEVNNLPYDTDRILPLSSPLNGCLLIGANQIIHLNSMGTAKGISCNLFAAKCSNFKLSDQSNLDLRLEKCVLGQVYNDKVILITEKGAFYAFSFDIVGGVSSINEIQKIAAEKYQGLVLSLPT…	CCA36350.1	5291	1388	MDVYHQFLEPTVCTHSLSANFTNSVKNDLIIAKGTLLQIFEVINVTIENKQDEEQPDLELNGAAFGIGEINEDALNVAAIDFSQNVKLSLVAEYKLDGLVTDLCKIRTIEDSHHDYVLVATKGVKFSMIKWDQSSNSISTVSLHHYKKIVENSLIDKFNVDTKLIADPNNHCSCLLANEILFFLPFLQHEVDEELDGKFVENKKLYSNTFLQFSNDLQPNIKTIIDIEFLHGYSEPTLAVLYTSFPTCTGALPKAKDTVSLQVFSLNLQNKASTSIIEVNNLPYDTDRILPLSSPLNGCLLIGANQIIHLNSMGTAKGISCNLFAAKCSNFKLSDQSNLDLRLEKCVLGQVYNDKVILITEKGAFYAFSFDIVGGVSSINEIQKIAAEKYQGLVLSLPT…	PP7435_Chr1-0184	5340	1389	MDVYHQFLEPTVCTHSLSANFTNSVKNDLIIAKGTLLQIFEVINVTIENKQDEEQPDLELNGAAFGIGEINEDALNVAAIDFSQNVKLSLVAEYKLDGLVTDLCKIRTIEDSHHDYVLVATKGVKFSMIKWDQSSNSISTVSLHHYKKIVENSLIDKFNVDTKLIADPNNHCSCLLANEILFFLPFLQHEVDEELDGKFVENKKLYSNTFLQFSNDLQPNIKTIIDIEFLHGYSEPTLAVLYTSFPTCTGALPKAKDTVSLQVFSLNLQNKASTSIIEVNNLPYDTDRILPLSSPLNGCLLIGANQIIHLNSMGTAKGISCNLFAAKCSNFKLSDQSNLDLRLEKCVLGQVYNDKVILITEKGAFYAFSFDIVGGVSSINEIQKIAAEKYQGLVLSLPT…
GS115_000190-T1	5329	773	MSFNLLSVPLRTSKPIPLGESLKELINNQYYQTSAAFKSDIEEIDQLRNDVLSIEPNNDGLALLKRYYVQLASISQKLPDYFMEYPWFGTLGYQVTGPVALKSLYFERINIAYNIAATYSIIGLNEPRATGEGLKKSCIYFQYSSGAFESVLKLVEQKPKELTLPIDLSVNIMKTLAKLMLAQAQECFWQKAVSNTLKDNVIARLAFQVSQFYDEALSMAYKCDILKSEWIEHMSCKKLHFKAAAQFRLACVAVAASRHGEEIARLRIANTICETASREAKYHLPSVSSDLESLSKIIKDSLRRSERDNDLIYLQEVPNESDLPPIVAASMVEPKPIVELNSAECAKDTKKYGKILFHDLMPYLVIEIAQAFRERQDSYVVKHIKEPMEMLTKILHTIL…	RIM20	NA	NA	AOA65631.1	5064	773	MSFNLLSVPLRTSKPIPLGESLKELINNQYYQTSAAFKSDIEEIDQLRNDVLSIEPNNDGLALLKRYYVQLASISQKLPDYFMEYPWFGTLGYQVTGPVALKSLYFERINIAYNIAATYSIIGLNEPRATGEGLKKSCIYFQYSSGAFESVLKLVEQKPKELTLPIDLSVNIMKTLAKLMLAQAQECFWQKAVSNTLKDNVIARLAFQVSQFYDEALSMAYKCDILKSEWIEHMSCKKLHFKAAAQFRLACVAVAASRHGEEIARLRIANTICETASREAKYHLPSVSSDLESLSKIIKDSLRRSERDNDLIYLQEVPNESDLPPIVAASMVEPKPIVELNSAECAKDTKKYGKILFHDLMPYLVIEIAQAFRERQDSYVVKHIKEPMEMLTKILHTIL…	XP_002489528.1	5040	773	MSFNLLSVPLRTSKPIPLGESLKELINNQYYQTSAAFKSDIEEIDQLRNDVLSIEPNNDGLALLKRYYVQLASISQKLPDYFMEYPWFGTLGYQVTGPVALKSLYFERINIAYNIAATYSIIGLNEPRATGEGLKKSCIYFQYSSGAFESVLKLVEQKPKELTLPIDLSVNIMKTLAKLMLAQAQECFWQKAVSNTLKDNVIARLAFQVSQFYDEALSMAYKCDILKSEWIEHMSCKKLHFKAAAQFRLACVAVAASRHGEEIARLRIANTICETASREAKYHLPSVSSDLESLSKIIKDSLRRSERDNDLIYLQEVPNESDLPPIVAASMVEPKPIVELNSAECAKDTKKYGKILFHDLMPYLVIEIAQAFRERQDSYVVKHIKEPMEMLTKILHTIL…	CCA36351.1	5291	773	MSFNLLSVPLRTSKPIPLGESLKELINNQYYQTSAAFKSDIEEIDQLRNDVLSIEPNNDGLALLKRYYVQLASISQKLPDYFMEYPWFGTLGYQVTGPVALKSLYFERINIAYNIAATYSIIGLNEPRATGEGLKKSCIYFQYSSGAFESVLKLVEQKPKELTLPIDLSVNIMKTLAKLMLAQAQECFWQKAVSNTLKDNVIARLAFQVSQFYDEALSMAYKCDILKSEWIEHMSCKKLHFKAAAQFRLACVAVAASRHGEEIARLRIANTICETASREAKYHLPSVSSDLESLSKIIKDSLRRSERDNDLIYLQEVPNESDLPPIVAASMVEPKPIVELNSAECAKDTKKYGKILFHDLMPYLVIEIAQAFRERQDSYVVKHIKEPMEMLTKILHTIL…	PP7435_Chr1-0185	5340	774	MSFNLLSVPLRTSKPIPLGESLKELINNQYYQTSAAFKSDIEEIDQLRNDVLSIEPNNDGLALLKRYYVQLASISQKLPDYFMEYPWFGTLGYQVTGPVALKSLYFERINIAYNIAATYSIIGLNEPRATGEGLKKSCIYFQYSSGAFESVLKLVEQKPKELTLPIDLSVNIMKTLAKLMLAQAQECFWQKAVSNTLKDNVIARLAFQVSQFYDEALSMAYKCDILKSEWIEHMSCKKLHFKAAAQFRLACVAVAASRHGEEIARLRIANTICETASREAKYHLPSVSSDLESLSKIIKDSLRRSERDNDLIYLQEVPNESDLPPIVAASMVEPKPIVELNSAECAKDTKKYGKILFHDLMPYLVIEIAQAFRERQDSYVVKHIKEPMEMLTKILHTIL…
GS115_000191-T1	5329	455	MLRLWKKMTKKSIINIIGTTGVGKSQLSIELAKRFNGEVINTDSMQMYKGLDIITNKHPIKEREGIPHHVMNHVDWKDEYFLHTFEKEALKAIEDIHGRGKIPILVGGTHYYLQSILFHNKVIKTGGSAKDEETSSTLTPHERQMIEGPPEELIGHLKELDPIVAEKFHPNDHRRIRRALEIYLLTKKPASAYYDRQREEERQQSSLRFNTLNVWLYADQTVLDARLDSRVDTMLTEGGLDEIQQLYGYYKSLDSQPNLQHGVWQVIGFKEFITWLNEPSEESLQAAVEQMKARTRQYARRQVKWIKKVLANELLKEKAHGYPNGGQIYILEATNLNQWKENVTSRALEITDAFLEFRHIEQPFASGHLIDLLPQEASSSEKERKKWKHYECDTCKDAD…	MOD5	NA	NA	AOA65536.1	5064	455	MLRLWKKMTKKSIINIIGTTGVGKSQLSIELAKRFNGEVINTDSMQMYKGLDIITNKHPIKEREGIPHHVMNHVDWKDEYFLHTFEKEALKAIEDIHGRGKIPILVGGTHYYLQSILFHNKVIKTGGSAKDEETSSTLTPHERQMIEGPPEELIGHLKELDPIVAEKFHPNDHRRIRRALEIYLLTKKPASAYYDRQREEERQQSSLRFNTLNVWLYADQTVLDARLDSRVDTMLTEGGLDEIQQLYGYYKSLDSQPNLQHGVWQVIGFKEFITWLNEPSEESLQAAVEQMKARTRQYARRQVKWIKKVLANELLKEKAHGYPNGGQIYILEATNLNQWKENVTSRALEITDAFLEFRHIEQPFASGHLIDLLPQEASSSEKERKKWKHYECDTCKDAD…	XP_002489529.1	5040	455	MLRLWKKMTKKSIINIIGTTGVGKSQLSIELAKRFNGEVINTDSMQMYKGLDIITNKHPIKEREGIPHHVMNHVDWKDEYFLHTFEKEALKAIEDIHGRGKIPILVGGTHYYLQSILFHNKVIKTGGSAKDEETSSTLTPHERQMIEGPPEELIGHLKELDPIVAEKFHPNDHRRIRRALEIYLLTKKPASAYYDRQREEERQQSSLRFNTLNVWLYADQTVLDARLDSRVDTMLTEGGLDEIQQLYGYYKSLDSQPNLQHGVWQVIGFKEFITWLNEPSEESLQAAVEQMKARTRQYARRQVKWIKKVLANELLKEKAHGYPNGGQIYILEATNLNQWKENVTSRALEITDAFLEFRHIEQPFASGHLIDLLPQEASSSEKERKKWKHYECDTCKDAD…	CCA36352.1	5291	394	MTKKSIINIIGTTGVGKSQLSIELAKRFNGEVINTDSMQMYKGLDIITNKHPIKEREGIPHHVMNHVDWKDEYFLHTFEKEALKAIEDIHGRGKIPILVGGTHYYLQSILFHNKVIKTGGSAKDEETSSTLTPHERQMIEGPPEELIGHLKELDPIVAEKFHPNDHRRIRRALEIYLLTKKPASAYYDRQREEERQQSSLRFNTLNVWLYADQTVLDARLDSRVDTMLTEGGLDEIQQLYGYYKSLDSQPNLQHGVWQVIGFKEFITWLNEPSEESLQAAVEQMKARTRQYARRQVKWIKKVLANELLKEKAHGYPNGGQIYILEATNLNQWKENVTSRALEITDAFLEFRHIEQPFASGHLIDLLPQEASSSEKERKKMETLRMRHVQRCRWE	PP7435_Chr1-0186	5340	395	MTKKSIINIIGTTGVGKSQLSIELAKRFNGEVINTDSMQMYKGLDIITNKHPIKEREGIPHHVMNHVDWKDEYFLHTFEKEALKAIEDIHGRGKIPILVGGTHYYLQSILFHNKVIKTGGSAKDEETSSTLTPHERQMIEGPPEELIGHLKELDPIVAEKFHPNDHRRIRRALEIYLLTKKPASAYYDRQREEERQQSSLRFNTLNVWLYADQTVLDARLDSRVDTMLTEGGLDEIQQLYGYYKSLDSQPNLQHGVWQVIGFKEFITWLNEPSEESLQAAVEQMKARTRQYARRQVKWIKKVLANELLKEKAHGYPNGGQIYILEATNLNQWKENVTSRALEITDAFLEFRHIEQPFASGHLIDLLPQEASSSEKERKKMETLRMRHVQRCRWE*
GS115_000192-T1	5329	327	MASAIPGPIPLPQSRYDLNTYMGRVKHCAGISDPSMLLNTSADVETAKTLISDFKNGKIKQMTPELWRAKRVLDSTIHPDTGETVLLPFRMSSCVLSNLVVTAGMLTPGLGSIGTLFWQVANQSLNVAINIANSNKSHPLSTRQLITNYTLAVTASCSVALGLNSIVPRLKSLAPNTRMILGRLVPFAAVVSAGVVNVFLMRGEEIKKGISVFDQDGNDVGLSKKAAFYAVGETAASRVINATPIMVIPPLILVKLQKGFLKGKGVGIQTFTNIGLICATSLIVLPFALAVFPQRQQIHVSKLETKFHNLTDSRGNKLNTVEFNRGI	FSF1	NA	NA	AOA65501.1	5064	327	MASAIPGPIPLPQSRYDLNTYMGRVKHCAGISDPSMLLNTSADVETAKTLISDFKNGKIKQMTPELWRAKRVLDSTIHPDTGETVLLPFRMSSCVLSNLVVTAGMLTPGLGSIGTLFWQVANQSLNVAINIANSNKSHPLSTRQLITNYTLAVTASCSVALGLNSIVPRLKSLAPNTRMILGRLVPFAAVVSAGVVNVFLMRGEEIKKGISVFDQDGNDVGLSKKAAFYAVGETAASRVINATPIMVIPPLILVKLQKGFLKGKGVGIQTFTNIGLICATSLIVLPFALAVFPQRQQIHVSKLETKFHNLTDSRGNKLNTVEFNRGI	XP_002489530.1	5040	327	MASAIPGPIPLPQSRYDLNTYMGRVKHCAGISDPSMLLNTSADVETAKTLISDFKNGKIKQMTPELWRAKRVLDSTIHPDTGETVLLPFRMSSCVLSNLVVTAGMLTPGLGSIGTLFWQVANQSLNVAINIANSNKSHPLSTRQLITNYTLAVTASCSVALGLNSIVPRLKSLAPNTRMILGRLVPFAAVVSAGVVNVFLMRGEEIKKGISVFDQDGNDVGLSKKAAFYAVGETAASRVINATPIMVIPPLILVKLQKGFLKGKGVGIQTFTNIGLICATSLIVLPFALAVFPQRQQIHVSKLETKFHNLTDSRGNKLNTVEFNRGI	CCA36353.1	5291	327	MASAIPGPIPLPQSRYDLNTYMGRVKHCAGISDPSMLLNTSADVETAKTLISDFKNGKIKQMTPELWRAKRVLDSTIHPDTGETVLLPFRMSSCVLSNLVVTAGMLTPGLGSIGTLFWQVANQSLNVAINIANSNKSHPLSTRQLITNYTLAVTASCSVALGLNSIVPRLKSLAPNTRMILGRLVPFAAVVSAGVVNVFLMRGEEIKKGISVFDQDGNDVGLSKKAAFYAVGETAASRVINATPIMVIPPLILVKLQKGFLKGKGVGIQTFTNIGLICATSLIVLPFALAVFPQRQQIHVSKLETKFHNLTDSRGNKLNTVEFNRGI	PP7435_Chr1-0187	5340	328	MASAIPGPIPLPQSRYDLNTYMGRVKHCAGISDPSMLLNTSADVETAKTLISDFKNGKIKQMTPELWRAKRVLDSTIHPDTGETVLLPFRMSSCVLSNLVVTAGMLTPGLGSIGTLFWQVANQSLNVAINIANSNKSHPLSTRQLITNYTLAVTASCSVALGLNSIVPRLKSLAPNTRMILGRLVPFAAVVSAGVVNVFLMRGEEIKKGISVFDQDGNDVGLSKKAAFYAVGETAASRVINATPIMVIPPLILVKLQKGFLKGKGVGIQTFTNIGLICATSLIVLPFALAVFPQRQQIHVSKLETKFHNLTDSRGNKLNTVEFNRGI*
GS115_000193-T1	5329	413	MDLPFVVSAPGKVIIFGEHAAVYNKPAIAAALSLRTYLLVTPNEDSELIRLEFPDIHFNKSWRKDHFPWDQKPNYNGKPSLSQELEPELVDALSLFLADITSPFHYSSAYTFLYLYISLVSKTVPGATFSVRSTLPIGAGLGSSASISVCLATAFALLDGHISKPTIGRDERTLSESADCQFIEAWSFQGEKCLHGNPSGIDNAVATHGGAVMFQRKEGSMPSVRTSMRNFPSLRLLLTNTKTARRTATLVANVSTLVTEFAKTSEFILNAIDSLTREAYILMTKPVLDAEARRRLRELIRINHGLLISLGVSHPSLEKIRMTADLLALGETKLTGAGGGGCAITLLKESVEESKVLELVEELENEGFETFETTLGGKGVGATFNPTLDPSEFIKMDRI…	ERG12	NA	NA	AOA65635.1	5064	413	MDLPFVVSAPGKVIIFGEHAAVYNKPAIAAALSLRTYLLVTPNEDSELIRLEFPDIHFNKSWRKDHFPWDQKPNYNGKPSLSQELEPELVDALSLFLADITSPFHYSSAYTFLYLYISLVSKTVPGATFSVRSTLPIGAGLGSSASISVCLATAFALLDGHISKPTIGRDERTLSESADCQFIEAWSFQGEKCLHGNPSGIDNAVATHGGAVMFQRKEGSMPSVRTSMRNFPSLRLLLTNTKTARRTATLVANVSTLVTEFAKTSEFILNAIDSLTREAYILMTKPVLDAEARRRLRELIRINHGLLISLGVSHPSLEKIRMTADLLALGETKLTGAGGGGCAITLLKESVEESKVLELVEELENEGFETFETTLGGKGVGATFNPTLDPSEFIKMDRI…	XP_002489531.1	5040	413	MDLPFVVSAPGKVIIFGEHAAVYNKPAIAAALSLRTYLLVTPNEDSELIRLEFPDIHFNKSWRKDHFPWDQKPNYNGKPSLSQELEPELVDALSLFLADITSPFHYSSAYTFLYLYISLVSKTVPGATFSVRSTLPIGAGLGSSASISVCLATAFALLDGHISKPTIGRDERTLSESADCQFIEAWSFQGEKCLHGNPSGIDNAVATHGGAVMFQRKEGSMPSVRTSMRNFPSLRLLLTNTKTARRTATLVANVSTLVTEFAKTSEFILNAIDSLTREAYILMTKPVLDAEARRRLRELIRINHGLLISLGVSHPSLEKIRMTADLLALGETKLTGAGGGGCAITLLKESVEESKVLELVEELENEGFETFETTLGGKGVGATFNPTLDPSEFIKMDRI…	CCA36354.1	5291	413	MDLPFVVSAPGKVIIFGEHAAVYNKPAIAAALSLRTYLLVTPNEDSELIRLEFPDIHFNKSWRKDHFPWDQKPNYNGKPSLSQELEPELVDALSLFLADITSPFHYSSAYTFLYLYISLVSKTVPGATFSVRSTLPIGAGLGSSASISVCLATAFALLDGHISKPTIGRDERTLSESADCQFIEAWSFQGEKCLHGNPSGIDNAVATHGGAVMFQRKEGSMPSVRTSMRNFPSLRLLLTNTKTARRTATLVANVSTLVTEFAKTSEFILNAIDSLTREAYILMTKPVLDAEARRRLRELIRINHGLLISLGVSHPSLEKIRMTADLLALGETKLTGAGGGGCAITLLKESVEESKVLELVEELENEGFETFETTLGGKGVGATFNPTLDPSEFIKMDRI…	PP7435_Chr1-0188	5340	414	MDLPFVVSAPGKVIIFGEHAAVYNKPAIAAALSLRTYLLVTPNEDSELIRLEFPDIHFNKSWRKDHFPWDQKPNYNGKPSLSQELEPELVDALSLFLADITSPFHYSSAYTFLYLYISLVSKTVPGATFSVRSTLPIGAGLGSSASISVCLATAFALLDGHISKPTIGRDERTLSESADCQFIEAWSFQGEKCLHGNPSGIDNAVATHGGAVMFQRKEGSMPSVRTSMRNFPSLRLLLTNTKTARRTATLVANVSTLVTEFAKTSEFILNAIDSLTREAYILMTKPVLDAEARRRLRELIRINHGLLISLGVSHPSLEKIRMTADLLALGETKLTGAGGGGCAITLLKESVEESKVLELVEELENEGFETFETTLGGKGVGATFNPTLDPSEFIKMDRI…
GS115_000194-T1	5329	450	MSESQEQIKIRFITRDEDETIHVSENPLYVPVSLKRYGLSEIVNHLIGHDSPIPFDFLINGTLLKTSLEEYLKSRELSTEAFLTLEYSRAVLPPDFLASFNNEDWISSVDTLSSDPKLATQPKILSGSYDGIVRIWDMSGNNEAQLAGHGGPIKDVKFISSSKLMSAGNDRQIRLWDATIPQEFQENGEAQQESISATTIAILEGHKAPVLSLALDSPTNRILSGSADHSLAFWSTNPDDMNASAPLINEFAHVSSSARKRAKLAIEDSSIKRRAPLSFLEGHSSPVEGVIFDKKDSTVGYSASQDHTVKTWDLVTARCVDTRATSYSLLSITQLDKVGLIACGSSARHINLHDPRVDSNKSVVQSQLIGHTNFVVSLAPSPNNEYMFVSGSHDGTSKV…	YTM1	NA	NA	AOA66814.1	5064	450	MSESQEQIKIRFITRDEDETIHVSENPLYVPVSLKRYGLSEIVNHLIGHDSPIPFDFLINGTLLKTSLEEYLKSRELSTEAFLTLEYSRAVLPPDFLASFNNEDWISSVDTLSSDPKLATQPKILSGSYDGIVRIWDMSGNNEAQLAGHGGPIKDVKFISSSKLMSAGNDRQIRLWDATIPQEFQENGEAQQESISATTIAILEGHKAPVLSLALDSPTNRILSGSADHSLAFWSTNPDDMNASAPLINEFAHVSSSARKRAKLAIEDSSIKRRAPLSFLEGHSSPVEGVIFDKKDSTVGYSASQDHTVKTWDLVTARCVDTRATSYSLLSITQLDKVGLIACGSSARHINLHDPRVDSNKSVVQSQLIGHTNFVVSLAPSPNNEYMFVSGSHDGTSKV…	XP_002489532.1	5040	450	MSESQEQIKIRFITRDEDETIHVSENPLYVPVSLKRYGLSEIVNHLIGHDSPIPFDFLINGTLLKTSLEEYLKSRELSTEAFLTLEYSRAVLPPDFLASFNNEDWISSVDTLSSDPKLATQPKILSGSYDGIVRIWDMSGNNEAQLAGHGGPIKDVKFISSSKLMSAGNDRQIRLWDATIPQEFQENGEAQQESISATTIAILEGHKAPVLSLALDSPTNRILSGSADHSLAFWSTNPDDMNASAPLINEFAHVSSSARKRAKLAIEDSSIKRRAPLSFLEGHSSPVEGVIFDKKDSTVGYSASQDHTVKTWDLVTARCVDTRATSYSLLSITQLDKVGLIACGSSARHINLHDPRVDSNKSVVQSQLIGHTNFVVSLAPSPNNEYMFVSGSHDGTSKV…	CCA36355.1	5291	450	MSESQEQIKIRFITRDEDETIHVSENPLYVPVSLKRYGLSEIVNHLIGHDSPIPFDFLINGTLLKTSLEEYLKSRELSTEAFLTLEYSRAVLPPDFLASFNNEDWISSVDTLSSDPKLATQPKILSGSYDGIVRIWDMSGNNEAQLAGHGGPIKDVKFISSSKLMSAGNDRQIRLWDATIPQEFQENGEAQQESISATTIAILEGHKAPVLSLALDSPTNRILSGSADHSLAFWSTNPDDMNASAPLINEFAHVSSSARKRAKLAIEDSSIKRRAPLSFLEGHSSPVEGVIFDKKDSTVGYSASQDHTVKTWDLVTARCVDTRATSYSLLSITQLDKVGLIACGSSARHINLHDPRVDSNKSVVQSQLIGHTNFVVSLAPSPNNEYMFVSGSHDGTSKV…	PP7435_Chr1-0189	5340	451	MSESQEQIKIRFITRDEDETIHVSENPLYVPVSLKRYGLSEIVNHLIGHDSPIPFDFLINGTLLKTSLEEYLKSRELSTEAFLTLEYSRAVLPPDFLASFNNEDWISSVDTLSSDPKLATQPKILSGSYDGIVRIWDMSGNNEAQLAGHGGPIKDVKFISSSKLMSAGNDRQIRLWDATIPQEFQENGEAQQESISATTIAILEGHKAPVLSLALDSPTNRILSGSADHSLAFWSTNPDDMNASAPLINEFAHVSSSARKRAKLAIEDSSIKRRAPLSFLEGHSSPVEGVIFDKKDSTVGYSASQDHTVKTWDLVTARCVDTRATSYSLLSITQLDKVGLIACGSSARHINLHDPRVDSNKSVVQSQLIGHTNFVVSLAPSPNNEYMFVSGSHDGTSKV…
GS115_000195-T1	5329	404	MRIDRADYLEINKLVTRLSIALILFALIQPRYPYSIPFGFILAMLVSYKNPIVERMWKRFLFMGLPKLSTEDKKLLQAIDALSKYKARSTSWNDRRRVLFRRMPWRHQNIAMKLGFTARINDVQKCINENSKLTESVIEMVRDEYSLPPSCPPDLAIEDNIRVIETLCHYARDWSSLGDVEVQPLVDYIKDSITKVLSQDAQRQTNVIVPGSGLGRISHELALLPFHSVHSVEYSTLMYLFNKFVYSDSPKTYKVYPFAHSYSHHVEAKDQQRSIDFTQLPERPSNLHIHNQDFNEFTLSSQQENLVIVTAFFLDTAENMFEYFDTIDALMNSVTGTKLWINVGPLKYGTAARVEFSYDELKALLSEYNWKLLDEQDPKPLGYLTNLKGLWQGNYGVTM…	YMR209C	458	MVSSLASNIILALVVVLMTLLRQNKPLQRWFVSYVEKLLSRKSNLAQKVSVLSPSLKLVDVEKSISADQSNLSKINYQIPTLPDLTGNLIRLHEYRARGEGYNGLLFRRARQLNGISEDQLQKLGYFTKLMKNNEGIRENARVIDKIIEFTLGKLIHSNEHDEEFTEEIEKICAEHGYKIKDGHLIQLNPDFVFPIVSSRGSQSVVHEALAHLCRDFSSYYSVERDPLQNFIISRINHHVISAGDMKEKILIVTPGAGVGGLSHTLATTFPKIQVDSIELSALMYICNLFALEYKHDVKIRPFVQQYSCQTVFDNQLRSLSADLSKVGHRSNLDPLWGDFTRYSPISKDYDKIIICSAYFIDTAENMFEYLSSIEALKKYCKELHWVNVGPLKYGTKPL…	AOA65660.1	5064	404	MRIDRADYLEINKLVTRLSIALILFALIQPRYPYSIPFGFILAMLVSYKNPIVERMWKRFLFMGLPKLSTEDKKLLQAIDALSKYKARSTSWNDRRRVLFRRMPWRHQNIAMKLGFTARINDVQKCINENSKLTESVIEMVRDEYSLPPSCPPDLAIEDNIRVIETLCHYARDWSSLGDVEVQPLVDYIKDSITKVLSQDAQRQTNVIVPGSGLGRISHELALLPFHSVHSVEYSTLMYLFNKFVYSDSPKTYKVYPFAHSYSHHVEAKDQQRSIDFTQLPERPSNLHIHNQDFNEFTLSSQQENLVIVTAFFLDTAENMFEYFDTIDALMNSVTGTKLWINVGPLKYGTAARVEFSYDELKALLSEYNWKLLDEQDPKPLGYLTNLKGLWQGNYGVTM…	XP_002489533.1	5040	404	MRIDRADYLEINKLVTRLSIALILFALIQPRYPYSIPFGFILAMLVSYKNPIVERMWKRFLFMGLPKLSTEDKKLLQAIDALSKYKARSTSWNDRRRVLFRRMPWRHQNIAMKLGFTARINDVQKCINENSKLTESVIEMVRDEYSLPPSCPPDLAIEDNIRVIETLCHYARDWSSLGDVEVQPLVDYIKDSITKVLSQDAQRQTNVIVPGSGLGRISHELALLPFHSVHSVEYSTLMYLFNKFVYSDSPKTYKVYPFAHSYSHHVEAKDQQRSIDFTQLPERPSNLHIHNQDFNEFTLSSQQENLVIVTAFFLDTAENMFEYFDTIDALMNSVTGTKLWINVGPLKYGTAARVEFSYDELKALLSEYNWKLLDEQDPKPLGYLTNLKGLWQGNYGVTM…	SCV11772.1	5291	404	MRIDRADYLEINKLVTRLSIALILFALIQPRYPYSIPFGFILAMLVSYKNPIVERMWKRFLFMGLPKLSTEDKKLLQAIDALSKYKARSTSWNDRRRVLFRRMPWRHQNIAMKLGFTARINDVQKCINENSKLTESVIEMVRDEYSLPPSCPPDLAIEDNIRVIETLCHYARDWSSLGDVEVQPLVDYIKDSITKVLSQDAQRQTNVIVPGSGLGRISHELALLPFHSVHSVEYSTLMYLFNKFVYSDSPKTYKVYPFAHSYSHHVEAKDQQRSIDFTQLPERPSNLHIHNQDFNEFTLSSQQENLVIVTAFFLDTAENMFEYFDTIDALMNSVTGTKLWINVGPLKYGTAARVEFSYDELKALLSEYNWKLLDEQDPKPLGYLTNLKGLWQGNYGVTM…	PP7435_Chr1-1807	5340	405	MRIDRADYLEINKLVTRLSIALILFALIQPRYPYSIPFGFILAMLVSYKNPIVERMWKRFLFMGLPKLSTEDKKLLQAIDALSKYKARSTSWNDRRRVLFRRMPWRHQNIAMKLGFTARINDVQKCINENSKLTESVIEMVRDEYSLPPSCPPDLAIEDNIRVIETLCHYARDWSSLGDVEVQPLVDYIKDSITKVLSQDAQRQTNVIVPGSGLGRISHELALLPFHSVHSVEYSTLMYLFNKFVYSDSPKTYKVYPFAHSYSHHVEAKDQQRSIDFTQLPERPSNLHIHNQDFNEFTLSSQQENLVIVTAFFLDTAENMFEYFDTIDALMNSVTGTKLWINVGPLKYGTAARVEFSYDELKALLSEYNWKLLDEQDPKPLGYLTNLKGLWQGNYGVTM…
GS115_000196-T1	5329	142	MTVLGIGTDLIRKTRFETILTKHNYPNVTSSHVVRLAKRILHPEREYPLFLKSSKDCDKSQCVQLLAGSWCVKEALFKSLSYSDQQLFSFKDWFKLNDPKGRPFIMNQDYFTKHPNEEFLVSITHDGDYIASTVIRQQLNNA	PPT2	NA	NA	AOA66730.1	5064	142	MTVLGIGTDLIRKTRFETILTKHNYPNVTSSHVVRLAKRILHPEREYPLFLKSSKDCDKSQCVQLLAGSWCVKEALFKSLSYSDQQLFSFKDWFKLNDPKGRPFIMNQDYFTKHPNEEFLVSITHDGDYIASTVIRQQLNNA	XP_002489534.1	5040	142	MTVLGIGTDLIRKTRFETILTKHNYPNVTSSHVVRLAKRILHPEREYPLFLKSSKDCDKSQCVQLLAGSWCVKEALFKSLSYSDQQLFSFKDWFKLNDPKGRPFIMNQDYFTKHPNEEFLVSITHDGDYIASTVIRQQLNNA	SCV11773.1	5291	142	MTVLGIGTDLIRKTRFETILTKHNYPNVTSSHVVRLAKRILHPEREYPLFLKSSKDCDKSQCVQLLAGSWCVKEALFKSLSYSDQQLFSFKDWFKLNDPKGRPFIMNQDYFTKHPNEEFLVSITHDGDYIASTVIRQQLNNA	PP7435_Chr1-1818	5340	143	MTVLGIGTDLIRKTRFETILTKHNYPNVTSSHVVRLAKRILHPEREYPLFLKSSKDCDKSQCVQLLAGSWCVKEALFKSLSYSDQQLFSFKDWFKLNDPKGRPFIMNQDYFTKHPNEEFLVSITHDGDYIASTVIRQQLNNA*
GS115_000197-T1	5329	526	MTVVEPVGDVFNTILVLDFGSQYSHLIIRRLREFNVYAEMLPCTQKISELPFTPTGVIFSGGPFSVYEEGSPHVDKEIFNLNVPILGICYGMQELAWIDNVENVARGEKREYGPATLNVQDKDCALFKDVDHSQVWMSHHDKLHNLPSGFKTVATTENSQFAGVANEAKKIYGIQFHPEVTHSVQGKTILKNFAVNVCGATQNWTMENFIDTEINRIRTLVGPTAEVIGAVSGGVDSTVAAKLMKEAIGDRFHAIYVDNGVMRKNETITVKKTLDDGLGINLTVVDAGEQFLSQLKGVTDPEKKRKIIGNTFIHVFEKVAADIKPKDGSEIEFLLQGTLYPDVIESISFKGPSQTIKTHHNVGGLTENMKLKLIEPLRELFKDEVRHLGQLLDIPEDLV…	GUA1	NA	NA	AOA66547.1	5064	526	MTVVEPVGDVFNTILVLDFGSQYSHLIIRRLREFNVYAEMLPCTQKISELPFTPTGVIFSGGPFSVYEEGSPHVDKEIFNLNVPILGICYGMQELAWIDNVENVARGEKREYGPATLNVQDKDCALFKDVDHSQVWMSHHDKLHNLPSGFKTVATTENSQFAGVANEAKKIYGIQFHPEVTHSVQGKTILKNFAVNVCGATQNWTMENFIDTEINRIRTLVGPTAEVIGAVSGGVDSTVAAKLMKEAIGDRFHAIYVDNGVMRKNETITVKKTLDDGLGINLTVVDAGEQFLSQLKGVTDPEKKRKIIGNTFIHVFEKVAADIKPKDGSEIEFLLQGTLYPDVIESISFKGPSQTIKTHHNVGGLTENMKLKLIEPLRELFKDEVRHLGQLLDIPEDLV…	XP_002489535.1	5040	513	MTVVEPVGDVFNTILVLDFEFNVYAEMLPCTQKISELPFTPTGVIFSGGPFSVYEEGSPHVDKEIFNLNVPILGICYGMQELAWIDNVENVARGEKREYGPATLNVQDKDCALFKDVDHSQVWMSHHDKLHNLPSGFKTVATTENSQFAGVANEAKKIYGIQFHPEVTHSVQGKTILKNFAVNVCGATQNWTMENFIDTEINRIRTLVGPTAEVIGAVSGGVDSTVAAKLMKEAIGDRFHAIYVDNGVMRKNETITVKKTLDDGLGINLTVVDAGEQFLSQLKGVTDPEKKRKIIGNTFIHVFEKVAADIKPKDGSEIEFLLQGTLYPDVIESISFKGPSQTIKTHHNVGGLTENMKLKLIEPLRELFKDEVRHLGQLLDIPEDLVWRHPFPGPGIAIR…	CCA36357.1	5291	526	MTVVEPVGDVFNTILVLDFGSQYSHLIIRRLREFNVYAEMLPCTQKISELPFTPTGVIFSGGPFSVYEEGSPHVDKEIFNLNVPILGICYGMQELAWIDNVENVARGEKREYGPATLNVQDKDCALFKDVDHSQVWMSHHDKLHNLPSGFKTVATTENSQFAGVANEAKKIYGIQFHPEVTHSVQGKTILKNFAVNVCGATQNWTMENFIDTEINRIRTLVGPTAEVIGAVSGGVDSTVAAKLMKEAIGDRFHAIYVDNGVMRKNETITVKKTLDDGLGINLTVVDAGEQFLSQLKGVTDPEKKRKIIGNTFIHVFEKVAADIKPKDGSEIEFLLQGTLYPDVIESISFKGPSQTIKTHHNVGGLTENMKLKLIEPLRELFKDEVRHLGQLLDIPEDLV…	PP7435_Chr1-0191	5340	527	MTVVEPVGDVFNTILVLDFGSQYSHLIIRRLREFNVYAEMLPCTQKISELPFTPTGVIFSGGPFSVYEEGSPHVDKEIFNLNVPILGICYGMQELAWIDNVENVARGEKREYGPATLNVQDKDCALFKDVDHSQVWMSHHDKLHNLPSGFKTVATTENSQFAGVANEAKKIYGIQFHPEVTHSVQGKTILKNFAVNVCGATQNWTMENFIDTEINRIRTLVGPTAEVIGAVSGGVDSTVAAKLMKEAIGDRFHAIYVDNGVMRKNETITVKKTLDDGLGINLTVVDAGEQFLSQLKGVTDPEKKRKIIGNTFIHVFEKVAADIKPKDGSEIEFLLQGTLYPDVIESISFKGPSQTIKTHHNVGGLTENMKLKLIEPLRELFKDEVRHLGQLLDIPEDLV…
GS115_000198-T1	5329	312	MVVFEDFEWDDITPIDIAETTAPLCHILYTEEFKKVMGYAKALMAQKEYSERAYFITDEVINIASAHYTIWKYRFDIVVHLKKNLVQELDWCDNIAYENEKNYQIWPYRQQIIELLEKETESVDDLLKLEYPLLDIMIEQDSKNYHVWSHRRWLVEKFKLYRTQRELEFTNDKINLDVRNNSAWNHRFLVQFGDIESNSSCDKEYLRDEIILTKDKIDLCPENPSSWNYLQAIYKKFSVILLIEDLNLFAIQYTHLVENPRVISIQALELTAEIYQKSDKNKSEEIYELLSTTYDPIRKNYWSFCKNLLYQN	RAM2	NA	NA	AOA65398.1	5064	312	MVVFEDFEWDDITPIDIAETTAPLCHILYTEEFKKVMGYAKALMAQKEYSERAYFITDEVINIASAHYTIWKYRFDIVVHLKKNLVQELDWCDNIAYENEKNYQIWPYRQQIIELLEKETESVDDLLKLEYPLLDIMIEQDSKNYHVWSHRRWLVEKFKLYRTQRELEFTNDKINLDVRNNSAWNHRFLVQFGDIESNSSCDKEYLRDEIILTKDKIDLCPENPSSWNYLQAIYKKFSVILLIEDLNLFAIQYTHLVENPRVISIQALELTAEIYQKSDKNKSEEIYELLSTTYDPIRKNYWSFCKNLLYQN	XP_002489536.1	5040	312	MVVFEDFEWDDITPIDIAETTAPLCHILYTEEFKKVMGYAKALMAQKEYSERAYFITDEVINIASAHYTIWKYRFDIVVHLKKNLVQELDWCDNIAYENEKNYQIWPYRQQIIELLEKETESVDDLLKLEYPLLDIMIEQDSKNYHVWSHRRWLVEKFKLYRTQRELEFTNDKINLDVRNNSAWNHRFLVQFGDIESNSSCDKEYLRDEIILTKDKIDLCPENPSSWNYLQAIYKKFSVILLIEDLNLFAIQYTHLVENPRVISIQALELTAEIYQKSDKNKSEEIYELLSTTYDPIRKNYWSFCKNLLYQN	CCA36358.1	5291	312	MVVFEDFEWDDITPIDIAETTAPLCHILYTEEFKKVMGYAKALMAQKEYSERAYFITDEVINIASAHYTIWKYRFDIVVHLKKNLVQELDWCDNIAYENEKNYQIWPYRQQIIELLEKETESVDDLLKLEYPLLDIMIEQDSKNYHVWSHRRWLVEKFKLYRTQRELEFTNDKINLDVRNNSAWNHRFLVQFGDIESNSSCDKEYLRDEIILTKDKIDLCPENPSSWNYLQAIYKKFSVILLIEDLNLFAIQYTHLVENPRVISIQALELTAEIYQKSDKNKSEEIYELLSTTYDPIRKNYWSFCKNLLYQN	PP7435_Chr1-0192	5340	313	MVVFEDFEWDDITPIDIAETTAPLCHILYTEEFKKVMGYAKALMAQKEYSERAYFITDEVINIASAHYTIWKYRFDIVVHLKKNLVQELDWCDNIAYENEKNYQIWPYRQQIIELLEKETESVDDLLKLEYPLLDIMIEQDSKNYHVWSHRRWLVEKFKLYRTQRELEFTNDKINLDVRNNSAWNHRFLVQFGDIESNSSCDKEYLRDEIILTKDKIDLCPENPSSWNYLQAIYKKFSVILLIEDLNLFAIQYTHLVENPRVISIQALELTAEIYQKSDKNKSEEIYELLSTTYDPIRKNYWSFCKNLLYQN*
GS115_000199-T1	5329	327	MATPTRILGGIYVSSIEPLTQGVDLKKEYNISSILSVLTDDVPEEYTKNYNYKQISVLDDDKTNILQHFDEANNFIDEALFGAAADLKDERKRHKSSILVHCAQGCSRSVVVVAGYLMKKYKLDVKSSIYAIRRKKPDIAPNDFFIEQLNLYNEIQSMDSPLYKQWKLELALKNDTFQIEDSMYNNTAAEATADSELRCKRCRQKIALSTSFVPHIPPPEEDRQSQFIKRAGNNRIIGVEKGSSKCTHFFVEPLDWMKAELSKGELEGKFCCPKCQGKVGAYSWHGSRCSCGKWMIPAIHLQDARVDEIDFKNSRVDEVKHKADNVQ	YVH1	NA	NA	AOA65780.1	5064	327	MATPTRILGGIYVSSIEPLTQGVDLKKEYNISSILSVLTDDVPEEYTKNYNYKQISVLDDDKTNILQHFDEANNFIDEALFGAAADLKDERKRHKSSILVHCAQGCSRSVVVVAGYLMKKYKLDVKSSIYAIRRKKPDIAPNDFFIEQLNLYNEIQSMDSPLYKQWKLELALKNDTFQIEDSMYNNTAAEATADSELRCKRCRQKIALSTSFVPHIPPPEEDRQSQFIKRAGNNRIIGVEKGSSKCTHFFVEPLDWMKAELSKGELEGKFCCPKCQGKVGAYSWHGSRCSCGKWMIPAIHLQDARVDEIDFKNSRVDEVKHKADNVQ	XP_002489537.1	5040	327	MATPTRILGGIYVSSIEPLTQGVDLKKEYNISSILSVLTDDVPEEYTKNYNYKQISVLDDDKTNILQHFDEANNFIDEALFGAAADLKDERKRHKSSILVHCAQGCSRSVVVVAGYLMKKYKLDVKSSIYAIRRKKPDIAPNDFFIEQLNLYNEIQSMDSPLYKQWKLELALKNDTFQIEDSMYNNTAAEATADSELRCKRCRQKIALSTSFVPHIPPPEEDRQSQFIKRAGNNRIIGVEKGSSKCTHFFVEPLDWMKAELSKGELEGKFCCPKCQGKVGAYSWHGSRCSCGKWMIPAIHLQDARVDEIDFKNSRVDEVKHKADNVQ	CCA36359.1	5291	327	MATPTRILGGIYVSSIEPLTQGVDLKKEYNISSILSVLTDDVPEEYTKNYNYKQISVLDDDKTNILQHFDEANNFIDEALFGAAADLKDERKRHKSSILVHCAQGCSRSVVVVAGYLMKKYKLDVKSSIYAIRRKKPDIAPNDFFIEQLNLYNEIQSMDSPLYKQWKLELALKNDTFQIEDSMYNNTAAEATADSELRCKRCRQKIALSTSFVPHIPPPEEDRQSQFIKRAGNNRIIGVEKGSSKCTHFFVEPLDWMKAELSKGELEGKFCCPKCQGKVGAYSWHGSRCSCGKWMIPAIHLQDARVDEIDFKNSRVDEVKHKADNVQ	PP7435_Chr1-0193	5340	328	MATPTRILGGIYVSSIEPLTQGVDLKKEYNISSILSVLTDDVPEEYTKNYNYKQISVLDDDKTNILQHFDEANNFIDEALFGAAADLKDERKRHKSSILVHCAQGCSRSVVVVAGYLMKKYKLDVKSSIYAIRRKKPDIAPNDFFIEQLNLYNEIQSMDSPLYKQWKLELALKNDTFQIEDSMYNNTAAEATADSELRCKRCRQKIALSTSFVPHIPPPEEDRQSQFIKRAGNNRIIGVEKGSSKCTHFFVEPLDWMKAELSKGELEGKFCCPKCQGKVGAYSWHGSRCSCGKWMIPAIHLQDARVDEIDFKNSRVDEVKHKADNVQ*
GS115_000200-T1	5329	283	MYLPNLMTRDVHHLWMYPSKEESKLSVSILERKKTKKTTQNNSFAPPLTSYSSETPGSTSLTRNHESRGPNNGLIITEETSVHQHNLNYLSHQVSSKLNELDSYRTLGFNYLQPPGISTTMKMRKAQEKEQKEHSHTQEVHTTEQAHYSQINSEEVGNSAMSLIDMDSSFHMDYEGLNNSNMLDDQSNISAQSHEDSVSFDEDENVDSDFMVIEEDEDEDEEFEVGEIESPERQNEINEDDRVLAITAPTRFQSNRLHPRFSSGSVNSNSHLRNEVTYSEDEC	NA	NA	NA	AOA66143.1	5064	283	MYLPNLMTRDVHHLWMYPSKEESKLSVSILERKKTKKTTQNNSFAPPLTSYSSETPGSTSLTRNHESRGPNNGLIITEETSVHQHNLNYLSHQVSSKLNELDSYRTLGFNYLQPPGISTTMKMRKAQEKEQKEHSHTQEVHTTEQAHYSQINSEEVGNSAMSLIDMDSSFHMDYEGLNNSNMLDDQSNISAQSHEDSVSFDEDENVDSDFMVIEEDEDEDEEFEVGEIESPERQNEINEDDRVLAITAPTRFQSNRLHPRFSSGSVNSNSHLRNEVTYSEDEC	XP_002489538.1	5040	268	MYPSKEESKLSVSILERKKTKKTTQNNSFAPPLTSYSSETPGSTSLTRNHESRGPNNGLIITEETSVHQHNLNYLSHQVSSKLNELDSYRTLGFNYLQPPGISTTMKMRKAQEKEQKEHSHTQEVHTTEQAHYSQINSEEVGNSAMSLIDMDSSFHMDYEGLNNSNMLDDQSNISAQSHEDSVSFDEDENVDSDFMVIEEDEDEDEEFEVGEIESPERQNEINEDDRVLAITAPTRFQSNRLHPRFSSGSVNSNSHLRNEVTYSEDEC	CCA36360.1	5291	283	MYLPNLMTRDVHHLWMYPSKEESKLSVSILERKKTKKTTQNNSFAPPLTSYSSETPGSTSLTRNHESRGPNNGLIITEETSVHQHNLNYLSHQVSSKLNELDSYRTLGFNYLQPPGISTTMKMRKAQEKEQKEHSHTQEVHTTEQAHYSQINSEEVGNSAMSLIDMDSSFHMDYEGLNNSNMLDDQSNISAQSHEDSVSFDEDENVDSDFMVIEEDEDEDEEFEVGEIESPERQNEINEDDRVLAITAPTRFQSNRLHPRFSSGSVNSNSHLRNEVTYSEDEC	PP7435_Chr1-0194	5340	284	MYLPNLMTRDVHHLWMYPSKEESKLSVSILERKKTKKTTQNNSFAPPLTSYSSETPGSTSLTRNHESRGPNNGLIITEETSVHQHNLNYLSHQVSSKLNELDSYRTLGFNYLQPPGISTTMKMRKAQEKEQKEHSHTQEVHTTEQAHYSQINSEEVGNSAMSLIDMDSSFHMDYEGLNNSNMLDDQSNISAQSHEDSVSFDEDENVDSDFMVIEEDEDEDEEFEVGEIESPERQNEINEDDRVLAITAPTRFQSNRLHPRFSSGSVNSNSHLRNEVTYSEDEC*
GS115_000201-T1	5329	425	MMKRTVSPSFIRSMASASCFYSSNKVLLPSVINFSRSGTEFKLQFIPNYRLPGSRPIVTDTAHVLEQVGRKALTCQPSDSVCQQKDSKDFHDRQALPFTVKPKEKGTKPARVLSTKDYIRAYVALTKPNLTFLVMLSSISTYALTPNSAGIAELVFLSIGTMLCSGAANAINMGREPNYDKMMVRTSARPVVRGIVSPKEAFTFAGITGTIGTAILYFGVNPTVAGLGFLNIVLYSWIYTSLKRKSILNTWVGAIVGAIPPLMGWAVSSSLADPGAWCLAALLYAWQFPHFNSLSHNIRSEYKRAGYVMTAFENPKLNARVALRYSFLMFPICFGLAYFNVTDPYFVLDSSLLNGWMSYWTFKFWLQQASNYSRKTLAAGGASQAAVELANGYARKAFW…	COX10	NA	NA	AOA65675.1	5064	412	MASASCFYSSNKVLLPSVINFSRSGTEFKLQFIPNYRLPGSRPIVTDTAHVLEQVGRKALTCQPSDSVCQQKDSKDFHDRQALPFTVKPKEKGTKPARVLSTKDYIRAYVALTKPNLTFLVMLSSISTYALTPNSAGIAELVFLSIGTMLCSGAANAINMGREPNYDKMMVRTSARPVVRGIVSPKEAFTFAGITGTIGTAILYFGVNPTVAGLGFLNIVLYSWIYTSLKRKSILNTWVGAIVGAIPPLMGWAVSSSLADPGAWCLAALLYAWQFPHFNSLSHNIRSEYKRAGYVMTAFENPKLNARVALRYSFLMFPICFGLAYFNVTDPYFVLDSSLLNGWMSYWTFKFWLQQASNYSRKTLAAGGASQAAVELANGYARKAFWCSVWHLPGILVLA…	XP_002489539.1	5040	425	MMKRTVSPSFIRSMASASCFYSSNKVLLPSVINFSRSGTEFKLQFIPNYRLPGSRPIVTDTAHVLEQVGRKALTCQPSDSVCQQKDSKDFHDRQALPFTVKPKEKGTKPARVLSTKDYIRAYVALTKPNLTFLVMLSSISTYALTPNSAGIAELVFLSIGTMLCSGAANAINMGREPNYDKMMVRTSARPVVRGIVSPKEAFTFAGITGTIGTAILYFGVNPTVAGLGFLNIVLYSWIYTSLKRKSILNTWVGAIVGAIPPLMGWAVSSSLADPGAWCLAALLYAWQFPHFNSLSHNIRSEYKRAGYVMTAFENPKLNARVALRYSFLMFPICFGLAYFNVTDPYFVLDSSLLNGWMSYWTFKFWLQQASNYSRKTLAAGGASQAAVELANGYARKAFW…	SCV11774.1	5291	425	MMKRTVSPSFIRSMASASCFYSSNKVLLPSVINFSRSGTEFKLQFIPNYRLPGSRPIVTDTAHVLEQVGRKALTCQPSDSVCQQKDSKDFHDRQALPFTVKPKEKGTKPARVLSTKDYIRAYVALTKPNLTFLVMLSSISTYALTPNSAGIAELVFLSIGTMLCSGAANAINMGREPNYDKMMVRTSARPVVRGIVSPKEAFTFAGITGTIGTAILYFGVNPTVAGLGFLNIVLYSWIYTSLKRKSILNTWVGAIVGAIPPLMGWAVSSSLADPGAWCLAALLYAWQFPHFNSLSHNIRSEYKRAGYVMTAFENPKLNARVALRYSFLMFPICFGLAYFNVTDPYFVLDSSLLNGWMSYWTFKFWLQQASNYSRKTLAAGGASQAAVELANGYARKAFW…	PP7435_Chr1-0195	5340	426	MMKRTVSPSFIRSMASASCFYSSNKVLLPSVINFSRSGTEFKLQFIPNYRLPGSRPIVTDTAHVLEQVGRKALTCQPSDSVCQQKDSKDFHDRQALPFTVKPKEKGTKPARVLSTKDYIRAYVALTKPNLTFLVMLSSISTYALTPNSAGIAELVFLSIGTMLCSGAANAINMGREPNYDKMMVRTSARPVVRGIVSPKEAFTFAGITGTIGTAILYFGVNPTVAGLGFLNIVLYSWIYTSLKRKSILNTWVGAIVGAIPPLMGWAVSSSLADPGAWCLAALLYAWQFPHFNSLSHNIRSEYKRAGYVMTAFENPKLNARVALRYSFLMFPICFGLAYFNVTDPYFVLDSSLLNGWMSYWTFKFWLQQASNYSRKTLAAGGASQAAVELANGYARKAFW…
GS115_000202-T1	5329	335	MPTVVTNESSLLQTTVSVAPLVLLSVVDHYERVVQAPNAPTNSNDKRVVGVILGDNTNKNLIKVTNSFAIPFEEDEKNRDIWFLDHDFIESMMEMFKKINAKERLIGWYHSGPKLKSSDLQINELFKRFTPNPLLLIVDVNSTDIVDIPTDSYLAIEEIRDDGSSAEKTFIHLPSIIQAEEAEEIGVEHLLRDIRDQACGNLSIRLTNNFKSLKSLNDRIANIVQYLRKILSGELPINNVILGKLQDIFNLLPNLVAVQGDPTKPATASANQLATSFNVKTNDELMMVYISSLVRSILAFHDLIDNKIENKKNNEKDKEFTPTEEEPQQAAIESK	RPN8	NA	NA	AOA66063.1	5064	388	MLSDRISLAPHNHSQQQQRCRMSPTTTLYIFATSIIPRGKSIKVSLTLTLSIKMPTVVTNESSLLQTTVSVAPLVLLSVVDHYERVVQAPNAPTNSNDKRVVGVILGDNTNKNLIKVTNSFAIPFEEDEKNRDIWFLDHDFIESMMEMFKKINAKERLIGWYHSGPKLKSSDLQINELFKRFTPNPLLLIVDVNSTDIVDIPTDSYLAIEEIRDDGSSAEKTFIHLPSIIQAEEAEEIGVEHLLRDIRDQACGNLSIRLTNNFKSLKSLNDRIANIVQYLRKILSGELPINNVILGKLQDIFNLLPNLVAVQGDPTKPATASANQLATSFNVKTNDELMMVYISSLVRSILAFHDLIDNKIENKKNNEKDKEFTPTEEEPQQAAIESK	XP_002489540.1	5040	335	MPTVVTNESSLLQTTVSVAPLVLLSVVDHYERVVQAPNAPTNSNDKRVVGVILGDNTNKNLIKVTNSFAIPFEEDEKNRDIWFLDHDFIESMMEMFKKINAKERLIGWYHSGPKLKSSDLQINELFKRFTPNPLLLIVDVNSTDIVDIPTDSYLAIEEIRDDGSSAEKTFIHLPSIIQAEEAEEIGVEHLLRDIRDQACGNLSIRLTNNFKSLKSLNDRIANIVQYLRKILSGELPINNVILGKLQDIFNLLPNLVAVQGDPTKPATASANQLATSFNVKTNDELMMVYISSLVRSILAFHDLIDNKIENKKNNEKDKEFTPTEEEPQQAAIESK	CCA36362.1	5291	335	MPTVVTNESSLLQTTVSVAPLVLLSVVDHYERVVQAPNAPTNSNDKRVVGVILGDNTNKNLIKVTNSFAIPFEEDEKNRDIWFLDHDFIESMMEMFKKINAKERLIGWYHSGPKLKSSDLQINELFKRFTPNPLLLIVDVNSTDIVDIPTDSYLAIEEIRDDGSSAEKTFIHLPSIIQAEEAEEIGVEHLLRDIRDQACGNLSIRLTNNFKSLKSLNDRIANIVQYLRKILSGELPINNVILGKLQDIFNLLPNLVAVQGDPTKPATASANQLATSFNVKTNDELMMVYISSLVRSILAFHDLIDNKIENKKNNEKDKEFTPTEEEPQQAAIESK	PP7435_Chr1-0196	5340	336	MPTVVTNESSLLQTTVSVAPLVLLSVVDHYERVVQAPNAPTNSNDKRVVGVILGDNTNKNLIKVTNSFAIPFEEDEKNRDIWFLDHDFIESMMEMFKKINAKERLIGWYHSGPKLKSSDLQINELFKRFTPNPLLLIVDVNSTDIVDIPTDSYLAIEEIRDDGSSAEKTFIHLPSIIQAEEAEEIGVEHLLRDIRDQACGNLSIRLTNNFKSLKSLNDRIANIVQYLRKILSGELPINNVILGKLQDIFNLLPNLVAVQGDPTKPATASANQLATSFNVKTNDELMMVYISSLVRSILAFHDLIDNKIENKKNNEKDKEFTPTEEEPQQAAIESK*
GS115_000205-T1	5329	111	MSSPSTLTIKTNALKRLIKEKSVNEAELLEHKEAVQKLEQKINSDPYDEESVYVLKKQREIYEETKNIIPALQEKINDTVKSLKEYIKKTDGLSNDELQIANQVIESLATL	RBL2	NA	NA	AOA66659.1	5064	111	MSSPSTLTIKTNALKRLIKEKSVNEAELLEHKEAVQKLEQKINSDPYDEESVYVLKKQREIYEETKNIIPALQEKINDTVKSLKEYIKKTDGLSNDELQIANQVIESLATL	NA	5040	NA	NA	NA	5291	NA	NA	NA	5340	NA	NA
GS115_000206-T1	5329	382	MPPYAQIVIGPPGSGKSTYCNGMNQFLSSIGRYSMIINLDPANDQLPYDVTIDIRDYITLEEIMDETNLGPNGGLVFAMQTFKESIEEFISEVRLLIKRNHKAESAYLIFDCPGQVELYTNNDIVSQIFRILQKELDFRLVVVSLTDSINIMKPSSYISSLLLALRSMLQMDLPQINVFSKIDLLKGYIEQERYGRVKPPKDKGTTTDDGLPFSLEYYTQVQDLKYLLPYLEVEENNTRTNFFKHKYYKLNEAISDLIEDFSLLSFEVLSIEDKNSMISLLAIIDRANGYSMGSNELGNDTIWEDAIRQSSVANFLQDINIHERWVDEKEKYDEVERIRREKQFKEATNNEELLNQTIDPEKDWEDALKKWETSTGKPAFKE	GPN2	NA	NA	AOA66702.1	5064	382	MPPYAQIVIGPPGSGKSTYCNGMNQFLSSIGRYSMIINLDPANDQLPYDVTIDIRDYITLEEIMDETNLGPNGGLVFAMQTFKESIEEFISEVRLLIKRNHKAESAYLIFDCPGQVELYTNNDIVSQIFRILQKELDFRLVVVSLTDSINIMKPSSYISSLLLALRSMLQMDLPQINVFSKIDLLKGYIEQERYGRVKPPKDKGTTTDDGLPFSLEYYTQVQDLKYLLPYLEVEENNTRTNFFKHKYYKLNEAISDLIEDFSLLSFEVLSIEDKNSMISLLAIIDRANGYSMGSNELGNDTIWEDAIRQSSVANFLQDINIHERWVDEKEKYDEVERIRREKQFKEATNNEELLNQTIDPEKDWEDALKKWETSTGKPAFKE	XP_002489541.1	5040	382	MPPYAQIVIGPPGSGKSTYCNGMNQFLSSIGRYSMIINLDPANDQLPYDVTIDIRDYITLEEIMDETNLGPNGGLVFAMQTFKESIEEFISEVRLLIKRNHKAESAYLIFDCPGQVELYTNNDIVSQIFRILQKELDFRLVVVSLTDSINIMKPSSYISSLLLALRSMLQMDLPQINVFSKIDLLKGYIEQERYGRVKPPKDKGTTTDDGLPFSLEYYTQVQDLKYLLPYLEVEENNTRTNFFKHKYYKLNEAISDLIEDFSLLSFEVLSIEDKNSMISLLAIIDRANGYSMGSNELGNDTIWEDAIRQSSVANFLQDINIHERWVDEKEKYDEVERIRREKQFKEATNNEELLNQTIDPEKDWEDALKKWETSTGKPAFKE	CCA36363.1	5291	382	MPPYAQIVIGPPGSGKSTYCNGMNQFLSSIGRYSMIINLDPANDQLPYDVTIDIRDYITLEEIMDETNLGPNGGLVFAMQTFKESIEEFISEVRLLIKRNHKAESAYLIFDCPGQVELYTNNDIVSQIFRILQKELDFRLVVVSLTDSINIMKPSSYISSLLLALRSMLQMDLPQINVFSKIDLLKGYIEQERYGRVKPPKDKGTTTDDGLPFSLEYYTQVQDLKYLLPYLEVEENNTRTNFFKHKYYKLNEAISDLIEDFSLLSFEVLSIEDKNSMISLLAIIDRANGYSMGSNELGNDTIWEDAIRQSSVANFLQDINIHERWVDEKEKYDEVERIRREKQFKEATNNEELLNQTIDPEKDWEDALKKWETSTGKPAFKE	PP7435_Chr1-0199	5340	383	MPPYAQIVIGPPGSGKSTYCNGMNQFLSSIGRYSMIINLDPANDQLPYDVTIDIRDYITLEEIMDETNLGPNGGLVFAMQTFKESIEEFISEVRLLIKRNHKAESAYLIFDCPGQVELYTNNDIVSQIFRILQKELDFRLVVVSLTDSINIMKPSSYISSLLLALRSMLQMDLPQINVFSKIDLLKGYIEQERYGRVKPPKDKGTTTDDGLPFSLEYYTQVQDLKYLLPYLEVEENNTRTNFFKHKYYKLNEAISDLIEDFSLLSFEVLSIEDKNSMISLLAIIDRANGYSMGSNELGNDTIWEDAIRQSSVANFLQDINIHERWVDEKEKYDEVERIRREKQFKEATNNEELLNQTIDPEKDWEDALKKWETSTGKPAFKE*
GS115_000207-T1	5329	602	MNLEQNEKLTELLTKMKMLDDIDAKNKLNDESGDTEALPIMEIREELDDNDGVLRSTVKQAELNNDELETLVEKIVELEDKNNASSQIEEIKEQAKDTDAEEETETRVVQDRTVLIKNTEKKDESLPSDNPDDVELVDDLLEEMYVSKSGNQPSTNGNEHAAVGLKPILKQASQSSRFKRKKKGKQTKESKTVAFTHSEVREFDTTESVVNASSKVNTAPAIDPEELLSLEVIAGEMEHEGLDVDEDSSLPIEGEFDYDFEDEDDDSEDDISWIPDSDSANGMLWSQVQKLRQEKERPKESAVVADIVETIPIPDDSNPIPDQPVSEVVLERSITEAPLPMEIVDEVNLGFNKNNSNDQEHLKTNPKTAKVSRFKRSLSNKSANVIENHTVQPKIIPPS…	BUD27	NA	NA	AOA66037.1	5064	602	MNLEQNEKLTELLTKMKMLDDIDAKNKLNDESGDTEALPIMEIREELDDNDGVLRSTVKQAELNNDELETLVEKIVELEDKNNASSQIEEIKEQAKDTDAEEETETRVVQDRTVLIKNTEKKDESLPSDNPDDVELVDDLLEEMYVSKSGNQPSTNGNEHAAVGLKPILKQASQSSRFKRKKKGKQTKESKTVAFTHSEVREFDTTESVVNASSKVNTAPAIDPEELLSLEVIAGEMEHEGLDVDEDSSLPIEGEFDYDFEDEDDDSEDDISWIPDSDSANGMLWSQVQKLRQEKERPKESAVVADIVETIPIPDDSNPIPDQPVSEVVLERSITEAPLPMEIVDEVNLGFNKNNSNDQEHLKTNPKTAKVSRFKRSLSNKSANVIENHTVQPKIIPPS…	XP_002489542.1	5040	602	MNLEQNEKLTELLTKMKMLDDIDAKNKLNDESGDTEALPIMEIREELDDNDGVLRSTVKQAELNNDELETLVEKIVELEDKNNASSQIEEIKEQAKDTDAEEETETRVVQDRTVLIKNTEKKDESLPSDNPDDVELVDDLLEEMYVSKSGNQPSTNGNEHAAVGLKPILKQASQSSRFKRKKKGKQTKESKTVAFTHSEVREFDTTESVVNASSKVNTAPAIDPEELLSLEVIAGEMEHEGLDVDEDSSLPIEGEFDYDFEDEDDDSEDDISWIPDSDSANGMLWSQVQKLRQEKERPKESAVVADIVETIPIPDDSNPIPDQPVSEVVLERSITEAPLPMEIVDEVNLGFNKNNSNDQEHLKTNPKTAKVSRFKRSLSNKSANVIENHTVQPKIIPPS…	CCA36364.1	5291	602	MNLEQNEKLTELLTKMKMLDDIDAKNKLNDESGDTEALPIMEIREELDDNDGVLRSTVKQAELNNDELETLVEKIVELEDKNNASSQIEEIKEQAKDTDAEEETETRVVQDRTVLIKNTEKKDESLPSDNPDDVELVDDLLEEMYVSKSGNQPSTNGNEHAAVGLKPILKQASQSSRFKRKKKGKQTKESKTVAFTHSEVREFDTTESVVNASSKVNTAPAIDPEELLSLEVIAGEMEHEGLDVDEDSSLPIEGEFDYDFEDEDDDSEDDISWIPDSDSANGMLWSQVQKLRQEKERPKESAVVADIVETIPIPDDSNPIPDQPVSEVVLERSITEAPLPMEIVDEVNLGFNKNNSNDQEHLKTNPKTAKVSRFKRSLSNKSANVIENHTVQPKIIPPS…	PP7435_Chr1-0200	5340	603	MNLEQNEKLTELLTKMKMLDDIDAKNKLNDESGDTEALPIMEIREELDDNDGVLRSTVKQAELNNDELETLVEKIVELEDKNNASSQIEEIKEQAKDTDAEEETETRVVQDRTVLIKNTEKKDESLPSDNPDDVELVDDLLEEMYVSKSGNQPSTNGNEHAAVGLKPILKQASQSSRFKRKKKGKQTKESKTVAFTHSEVREFDTTESVVNASSKVNTAPAIDPEELLSLEVIAGEMEHEGLDVDEDSSLPIEGEFDYDFEDEDDDSEDDISWIPDSDSANGMLWSQVQKLRQEKERPKESAVVADIVETIPIPDDSNPIPDQPVSEVVLERSITEAPLPMEIVDEVNLGFNKNNSNDQEHLKTNPKTAKVSRFKRSLSNKSANVIENHTVQPKIIPPS…
GS115_000208-T1	5329	405	MGFKFQRQGIAASVFLVLYAIYFGVAANIIWQKKTFNSFYTCLLAFGLIRLGSQVCGIAFATLGYEHLNWLIAHLVLGAAEYFLLILTTFLVVSYAHKETLGSSYMTKALFLIPLGFFKLDVDRLLLIHIGGILANFLVISGASTLAGLTPEQYLFDTNTVNISNGLRITGQIILLAFNILAGLYALHSIIYLKIRSYFVFSVLLATPFLLVRGTYAVVACFVDKLDSFSIENYTLSGMNPEFVITEYVLATTMEYIAASIFLSTFYLNKRQKNKIMHAVLNEEEPEEEFEEKSEGNSGEKSEEKSEEKSEEKSEEKSEEKSEEKSEEKSEEKSEEKSEEKSEEKSDVKSGEKSGEKSGEKSGEKSGDELDEKSEEKFEDELEGESEENLEESNNNHKE…	NA	NA	NA	AOA66030.1	5064	405	MGFKFQRQGIAASVFLVLYAIYFGVAANIIWQKKTFNSFYTCLLAFGLIRLGSQVCGIAFATLGYEHLNWLIAHLVLGAAEYFLLILTTFLVVSYAHKETLGSSYMTKALFLIPLGFFKLDVDRLLLIHIGGILANFLVISGASTLAGLTPEQYLFDTNTVNISNGLRITGQIILLAFNILAGLYALHSIIYLKIRSYFVFSVLLATPFLLVRGTYAVVACFVDKLDSFSIENYTLSGMNPEFVITEYVLATTMEYIAASIFLSTFYLNKRQKNKIMHAVLNEEEPEEEFEEKSEGNSGEKSEEKSEEKSEEKSEEKSEEKSEEKSEEKSEEKSEEKSEEKSEEKSDVKSGEKSGEKSGEKSGEKSGDELDEKSEEKFEDELEGESEENLEESNNNHKE…	XP_002489543.1	5040	409	MGFKFQRQGIAASVFLVLYAIYFGVAANIIWQKKTFNSFYTCLLAFGLIRLGSQVCGIAFATLGYEHLNWLIAHLVLGAAEYFLLILTTFLVVSYAHKETLGSSYMTKALFLIPLGFFKLDVDRLLLIHIGGILANFLVISGASTLAGLTPEQYLFDTNTVNISNGLRITGQIILLAFNILAGLYALHSIIYLKIRSYFVFSVLLATPFLLVRGTYAVVACFVDKLDSFSIENYTLSGMNPEFVITEYVLATTMEYIAASIFLSTFYLNKRQKNKIMHAVLNEEEPEEEFEEKSEGNSGEKSEEKSEEKSEEKSEEKSEEKSEEKSEEKSEEKSEEKSEEKSEEKSEEKSDVKSGEKSGEKSGEKSGEKSGDELDEKSEEKFEDELEGESEENLEESNN…	CCA36365.1	5291	409	MGFKFQRQGIAASVFLVLYAIYFGVAANIIWQKKTFNSFYTCLLAFGLIRLGSQVCGIAFATLGYEHLNWLIAHLVLGAAEYFLLILTTFLVVSYAHKETLGSSYMTKALFLIPLGFFKLDVDRLLLIHIGGILANFLVISGASTLAGLTPEQYLFDTNTVNISNGLRITGQIILLAFNILAGLYALHSIIYLKIRSYFVFSVLLATPFLLVRGTYAVVACFVDKLDSFSIENYTLSGMNPEFVITEYVLATTMEYIAASIFLSTFYLNKRQKNKIMHAVLNEEEPEEEFEEKSEGNSGEKSEEKSEEKSEEKSEEKSEEKSEEKSEEKSEEKSEEKSEEKSEEKSEEKSDVKSGEKSGEKSGEKSGEKSGDELDEKSEEKFEDELEGESEENLEESNN…	PP7435_Chr1-0201	5340	410	MGFKFQRQGIAASVFLVLYAIYFGVAANIIWQKKTFNSFYTCLLAFGLIRLGSQVCGIAFATLGYEHLNWLIAHLVLGAAEYFLLILTTFLVVSYAHKETLGSSYMTKALFLIPLGFFKLDVDRLLLIHIGGILANFLVISGASTLAGLTPEQYLFDTNTVNISNGLRITGQIILLAFNILAGLYALHSIIYLKIRSYFVFSVLLATPFLLVRGTYAVVACFVDKLDSFSIENYTLSGMNPEFVITEYVLATTMEYIAASIFLSTFYLNKRQKNKIMHAVLNEEEPEEEFEEKSEGNSGEKSEEKSEEKSEEKSEEKSEEKSEEKSEEKSEEKSEEKSEEKSEEKSEEKSDVKSGEKSGEKSGEKSGEKSGDELDEKSEEKFEDELEGESEENLEESNN…
GS115_000209-T1	5329	311	MRITRILKQDNKLKNLLYSSIKPKSNNLLDFFDKPLSELTTKRPIKDSILGLRETTKDKIVPSKVLKFICYDSMLDKSDFDHLIPHFHHRKFDFDDRAIKFDVIKGRRSSKYGLKSNGNYYLIFPSKEWSTAFYLETLDKQIVGMNFKPKFIDPEGDVENGLAELKSPSSKSSFQDEVLPFSDLPWLKSHLKVSDYINLPDQPTQQDTNDVSELPSHEPLKNTVTIPPIDRRNVVILRNMIPQMTAKELGEKLRDYSLYRVQDRAVWELENKLFIVIFDNPDDARLVVRRFNGKHWKDDPNLPVVFAEVLE	NA	NA	NA	AOA66436.1	5064	311	MRITRILKQDNKLKNLLYSSIKPKSNNLLDFFDKPLSELTTKRPIKDSILGLRETTKDKIVPSKVLKFICYDSMLDKSDFDHLIPHFHHRKFDFDDRAIKFDVIKGRRSSKYGLKSNGNYYLIFPSKEWSTAFYLETLDKQIVGMNFKPKFIDPEGDVENGLAELKSPSSKSSFQDEVLPFSDLPWLKSHLKVSDYINLPDQPTQQDTNDVSELPSHEPLKNTVTIPPIDRRNVVILRNMIPQMTAKELGEKLRDYSLYRVQDRAVWELENKLFIVIFDNPDDARLVVRRFNGKHWKDDPNLPVVFAEVLE	XP_002489544.1	5040	311	MRITRILKQDNKLKNLLYSSIKPKSNNLLDFFDKPLSELTTKRPIKDSILGLRETTKDKIVPSKVLKFICYDSMLDKSDFDHLIPHFHHRKFDFDDRAIKFDVIKGRRSSKYGLKSNGNYYLIFPSKEWSTAFYLETLDKQIVGMNFKPKFIDPEGDVENGLAELKSPSSKSSFQDEVLPFSDLPWLKSHLKVSDYINLPDQPTQQDTNDVSELPSHEPLKNTVTIPPIDRRNVVILRNMIPQMTAKELGEKLRDYSLYRVQDRAVWELENKLFIVIFDNPDDARLVVRRFNGKHWKDDPNLPVVFAEVLE	CCA36366.1	5291	311	MRITRILKQDNKLKNLLYSSIKPKSNNLLDFFDKPLSELTTKRPIKDSILGLRETTKDKIVPSKVLKFICYDSMLDKSDFDHLIPHFHHRKFDFDDRAIKFDVIKGRRSSKYGLKSNGNYYLIFPSKEWSTAFYLETLDKQIVGMNFKPKFIDPEGDVENGLAELKSPSSKSSFQDEVLPFSDLPWLKSHLKVSDYINLPDQPTQQDTNDVSELPSHEPLKNTVTIPPIDRRNVVILRNMIPQMTAKELGEKLRDYSLYRVQDRAVWELENKLFIVIFDNPDDARLVVRRFNGKHWKDDPNLPVVFAEVLE	PP7435_Chr1-0202	5340	312	MRITRILKQDNKLKNLLYSSIKPKSNNLLDFFDKPLSELTTKRPIKDSILGLRETTKDKIVPSKVLKFICYDSMLDKSDFDHLIPHFHHRKFDFDDRAIKFDVIKGRRSSKYGLKSNGNYYLIFPSKEWSTAFYLETLDKQIVGMNFKPKFIDPEGDVENGLAELKSPSSKSSFQDEVLPFSDLPWLKSHLKVSDYINLPDQPTQQDTNDVSELPSHEPLKNTVTIPPIDRRNVVILRNMIPQMTAKELGEKLRDYSLYRVQDRAVWELENKLFIVIFDNPDDARLVVRRFNGKHWKDDPNLPVVFAEVLE*
GS115_000210-T1	5329	610	MIESTFDINSYLNVDAFEDLNDMDMVMHELTACEEEPVKFEVDTKENPSVFVADISQKIEWSDNDMGLLLTEAVREENEAQDSAARRAETQIQPERKSENQISTPVRMQEPVQFPIQTQFQIQSPVNQKVQTSGPIPVPSKISFQVLENNHTTPQFSEPRRSRESSIEHLGTTPGGNSMFSLDGNTSSQDLDFFESSPQDVHRQFMLNSEEEVGPYNHAIQDPPWETTTNQTFNFCSFNSVQFDPNCQSETIAEGYEADGHFNSQGGSLVEAIDVMSVDGPVPVQVGGAQVVAQDTAFCSSEYVQNMLKKMVISTKTSSSESGCDAGEEINPQESKVIVEEIFPSQEEQMGFSSFSSQPGQELETHTANGGESLRTQSRHRRSLSANYSYFQAQDRKQV…	NA	NA	NA	AOA66313.1	5064	610	MIESTFDINSYLNVDAFEDLNDMDMVMHELTACEEEPVKFEVDTKENPSVFVADISQKIEWSDNDMGLLLTEAVREENEAQDSAARRAETQIQPERKSENQISTPVRMQEPVQFPIQTQFQIQSPVNQKVQTSGPIPVPSKISFQVLENNHTTPQFSEPRRSRESSIEHLGTTPGGNSMFSLDGNTSSQDLDFFESSPQDVHRQFMLNSEEEVGPYNHAIQDPPWETTTNQTFNFCSFNSVQFDPNCQSETIAEGYEADGHFNSQGGSLVEAIDVMSVDGPVPVQVGGAQVVAQDTAFCSSEYVQNMLKKMVISTKTSSSESGCDAGEEINPQESKVIVEEIFPSQEEQMGFSSFSSQPGQELETHTANGGESLRTQSRHRRSLSANYSYFQAQDRKQV…	XP_002489545.1	5040	610	MIESTFDINSYLNVDAFEDLNDMDMVMHELTACEEEPVKFEVDTKENPSVFVADISQKIEWSDNDMGLLLTEAVREENEAQDSAARRAETQIQPERKSENQISTPVRMQEPVQFPIQTQFQIQSPVNQKVQTSGPIPVPSKISFQVLENNHTTPQFSEPRRSRESSIEHLGTTPGGNSMFSLDGNTSSQDLDFFESSPQDVHRQFMLNSEEEVGPYNHAIQDPPWETTTNQTFNFCSFNSVQFDPNCQSETIAEGYEADGHFNSQGGSLVEAIDVMSVDGPVPVQVGGAQVVAQDTAFCSSEYVQNMLKKMVISTKTSSSESGCDAGEEINPQESKVIVEEIFPSQEEQMGFSSFSSQPGQELETHTANGGESLRTQSRHRRSLSANYSYFQAQDRKQV…	CCA36367.1	5291	610	MIESTFDINSYLNVDAFEDLNDMDMVMHELTACEEEPVKFEVDTKENPSVFVADISQKIEWSDNDMGLLLTEAVREENEAQDSAARRAETQIQPERKSENQISTPVRMQEPVQFPIQTQFQIQSPVNQKVQTSGPIPVPSKISFQVLENNHTTPQFSEPRRSRESSIEHLGTTPGGNSMFSLDGNTSSQDLDFFESSPQDVHRQFMLNSEEEVGPYNHAIQDPPWETTTNQTFNFCSFNSVQFDPNCQSETIAEGYEADGHFNSQGGSLVEAIDVMSVDGPVPVQVGGAQVVAQDTAFCSSEYVQNMLKKMVISTKTSSSESGCDAGEEINPQESKVIVEEIFPSQEEQMGFSSFSSQPGQELETHTANGGESLRTQSRHRRSLSANYSYFQAQDRKQV…	PP7435_Chr1-0203	5340	611	MIESTFDINSYLNVDAFEDLNDMDMVMHELTACEEEPVKFEVDTKENPSVFVADISQKIEWSDNDMGLLLTEAVREENEAQDSAARRAETQIQPERKSENQISTPVRMQEPVQFPIQTQFQIQSPVNQKVQTSGPIPVPSKISFQVLENNHTTPQFSEPRRSRESSIEHLGTTPGGNSMFSLDGNTSSQDLDFFESSPQDVHRQFMLNSEEEVGPYNHAIQDPPWETTTNQTFNFCSFNSVQFDPNCQSETIAEGYEADGHFNSQGGSLVEAIDVMSVDGPVPVQVGGAQVVAQDTAFCSSEYVQNMLKKMVISTKTSSSESGCDAGEEINPQESKVIVEEIFPSQEEQMGFSSFSSQPGQELETHTANGGESLRTQSRHRRSLSANYSYFQAQDRKQV…
GS115_000211-T1	5329	478	MSSFRVLDLVKPFTPFLPEVISPERKVPFQQKLMWTGVTLLIFLVMSEIPLYGITSSDSSDPLFWLRMMLASNRGTLMELGISPIVTSGMVFQLLQGIQILDVNMENKADRELFQTAQKVFAILLSIGQATVYVLTGMYGPPGELGVGVCLLLVLQLVFAGIVVILLDELLQKGYGLGSGISLFMATNICEQIFWKTFAPTTVNRGRGKEFEGAFISFFHLILTKKDKKRALLESFYRDNAPNMFQVIATLVVFFTVVYLQGFRLEIPVKSTRQRGPYGTYPIRLFYTSNMPIMLQSALTSNIFIISQMLYSHFPDNAFVKLIGTWEAQPGSAQLFAASGLAYYMQPPMSLSQALLDPIKTVVYVVFVLTTCAIFSKTWIEISGSSPRDVAKQFKDQGL…	SEC61	NA	NA	AOA65539.1	5064	478	MSSFRVLDLVKPFTPFLPEVISPERKVPFQQKLMWTGVTLLIFLVMSEIPLYGITSSDSSDPLFWLRMMLASNRGTLMELGISPIVTSGMVFQLLQGIQILDVNMENKADRELFQTAQKVFAILLSIGQATVYVLTGMYGPPGELGVGVCLLLVLQLVFAGIVVILLDELLQKGYGLGSGISLFMATNICEQIFWKTFAPTTVNRGRGKEFEGAFISFFHLILTKKDKKRALLESFYRDNAPNMFQVIATLVVFFTVVYLQGFRLEIPVKSTRQRGPYGTYPIRLFYTSNMPIMLQSALTSNIFIISQMLYSHFPDNAFVKLIGTWEAQPGSAQLFAASGLAYYMQPPMSLSQALLDPIKTVVYVVFVLTTCAIFSKTWIEISGSSPRDVAKQFKDQGL…	XP_002489546.1	5040	478	MSSFRVLDLVKPFTPFLPEVISPERKVPFQQKLMWTGVTLLIFLVMSEIPLYGITSSDSSDPLFWLRMMLASNRGTLMELGISPIVTSGMVFQLLQGIQILDVNMENKADRELFQTAQKVFAILLSIGQATVYVLTGMYGPPGELGVGVCLLLVLQLVFAGIVVILLDELLQKGYGLGSGISLFMATNICEQIFWKTFAPTTVNRGRGKEFEGAFISFFHLILTKKDKKRALLESFYRDNAPNMFQVIATLVVFFTVVYLQGFRLEIPVKSTRQRGPYGTYPIRLFYTSNMPIMLQSALTSNIFIISQMLYSHFPDNAFVKLIGTWEAQPGSAQLFAASGLAYYMQPPMSLSQALLDPIKTVVYVVFVLTTCAIFSKTWIEISGSSPRDVAKQFKDQGL…	CCA36368.1	5291	478	MSSFRVLDLVKPFTPFLPEVISPERKVPFQQKLMWTGVTLLIFLVMSEIPLYGITSSDSSDPLFWLRMMLASNRGTLMELGISPIVTSGMVFQLLQGIQILDVNMENKADRELFQTAQKVFAILLSIGQATVYVLTGMYGPPGELGVGVCLLLVLQLVFAGIVVILLDELLQKGYGLGSGISLFMATNICEQIFWKTFAPTTVNRGRGKEFEGAFISFFHLILTKKDKKRALLESFYRDNAPNMFQVIATLVVFFTVVYLQGFRLEIPVKSTRQRGPYGTYPIRLFYTSNMPIMLQSALTSNIFIISQMLYSHFPDNAFVKLIGTWEAQPGSAQLFAASGLAYYMQPPMSLSQALLDPIKTVVYVVFVLTTCAIFSKTWIEISGSSPRDVAKQFKDQGL…	PP7435_Chr1-0204	5340	479	MSSFRVLDLVKPFTPFLPEVISPERKVPFQQKLMWTGVTLLIFLVMSEIPLYGITSSDSSDPLFWLRMMLASNRGTLMELGISPIVTSGMVFQLLQGIQILDVNMENKADRELFQTAQKVFAILLSIGQATVYVLTGMYGPPGELGVGVCLLLVLQLVFAGIVVILLDELLQKGYGLGSGISLFMATNICEQIFWKTFAPTTVNRGRGKEFEGAFISFFHLILTKKDKKRALLESFYRDNAPNMFQVIATLVVFFTVVYLQGFRLEIPVKSTRQRGPYGTYPIRLFYTSNMPIMLQSALTSNIFIISQMLYSHFPDNAFVKLIGTWEAQPGSAQLFAASGLAYYMQPPMSLSQALLDPIKTVVYVVFVLTTCAIFSKTWIEISGSSPRDVAKQFKDQGL…
GS115_000212-T1	5329	142	MSRLGRVWNATAPLLERKSKFIGWSTPLTEISQLEPVLQEFTECHQKVLSKATHPKMYAWRLTDDAGKLLNQGSHDDGESGAGNRLLGLLELYKCRNVLVVVSRWYGGIPLGPSRFRCISSAAQESLKIGGFITTKTKLNRK	YDL177C	171	MSKNVGKLVKIWNESEVLVDRKSKFQARCCPLQNQKDIPSILQELTQNNKSVSKASHMHMYAWRTAEVSNNLHLQQEQKKKGNKANKSNNSHVNKSRNITVQPKNIEQGCADCGEAGAGQRLLTLLERANIFNVLVIVTRWYGGTPLGSSRFRHISTCAVETLKKGGFLP*	AOA65561.1	5064	142	MSRLGRVWNATAPLLERKSKFIGWSTPLTEISQLEPVLQEFTECHQKVLSKATHPKMYAWRLTDDAGKLLNQGSHDDGESGAGNRLLGLLELYKCRNVLVVVSRWYGGIPLGPSRFRCISSAAQESLKIGGFITTKTKLNRK	XP_002489547.1	5040	142	MSRLGRVWNATAPLLERKSKFIGWSTPLTEISQLEPVLQEFTECHQKVLSKATHPKMYAWRLTDDAGKLLNQGSHDDGESGAGNRLLGLLELYKCRNVLVVVSRWYGGIPLGPSRFRCISSAAQESLKIGGFITTKTKLNRK	CCA36369.1	5291	142	MSRLGRVWNATAPLLERKSKFIGWSTPLTEISQLEPVLQEFTECHQKVLSKATHPKMYAWRLTDDAGKLLNQGSHDDGESGAGNRLLGLLELYKCRNVLVVVSRWYGGIPLGPSRFRCISSAAQESLKIGGFITTKTKLNRK	PP7435_Chr1-0205	5340	143	MSRLGRVWNATAPLLERKSKFIGWSTPLTEISQLEPVLQEFTECHQKVLSKATHPKMYAWRLTDDAGKLLNQGSHDDGESGAGNRLLGLLELYKCRNVLVVVSRWYGGIPLGPSRFRCISSAAQESLKIGGFITTKTKLNRK*
GS115_000213-T1	5329	462	MSISNYYVATNSNDSGNHRQEQLEIPTNKTRSESFPKVSEQVHHVPQQNLELQRLQQQLQGQQIQQQLQQHVNQSLQNVQPVQPMFDHQLQNQQQQQQQQQQQQQLQGIPSNSPSHYFRQPTQNLHNGNFNMNMNLNMNLLQQQQQQQQQQQQLARQYQQLQQQQQQHQHQQQALPPPQQQYFNQATEFPVTSQAITTLQHIQQQPTNYFQNSIFATRKEAYLQYHDCPYESIRKENFWVKNNDNLTKISCQLKGCDFKVNIKKIRNTTKDSQTSLPKEETLGFELKEIHAHNHQHLPTYQISDQMYIPVGLHKELQKLMELHPDTTSAKLLKSYEINEVLGLNIDKFEKTTKSKLLRFMTRQRSKLKLSTPKHQKRKTDDFYQGSEQSKADSNGKTES…	NA	NA	NA	AOA66487.1	5064	462	MSISNYYVATNSNDSGNHRQEQLEIPTNKTRSESFPKVSEQVHHVPQQNLELQRLQQQLQGQQIQQQLQQHVNQSLQNVQPVQPMFDHQLQNQQQQQQQQQQQQQLQGIPSNSPSHYFRQPTQNLHNGNFNMNMNLNMNLLQQQQQQQQQQQQLARQYQQLQQQQQQHQHQQQALPPPQQQYFNQATEFPVTSQAITTLQHIQQQPTNYFQNSIFATRKEAYLQYHDCPYESIRKENFWVKNNDNLTKISCQLKGCDFKVNIKKIRNTTKDSQTSLPKEETLGFELKEIHAHNHQHLPTYQISDQMYIPVGLHKELQKLMELHPDTTSAKLLKSYEINEVLGLNIDKFEKTTKSKLLRFMTRQRSKLKLSTPKHQKRKTDDFYQGSEQSKADSNGKTES…	XP_002489548.1	5040	462	MSISNYYVATNSNDSGNHRQEQLEIPTNKTRSESFPKVSEQVHHVPQQNLELQRLQQQLQGQQIQQQLQQHVNQSLQNVQPVQPMFDHQLQNQQQQQQQQQQQQQLQGIPSNSPSHYFRQPTQNLHNGNFNMNMNLNMNLLQQQQQQQQQQQQLARQYQQLQQQQQQHQHQQQALPPPQQQYFNQATEFPVTSQAITTLQHIQQQPTNYFQNSIFATRKEAYLQYHDCPYESIRKENFWVKNNDNLTKISCQLKGCDFKVNIKKIRNTTKDSQTSLPKEETLGFELKEIHAHNHQHLPTYQISDQMYIPVGLHKELQKLMELHPDTTSAKLLKSYEINEVLGLNIDKFEKTTKSKLLRFMTRQRSKLKLSTPKHQKRKTDDFYQGSEQSKADSNGKTES…	CCA36370.1	5291	462	MSISNYYVATNSNDSGNHRQEQLEIPTNKTRSESFPKVSEQVHHVPQQNLELQRLQQQLQGQQIQQQLQQHVNQSLQNVQPVQPMFDHQLQNQQQQQQQQQQQQQLQGIPSNSPSHYFRQPTQNLHNGNFNMNMNLNMNLLQQQQQQQQQQQQLARQYQQLQQQQQQHQHQQQALPPPQQQYFNQATEFPVTSQAITTLQHIQQQPTNYFQNSIFATRKEAYLQYHDCPYESIRKENFWVKNNDNLTKISCQLKGCDFKVNIKKIRNTTKDSQTSLPKEETLGFELKEIHAHNHQHLPTYQISDQMYIPVGLHKELQKLMELHPDTTSAKLLKSYEINEVLGLNIDKFEKTTKSKLLRFMTRQRSKLKLSTPKHQKRKTDDFYQGSEQSKADSNGKTES…	PP7435_Chr1-0206	5340	463	MSISNYYVATNSNDSGNHRQEQLEIPTNKTRSESFPKVSEQVHHVPQQNLELQRLQQQLQGQQIQQQLQQHVNQSLQNVQPVQPMFDHQLQNQQQQQQQQQQQQQLQGIPSNSPSHYFRQPTQNLHNGNFNMNMNLNMNLLQQQQQQQQQQQQLARQYQQLQQQQQQHQHQQQALPPPQQQYFNQATEFPVTSQAITTLQHIQQQPTNYFQNSIFATRKEAYLQYHDCPYESIRKENFWVKNNDNLTKISCQLKGCDFKVNIKKIRNTTKDSQTSLPKEETLGFELKEIHAHNHQHLPTYQISDQMYIPVGLHKELQKLMELHPDTTSAKLLKSYEINEVLGLNIDKFEKTTKSKLLRFMTRQRSKLKLSTPKHQKRKTDDFYQGSEQSKADSNGKTES…
GS115_000214-T1	5329	411	MTIIGRLACQNNSFLRDIETQVVSQTPCQDATNELPPDRRGLIGENQLYLVELEDTVLFPEGGGQPSDTGIVASEDHSFDVIYVGRNGLNAVHYVIAPGDLPLKVGDNVVVSVNWESRWDHMQQHTGQHLLSALLKIHFDVPTLGWGMGTGDTVLNYVEIPRKLEDFEIEQLNLQIKATINQNLPISVVEHDEIHEEKGSMRDIRIGHLDNNSCCGTHLQSSLQIKNVIALNQISGKKTNTRLQFIVGDRVNDFVSQSFSILKNLRNQLSCPDELIPEKVAQLNSSIKASNTTEKKMLKELAEIKAQEIVASPSKIIFVDSEFSNDFTSNIFKLSNKAIKDKTVILLSGKNQGSLIVYGENVKDTTDGISSVLEKSVLKGGGSPSKYQGKIQFEKNERN…	YNL040W	457	MPTPMTPVKVGALACQRNSFLFDGFKTLVVSCEPTKNKKGEIEGYEIELQDTILFPEGGGQPSDSGFLKIVEGNRNSSKIEKILVSHVSRFGLHAKHHVNDYIEPGTTVEVAVDEQKRMDYMQQHTGQHLLSAILERNYKVDTVSWSMGGIITKKKPVLEPSDYFNYIELNRKLTLDEITNVSDEINQLIINFPQEIIVEERIGEETVDEVSTSKIPDDYDLSKGVLRTIHIGDIDSNPCCGTHLKCTSQIGSILILSNQSAVRGSNSRLYFMCGKRVSLYAKSVNKILLDSKNLLSCSETQISEKITRQTKQIQQLNKREQYWIKRLARTASEELMNTLKASGKKRAYFMEEEYGTLELLLQIHKEVSNFLKDDTEGYEIILCGYERQTNTGSLLILS…	AOA66679.1	5064	411	MTIIGRLACQNNSFLRDIETQVVSQTPCQDATNELPPDRRGLIGENQLYLVELEDTVLFPEGGGQPSDTGIVASEDHSFDVIYVGRNGLNAVHYVIAPGDLPLKVGDNVVVSVNWESRWDHMQQHTGQHLLSALLKIHFDVPTLGWGMGTGDTVLNYVEIPRKLEDFEIEQLNLQIKATINQNLPISVVEHDEIHEEKGSMRDIRIGHLDNNSCCGTHLQSSLQIKNVIALNQISGKKTNTRLQFIVGDRVNDFVSQSFSILKNLRNQLSCPDELIPEKVAQLNSSIKASNTTEKKMLKELAEIKAQEIVASPSKIIFVDSEFSNDFTSNIFKLSNKAIKDKTVILLSGKNQGSLIVYGENVKDTTDGISSVLEKSVLKGGGSPSKYQGKIQFEKNERN…	XP_002489549.1	5040	411	MTIIGRLACQNNSFLRDIETQVVSQTPCQDATNELPPDRRGLIGENQLYLVELEDTVLFPEGGGQPSDTGIVASEDHSFDVIYVGRNGLNAVHYVIAPGDLPLKVGDNVVVSVNWESRWDHMQQHTGQHLLSALLKIHFDVPTLGWGMGTGDTVLNYVEIPRKLEDFEIEQLNLQIKATINQNLPISVVEHDEIHEEKGSMRDIRIGHLDNNSCCGTHLQSSLQIKNVIALNQISGKKTNTRLQFIVGDRVNDFVSQSFSILKNLRNQLSCPDELIPEKVAQLNSSIKASNTTEKKMLKELAEIKAQEIVASPSKIIFVDSEFSNDFTSNIFKLSNKAIKDKTVILLSGKNQGSLIVYGENVKDTTDGISSVLEKSVLKGGGSPSKYQGKIQFEKNERN…	CCA36371.1	5291	411	MTIIGRLACQNNSFLRDIETQVVSQTPCQDATNELPPDRRGLIGENQLYLVELEDTVLFPEGGGQPSDTGIVASEDHSFDVIYVGRNGLNAVHYVIAPGDLPLKVGDNVVVSVNWESRWDHMQQHTGQHLLSALLKIHFDVPTLGWGMGTGDTVLNYVEIPRKLEDFEIEQLNLQIKATINQNLPISVVEHDEIHEEKGSMRDIRIGHLDNNSCCGTHLQSSLQIKNVIALNQISGKKTNTRLQFIVGDRVNDFVSQSFSILKNLRNQLSCPDELIPEKVAQLNSSIKASNTTEKKMLKELAEIKAQEIVASPSKIIFVDSEFSNDFTSNIFKLSNKAIKDKTVILLSGKNQGSLIVYGENVKDTTDGISSVLEKSVLKGGGSPSKYQGKIQFEKNERN…	PP7435_Chr1-0207	5340	412	MTIIGRLACQNNSFLRDIETQVVSQTPCQDATNELPPDRRGLIGENQLYLVELEDTVLFPEGGGQPSDTGIVASEDHSFDVIYVGRNGLNAVHYVIAPGDLPLKVGDNVVVSVNWESRWDHMQQHTGQHLLSALLKIHFDVPTLGWGMGTGDTVLNYVEIPRKLEDFEIEQLNLQIKATINQNLPISVVEHDEIHEEKGSMRDIRIGHLDNNSCCGTHLQSSLQIKNVIALNQISGKKTNTRLQFIVGDRVNDFVSQSFSILKNLRNQLSCPDELIPEKVAQLNSSIKASNTTEKKMLKELAEIKAQEIVASPSKIIFVDSEFSNDFTSNIFKLSNKAIKDKTVILLSGKNQGSLIVYGENVKDTTDGISSVLEKSVLKGGGSPSKYQGKIQFEKNERN…
GS115_000215-T1	5329	343	MRNPEHRSRRLLFKNVANTASTVVTTTLQTPTKEQFDLVLTDKQQRLNDTINARTITPSPKYTLNLNHKPSKLDLIDSSFTSFPLAPPRDNETGQDSTVSSDMDATPEPRYDSPSIKKRILSTYLKELKRNSSRHDEDITLVEDYIPMPKTLGKKRVSIVDFKQRMKRHHTQSTIYDDSGNCHQPSIIPGLFQSSSFASSLTPFGTSINELQKPLHVDKFNETDLKYCVICEKPLYDLSSLIQNCPYKEIVCSDCRANYEVYFKVLEQLEAEEASNGYDSDDSRFFVEEMPPEQSKEYQLIQGLRKIKAMDDLRRVQSLDEIQRRFGEKGNLWEYIKNRLKKQ	YBR138C	525	MEKDQIQPRVLESVDTNSLSLLSSNTSSNMNSNTNNKLSIIASDISTGSVLSRPLTPPVVQDIENNSMLQWQFEKKEFIFDSNSTPSKQAKPLQRNSPYQGNSQSENQNQQLLNVRKRRSQLIGAKPKIPSKLYQSVSKLDLIDDKSFTSLPIAPPCNIETNEDDSGNNEYNNNKKRPRLNPVNELRVHNNKRNRYVSYGPSLDTKNYELTENTSQDIPPLVLVEDYIPYTQSKSTKKMVSISDLKSKLSKRRDNHIPLRVKNSYSEINKETNRNSFEPNSLTLIPHILRNTEENRDESNNPLDFIKEEIEISDISIPNSIENMVVNLVNIPSSNKSYDDLYLSELNVHSQLRKCVICEKALYEISSRLLNSGYYKEIVCEQCTVRYEEAAKIFENCEF…	AOA66157.1	5064	343	MRNPEHRSRRLLFKNVANTASTVVTTTLQTPTKEQFDLVLTDKQQRLNDTINARTITPSPKYTLNLNHKPSKLDLIDSSFTSFPLAPPRDNETGQDSTVSSDMDATPEPRYDSPSIKKRILSTYLKELKRNSSRHDEDITLVEDYIPMPKTLGKKRVSIVDFKQRMKRHHTQSTIYDDSGNCHQPSIIPGLFQSSSFASSLTPFGTSINELQKPLHVDKFNETDLKYCVICEKPLYDLSSLIQNCPYKEIVCSDCRANYEVYFKVLEQLEAEEASNGYDSDDSRFFVEEMPPEQSKEYQLIQGLRKIKAMDDLRRVQSLDEIQRRFGEKGNLWEYIKNRLKKQ	XP_002489550.1	5040	343	MRNPEHRSRRLLFKNVANTASTVVTTTLQTPTKEQFDLVLTDKQQRLNDTINARTITPSPKYTLNLNHKPSKLDLIDSSFTSFPLAPPRDNETGQDSTVSSDMDATPEPRYDSPSIKKRILSTYLKELKRNSSRHDEDITLVEDYIPMPKTLGKKRVSIVDFKQRMKRHHTQSTIYDDSGNCHQPSIIPGLFQSSSFASSLTPFGTSINELQKPLHVDKFNETDLKYCVICEKPLYDLSSLIQNCPYKEIVCSDCRANYEVYFKVLEQLEAEEASNGYDSDDSRFFVEEMPPEQSKEYQLIQGLRKIKAMDDLRRVQSLDEIQRRFGEKGNLWEYIKNRLKKQ	CCA36372.1	5291	343	MRNPEHRSRRLLFKNVANTASTVVTTTLQTPTKEQFDLVLTDKQQRLNDTINARTITPSPKYTLNLNHKPSKLDLIDSSFTSFPLAPPRDNETGQDSTVSSDMDATPEPRYDSPSIKKRILSTYLKELKRNSSRHDEDITLVEDYIPMPKTLGKKRVSIVDFKQRMKRHHTQSTIYDDSGNCHQPSIIPGLFQSSSFASSLTPFGTSINELQKPLHVDKFNETDLKYCVICEKPLYDLSSLIQNCPYKEIVCSDCRANYEVYFKVLEQLEAEEASNGYDSDDSRFFVEEMPPEQSKEYQLIQGLRKIKAMDDLRRVQSLDEIQRRFGEKGNLWEYIKNRLKKQ	PP7435_Chr1-0208	5340	344	MRNPEHRSRRLLFKNVANTASTVVTTTLQTPTKEQFDLVLTDKQQRLNDTINARTITPSPKYTLNLNHKPSKLDLIDSSFTSFPLAPPRDNETGQDSTVSSDMDATPEPRYDSPSIKKRILSTYLKELKRNSSRHDEDITLVEDYIPMPKTLGKKRVSIVDFKQRMKRHHTQSTIYDDSGNCHQPSIIPGLFQSSSFASSLTPFGTSINELQKPLHVDKFNETDLKYCVICEKPLYDLSSLIQNCPYKEIVCSDCRANYEVYFKVLEQLEAEEASNGYDSDDSRFFVEEMPPEQSKEYQLIQGLRKIKAMDDLRRVQSLDEIQRRFGEKGNLWEYIKNRLKKQ*
GS115_000216-T1	5329	570	MSETTPLLPEIIEDPSTGTPGIVANELMQEEQLTKVYSSSRSTGSLASSDGEYAVPSKQLYVIISSLFMCSYLSALDTTVVTTLLSTISSDLEEMDRSSWIATSYLLSCCAFQPLFGKISDIFGRKVMILLCIGSFAIGCLISSYSYSLWPLVISRYLAGIGAGGMSVLGTVAMSDLISLRKRGVFQGGANIFYGLGSASGGVIGGLIADNWGWRAVFSFQVPIALCCATAITICFHLPEGSPGNGYPNSDMWKKFQSIDFAGSILLATSLTGLVAAAALGGHELPYGSASFILLVVISLGLLAWFAYIELHSEQPAIPIELLNTRTVLSACLANWFYSISVYSYMYYIPIYFTTSMDFSPTDNGLRMIPNFFGIAFGSVGSGIYMRKTGKYLKFIAVT…	VBA1	NA	NA	AOA66769.1	5064	570	MSETTPLLPEIIEDPSTGTPGIVANELMQEEQLTKVYSSSRSTGSLASSDGEYAVPSKQLYVIISSLFMCSYLSALDTTVVTTLLSTISSDLEEMDRSSWIATSYLLSCCAFQPLFGKISDIFGRKVMILLCIGSFAIGCLISSYSYSLWPLVISRYLAGIGAGGMSVLGTVAMSDLISLRKRGVFQGGANIFYGLGSASGGVIGGLIADNWGWRAVFSFQVPIALCCATAITICFHLPEGSPGNGYPNSDMWKKFQSIDFAGSILLATSLTGLVAAAALGGHELPYGSASFILLVVISLGLLAWFAYIELHSEQPAIPIELLNTRTVLSACLANWFYSISVYSYMYYIPIYFTTSMDFSPTDNGLRMIPNFFGIAFGSVGSGIYMRKTGKYLKFIAVT…	XP_002489551.1	5040	570	MSETTPLLPEIIEDPSTGTPGIVANELMQEEQLTKVYSSSRSTGSLASSDGEYAVPSKQLYVIISSLFMCSYLSALDTTVVTTLLSTISSDLEEMDRSSWIATSYLLSCCAFQPLFGKISDIFGRKVMILLCIGSFAIGCLISSYSYSLWPLVISRYLAGIGAGGMSVLGTVAMSDLISLRKRGVFQGGANIFYGLGSASGGVIGGLIADNWGWRAVFSFQVPIALCCATAITICFHLPEGSPGNGYPNSDMWKKFQSIDFAGSILLATSLTGLVAAAALGGHELPYGSASFILLVVISLGLLAWFAYIELHSEQPAIPIELLNTRTVLSACLANWFYSISVYSYMYYIPIYFTTSMDFSPTDNGLRMIPNFFGIAFGSVGSGIYMRKTGKYLKFIAVT…	CCA36373.1	5291	570	MSETTPLLPEIIEDPSTGTPGIVANELMQEEQLTKVYSSSRSTGSLASSDGEYAVPSKQLYVIISSLFMCSYLSALDTTVVTTLLSTISSDLEEMDRSSWIATSYLLSCCAFQPLFGKISDIFGRKVMILLCIGSFAIGCLISSYSYSLWPLVISRYLAGIGAGGMSVLGTVAMSDLISLRKRGVFQGGANIFYGLGSASGGVIGGLIADNWGWRAVFSFQVPIALCCATAITICFHLPEGSPGNGYPNSDMWKKFQSIDFAGSILLATSLTGLVAAAALGGHELPYGSASFILLVVISLGLLAWFAYIELHSEQPAIPIELLNTRTVLSACLANWFYSISVYSYMYYIPIYFTTSMDFSPTDNGLRMIPNFFGIAFGSVGSGIYMRKTGKYLKFIAVT…	PP7435_Chr1-0209	5340	571	MSETTPLLPEIIEDPSTGTPGIVANELMQEEQLTKVYSSSRSTGSLASSDGEYAVPSKQLYVIISSLFMCSYLSALDTTVVTTLLSTISSDLEEMDRSSWIATSYLLSCCAFQPLFGKISDIFGRKVMILLCIGSFAIGCLISSYSYSLWPLVISRYLAGIGAGGMSVLGTVAMSDLISLRKRGVFQGGANIFYGLGSASGGVIGGLIADNWGWRAVFSFQVPIALCCATAITICFHLPEGSPGNGYPNSDMWKKFQSIDFAGSILLATSLTGLVAAAALGGHELPYGSASFILLVVISLGLLAWFAYIELHSEQPAIPIELLNTRTVLSACLANWFYSISVYSYMYYIPIYFTTSMDFSPTDNGLRMIPNFFGIAFGSVGSGIYMRKTGKYLKFIAVT…
GS115_000217-T1	5329	354	MQSAPSTMSLSLVHTFTGHTDKCWATSIHSKLPLLATVSGDRTCRVYNLETKRLIVVLDDDSHSKTLSSVEWKPTGEFPSLAIGSFDSTISIWGNEEAVLEDEDNWTLMAIIEGHENEIKGVSWSHDGVYLASCSRDKSIWIWEADDNNEEFECVFVVQEHSQDVKHVTWHQHENVLASSSYDDTVKLFKQDDYDEDDWVNVADLTGHEGTVWSSDFEKKGERVTRLSSSSDDGTIRIWKILHAADDQPSIDSKLPSTIKTDTNQDMWELETILPIIHHGPIYSVAWGENGYIASVGSDGRIVVYKELNSKEWQIIISQPHSHGVYEINNIKWHGDRLITAGDDGLVKLWELAL	CIA1	NA	NA	AOA65854.1	5064	347	MSLSLVHTFTGHTDKCWATSIHSKLPLLATVSGDRTCRVYNLETKRLIVVLDDDSHSKTLSSVEWKPTGEFPSLAIGSFDSTISIWGNEEAVLEDEDNWTLMAIIEGHENEIKGVSWSHDGVYLASCSRDKSIWIWEADDNNEEFECVFVVQEHSQDVKHVTWHQHENVLASSSYDDTVKLFKQDDYDEDDWVNVADLTGHEGTVWSSDFEKKGERVTRLSSSSDDGTIRIWKILHAADDQPSIDSKLPSTIKTDTNQDMWELETILPIIHHGPIYSVAWGENGYIASVGSDGRIVVYKELNSKEWQIIISQPHSHGVYEINNIKWHGDRLITAGDDGLVKLWELAL	XP_002489552.1	5040	347	MSLSLVHTFTGHTDKCWATSIHSKLPLLATVSGDRTCRVYNLETKRLIVVLDDDSHSKTLSSVEWKPTGEFPSLAIGSFDSTISIWGNEEAVLEDEDNWTLMAIIEGHENEIKGVSWSHDGVYLASCSRDKSIWIWEADDNNEEFECVFVVQEHSQDVKHVTWHQHENVLASSSYDDTVKLFKQDDYDEDDWVNVADLTGHEGTVWSSDFEKKGERVTRLSSSSDDGTIRIWKILHAADDQPSIDSKLPSTIKTDTNQDMWELETILPIIHHGPIYSVAWGENGYIASVGSDGRIVVYKELNSKEWQIIISQPHSHGVYEINNIKWHGDRLITAGDDGLVKLWELAL	CCA36374.1	5291	347	MSLSLVHTFTGHTDKCWATSIHSKLPLLATVSGDRTCRVYNLETKRLIVVLDDDSHSKTLSSVEWKPTGEFPSLAIGSFDSTISIWGNEEAVLEDEDNWTLMAIIEGHENEIKGVSWSHDGVYLASCSRDKSIWIWEADDNNEEFECVFVVQEHSQDVKHVTWHQHENVLASSSYDDTVKLFKQDDYDEDDWVNVADLTGHEGTVWSSDFEKKGERVTRLSSSSDDGTIRIWKILHAADDQPSIDSKLPSTIKTDTNQDMWELETILPIIHHGPIYSVAWGENGYIASVGSDGRIVVYKELNSKEWQIIISQPHSHGVYEINNIKWHGDRLITAGDDGLVKLWELAL	PP7435_Chr1-0210	5340	348	MSLSLVHTFTGHTDKCWATSIHSKLPLLATVSGDRTCRVYNLETKRLIVVLDDDSHSKTLSSVEWKPTGEFPSLAIGSFDSTISIWGNEEAVLEDEDNWTLMAIIEGHENEIKGVSWSHDGVYLASCSRDKSIWIWEADDNNEEFECVFVVQEHSQDVKHVTWHQHENVLASSSYDDTVKLFKQDDYDEDDWVNVADLTGHEGTVWSSDFEKKGERVTRLSSSSDDGTIRIWKILHAADDQPSIDSKLPSTIKTDTNQDMWELETILPIIHHGPIYSVAWGENGYIASVGSDGRIVVYKELNSKEWQIIISQPHSHGVYEINNIKWHGDRLITAGDDGLVKLWELAL*
GS115_000218-T1	5329	494	MNQRILRLVRNYAVPAKKNAPKLTGGLQPLQGIQLKKQYIPRPNQRVTYEHQPPPSPSELKAEKVIRKRRNPWLRFIPSLVVIGGTVWLLFSYNYFFVEDEDLEFLNPSEFKKYTITFKQQIDEDHYLIELTRKNRSKILNSMKLKMTSMWNGHRLWSVEIKQPDISIVRKYTPLPLYVASNNSEEPFIKIINSEGEEGKMMLYIKTYPEGEMARWISQTPLYSDLELRGPFVDYEFPFHPLDKATDRPQLRNVLSKLPPDSELPEDMPSPDNYNFFGAGTGISPFLQCLYSPNPPKGKVNLFHSANTEEEIPKVFSSLNYFLQKTSRLNYYRFIRDKGEMITDVPASVVSNYRGYKDLKFVKEYEEKKLLKQKMEQLKSGNSTDDNSSTAAAESQVKL…	CYC2	NA	NA	AOA66479.1	5064	494	MNQRILRLVRNYAVPAKKNAPKLTGGLQPLQGIQLKKQYIPRPNQRVTYEHQPPPSPSELKAEKVIRKRRNPWLRFIPSLVVIGGTVWLLFSYNYFFVEDEDLEFLNPSEFKKYTITFKQQIDEDHYLIELTRKNRSKILNSMKLKMTSMWNGHRLWSVEIKQPDISIVRKYTPLPLYVASNNSEEPFIKIINSEGEEGKMMLYIKTYPEGEMARWISQTPLYSDLELRGPFVDYEFPFHPLDKATDRPQLRNVLSKLPPDSELPEDMPSPDNYNFFGAGTGISPFLQCLYSPNPPKGKVNLFHSANTEEEIPKVFSSLNYFLQKTSRLNYYRFIRDKGEMITDVPASVVSNYRGYKDLKFVKEYEEKKLLKQKMEQLKSGNSTDDNSSTAAAESQVKL…	XP_002489553.1	5040	494	MNQRILRLVRNYAVPAKKNAPKLTGGLQPLQGIQLKKQYIPRPNQRVTYEHQPPPSPSELKAEKVIRKRRNPWLRFIPSLVVIGGTVWLLFSYNYFFVEDEDLEFLNPSEFKKYTITFKQQIDEDHYLIELTRKNRSKILNSMKLKMTSMWNGHRLWSVEIKQPDISIVRKYTPLPLYVASNNSEEPFIKIINSEGEEGKMMLYIKTYPEGEMARWISQTPLYSDLELRGPFVDYEFPFHPLDKATDRPQLRNVLSKLPPDSELPEDMPSPDNYNFFGAGTGISPFLQCLYSPNPPKGKVNLFHSANTEEEIPKVFSSLNYFLQKTSRLNYYRFIRDKGEMITDVPASVVSNYRGYKDLKFVKEYEEKKLLKQKMEQLKSGNSTDDNSSTAAAESQVKL…	CCA36375.1	5291	494	MNQRILRLVRNYAVPAKKNAPKLTGGLQPLQGIQLKKQYIPRPNQRVTYEHQPPPSPSELKAEKVIRKRRNPWLRFIPSLVVIGGTVWLLFSYNYFFVEDEDLEFLNPSEFKKYTITFKQQIDEDHYLIELTRKNRSKILNSMKLKMTSMWNGHRLWSVEIKQPDISIVRKYTPLPLYVASNNSEEPFIKIINSEGEEGKMMLYIKTYPEGEMARWISQTPLYSDLELRGPFVDYEFPFHPLDKATDRPQLRNVLSKLPPDSELPEDMPSPDNYNFFGAGTGISPFLQCLYSPNPPKGKVNLFHSANTEEEIPKVFSSLNYFLQKTSRLNYYRFIRDKGEMITDVPASVVSNYRGYKDLKFVKEYEEKKLLKQKMEQLKSGNSTDDNSSTAAAESQVKL…	PP7435_Chr1-0211	5340	495	MNQRILRLVRNYAVPAKKNAPKLTGGLQPLQGIQLKKQYIPRPNQRVTYEHQPPPSPSELKAEKVIRKRRNPWLRFIPSLVVIGGTVWLLFSYNYFFVEDEDLEFLNPSEFKKYTITFKQQIDEDHYLIELTRKNRSKILNSMKLKMTSMWNGHRLWSVEIKQPDISIVRKYTPLPLYVASNNSEEPFIKIINSEGEEGKMMLYIKTYPEGEMARWISQTPLYSDLELRGPFVDYEFPFHPLDKATDRPQLRNVLSKLPPDSELPEDMPSPDNYNFFGAGTGISPFLQCLYSPNPPKGKVNLFHSANTEEEIPKVFSSLNYFLQKTSRLNYYRFIRDKGEMITDVPASVVSNYRGYKDLKFVKEYEEKKLLKQKMEQLKSGNSTDDNSSTAAAESQVKL…
GS115_000219-T1	5329	270	MSSFDEGIALEEQPIYQDLPDFNEKANKLSNKLIVISNDIQKLKQSLGFFDKYLNKDYNYQQFNKYQKNALQLINKLMAQFRDITADKKYLMDLRFVDISAVQKFQKDQLVNGISDNLNEFKELQNWFTRLDSKLNEMEVVEQEARIQQQQQQQAQEGEQIIIEYEPINAAELEYQQDLINERELEIENIANGIVELNELFQDLGTLVTSQGELMDNIENNLYSVVDDSRAGHSELRRAEAYQKRSTGLCMWLLVILAVILLFILLIIFA	PEP12	NA	NA	AOA66806.1	5064	270	MSSFDEGIALEEQPIYQDLPDFNEKANKLSNKLIVISNDIQKLKQSLGFFDKYLNKDYNYQQFNKYQKNALQLINKLMAQFRDITADKKYLMDLRFVDISAVQKFQKDQLVNGISDNLNEFKELQNWFTRLDSKLNEMEVVEQEARIQQQQQQQAQEGEQIIIEYEPINAAELEYQQDLINERELEIENIANGIVELNELFQDLGTLVTSQGELMDNIENNLYSVVDDSRAGHSELRRAEAYQKRSTGLCMWLLVILAVILLFILLIIFA	XP_002489554.1	5040	270	MSSFDEGIALEEQPIYQDLPDFNEKANKLSNKLIVISNDIQKLKQSLGFFDKYLNKDYNYQQFNKYQKNALQLINKLMAQFRDITADKKYLMDLRFVDISAVQKFQKDQLVNGISDNLNEFKELQNWFTRLDSKLNEMEVVEQEARIQQQQQQQAQEGEQIIIEYEPINAAELEYQQDLINERELEIENIANGIVELNELFQDLGTLVTSQGELMDNIENNLYSVVDDSRAGHSELRRAEAYQKRSTGLCMWLLVILAVILLFILLIIFA	CCA36376.1	5291	270	MSSFDEGIALEEQPIYQDLPDFNEKANKLSNKLIVISNDIQKLKQSLGFFDKYLNKDYNYQQFNKYQKNALQLINKLMAQFRDITADKKYLMDLRFVDISAVQKFQKDQLVNGISDNLNEFKELQNWFTRLDSKLNEMEVVEQEARIQQQQQQQAQEGEQIIIEYEPINAAELEYQQDLINERELEIENIANGIVELNELFQDLGTLVTSQGELMDNIENNLYSVVDDSRAGHSELRRAEAYQKRSTGLCMWLLVILAVILLFILLIIFA	PP7435_Chr1-0212	5340	271	MSSFDEGIALEEQPIYQDLPDFNEKANKLSNKLIVISNDIQKLKQSLGFFDKYLNKDYNYQQFNKYQKNALQLINKLMAQFRDITADKKYLMDLRFVDISAVQKFQKDQLVNGISDNLNEFKELQNWFTRLDSKLNEMEVVEQEARIQQQQQQQAQEGEQIIIEYEPINAAELEYQQDLINERELEIENIANGIVELNELFQDLGTLVTSQGELMDNIENNLYSVVDDSRAGHSELRRAEAYQKRSTGLCMWLLVILAVILLFILLIIFA*
GS115_000221-T1	5329	140	MSSSIQRTLRNLWKNGFKKSFKQLQGYNDIKSGRLVGTDSFGNKFYEVDDPVEIHMRTRFVEYTGFWRQDMSEVEPGWHYWLAYGTDVPPNQLKPEEKSVRAYPVKKHVPNLTYTDGAYVPYNTARPKCATWDPKVTERP	NA	NA	NA	AOA66770.1	5064	140	MSSSIQRTLRNLWKNGFKKSFKQLQGYNDIKSGRLVGTDSFGNKFYEVDDPVEIHMRTRFVEYTGFWRQDMSEVEPGWHYWLAYGTDVPPNQLKPEEKSVRAYPVKKHVPNLTYTDGAYVPYNTARPKCATWDPKVTERP	XP_002489555.1	5040	140	MSSSIQRTLRNLWKNGFKKSFKQLQGYNDIKSGRLVGTDSFGNKFYEVDDPVEIHMRTRFVEYTGFWRQDMSEVEPGWHYWLAYGTDVPPNQLKPEEKSVRAYPVKKHVPNLTYTDGAYVPYNTARPKCATWDPKVTERP	CCA36377.1	5291	140	MSSSIQRTLRNLWKNGFKKSFKQLQGYNDIKSGRLVGTDSFGNKFYEVDDPVEIHMRTRFVEYTGFWRQDMSEVEPGWHYWLAYGTDVPPNQLKPEEKSVRAYPVKKHVPNLTYTDGAYVPYNTARPKCATWDPKVTERP	PP7435_Chr1-0214	5340	141	MSSSIQRTLRNLWKNGFKKSFKQLQGYNDIKSGRLVGTDSFGNKFYEVDDPVEIHMRTRFVEYTGFWRQDMSEVEPGWHYWLAYGTDVPPNQLKPEEKSVRAYPVKKHVPNLTYTDGAYVPYNTARPKCATWDPKVTERP*
GS115_000222-T1	5329	375	MANIEGKLPDILSESVLKSSVPVPEDFVEVKGIDYDKPESRNMKAKDLIKGMRTMGFQASSLSEACEIIDEMRQWRGKHIDDLEEHDRKGEFDGEGYQKSTIFMGYTSNLISSGLRDTLRYLVQNKMISAIVASAGGIEEDLIKCLAPTYMGDFALKGKGLRDQGMNRIGNLLVPNDNYCKFEEWIVPILDSMLEEQEQNVVSKGVDALDGDAMVWTPSTVIDRLGKEINDETSVLYWAHKNKIPVFCPSLTDGSIGDMLFFHTFKASPKQLRIDLVNDIRRINSMSMEASKAGMLILGGGLIKHHIANACLMRNGADWAVYVNTGQEFDGSDAGARPDEAVSWGKIKAEARSVKVFADVTLVFPLMVAATFASE	DYS1	NA	NA	AOA66897.1	5064	375	MANIEGKLPDILSESVLKSSVPVPEDFVEVKGIDYDKPESRNMKAKDLIKGMRTMGFQASSLSEACEIIDEMRQWRGKHIDDLEEHDRKGEFDGEGYQKSTIFMGYTSNLISSGLRDTLRYLVQNKMISAIVASAGGIEEDLIKCLAPTYMGDFALKGKGLRDQGMNRIGNLLVPNDNYCKFEEWIVPILDSMLEEQEQNVVSKGVDALDGDAMVWTPSTVIDRLGKEINDETSVLYWAHKNKIPVFCPSLTDGSIGDMLFFHTFKASPKQLRIDLVNDIRRINSMSMEASKAGMLILGGGLIKHHIANACLMRNGADWAVYVNTGQEFDGSDAGARPDEAVSWGKIKAEARSVKVFADVTLVFPLMVAATFASE	XP_002489556.1	5040	375	MANIEGKLPDILSESVLKSSVPVPEDFVEVKGIDYDKPESRNMKAKDLIKGMRTMGFQASSLSEACEIIDEMRQWRGKHIDDLEEHDRKGEFDGEGYQKSTIFMGYTSNLISSGLRDTLRYLVQNKMISAIVASAGGIEEDLIKCLAPTYMGDFALKGKGLRDQGMNRIGNLLVPNDNYCKFEEWIVPILDSMLEEQEQNVVSKGVDALDGDAMVWTPSTVIDRLGKEINDETSVLYWAHKNKIPVFCPSLTDGSIGDMLFFHTFKASPKQLRIDLVNDIRRINSMSMEASKAGMLILGGGLIKHHIANACLMRNGADWAVYVNTGQEFDGSDAGARPDEAVSWGKIKAEARSVKVFADVTLVFPLMVAATFASE	CCA36378.1	5291	375	MANIEGKLPDILSESVLKSSVPVPEDFVEVKGIDYDKPESRNMKAKDLIKGMRTMGFQASSLSEACEIIDEMRQWRGKHIDDLEEHDRKGEFDGEGYQKSTIFMGYTSNLISSGLRDTLRYLVQNKMISAIVASAGGIEEDLIKCLAPTYMGDFALKGKGLRDQGMNRIGNLLVPNDNYCKFEEWIVPILDSMLEEQEQNVVSKGVDALDGDAMVWTPSTVIDRLGKEINDETSVLYWAHKNKIPVFCPSLTDGSIGDMLFFHTFKASPKQLRIDLVNDIRRINSMSMEASKAGMLILGGGLIKHHIANACLMRNGADWAVYVNTGQEFDGSDAGARPDEAVSWGKIKAEARSVKVFADVTLVFPLMVAATFASE	PP7435_Chr1-0215	5340	376	MANIEGKLPDILSESVLKSSVPVPEDFVEVKGIDYDKPESRNMKAKDLIKGMRTMGFQASSLSEACEIIDEMRQWRGKHIDDLEEHDRKGEFDGEGYQKSTIFMGYTSNLISSGLRDTLRYLVQNKMISAIVASAGGIEEDLIKCLAPTYMGDFALKGKGLRDQGMNRIGNLLVPNDNYCKFEEWIVPILDSMLEEQEQNVVSKGVDALDGDAMVWTPSTVIDRLGKEINDETSVLYWAHKNKIPVFCPSLTDGSIGDMLFFHTFKASPKQLRIDLVNDIRRINSMSMEASKAGMLILGGGLIKHHIANACLMRNGADWAVYVNTGQEFDGSDAGARPDEAVSWGKIKAEARSVKVFADVTLVFPLMVAATFASE*
GS115_000223-T1	5329	489	MPGISSIELLVLTVVFLTVFHFIIYPLCFHPLSNVPGPKIAAITRQWILYQTWSENRNKTILKLHEQYGTIVRIGPNEVDISDASYIKDIYVKNLDKSTFYRQFGAYGAYNTFSEIEKTPHLERKKVTSKFYSKTNVATNPLQSRMRSIIDQTIDRIKSTQHSIDVYNLFQQMALDVMCVFSFGTEVYDKPLVRQPEKAQDLVNNFRWASSTWFWTTLVPFLEPYVISQHVKDAACKTATWVMDFSAQASTCSDLEHGSKPLTLVGVLKNSGLDMNHVASEVIDHVVAGHETTGITLAYLLYELAANPDIQRTLKDELKVYQEKDYDFSQIDVLPYLEAVLQETFRLHAAIPGQEPRVTPIGGMKWRGNEQVPSMTIPGGTIVTMEPWTLHRDAKVFPD…	ERG11	NA	NA	AOA65821.1	5064	489	MPGISSIELLVLTVVFLTVFHFIIYPLCFHPLSNVPGPKIAAITRQWILYQTWSENRNKTILKLHEQYGTIVRIGPNEVDISDASYIKDIYVKNLDKSTFYRQFGAYGAYNTFSEIEKTPHLERKKVTSKFYSKTNVATNPLQSRMRSIIDQTIDRIKSTQHSIDVYNLFQQMALDVMCVFSFGTEVYDKPLVRQPEKAQDLVNNFRWASSTWFWTTLVPFLEPYVISQHVKDAACKTATWVMDFSAQASTCSDLEHGSKPLTLVGVLKNSGLDMNHVASEVIDHVVAGHETTGITLAYLLYELAANPDIQRTLKDELKVYQEKDYDFSQIDVLPYLEAVLQETFRLHAAIPGQEPRVTPIGGMKWRGNEQVPSMTIPGGTIVTMEPWTLHRDAKVFPD…	XP_002489557.1	5040	489	MPGISSIELLVLTVVFLTVFHFIIYPLCFHPLSNVPGPKIAAITRQWILYQTWSENRNKTILKLHEQYGTIVRIGPNEVDISDASYIKDIYVKNLDKSTFYRQFGAYGAYNTFSEIEKTPHLERKKVTSKFYSKTNVATNPLQSRMRSIIDQTIDRIKSTQHSIDVYNLFQQMALDVMCVFSFGTEVYDKPLVRQPEKAQDLVNNFRWASSTWFWTTLVPFLEPYVISQHVKDAACKTATWVMDFSAQASTCSDLEHGSKPLTLVGVLKNSGLDMNHVASEVIDHVVAGHETTGITLAYLLYELAANPDIQRTLKDELKVYQEKDYDFSQIDVLPYLEAVLQETFRLHAAIPGQEPRVTPIGGMKWRGNEQVPSMTIPGGTIVTMEPWTLHRDAKVFPD…	CCA36379.1	5291	489	MPGISSIELLVLTVVFLTVFHFIIYPLCFHPLSNVPGPKIAAITRQWILYQTWSENRNKTILKLHEQYGTIVRIGPNEVDISDASYIKDIYVKNLDKSTFYRQFGAYGAYNTFSEIEKTPHLERKKVTSKFYSKTNVATNPLQSRMRSIIDQTIDRIKSTQHSIDVYNLFQQMALDVMCVFSFGTEVYDKPLVRQPEKAQDLVNNFRWASSTWFWTTLVPFLEPYVISQHVKDAACKTATWVMDFSAQASTCSDLEHGSKPLTLVGVLKNSGLDMNHVASEVIDHVVAGHETTGITLAYLLYELAANPDIQRTLKDELKVYQEKDYDFSQIDVLPYLEAVLQETFRLHAAIPGQEPRVTPIGGMKWRGNEQVPSMTIPGGTIVTMEPWTLHRDAKVFPD…	PP7435_Chr1-0216	5340	490	MPGISSIELLVLTVVFLTVFHFIIYPLCFHPLSNVPGPKIAAITRQWILYQTWSENRNKTILKLHEQYGTIVRIGPNEVDISDASYIKDIYVKNLDKSTFYRQFGAYGAYNTFSEIEKTPHLERKKVTSKFYSKTNVATNPLQSRMRSIIDQTIDRIKSTQHSIDVYNLFQQMALDVMCVFSFGTEVYDKPLVRQPEKAQDLVNNFRWASSTWFWTTLVPFLEPYVISQHVKDAACKTATWVMDFSAQASTCSDLEHGSKPLTLVGVLKNSGLDMNHVASEVIDHVVAGHETTGITLAYLLYELAANPDIQRTLKDELKVYQEKDYDFSQIDVLPYLEAVLQETFRLHAAIPGQEPRVTPIGGMKWRGNEQVPSMTIPGGTIVTMEPWTLHRDAKVFPD…
GS115_000224-T1	5329	471	MPTIKLADYKTIANLGSGKSGKVILVESVQTKLQYAVKVISLKEKKPSIDFYNYNNLSRIQNEVKLLTLINKYHHENILEFIGMVQSSSNNYIFLEFCAQRELSPSLFRKLTMVESLSYVRQLVNGILFIHQLSIIHRDLKPSNILINEAGTLKISDFGISYKLTNDDKIDRFELSNLVGTPLFVGPELVNFNNTKMHLGFPIDYWAFGITLFYLYFDYFPFFNDNEYKLFNDTLTKELELPLYEELTTTDRDSQFFSYLLRIISALLNKDPTERLSLNQLQHDEFLLNGMSKKEVKRFLNYNNTLLHHKSSPLSLFRLKPSRSKTSKLNISNPLKETFEHIKDNHLSSIDQAHKQRFQLNESSVSLPIKPNSMTISPLKNRFDDTLFKRSPSPLKAPS…	SAK1	NA	NA	AOA66133.1	5064	471	MPTIKLADYKTIANLGSGKSGKVILVESVQTKLQYAVKVISLKEKKPSIDFYNYNNLSRIQNEVKLLTLINKYHHENILEFIGMVQSSSNNYIFLEFCAQRELSPSLFRKLTMVESLSYVRQLVNGILFIHQLSIIHRDLKPSNILINEAGTLKISDFGISYKLTNDDKIDRFELSNLVGTPLFVGPELVNFNNTKMHLGFPIDYWAFGITLFYLYFDYFPFFNDNEYKLFNDTLTKELELPLYEELTTTDRDSQFFSYLLRIISALLNKDPTERLSLNQLQHDEFLLNGMSKKEVKRFLNYNNTLLHHKSSPLSLFRLKPSRSKTSKLNISNPLKETFEHIKDNHLSSIDQAHKQRFQLNESSVSLPIKPNSMTISPLKNRFDDTLFKRSPSPLKAPS…	XP_002489558.1	5040	471	MPTIKLADYKTIANLGSGKSGKVILVESVQTKLQYAVKVISLKEKKPSIDFYNYNNLSRIQNEVKLLTLINKYHHENILEFIGMVQSSSNNYIFLEFCAQRELSPSLFRKLTMVESLSYVRQLVNGILFIHQLSIIHRDLKPSNILINEAGTLKISDFGISYKLTNDDKIDRFELSNLVGTPLFVGPELVNFNNTKMHLGFPIDYWAFGITLFYLYFDYFPFFNDNEYKLFNDTLTKELELPLYEELTTTDRDSQFFSYLLRIISALLNKDPTERLSLNQLQHDEFLLNGMSKKEVKRFLNYNNTLLHHKSSPLSLFRLKPSRSKTSKLNISNPLKETFEHIKDNHLSSIDQAHKQRFQLNESSVSLPIKPNSMTISPLKNRFDDTLFKRSPSPLKAPS…	CCA36380.1	5291	471	MPTIKLADYKTIANLGSGKSGKVILVESVQTKLQYAVKVISLKEKKPSIDFYNYNNLSRIQNEVKLLTLINKYHHENILEFIGMVQSSSNNYIFLEFCAQRELSPSLFRKLTMVESLSYVRQLVNGILFIHQLSIIHRDLKPSNILINEAGTLKISDFGISYKLTNDDKIDRFELSNLVGTPLFVGPELVNFNNTKMHLGFPIDYWAFGITLFYLYFDYFPFFNDNEYKLFNDTLTKELELPLYEELTTTDRDSQFFSYLLRIISALLNKDPTERLSLNQLQHDEFLLNGMSKKEVKRFLNYNNTLLHHKSSPLSLFRLKPSRSKTSKLNISNPLKETFEHIKDNHLSSIDQAHKQRFQLNESSVSLPIKPNSMTISPLKNRFDDTLFKRSPSPLKAPS…	PP7435_Chr1-0217	5340	472	MPTIKLADYKTIANLGSGKSGKVILVESVQTKLQYAVKVISLKEKKPSIDFYNYNNLSRIQNEVKLLTLINKYHHENILEFIGMVQSSSNNYIFLEFCAQRELSPSLFRKLTMVESLSYVRQLVNGILFIHQLSIIHRDLKPSNILINEAGTLKISDFGISYKLTNDDKIDRFELSNLVGTPLFVGPELVNFNNTKMHLGFPIDYWAFGITLFYLYFDYFPFFNDNEYKLFNDTLTKELELPLYEELTTTDRDSQFFSYLLRIISALLNKDPTERLSLNQLQHDEFLLNGMSKKEVKRFLNYNNTLLHHKSSPLSLFRLKPSRSKTSKLNISNPLKETFEHIKDNHLSSIDQAHKQRFQLNESSVSLPIKPNSMTISPLKNRFDDTLFKRSPSPLKAPS…
GS115_000225-T1	5329	631	MSTRSLHSIDSLVPDVPENGEYRVTEFAPQEEEGHNHYHPLSQLSSVLSHVAHHDREDELELEKLVTQNKEGIERKISRITSRAGTLGPVEKMVDAPLAIADPDPNSTIHELDEWKYQVDRETNLRLVEFVPGDKVNPKNFSKARKWVITFVLGLVCFNVAIGSAIVTGEMLGPQVDLHASEEVVILASVTMFVLAFGIGPLILSPLSEEFGRNMVYIPTLFLAIVFIIPCALAQNIATLIVCRFIDGLFFSGPMTLIGGSLADCWLEDERGLAMAIFSAAPFLGPVIGPLIGGYLGMYKGWRWNYWLLMIFTGFCYCLLLVTIPETHAGTLLKRRAKKLRKVTGDPSYRALVELRIRSTREMVDETLLRPLILLREMIVFLITVYMSIIYGLLYMFFF…	TPO3	NA	NA	AOA66893.1	5064	631	MSTRSLHSIDSLVPDVPENGEYRVTEFAPQEEEGHNHYHPLSQLSSVLSHVAHHDREDELELEKLVTQNKEGIERKISRITSRAGTLGPVEKMVDAPLAIADPDPNSTIHELDEWKYQVDRETNLRLVEFVPGDKVNPKNFSKARKWVITFVLGLVCFNVAIGSAIVTGEMLGPQVDLHASEEVVILASVTMFVLAFGIGPLILSPLSEEFGRNMVYIPTLFLAIVFIIPCALAQNIATLIVCRFIDGLFFSGPMTLIGGSLADCWLEDERGLAMAIFSAAPFLGPVIGPLIGGYLGMYKGWRWNYWLLMIFTGFCYCLLLVTIPETHAGTLLKRRAKKLRKVTGDPSYRALVELRIRSTREMVDETLLRPLILLREMIVFLITVYMSIIYGLLYMFFF…	XP_002489559.1	5040	631	MSTRSLHSIDSLVPDVPENGEYRVTEFAPQEEEGHNHYHPLSQLSSVLSHVAHHDREDELELEKLVTQNKEGIERKISRITSRAGTLGPVEKMVDAPLAIADPDPNSTIHELDEWKYQVDRETNLRLVEFVPGDKVNPKNFSKARKWVITFVLGLVCFNVAIGSAIVTGEMLGPQVDLHASEEVVILASVTMFVLAFGIGPLILSPLSEEFGRNMVYIPTLFLAIVFIIPCALAQNIATLIVCRFIDGLFFSGPMTLIGGSLADCWLEDERGLAMAIFSAAPFLGPVIGPLIGGYLGMYKGWRWNYWLLMIFTGFCYCLLLVTIPETHAGTLLKRRAKKLRKVTGDPSYRALVELRIRSTREMVDETLLRPLILLREMIVFLITVYMSIIYGLLYMFFF…	CCA36381.1	5291	631	MSTRSLHSIDSLVPDVPENGEYRVTEFAPQEEEGHNHYHPLSQLSSVLSHVAHHDREDELELEKLVTQNKEGIERKISRITSRAGTLGPVEKMVDAPLAIADPDPNSTIHELDEWKYQVDRETNLRLVEFVPGDKVNPKNFSKARKWVITFVLGLVCFNVAIGSAIVTGEMLGPQVDLHASEEVVILASVTMFVLAFGIGPLILSPLSEEFGRNMVYIPTLFLAIVFIIPCALAQNIATLIVCRFIDGLFFSGPMTLIGGSLADCWLEDERGLAMAIFSAAPFLGPVIGPLIGGYLGMYKGWRWNYWLLMIFTGFCYCLLLVTIPETHAGTLLKRRAKKLRKVTGDPSYRALVELRIRSTREMVDETLLRPLILLREMIVFLITVYMSIIYGLLYMFFF…	PP7435_Chr1-0218	5340	632	MSTRSLHSIDSLVPDVPENGEYRVTEFAPQEEEGHNHYHPLSQLSSVLSHVAHHDREDELELEKLVTQNKEGIERKISRITSRAGTLGPVEKMVDAPLAIADPDPNSTIHELDEWKYQVDRETNLRLVEFVPGDKVNPKNFSKARKWVITFVLGLVCFNVAIGSAIVTGEMLGPQVDLHASEEVVILASVTMFVLAFGIGPLILSPLSEEFGRNMVYIPTLFLAIVFIIPCALAQNIATLIVCRFIDGLFFSGPMTLIGGSLADCWLEDERGLAMAIFSAAPFLGPVIGPLIGGYLGMYKGWRWNYWLLMIFTGFCYCLLLVTIPETHAGTLLKRRAKKLRKVTGDPSYRALVELRIRSTREMVDETLLRPLILLREMIVFLITVYMSIIYGLLYMFFF…
GS115_000226-T1	5329	820	MAPSLNDIMNLRKQRSNSHVMDTPSAPRNIDSLSSYRSRSVSSNTSLNDLMFDTMPTQQSPPAHSLDRLMSMATVSNIKKKLSLPTSIGPGRKGSINSDLLSVVSTESANKSPSIISDTSNYLSVSNSGEHLKKEEQLLINVLATGGFTSQITKMNHVKGSSHLPIELFMCRSENNVYLPYVDPKKFRGSAIENLLQESGDEDYEDRYDNCNSESSRSGTPKPADALETDRLNHSIVVIIKLKKSALLTPKVRIRYQTLVTAFWPLGYIDDEDKLIHHECYKVAKDVDWDLSLDEANHFIPFKEDSEYSVSDSSGSGDDDGTGVFSIPYNNVKTLELLKVSQYQDYDEDKLKMIPDDETRKGGYVYKPGYYCFTLSVMIPNVAPESTNLIYSKLQHQVV…	ECM21	NA	NA	AOA66226.1	5064	820	MAPSLNDIMNLRKQRSNSHVMDTPSAPRNIDSLSSYRSRSVSSNTSLNDLMFDTMPTQQSPPAHSLDRLMSMATVSNIKKKLSLPTSIGPGRKGSINSDLLSVVSTESANKSPSIISDTSNYLSVSNSGEHLKKEEQLLINVLATGGFTSQITKMNHVKGSSHLPIELFMCRSENNVYLPYVDPKKFRGSAIENLLQESGDEDYEDRYDNCNSESSRSGTPKPADALETDRLNHSIVVIIKLKKSALLTPKVRIRYQTLVTAFWPLGYIDDEDKLIHHECYKVAKDVDWDLSLDEANHFIPFKEDSEYSVSDSSGSGDDDGTGVFSIPYNNVKTLELLKVSQYQDYDEDKLKMIPDDETRKGGYVYKPGYYCFTLSVMIPNVAPESTNLIYSKLQHQVV…	XP_002489560.1	5040	820	MAPSLNDIMNLRKQRSNSHVMDTPSAPRNIDSLSSYRSRSVSSNTSLNDLMFDTMPTQQSPPAHSLDRLMSMATVSNIKKKLSLPTSIGPGRKGSINSDLLSVVSTESANKSPSIISDTSNYLSVSNSGEHLKKEEQLLINVLATGGFTSQITKMNHVKGSSHLPIELFMCRSENNVYLPYVDPKKFRGSAIENLLQESGDEDYEDRYDNCNSESSRSGTPKPADALETDRLNHSIVVIIKLKKSALLTPKVRIRYQTLVTAFWPLGYIDDEDKLIHHECYKVAKDVDWDLSLDEANHFIPFKEDSEYSVSDSSGSGDDDGTGVFSIPYNNVKTLELLKVSQYQDYDEDKLKMIPDDETRKGGYVYKPGYYCFTLSVMIPNVAPESTNLIYSKLQHQVV…	CCA36382.1	5291	820	MAPSLNDIMNLRKQRSNSHVMDTPSAPRNIDSLSSYRSRSVSSNTSLNDLMFDTMPTQQSPPAHSLDRLMSMATVSNIKKKLSLPTSIGPGRKGSINSDLLSVVSTESANKSPSIISDTSNYLSVSNSGEHLKKEEQLLINVLATGGFTSQITKMNHVKGSSHLPIELFMCRSENNVYLPYVDPKKFRGSAIENLLQESGDEDYEDRYDNCNSESSRSGTPKPADALETDRLNHSIVVIIKLKKSALLTPKVRIRYQTLVTAFWPLGYIDDEDKLIHHECYKVAKDVDWDLSLDEANHFIPFKEDSEYSVSDSSGSGDDDGTGVFSIPYNNVKTLELLKVSQYQDYDEDKLKMIPDDETRKGGYVYKPGYYCFTLSVMIPNVAPESTNLIYSKLQHQVV…	PP7435_Chr1-0219	5340	821	MAPSLNDIMNLRKQRSNSHVMDTPSAPRNIDSLSSYRSRSVSSNTSLNDLMFDTMPTQQSPPAHSLDRLMSMATVSNIKKKLSLPTSIGPGRKGSINSDLLSVVSTESANKSPSIISDTSNYLSVSNSGEHLKKEEQLLINVLATGGFTSQITKMNHVKGSSHLPIELFMCRSENNVYLPYVDPKKFRGSAIENLLQESGDEDYEDRYDNCNSESSRSGTPKPADALETDRLNHSIVVIIKLKKSALLTPKVRIRYQTLVTAFWPLGYIDDEDKLIHHECYKVAKDVDWDLSLDEANHFIPFKEDSEYSVSDSSGSGDDDGTGVFSIPYNNVKTLELLKVSQYQDYDEDKLKMIPDDETRKGGYVYKPGYYCFTLSVMIPNVAPESTNLIYSKLQHQVV…
GS115_000227-T1	5329	267	MSSVAYRLTPGLRTRPLHAVQFGLRFKSTTPPPQSGGGAKGVVPSINKIGIPMKSYIPPSFNRLNFLSHPIISIKCLLRRCGLLALNTYQVLDIRKNIGKPDFVLWKNNSIENFILVNKLFANGHLKPLKSKVSSFVFKSLESRLKSLPENTKLDWKLLKFNKPPKLVNLHNFPNDDGSTMCVQVIYKFDTQQRLITVKNGSDATTFDRNLVQYVGFNVDPYSNEVVLAGSLFESDLTTKISDSQANPTQRQLLDTMARNGDIFRNQ	MBA1	NA	NA	AOA65513.1	5064	267	MSSVAYRLTPGLRTRPLHAVQFGLRFKSTTPPPQSGGGAKGVVPSINKIGIPMKSYIPPSFNRLNFLSHPIISIKCLLRRCGLLALNTYQVLDIRKNIGKPDFVLWKNNSIENFILVNKLFANGHLKPLKSKVSSFVFKSLESRLKSLPENTKLDWKLLKFNKPPKLVNLHNFPNDDGSTMCVQVIYKFDTQQRLITVKNGSDATTFDRNLVQYVGFNVDPYSNEVVLAGSLFESDLTTKISDSQANPTQRQLLDTMARNGDIFRNQ	XP_002489561.1	5040	267	MSSVAYRLTPGLRTRPLHAVQFGLRFKSTTPPPQSGGGAKGVVPSINKIGIPMKSYIPPSFNRLNFLSHPIISIKCLLRRCGLLALNTYQVLDIRKNIGKPDFVLWKNNSIENFILVNKLFANGHLKPLKSKVSSFVFKSLESRLKSLPENTKLDWKLLKFNKPPKLVNLHNFPNDDGSTMCVQVIYKFDTQQRLITVKNGSDATTFDRNLVQYVGFNVDPYSNEVVLAGSLFESDLTTKISDSQANPTQRQLLDTMARNGDIFRNQ	CCA36383.1	5291	267	MSSVAYRLTPGLRTRPLHAVQFGLRFKSTTPPPQSGGGAKGVVPSINKIGIPMKSYIPPSFNRLNFLSHPIISIKCLLRRCGLLALNTYQVLDIRKNIGKPDFVLWKNNSIENFILVNKLFANGHLKPLKSKVSSFVFKSLESRLKSLPENTKLDWKLLKFNKPPKLVNLHNFPNDDGSTMCVQVIYKFDTQQRLITVKNGSDATTFDRNLVQYVGFNVDPYSNEVVLAGSLFESDLTTKISDSQANPTQRQLLDTMARNGDIFRNQ	PP7435_Chr1-0220	5340	268	MSSVAYRLTPGLRTRPLHAVQFGLRFKSTTPPPQSGGGAKGVVPSINKIGIPMKSYIPPSFNRLNFLSHPIISIKCLLRRCGLLALNTYQVLDIRKNIGKPDFVLWKNNSIENFILVNKLFANGHLKPLKSKVSSFVFKSLESRLKSLPENTKLDWKLLKFNKPPKLVNLHNFPNDDGSTMCVQVIYKFDTQQRLITVKNGSDATTFDRNLVQYVGFNVDPYSNEVVLAGSLFESDLTTKISDSQANPTQRQLLDTMARNGDIFRNQ*
GS115_000228-T1	5329	365	MKTELKILIWAHIALVLFLCYETFDLMTLLYDDTFKDSLLDSDLNSDISSRPQLIPKIIHQTYKTNDIPEIWQDGQKKCQELHPDYKYIMWTDEMARNFISEEYPWFLKTFDSYKYNIERADSIRYFVLNHFGGIYIDLDDGCARRLDPLLSVPAFVRKTTPSGISNDVMGSVPRHPFFIKTIKSLESYNRNWLVPYITIMYSTGPLFLSVIWKQYKRWGVPESGVVRILQPADYKSGPNAFFNITEGSSWHLGDAKFIKSLADHIGTAVIGGFLIAIAILSVEFAIYLSLVALANSRAMKKCISFIKDIPSRFSRDSEIDENKVNNHIYKIALLKRRNRKDSNLPVVHIDVADDIEKQIMNQPM	SUR1	NA	NA	AOA65589.1	5064	365	MKTELKILIWAHIALVLFLCYETFDLMTLLYDDTFKDSLLDSDLNSDISSRPQLIPKIIHQTYKTNDIPEIWQDGQKKCQELHPDYKYIMWTDEMARNFISEEYPWFLKTFDSYKYNIERADSIRYFVLNHFGGIYIDLDDGCARRLDPLLSVPAFVRKTTPSGISNDVMGSVPRHPFFIKTIKSLESYNRNWLVPYITIMYSTGPLFLSVIWKQYKRWGVPESGVVRILQPADYKSGPNAFFNITEGSSWHLGDAKFIKSLADHIGTAVIGGFLIAIAILSVEFAIYLSLVALANSRAMKKCISFIKDIPSRFSRDSEIDENKVNNHIYKIALLKRRNRKDSNLPVVHIDVADDIEKQIMNQPM	XP_002489562.1	5040	365	MKTELKILIWAHIALVLFLCYETFDLMTLLYDDTFKDSLLDSDLNSDISSRPQLIPKIIHQTYKTNDIPEIWQDGQKKCQELHPDYKYIMWTDEMARNFISEEYPWFLKTFDSYKYNIERADSIRYFVLNHFGGIYIDLDDGCARRLDPLLSVPAFVRKTTPSGISNDVMGSVPRHPFFIKTIKSLESYNRNWLVPYITIMYSTGPLFLSVIWKQYKRWGVPESGVVRILQPADYKSGPNAFFNITEGSSWHLGDAKFIKSLADHIGTAVIGGFLIAIAILSVEFAIYLSLVALANSRAMKKCISFIKDIPSRFSRDSEIDENKVNNHIYKIALLKRRNRKDSNLPVVHIDVADDIEKQIMNQPM	CCA36384.1	5291	365	MKTELKILIWAHIALVLFLCYETFDLMTLLYDDTFKDSLLDSDLNSDISSRPQLIPKIIHQTYKTNDIPEIWQDGQKKCQELHPDYKYIMWTDEMARNFISEEYPWFLKTFDSYKYNIERADSIRYFVLNHFGGIYIDLDDGCARRLDPLLSVPAFVRKTTPSGISNDVMGSVPRHPFFIKTIKSLESYNRNWLVPYITIMYSTGPLFLSVIWKQYKRWGVPESGVVRILQPADYKSGPNAFFNITEGSSWHLGDAKFIKSLADHIGTAVIGGFLIAIAILSVEFAIYLSLVALANSRAMKKCISFIKDIPSRFSRDSEIDENKVNNHIYKIALLKRRNRKDSNLPVVHIDVADDIEKQIMNQPM	PP7435_Chr1-0221	5340	366	MKTELKILIWAHIALVLFLCYETFDLMTLLYDDTFKDSLLDSDLNSDISSRPQLIPKIIHQTYKTNDIPEIWQDGQKKCQELHPDYKYIMWTDEMARNFISEEYPWFLKTFDSYKYNIERADSIRYFVLNHFGGIYIDLDDGCARRLDPLLSVPAFVRKTTPSGISNDVMGSVPRHPFFIKTIKSLESYNRNWLVPYITIMYSTGPLFLSVIWKQYKRWGVPESGVVRILQPADYKSGPNAFFNITEGSSWHLGDAKFIKSLADHIGTAVIGGFLIAIAILSVEFAIYLSLVALANSRAMKKCISFIKDIPSRFSRDSEIDENKVNNHIYKIALLKRRNRKDSNLPVVHIDVADDIEKQIMNQPM*
GS115_000229-T1	5329	496	MGRRKGYQKITEMSQVDHKSNKGGLMQANGSGSLPFFFKSLTNGSSNSVDRPSIDSRRSSHRWDSETSSPKPMKFQDDDEDWDDDILSDLTIKGEKFPPFRGDDDTTKYLNSIVNQPDSISVKEPTVELQKSPLNKSIRKNFKSLIKDPLSLLSDLDLAEEKKIYGVKFEKFYSILQDEQTNEEQELNKLQNLSWNGIPKRLRMIIWQMLLRYMPINNSRRVAQLERKRQEYQQSLSEMFKDSKKDNNVWHQISIDIPRTNAHVKFFSNTKIQDSMSRILYIWAIRHPASGYVQGINDLVTPFFHVFFENYMENDFNVQEDDIEELSQSTGFEDILKAVEADTFWCLTKLLDTIQDNYIHEQPGIHRQISNLVKISEKVDNALTEHLEEHGLQFIQFAF…	GYP1	NA	NA	AOA66007.1	5064	496	MGRRKGYQKITEMSQVDHKSNKGGLMQANGSGSLPFFFKSLTNGSSNSVDRPSIDSRRSSHRWDSETSSPKPMKFQDDDEDWDDDILSDLTIKGEKFPPFRGDDDTTKYLNSIVNQPDSISVKEPTVELQKSPLNKSIRKNFKSLIKDPLSLLSDLDLAEEKKIYGVKFEKFYSILQDEQTNEEQELNKLQNLSWNGIPKRLRMIIWQMLLRYMPINNSRRVAQLERKRQEYQQSLSEMFKDSKKDNNVWHQISIDIPRTNAHVKFFSNTKIQDSMSRILYIWAIRHPASGYVQGINDLVTPFFHVFFENYMENDFNVQEDDIEELSQSTGFEDILKAVEADTFWCLTKLLDTIQDNYIHEQPGIHRQISNLVKISEKVDNALTEHLEEHGLQFIQFAF…	XP_002489563.1	5040	496	MGRRKGYQKITEMSQVDHKSNKGGLMQANGSGSLPFFFKSLTNGSSNSVDRPSIDSRRSSHRWDSETSSPKPMKFQDDDEDWDDDILSDLTIKGEKFPPFRGDDDTTKYLNSIVNQPDSISVKEPTVELQKSPLNKSIRKNFKSLIKDPLSLLSDLDLAEEKKIYGVKFEKFYSILQDEQTNEEQELNKLQNLSWNGIPKRLRMIIWQMLLRYMPINNSRRVAQLERKRQEYQQSLSEMFKDSKKDNNVWHQISIDIPRTNAHVKFFSNTKIQDSMSRILYIWAIRHPASGYVQGINDLVTPFFHVFFENYMENDFNVQEDDIEELSQSTGFEDILKAVEADTFWCLTKLLDTIQDNYIHEQPGIHRQISNLVKISEKVDNALTEHLEEHGLQFIQFAF…	CCA36385.1	5291	484	MSQVDHKSNKGGLMQANGSGSLPFFFKSLTNGSSNSVDRPSIDSRRSSHRWDSETSSPKPMKFQDDDEDWDDDILSDLTIKGEKFPPFRGDDDTTKYLNSIVNQPDSISVKEPTVELQKSPLNKSIRKNFKSLIKDPLSLLSDLDLAEEKKIYGVKFEKFYSILQDEQTNEEQELNKLQNLSWNGIPKRLRMIIWQMLLRYMPINNSRRVAQLERKRQEYQQSLSEMFKDSKKDNNVWHQISIDIPRTNAHVKFFSNTKIQDSMSRILYIWAIRHPASGYVQGINDLVTPFFHVFFENYMENDFNVQEDDIEELSQSTGFEDILKAVEADTFWCLTKLLDTIQDNYIHEQPGIHRQISNLVKISEKVDNALTEHLEEHGLQFIQFAFRWMNCLLMREFR…	PP7435_Chr1-0222	5340	485	MSQVDHKSNKGGLMQANGSGSLPFFFKSLTNGSSNSVDRPSIDSRRSSHRWDSETSSPKPMKFQDDDEDWDDDILSDLTIKGEKFPPFRGDDDTTKYLNSIVNQPDSISVKEPTVELQKSPLNKSIRKNFKSLIKDPLSLLSDLDLAEEKKIYGVKFEKFYSILQDEQTNEEQELNKLQNLSWNGIPKRLRMIIWQMLLRYMPINNSRRVAQLERKRQEYQQSLSEMFKDSKKDNNVWHQISIDIPRTNAHVKFFSNTKIQDSMSRILYIWAIRHPASGYVQGINDLVTPFFHVFFENYMENDFNVQEDDIEELSQSTGFEDILKAVEADTFWCLTKLLDTIQDNYIHEQPGIHRQISNLVKISEKVDNALTEHLEEHGLQFIQFAFRWMNCLLMREFR…
GS115_000230-T1	5329	314	MSYRAGKTILASTIAKKYSEELTSVTSKMATKPKLVGLLGNQDPAAKTYAEWTARTCESLGFQYELIQCPKENLEDEIYKCNQDDAVNGIMVYFPVYNDGQDQYLQQCVSIEKDVEGLNFKYVSNMYHNIRYLDAPENTKKSILPCTPLAMVKILEYLGVYNTLLPYGNRLFGKTITIVNRSEIVGRPLAALLANDGATVYSVDINNVQKFERGDGLQLKSHRVVDTEFELKDVAPKSDVIITGVPSSNYKFPLEYVKDGAVVINFSSEKNFDDRIKDIASLYVPSIGKVTIAMLLRNLLRLMNNKKPHSVEEI	MTD1	NA	NA	AOA65798.1	5064	314	MSYRAGKTILASTIAKKYSEELTSVTSKMATKPKLVGLLGNQDPAAKTYAEWTARTCESLGFQYELIQCPKENLEDEIYKCNQDDAVNGIMVYFPVYNDGQDQYLQQCVSIEKDVEGLNFKYVSNMYHNIRYLDAPENTKKSILPCTPLAMVKILEYLGVYNTLLPYGNRLFGKTITIVNRSEIVGRPLAALLANDGATVYSVDINNVQKFERGDGLQLKSHRVVDTEFELKDVAPKSDVIITGVPSSNYKFPLEYVKDGAVVINFSSEKNFDDRIKDIASLYVPSIGKVTIAMLLRNLLRLMNNKKPHSVEEI	XP_002489564.1	5040	389	MGHLENKNMIPKYGTCLHHYTDSPPSQSAPHLHLRTESNLIKKLNFFDCIYCLISYLESSTKPDLSPKSIHRRAAMSYRAGKTILASTIAKKYSEELTSVTSKMATKPKLVGLLGNQDPAAKTYAEWTARTCESLGFQYELIQCPKENLEDEIYKCNQDDAVNGIMVYFPVYNDGQDQYLQQCVSIEKDVEGLNFKYVSNMYHNIRYLDAPENTKKSILPCTPLAMVKILEYLGVYNTLLPYGNRLFGKTITIVNRSEIVGRPLAALLANDGATVYSVDINNVQKFERGDGLQLKSHRVVDTEFELKDVAPKSDVIITGVPSSNYKFPLEYVKDGAVVINFSSEKNFDDRIKDIASLYVPSIGKVTIAMLLRNLLRLMNNKKPHSVEEI	CCA36386.1	5291	314	MSYRAGKTILASTIAKKYSEELTSVTSKMATKPKLVGLLGNQDPAAKTYAEWTARTCESLGFQYELIQCPKENLEDEIYKCNQDDAVNGIMVYFPVYNDGQDQYLQQCVSIEKDVEGLNFKYVSNMYHNIRYLDAPENTKKSILPCTPLAMVKILEYLGVYNTLLPYGNRLFGKTITIVNRSEIVGRPLAALLANDGATVYSVDINNVQKFERGDGLQLKSHRVVDTEFELKDVAPKSDVIITGVPSSNYKFPLEYVKDGAVVINFSSEKNFDDRIKDIASLYVPSIGKVTIAMLLRNLLRLMNNKKPHSVEEI	PP7435_Chr1-0223	5340	315	MSYRAGKTILASTIAKKYSEELTSVTSKMATKPKLVGLLGNQDPAAKTYAEWTARTCESLGFQYELIQCPKENLEDEIYKCNQDDAVNGIMVYFPVYNDGQDQYLQQCVSIEKDVEGLNFKYVSNMYHNIRYLDAPENTKKSILPCTPLAMVKILEYLGVYNTLLPYGNRLFGKTITIVNRSEIVGRPLAALLANDGATVYSVDINNVQKFERGDGLQLKSHRVVDTEFELKDVAPKSDVIITGVPSSNYKFPLEYVKDGAVVINFSSEKNFDDRIKDIASLYVPSIGKVTIAMLLRNLLRLMNNKKPHSVEEI*
GS115_000232-T1	5329	1055	MSAFGVVPSVLNTGNQIKQKNGTLFKKSSGVYNKQQRDHNSRDKKRSARKTNTPPTPTESTSAKKSSTQSDDKVSPDILQLSHIEIQYVGPLLSNPESLGYVKQNNNTKIKTPKYLVDTDSNLVFGPDTTNKWDIENQHKMIEMESSHQGDWQGIYEQFQEMNKVERQKMEDLGLVAKEGQSMDLTNAISFKGSCVDMCPVYDRVKREVQRDVDPLERDPATGKISRERALKKFVRPSGQAPPLPSDVRPPHILVKSLNYIVDNLLDKLPQSHSLIWDRTRSIRQDFTLQSYSGLEAIECNERICRIHLLCAHIMPGSDQSDFSKQQEIEQFTKSLKTLTDIYDVVRSKGGKCANEAEFRAYNLLVHFRDPNLIHEIQNLPTRILKDERVQLALMFRSL…	SAC3	NA	NA	AOA65904.1	5064	1055	MSAFGVVPSVLNTGNQIKQKNGTLFKKSSGVYNKQQRDHNSRDKKRSARKTNTPPTPTESTSAKKSSTQSDDKVSPDILQLSHIEIQYVGPLLSNPESLGYVKQNNNTKIKTPKYLVDTDSNLVFGPDTTNKWDIENQHKMIEMESSHQGDWQGIYEQFQEMNKVERQKMEDLGLVAKEGQSMDLTNAISFKGSCVDMCPVYDRVKREVQRDVDPLERDPATGKISRERALKKFVRPSGQAPPLPSDVRPPHILVKSLNYIVDNLLDKLPQSHSLIWDRTRSIRQDFTLQSYSGLEAIECNERICRIHLLCAHIMPGSDQSDFSKQQEIEQFTKSLKTLTDIYDVVRSKGGKCANEAEFRAYNLLVHFRDPNLIHEIQNLPTRILKDERVQLALMFRSL…	XP_002489565.1	5040	1055	MSAFGVVPSVLNTGNQIKQKNGTLFKKSSGVYNKQQRDHNSRDKKRSARKTNTPPTPTESTSAKKSSTQSDDKVSPDILQLSHIEIQYVGPLLSNPESLGYVKQNNNTKIKTPKYLVDTDSNLVFGPDTTNKWDIENQHKMIEMESSHQGDWQGIYEQFQEMNKVERQKMEDLGLVAKEGQSMDLTNAISFKGSCVDMCPVYDRVKREVQRDVDPLERDPATGKISRERALKKFVRPSGQAPPLPSDVRPPHILVKSLNYIVDNLLDKLPQSHSLIWDRTRSIRQDFTLQSYSGLEAIECNERICRIHLLCAHIMPGSDQSDFSKQQEIEQFTKSLKTLTDIYDVVRSKGGKCANEAEFRAYNLLVHFRDPNLIHEIQNLPTRILKDERVQLALMFRSL…	CCA36387.1	5291	1055	MSAFGVVPSVLNTGNQIKQKNGTLFKKSSGVYNKQQRDHNSRDKKRSARKTNTPPTPTESTSAKKSSTQSDDKVSPDILQLSHIEIQYVGPLLSNPESLGYVKQNNNTKIKTPKYLVDTDSNLVFGPDTTNKWDIENQHKMIEMESSHQGDWQGIYEQFQEMNKVERQKMEDLGLVAKEGQSMDLTNAISFKGSCVDMCPVYDRVKREVQRDVDPLERDPATGKISRERALKKFVRPSGQAPPLPSDVRPPHILVKSLNYIVDNLLDKLPQSHSLIWDRTRSIRQDFTLQSYSGLEAIECNERICRIHLLCAHIMPGSDQSDFSKQQEIEQFTKSLKTLTDIYDVVRSKGGKCANEAEFRAYNLLVHFRDPNLIHEIQNLPTRILKDERVQLALMFRSL…	PP7435_Chr1-0225	5340	1056	MSAFGVVPSVLNTGNQIKQKNGTLFKKSSGVYNKQQRDHNSRDKKRSARKTNTPPTPTESTSAKKSSTQSDDKVSPDILQLSHIEIQYVGPLLSNPESLGYVKQNNNTKIKTPKYLVDTDSNLVFGPDTTNKWDIENQHKMIEMESSHQGDWQGIYEQFQEMNKVERQKMEDLGLVAKEGQSMDLTNAISFKGSCVDMCPVYDRVKREVQRDVDPLERDPATGKISRERALKKFVRPSGQAPPLPSDVRPPHILVKSLNYIVDNLLDKLPQSHSLIWDRTRSIRQDFTLQSYSGLEAIECNERICRIHLLCAHIMPGSDQSDFSKQQEIEQFTKSLKTLTDIYDVVRSKGGKCANEAEFRAYNLLVHFRDPNLIHEIQNLPTRILKDERVQLALMFRSL…
GS115_000233-T1	5329	1193	MPGKICSPYDTSFFENSLSLRVDGAIGAMSLSPCSRDAVLAGRNGLVVIDLDDPFAQPRHLHHVTSWEVADVQWSPHRSRAEWAVSTSNQKALVWNLSRPSSDAIEHVLHLHTRAITDINFHPQDPNVLSTCSVDTFCFSWDLRTPRLPVGKYTDWRAAASQVKWNYRDPNILASAHNNHFYIWDVRKGAVPLMKVDAHDGRINGLDFSKHNRSELISCSNDMSVKVWDYEKDSLNFQSCIRTDFPVSRARHIPFAKDCVGIMPARGGNNCIYISNFRDEEQLDEEKTTKLKPLYVFKGHSEPVRDFLWRTRYQENDKNIDNREFQLVSWSKDCDLKLWPITDDLYTKFGHERNKPLPAGTVLEKYTYQTFREEPESPSTKFNVDLQSPWLNATILRRR…	MTC5	NA	NA	AOA66695.1	5064	1133	MHHVTSWEVADVQWSPHRSRAEWAVSTSNQKALVWNLSRPSSDAIEHVLHLHTRAITDINFHPQDPNVLSTCSVDTFCFSWDLRTPRLPVGKYTDWRAAASQVKWNYRDPNILASAHNNHFYIWDVRKGAVPLMKVDAHDGRINGLDFSKHNRSELISCSNDMSVKVWDYEKDSLNFQSCIRTDFPVSRARHIPFAKDCVGIMPARGGNNCIYISNFRDEEQLDEEKTTKLKPLYVFKGHSEPVRDFLWRTRYQENDKNIDNREFQLVSWSKDCDLKLWPITDDLYTKFGHERNKPLPAGTVLEKYTYQTFREEPESPSTKFNVDLQSPWLNATILRRRKKNKIINGNAEYDGQQQEHLNWISGVRIGKPSINPSNDEADKEAIADTNLFFGADTAQPY…	XP_002489566.1	5040	1193	MPGKICSPYDTSFFENSLSLRVDGAIGAMSLSPCSRDAVLAGRNGLVVIDLDDPFAQPRHLHHVTSWEVADVQWSPHRSRAEWAVSTSNQKALVWNLSRPSSDAIEHVLHLHTRAITDINFHPQDPNVLSTCSVDTFCFSWDLRTPRLPVGKYTDWRAAASQVKWNYRDPNILASAHNNHFYIWDVRKGAVPLMKVDAHDGRINGLDFSKHNRSELISCSNDMSVKVWDYEKDSLNFQSCIRTDFPVSRARHIPFAKDCVGIMPARGGNNCIYISNFRDEEQLDEEKTTKLKPLYVFKGHSEPVRDFLWRTRYQENDKNIDNREFQLVSWSKDCDLKLWPITDDLYTKFGHERNKPLPAGTVLEKYTYQTFREEPESPSTKFNVDLQSPWLNATILRRR…	CCA36388.1	5291	1165	MPGKICSPYDTSFFENSLSLRVDGAIGAMSLSPCSRDAVLAGRNGLVVIDLDDPFAQPRHLHHVTSWEVADVQWSPHRSRAEWAVSTSNQKALVWNLSRPSSDAIEHVLHLHTRAITDINFHPQDPNVLSTCSVDTFCFSWDLRTPRLPVGKYTDWRAAASQVKWNYRDPNILASAHNNHFYIWDVRKGAVPLMKVDAHDGRINGLDFSKHNRSELISCSNDMSVKVWDYEKDSLNFQSCIRTDFPVSRARHIPFAKDCVGIMPARGGNNCIYISNFRDEEQLDEEKTTKLKPLYVFKGHSEPVRDFLWRTRYQENDKNIDNREFQLVSWSKDCDLKLWPITDDLYTKFGHERNKPLPAGTVLEKYTYQTFREEPESPSTKFNVDLQSPWLNATILRRR…	PP7435_Chr1-0226	5340	1166	MPGKICSPYDTSFFENSLSLRVDGAIGAMSLSPCSRDAVLAGRNGLVVIDLDDPFAQPRHLHHVTSWEVADVQWSPHRSRAEWAVSTSNQKALVWNLSRPSSDAIEHVLHLHTRAITDINFHPQDPNVLSTCSVDTFCFSWDLRTPRLPVGKYTDWRAAASQVKWNYRDPNILASAHNNHFYIWDVRKGAVPLMKVDAHDGRINGLDFSKHNRSELISCSNDMSVKVWDYEKDSLNFQSCIRTDFPVSRARHIPFAKDCVGIMPARGGNNCIYISNFRDEEQLDEEKTTKLKPLYVFKGHSEPVRDFLWRTRYQENDKNIDNREFQLVSWSKDCDLKLWPITDDLYTKFGHERNKPLPAGTVLEKYTYQTFREEPESPSTKFNVDLQSPWLNATILRRR…
GS115_000234-T1	5329	81	MSKTLGWTILLTSWTMCLLTLGSIFDVFPASSCISKIANTKVDGISSYYVYAFFLNFVILWIWRVASWISIKLFSHSKGRG	NA	NA	NA	NA	5064	NA	NA	NA	5040	NA	NA	NA	5291	NA	NA	NA	5340	NA	NA
[truncated: 5,104 more rows]
