# Supplementary material for: Translational landscape and protein biogenesis demands of the early secretory pathway in Komagataella phaffii
Source: Microb Cell Fact. 2021 Jan 20;20:19. doi: 10.1186/s12934-020-01489-9 (PMC7816318; doi:10.1186/s12934-020-01489-9)
Supplement: Supplementary file 5 — Additional file 5. Combined results of Ribo-seq analysis of K. phaffii. Read counts, corrected transcripts per million (cTPM) and corrected ribosomes per million (cRPM) scores for K. phaffii GS115 open reading frame (ORFs). The file also includes experimental membrane enrichment scores, predictions of ORF features (localization, signal peptides, GPI-anchors and transmembrane domains), ORF sequences, homology to S. cerevisiae, and associations with prior annotations of the K. phaffii transcriptome. Additional details are provided in the file header. [file 12934_2020_1489_MOESM5_ESM.csv]

# Table S1 Comprehensive Komagataella phaffii annotation table
# Alva	Riera	Chartron. Microbial Cell Factories	2020.
# See Materials and Methods for additional information on annotation derivation and preparation of fractionated lysates
#
# id: systematic gene name (see 2.8 Classification of ORFs) <string>
# gene: common gene name if available (see 2.8 Classification of ORFs) <string>
# description: description of gene that was assigned using the same hierarchy of annotations as gene (see 2.8 Classification of ORFs) <string>
# CBS7435.pichiaGenome.product: gene products for genes that are homologous to pichiagenome.com's CBS7435 annotation <string>
# S288C.gene: homologous gene names from Saccharomyces cerevisiae S288C genome (version=R64-2-1) provided by http://www.yeastgenome.org/ <string>
# S288C.description: description of homologous genes from Saccharomyces cerevisiae S288C genome (version=R64-2-1) provided by http://www.yeastgenome.org/ <string>
# GS115.PRJNA304976.gene: homologous genes from Komagataella phaffii GS115 (NCBI accession number PRJNA304976) <string>
# GS115.PRJEA37871.gene: homologous genes from Komagataella phaffii GS115 (NCBI accession number PRJEA37871) <string>
# GS115.PRJEA37871.description: description of homologous genes from Komagataella phaffii GS115 (NCBI accession number PRJEA37871) <string>
# CBS7435.PRJEA62483.gene: homologous genes from Komagataella phaffii CBS7435 (NCBI accession number PRJEA62483)<string>
# CBS7435.PRJEA62483.description: description of homologous genes from Komagataella phaffii CBS7435 (NCBI accession number PRJEA62483) <string>
# CBS7435.pichiaGenome.gene: homologous genes from Komagataella phaffii CBS7435 (http://pichiagenome-ext.boku.ac.at:8080/apex/f?p=100:16:15466115834714::NO:::)<string>
# CBS7435.pichiaGenome.description: description of homologous genes from Komagataella phaffii CBS7435 (http://pichiagenome-ext.boku.ac.at:8080/apex/f?p=100:16:15466115834714::NO:::) <string>
# eggnog.gene: homologous genes from EggNOG 4.5 with a limited taxonomic scope of ascomycete (limited taxonomic scope limited to ascomycetes) <string>
# eggnog.description: description of homologous genes from EggNOG 4.5 (limited taxonomic scope limited to ascomycetes) <string>
# category: predicted category for homologous genes predicted by EggNOG 4.5 (limited taxonomic scope limited to ascomycetes) <string>
# subcategory: predicted subcategory for homologous genes predicted by EggNOG 4.5 (limited taxonomic scope limited to ascomycetes) <string>
# protein.seq: protein sequence predicted from ribo-seq derived annotation <string>
# protein.l: the length of the gene in amino acids <integer>
# dl.type: predicted location of gene by deeploc <"Membrane" or "Soluble"; string>
# dl.loc: predicted subcellular location of gene by deeploc <string>
# sp.sp: whether this gene is predicted to contain an ER signal sequence based on SignalP <TRUE or FALSE>
# sp.sp.seq: predicted ER signal sequence if gene is predicted to contain an ER signal sequence based on SignalP <string>
# sp.sp.l: the length of the ER signal sequence if gene is predicted to contain an ER signal sequence based on SignalP <integer>
# tc.sp: whether this gene is predicted to contain an ER signal sequence based on topcons <TRUE or FALSE>
# tc.tmd: the number of transmembrane domains that gene is predicted to have based on topcons <integer>
# tmhmm.tmd: the number of transmembrane domains that gene is predicted to have based on tmhmm <integer>
# gpi.gpi: whether this gene is predicted to contain a GPI anchor based on predgpi <TRUE or FALSE>
#
# For a given sequencing experiment:
# The letter 't'	'm'	and 's' represent an input ribosome profiling library for 'total'	'membrane'	and 'soluble' cellular fractions
# The number proceding these letters ('t#'	'm#'	or 's#') indicate a distinct biological replicate
# 'chx' indicates that the library was made with 2 min CHX pre-treatment	otherwise CHX was not used
# 'reads' represents read counts per gene before metagene normalization
# 'scaledReads' represents scaled read counts per gene after metagene normalization
# 'rpm' represents our ribosomes per million	which corrects for masking regions across the length of the transcript for calculating ribosome demand
# 'ctpm' represents corrected transcripts per kilobase mllion	which corrects counts for total sequence reads in the library and gene length with masking regions
# 'es' represents log2 enrichment scores while comparing different cellular fractionations from biological replicates
# 'es.chx' represents comparisons between samples with 2 min CHX-pretreatment when appropriate
# 'es.#' represents comaprisons between samples of the same biological replicate
# 'es.ts' represents log2 enrichment scores between total and soluble fractions
# 'es.ms' represents log2 enrichment scores between membrane and soluble fractions
#
id	gene	description	CBS7435.pichiaGenome.product	S288C.gene	S288C.description	GS115.PRJNA304976.gene	GS115.PRJEA37871.gene	GS115.PRJEA37871.description	CBS7435.PRJEA62483.gene	CBS7435.PRJEA62483.description	CBS7435.pichiaGenome.gene	CBS7435.pichiaGenome.description	eggnog.gene	eggnog.description	category	subcategory	protein.seq	protein.l	dl.type	dl.loc	sp.sp	sp.sp.seq	sp.sp.l	tc.sp	tc.tmd	tmhmm.tmd	gpi.gpi	t.chx.reads	t.chx.rpm	t.chx.scaledReads	t.chx.ctpm	m.chx.reads	m.chx.rpm	m.chx.scaledReads	m.chx.ctpm	s.chx.reads	s.chx.rpm	s.chx.scaledReads	s.chx.ctpm	es.chx.ts	es.chx.ms	m1.reads	m1.rpm	m1.scaledReads	m1.ctpm	s1.reads	s1.rpm	s1.scaledReads	s1.ctpm
GS115_000001-T1	AOA65887.1	Hypothetical protein	Uncharacterized protein	NA	NA	AOA65887.1	XP_002489343.1	Hypothetical protein	CCA36173.1	Hypothetical protein	PP7435_Chr1-0001	Hypothetical protein conserved	PGUG_02019	NA	Poorly Characterized	Function Unknown	MLAEIGDYFRTNSSNGFSSSCYNKEKLSGDLLESDFVNSSFDDTTLHSMLSSSINADPEQSQKPQQRHKNQSSCHQELKIETEDQQEPYLLPDMLTKNIFNSQSSMFVYSSIPQISSVQSFIDTNTFSAVDGGAAPEGNSLSVDSTLGLSSDQSFEKLYSYDQNFEKEPQSPACPLVKCDPVSIMKTSTNSLETAVNTKRRMFQLRNQNEIESLNVSSDIVVATSKFLNHSWIPLIRGRNFGGSNCKPPKKPLFPGARYVTARLRLEYSSCKDMCLPEWNEYELEDSRRIIRIERLFDSNEIVASFSIVGSAVENPETRPVFNPNVKVLEVSCLRCLTNNNESDEENCVNKDLDGRNRDMVKDSFGCKYYITSVEVIKIIELLVGSSSISDPHQMRKER…	493	Soluble	Nucleus	FALSE	NA	NA	FALSE	0	0	FALSE	17	0.7801547200789851	29.755369551382216	0.654139024124549	18	0.5549596451739396	35.15901664615024	0.5136839187766448	30	1.474225042815147	49.777720043067625	0.9778584825045895	-0.5800284065845772	-0.9287447809335337	11	0.3296608896571795	19.549804981543836	0.31366198772823994	15	0.76856038863284	19.80022075163431	0.43250062105531745
GS115_000002-T1	STL1	Glycerol proton symporter of the plasma membrane; subject to glucose-induced inactivation, strongly but transiently induced when cells are subjected to osmotic shock	Putative xylose transporter	STL1	Glycerol proton symporter of the plasma membrane; subject to glucose-induced inactivation, strongly but transiently induced when cells are subjected to osmotic shock	AOA65908.1	XP_002489344.1	Hexose transporter with moderate affinity for glucose	CCA36174.2	Putative xylose transporter	PP7435_Chr1-0002	Putative xylose transporter, similar to Scheffersomyces stipitis XUT5	03JZC	Sugar (and other) transporter	Metabolism	Carbohydrate Transport and Metabolism	MNYEYKHISKLVPRHRVPFFISILLTTVLSPVTMGYDSLMMGNLNALPQYLDYFHIRDDAALLGWMSAAVWVGSILSCFLMQQLSDKLGRKKSIVISVIVGLVGVILQSAAKNIAMFSIGRVIIGFGTQLSVAAAPTLISELALPKHRGFLGGLAFTCFQVGALIASGVTYGTRNITTTWAWRIPSIIQCVPALFSIAALVFIPESPRWLISVGQFDKASEVISIAEGIDIDAGMKRVQEIQVVIEEEKARVSSSPWKEITKGVYNWKRLFIMLTQGLVTELAGSSVGTYYFSLLLNQAGVTDVSTVLQVGIIQSSWCLVIALIACFTLDIVGRKPQALFGTTGMIVSFFILGGLIKKYGNSDNVSGSYGAIACMFLFQGFYNLCWTPMNTLYPPEIWP…	498	Membrane	Lysosome/Vacuole	FALSE	NA	NA	FALSE	12	12	FALSE	277	14.157241647947062	489.86396805296806	9.04782602261857	1630	51.370066580094836	2939.3594990079455	36.080786069695655	133	5.943941243245876	194.0773870113223	3.203169921412939	1.4980708564584206	3.493658532850901	774	21.76159241130087	1195.0205569043933	16.10863984504794	60	2.794828246785044	72.22096122194729	1.325390954460145
GS115_000003-T1	AOA65548.1	Hypothetical protein	Uncharacterized protein	NA	NA	AOA65548.1	XP_002489345.1	Hypothetical protein	CCA36175.1	Hypothetical protein	PP7435_Chr1-0003	Protein with low similarity to phytanoyl- dioxygenases	03N0H	Phytanoyl-CoA dioxygenase (PhyH)	Poorly Characterized	Function Unknown	MVSTVQTVKIDVNAHDASTQSIVRPRELSGNKMNSVEMPSKIEPQVFQAASNAFMDGAPYGDWRDSFIERGYAILKGAIPKDRAQYYESQIHDWIRSFSYTKNLNLNDRSTWREKNLPAHLPINVYGLYCCSHEKFMWDIRQEAGIIDAFSKIWGTDELLVSFDGFSFILPERPDLPPPKSWAHVDQSPFKRGLQCVQGIANLGDASDPKDASLVVYSNSHKYFDEFFDTQTEKNGWTSVDYYSLTESERDWFLSKPDVEEIKLSVNPGDLLVWDSRTIHYGGGADPGSEHIRSAVYVSYSPAKFATTQFLELKKKVFESWSGTTHWAHDNIVLRGKDIPLLPNYEPDPENRSEPLEKPELSDKLLKLAGVRRYS	375	Soluble	Cytoplasm	FALSE	NA	NA	FALSE	0	0	FALSE	125	6.388646953044703	191.3795440774398	4.725972804692078	118	3.718814635859626	188.59732923491111	3.0951790754543618	159	7.105914719369129	228.8015880683357	5.048833320198551	-0.09533872228230089	-0.7059271689425217	82	2.3054917024892396	121.13068126569257	2.183054675471899	124	5.77597837668909	152.0171293282028	3.7299260592635703
GS115_000004-T1	AOA65939.1	Hypothetical protein	Uncharacterized protein	NA	NA	AOA65939.1	XP_002489346.1	Hypothetical protein	CCA36177.1	Hypothetical protein	PP7435_Chr1-0005	Hypothetical protein not conserved	NA	NA	Poorly Characterized	Function Unknown	MSLNGYVTNEDGTRFDKWFRQHRDNIYLHVDKSPQNPDTHLMFEARNAKTEAVVSSFEIKLNIPPEEWFKIRFSCPRSS	79	Soluble	Mitochondrion	FALSE	NA	NA	FALSE	0	0	FALSE	NA	NA	NA	NA	NA	NA	NA	NA	NA	NA	NA	NA	NA	NA	1	0.034551514239098136	1.1142134271680342	0.130883131795644	3	0.17266990678311353	3.304202687288147	0.5284199589695726
GS115_000005-T1	AOA65939.1	Hypothetical protein	Uncharacterized protein	NA	NA	AOA65939.1	XP_002489346.1	Hypothetical protein	CCA36176.1	Hypothetical protein	PP7435_Chr1-0004	Hypothetical protein not conserved	NA	NA	Poorly Characterized	Function Unknown	MSLALNDLVNSYDALTFGMWIAEQPGATYLSWGQSTMNPDSHLLIKALDAETEELVSSFELKIDGSPSEWLDGIYKLEEENQDEESSMEDENLETRASRCGQYCSNTPGCRDPVCPACSAVERGDWRKRCTIFWLNR	137	Soluble	Nucleus	FALSE	NA	NA	FALSE	0	0	FALSE	1	0.05110917562435763	1.203555123854159	0.08541828197544912	1	0.03151537826999683	1.1750131768130139	0.05542199091486582	5	0.22345643771601034	6.757325881645981	0.4285445795064841	-2.326828502676142	-2.9509148464686854	1	0.02811575246938097	1.2447098984745124	0.0644714948373459	5	0.23290235389875363	5.546467900810395	0.39112298875019463
GS115_000006-T1	AOA65939.1	Hypothetical protein	Uncharacterized protein	NA	NA	AOA65939.1	XP_002489346.1	Hypothetical protein	CCA36177.1	Hypothetical protein	PP7435_Chr1-0005	Hypothetical protein not conserved	NA	NA	Poorly Characterized	Function Unknown	MSLNGYVTQEDGTRFDQWFKLQTGNTYLRVDKSPQNPDTHLLFEERDAETEAVVSSFEIKLNIPPEEWFKIPFSCPRDN	79	Soluble	Nucleus	FALSE	NA	NA	FALSE	0	0	FALSE	354	21.313075794281033	415.9034583426289	65.76672912600827	450	16.402980555486486	518.0051648122869	54.43802254746506	357	18.919419210885533	432.3105475269184	61.08658392097226	0.10650235597270699	-0.16624090227284044	221	7.1904991944750245	227.9058074704287	26.30170206070028	349	18.821272259043965	374.6010180663827	58.856530508409044
GS115_000007-T1	AOA65730.1	Hypothetical protein	Uncharacterized protein	NA	NA	AOA65730.1	XP_002489347.1	Hypothetical protein	CCA36178.1	Hypothetical protein	PP7435_Chr1-0006	Hypothetical protein conserved (domain: GAL4-like Zn2Cys6 binuclear cluster DNA-binding domain and fungal_TF_MHR (fungal transcription factor regulatory middle homology region))	03SEI	GAL4	Poorly Characterized	Function Unknown	MEAGVHRIRKSQRAPKRCIPCANAKIKCDKNIPCSNCKRKNIAQFCYREPVVVRNVLHNVNNCPPLGYDELAKENKELKSRISELESKQKSSRPYEPTEYNHSNLPSIRFITRNIHSDKANTRFGSLLQQEQDNISYYCNQKQCIDLLESDFFTYYNVLQIVEFNLSNISFIHCAVIPFVFMEQLQTQPFDIQDFEVYAGDSLKNLWASKLFGLLASGLHLANEALLAVLGICPKKANDYARVFFILALEALHRGNFLEQPNIAAIEAYCAFNMCFHDFVGSHLQNVMVNITICTARALGLDQLDANANGNDETLELEHKKRLWLILLITDWLDCYGRVSIINPGSFKTPLPLNMDEETLCVYEDSTFVSITYQRLMFQIAQNKRSSYYNDMVQTVSIS…	605	Membrane	Nucleus	FALSE	NA	NA	FALSE	2	3	FALSE	341	17.428228887905952	592.4455235115335	8.97470172344148	744	23.447441432877643	1403.3806183755537	14.128680864280932	395	17.653058579564817	607.6027532127338	8.224843265417189	0.12587580461787892	0.7805666816896404	431	12.117889314303197	668.7189594185488	7.393158010693225	202	9.409255097509647	257.53564859866776	3.8763318325551173
GS115_000008-T1	YFL040W	Putative transporter; member of the sugar porter family; YFL040W is not an essential gene; may have a role in intracellular sterol transport	Glucose transporter	YFL040W	Putative transporter; member of the sugar porter family; YFL040W is not an essential gene; may have a role in intracellular sterol transport	AOA66759.1	XP_002489348.1	Putative transporter, member of the sugar porter family	CCA36179.1	High affinity glucose transporter	PP7435_Chr1-0007	Pichia pastoris high affinity glucose transporter, similar to Kluyveromyces lactis HGT1	FG10921.1	transporter	Metabolism	Carbohydrate Transport and Metabolism	MSSFFLNNQTVKMMTPLGRARALNFQGKVYDKFPKTYNIYAIAITATVSGLMFGFDISSVSSFVSQDHYRNYFNRPDSLTQGGITASMAGGSFLGSLFSSDFQDIFGRRVALHMCSVLWIIGAILQCAAQNQGMLIAGRLISGIGVGFGSASAPVYCSEVAPAKIRGMIGGLFQFSVTVGIMIMFYIGYGCHYIDGVASFRLAWGLQMVPGLILLVGVFFLPESPRWLANHNRWEDAVEVIANVVAKGDRENADVRLQLDEVQEQLLIDKDASDFGYLDLFKKDCIKRTFIGVSAQVWQQLCGINVAMYYVVYLFQMAGFTGNVALVSSSIQYVLNVVMTVPALFLMDRIGRRPLLIGGGIFMCIWLFGVAGLLGTYSEPIENFSGDDTVRITIPDQHK…	553	Membrane	Cell membrane	FALSE	NA	NA	FALSE	12	12	FALSE	6	0.30714143516253106	13.625410644905052	0.22658903010369016	14	0.4419272178739848	25.279534036209075	0.2793913041631264	NA	NA	NA	NA	NA	NA	14	0.39426543371471945	21.225191430073473	0.2576058058928199	1	0.046663157045671436	1.425202121111075	0.023549285420498275
GS115_000009-T1	AOA66719.1	Hypothetical protein	Uncharacterized protein	NA	NA	AOA66719.1	XP_002489349.1	Hypothetical protein	CCA36180.1	Hypothetical protein	PP7435_Chr1-0008	Protein with low similarity to isochorismatase family hydrolase	FG01746.1	Isochorismatase family hydrolase	Metabolism	Secondary Metabolites Biosynthesis, Transport and Catabolism	MSVQSFREIVQIPPSTASVNDSTLIIVDAQNEYVNGKLATVNIDQTRKAIAEILQKYRSSEHNGKNIVHVVHQTPDGAPVFTPGTALAQELQELTPHSGEKLVVKNFPNSFAKTDLGPYLQSLGSVGKKLVIVGYMAHICVSTTTRAASELGYEVLVAEDGVGDRDIPGVKAANLKDVVLRELADGFATIIKGKDIEQ	198	Soluble	Cytoplasm	FALSE	NA	NA	FALSE	0	0	FALSE	366	18.705958278514892	482.6557064509803	23.140256199724483	316	9.958859533318998	429.0797435069653	13.671723607696359	393	17.563676004478413	500.96840764749743	21.46235396087951	0.10859651993921142	-0.6506131811425597	451	12.680204363690816	553.9930271923316	19.38428412547608	576	26.830351169136417	661.7392039194814	31.523147588549193
GS115_000010-T1	FMO1	Flavin-containing monooxygenase; localized to the cytoplasmic face of the ER membrane; catalyzes oxidation of biological thiols to maintain the ER redox buffer ratio for correct folding of disulfide-bonded proteins	Flavin-containing monooxygenase (isoform 1)	FMO1	Flavin-containing monooxygenase; localized to the cytoplasmic face of the ER membrane; catalyzes oxidation of biological thiols to maintain the ER redox buffer ratio for correct folding of disulfide-bonded proteins	AOA66408.1	XP_002489350.1	Flavin-containing monooxygenase, localized to the cytoplasmic face of the ER membrane	CCA36181.1	Flavin-containing monooxygenase	PP7435_Chr1-0009	Flavin-containing monooxygenase, localized in S. cerevisiae to the cytoplasmic face of the ER membrane, catalyzes oxidation of biological thiols to maintain the ER redox buffer ratio for correct folding of disulfide-bonded proteins	PGUG_03950	monooxygenase	Metabolism	Secondary Metabolites Biosynthesis, Transport and Catabolism	MTFEKSVAIIGGGPSGLATAKALAEEHVFDKIVIFEQQPQVGGVWNYSGTKPGNSPVPSDNPSITREWFANRDDEYVSPMYENLETNVIKDLMGYKDYPFPEACDILPSRQDVLEYVLNYAVDLKDPISVLVNKEVINLQKTGSEWKLRSRDLISQATTEDSFKYVIIATGHYNFPYVPDVPGLQEWAEADPSSISHSKYYINNQKFKGKKVLVIGNSASGADISLQLTEVTWPVYRSKKSEGIIKPVEIDDIIDISEIKRYDVSSRTATTADNTTISNIDHIIFCTGYLYDFPFLKSYMEGEDALITDGQITRRLHRQIFYIPDPSLSFVGIMKNIIPFPLAESQGAVIARVYSGRLELPCEAEMRKDEIEEIKKRGGESKFHSFATPTDVEYAQELA…	458	Soluble	Cytoplasm	FALSE	NA	NA	FALSE	0	0	FALSE	57	2.9132230105883847	95.44638415473172	1.920304207356202	51	1.6072842917698382	92.71159356352622	1.2396501544395298	95	4.245672316604197	137.51531701825633	2.472281526214952	-0.3645081613050229	-0.995910006110485	44	1.2370931086527626	61.33129573327826	0.900549197636542	49	2.2824430682077854	60.879903352709746	1.2170165950879284
GS115_000011-T1	THI2	Transcriptional activator of thiamine biosynthetic genes; interacts with regulatory factor Thi3p to control expression of thiamine biosynthetic genes with respect to thiamine availability; acts together with Pdc2p to respond to thiaminediphosphate demand, possibly as related to carbon source availability; zinc finger protein of the Zn(II)2Cys6 type	Uncharacterized protein	THI2	Transcriptional activator of thiamine biosynthetic genes; interacts with regulatory factor Thi3p to control expression of thiamine biosynthetic genes with respect to thiamine availability; acts together with Pdc2p to respond to thiaminediphosphate demand, possibly as related to carbon source availability; zinc finger protein of the Zn(II)2Cys6 type	AOA66635.1	XP_002489351.1	Hypothetical protein	CCA36182.1	Hypothetical protein	PP7435_Chr1-0010	Protein with low similarity to putative transcriptional regulatory proteins	03TJ6	Fungal Zn(2)-Cys(6) binuclear cluster domain	Poorly Characterized	Function Unknown	MFAEKKRIPGTNVLKIEPVAQRRLNSCLSCRSRKRKCDKSRPECSQCKDHGRQCSYYKSNSNSGQKPVIVQEATKIGAEVLTTGPPRNLQAAFWPFVPNHSDSSNPCSREGPIFTNIMSASLYRSVGNPQTNIEALRHFMPTKEKADKLLSQFLKAVHPIVPVMDLEAVATLYVAFWENRAEPTLDTYITLFSILYAGSVSMYEEANMAEDQVESTEYLVSEMRKYVSATEVALAMSHFPRKATITSLQGAVILHSICRNDCKADDSGSIAMLLRIGHLLELHRDPEHYHKLEDFKEIQRRRLLWWHILYLDGLTSLSSGLLPLMSSNEYDTEYPSEDSSTGGLDQIMVFCNCKFRWIECCNDVMRNFFGIHKPTTLGTEKVNLTLSDLNEYCQQQIQK…	659	Soluble	Nucleus	FALSE	NA	NA	FALSE	0	0	FALSE	96	4.906480859938332	176.31849694907694	2.448734754751064	79	2.4897148833297496	147.36374600166212	1.3601570687070876	94	4.200981029060995	161.89034311144107	2.0090979476900372	0.2854886104796192	-0.5627746390074216	96	2.699112237060573	166.96171928211444	1.6922928868464293	106	4.937529902653577	141.94977982936476	1.9588022147507549
GS115_000012-T1	FOX2	3-hydroxyacyl-CoA dehydrogenase and enoyl-CoA hydratase; multifunctional enzyme of the peroxisomal fatty acid beta-oxidation pathway	Uncharacterized protein	FOX2	3-hydroxyacyl-CoA dehydrogenase and enoyl-CoA hydratase; multifunctional enzyme of the peroxisomal fatty acid beta-oxidation pathway	AOA66252.1	XP_002489352.1	Multifunctional enzyme of the peroxisomal fatty acid beta-oxidation pathway	CCA36183.1	Hypothetical protein	PP7435_Chr1-0011	Protein with low similarity to short-chain dehydrogenase dehydrogenases	03XV3	KR domain	Metabolism	Secondary Metabolites Biosynthesis, Transport and Catabolism	MSSLKGKVAIVTGGVRGIGRGIALELAKNGARVAVTYVSDSSKDLAAELVSQIDELAGANSGIAIQADIADLKSGELVLEQVQQKFGQDAVDILVNNAGTSKFSLLEDLTEEDFDLQFGINVKGLIFFTKAILPALKKSKSGRIINLSSGAARSGQLGSTIYGSTKASINSLTKVWATELGRKYGITVLAVNPGPVITELFTQSLEKSGLPTPPFPAAAERLGQPEDIAEMVGLLVTEKSHWFTGEVVNVNGGRF	255	Soluble	Cytoplasm	FALSE	NA	NA	FALSE	0	0	FALSE	40	2.044367024974305	58.03856851306997	2.1352030194488663	27	0.8509152132899144	41.51454179952325	1.0150262443567313	53	2.3686382397897097	70.67824299012855	2.32350988078435	-0.1219325292103254	-1.1947887499730758	38	1.0683985938364768	50.99438117111353	1.3691768866160192	51	2.375604009767287	60.41024809119483	2.2082340125199007
GS115_000013-T1	YCT1	High-affinity cysteine-specific transporter; has similarity to the Dal5p family of transporters; green fluorescent protein (GFP)-fusion protein localizes to the endoplasmic reticulum; YCT1 is not an essential gene	Cysteine-specific transporter	YCT1	High-affinity cysteine-specific transporter; has similarity to the Dal5p family of transporters; green fluorescent protein (GFP)-fusion protein localizes to the endoplasmic reticulum; YCT1 is not an essential gene	AOA65753.1	XP_002489353.1	High-affinity cysteine-specific transporter with similarity to the Dal5p family of transporters	CCA36184.1	High-affinity cysteine-specific transporter	PP7435_Chr1-0012	High-affinity cysteine-specific transporter with similarity to the Dal5p family of transporters, in S. cerevisiae the green fluorescent protein (GFP)-fusion protein localizes to the endoplasmic reticulum and YCT1 is not an essential gene	04DHI	cysteine transmembrane transporter activity	Metabolism	Carbohydrate Transport and Metabolism	MTSLSSSEPERYSSPEITEVGKGGEVVVVSRLDKKSNAVQDKYADEVLRFMEENAADAVPLTEEEEKKLRHKNFTYILAVAIIVTLVLFMDKATIGYTTILGIYIDTDVDKGRFNNLNSVFYGGYLLAQWPGHYLLQKLPVGKYMAGTVLSWAILVGLHAACNSYASLMVIRFFLGAVEAVAVPAMEMTLGMFLTSREREIAQPVFWTAAAMAPVISSFIAFGLLHVHVSIQPWRIFMAVNAGISLLLAIFVWFFYPDNPAKATHLSTNEKVHLIKKVQESTKSSIEQKVFKKHQAIECLKDPVSWLFFFQAFTLMLANSMTYQQNQLFVDIGVTTFGSSLVSAAGGGFSVVLFGVSALLIRRFPGQSGYFSASYLVPCIIVAIGMVTIPWDNKIALLA…	540	Membrane	Lysosome/Vacuole	FALSE	NA	NA	FALSE	12	10	FALSE	26	1.3288385662332982	43.20992550005975	0.7348457976679945	20	0.6303075653999366	31.849034162032016	0.35996767579396927	48	2.1451818020736995	73.63538917487507	1.1190141550067672	-0.6067148386504219	-1.6362890188073913	9	0.2530417722244287	15.81191663514838	0.1962510386633028	1	0.04658047077975073	1.1211940094957114	0.01894547328349932
GS115_000014-T1	ASG1	Zinc cluster protein proposed to be a transcriptional regulator; regulator involved in the stress response; null mutants have a respiratory deficiency, calcofluor white sensitivity and slightly increased cycloheximide resistance	Uncharacterized protein	ASG1	Zinc cluster protein proposed to be a transcriptional regulator; regulator involved in the stress response; null mutants have a respiratory deficiency, calcofluor white sensitivity and slightly increased cycloheximide resistance	AOA66046.1	XP_002489354.1	Hypothetical protein	CCA36185.1	Hypothetical protein	PP7435_Chr1-0013	Hypothetical protein not well conserved (domain: Zn2Cys6 binuclear cluster DNA-binding domain)	042MQ	Fungal Zn(2)-Cys(6) binuclear cluster domain	Poorly Characterized	Function Unknown	MPKYRRFPVACHNCRKSKIKCDRNYPCSKCTLKGLSCGYPDKFRSLSLDRLIRSPETSPMSRSSAPSTNDLEKTESNSSLEDLSVPDLSRFSSVSSGSLPMSASSDSRIGISEIKKSILFSHQCESMFLENSFELSGSLVSVVQYPRGVENPVMLPQFVRDKEKNIQLVKTLIDEYFLFADVPSLSFPVTFSELCRVIDDAEENNTWTRFKGYLFLIIAILFRILNILPLEHPLFTNYVYLKDREVQIDLFKRFFFIQNLLSLDSSINVEAMFIMVEEALYGEEYDLCKSTVLELQNCIFFQELCSYVSNYDCSTTANMKPKAKFDMLIKDKKLMRWSDLLSKFCRFGALFSIKLFHEPFEERYPLLRDNNLKTELKLNLAESSIKGMAFPLKWTRSSD…	734	Soluble	Nucleus	FALSE	NA	NA	FALSE	1	0	FALSE	657	33.578728385202965	1245.5725429874506	15.50668722193989	1058	33.343270209656644	2060.83737541072	17.050937512123642	884	39.50709818819063	1423.7292891012798	15.838487879581725	-0.030544097585108843	0.10641645909128272	939	26.40069156874873	1532.6663402570866	13.92555045336817	684	31.861042013349497	899.6593972602246	11.128589282616229
GS115_000015-T1	AOA66910.1	Hypothetical protein	Uncharacterized protein	NA	NA	AOA66910.1	XP_002489355.1	Hypothetical protein	SCV11752.1	Hypothetical protein	PP7435_Chr1-0014	Hypothetical protein not conserved	NA	NA	Poorly Characterized	Function Unknown	MKFVRGILGLFFIALVEFGSCKVVVKQNSLDAELLNSTIGFLKVSKLEYPVAECQDLKLQNMARCRDALEAYPHLSLLYSFGSFMVNQQKESKSLDAFEDLPLQKDLENWRALFDGALNGLKITLIDVSTNFNKMTDINNSLLESYQAVMFKSFQKMITSIQMKNRNVLRYLYRFNNVITDIDYFKDRVGNSTQETLERLYQMENIPDTDGVTKATKYLNRFKIDVYQQINDLLLYLREINANLVTLSITLNSHIERSLLLLNQESIYNEDIAQFEGFLTNFTNLMETSLEEMEKLEQSTVEVKDSFGLLSQLSLTANTYSYLNLSDYLNHLFVILMNKFMKILVLFSAWVTTYFVNKGSLMDRMQSAHIGAISFALGVWIVGRCFE	387	Membrane	Endoplasmic reticulum	TRUE	MKFVRGILGLFFIALVEFGSCK	22	TRUE	2	0	FALSE	16	0.817746809989722	22.57730697495003	0.539783188991006	6	0.18909226961998096	10.720110626275117	0.1703338739295126	25	1.1172821885800517	35.05921855139608	0.749006772866451	-0.4725987180539038	-2.1366133950660267	14	0.39362053457133356	23.281249899466605	0.4062265083580499	7	0.3260632954582551	8.964484355727173	0.21295337303183895
GS115_000016-T1	AOA66308.1	Hypothetical protein	NA	NA	NA	AOA66308.1	XP_002489356.1	Hypothetical protein	NA	NA	NA	NA	NA	NA	Poorly Characterized	Function Unknown	MHGYAPLDDLNFCAYQKCEYQVIGAGCLKISEVFNGSVSYLLGIHSDLLFQKRVETLFVDTELQIRVFIAPKTSDLSGAYEGTMISKEAVNVSIISVNLFDP	102	Soluble	Cytoplasm	FALSE	NA	NA	FALSE	0	0	FALSE	9	0.45998258061921865	10.568542171119049	1.0354182711758455	6	0.189092269619981	6.947830256479893	0.4523811279663874	8	0.35753030034561656	9.739493201223164	0.852655101320048	0.28017948656137187	-0.9144235444023096	3	0.0843472574081429	3.2435121803958555	0.23191616637192067	3	0.1397414123392522	3.303788898543755	0.3216066513664114
GS115_000017-T1	KAP104	Transportin or cytosolic karyopherin beta 2; functions in the rg-nuclear localization signal-mediated nuclear import/reimport of mRNA-binding proteins Nab2p and Hrp1p; regulates asymmetric protein synthesis in daughter cells during mitosis	Importin subunit beta-2	KAP104	Transportin or cytosolic karyopherin beta 2; functions in the rg-nuclear localization signal-mediated nuclear import/reimport of mRNA-binding proteins Nab2p and Hrp1p; regulates asymmetric protein synthesis in daughter cells during mitosis	AOA66545.1	XP_002489358.1	Transportin, cytosolic karyopherin beta 2	CCA36187.1	Nuclear transport (karyopherin beta)	PP7435_Chr1-0016	Transportin or cytosolic karyopherin beta 2, functions in the rg-nuclear localization signal-mediated nuclear import/reimport of mRNA-binding proteins Nab2p and Hrp1p, regulates asymmetric protein synthesis in daughter cells during mitosis	PGUG_05305	importin beta-2 subunit	Cellular Processes and Signaling	Nuclear Structure	MSYWTPDPQAVEQLQLILNGTVSGSQSIIAEATEALTQARQQPDFENYLLHILLSNNGTDSQIRASAGLTLKNSIMLKEFAEKPDSVKHHILNEILKGLVDSDSLVRNITGNVVTSLFSLFGVKGWPQVLVQLLDLASSEGQEKAQEGAINALAKICEDSSVDLDKSYNGETPSEFIVPRLLQLMNSPIPRVRAKSVTCINLFLLIKSSAIMSRLDEYMQKLFVLATDQDGSVRRSICTAFVDILDADQIKLQPHLDGVINYCLHSVNDQDEEVALEACEFLLGLSTSLLDESLLVKKLPQIIPTLLSKMAYSELDIFLIENQDAKDDATEADRDEDIKPQMAKSKNSNRATSSKKERDTSQLEDNNDSEDDSDDDDGSDLSEWNLRKCAAATLDVLAT…	924	Soluble	Nucleus	FALSE	NA	NA	FALSE	0	0	FALSE	5117	261.525651669838	10808.99836897116	106.59278824268739	6564	206.8669429642592	14256.912069867307	93.4377522008692	7401	330.7602191072385	13632.802300946245	120.13340988104427	-0.17252759684210192	-0.3625599563592815	5164	145.18974575188332	9206.09919807903	66.25715319772337	5097	237.42065956438944	7129.225756089348	69.85487689387833
GS115_000018-T1	DAL1	Allantoinase; converts allantoin to allantoate in the first step of allantoin degradation; expression sensitive to nitrogen catabolite repression	Allantoinase	DAL1	Allantoinase; converts allantoin to allantoate in the first step of allantoin degradation; expression sensitive to nitrogen catabolite repression	AOA66760.1	XP_002489359.1	Allantoinase, converts allantoin to allantoate in the first step of allantoin degradation	CCA36188.1	Allantoinase	PP7435_Chr1-0017	Allantoinase, converts allantoin to allantoate in the first step of allantoin degradation, expression in S. cerevisiae sensitive to nitrogen catabolite repression	PGUG_05320	allantoinase	Metabolism	Nucleotide Transport and Metabolism	MSRAISSTKVVIDEQVIPATIIFSLHNGKIIEIINKVLSPTDPLLQAYNVLPSDYRNLTPLVILPGLVDAHVHLNEPGRTEWEGFATGTQSAASGGVTTVVDMPLNAIPPTTTVLNLNLKIAAAQGQCWCDVGFWGGLVPDNIEDLVPLVHAGVRGFKGFLLDSGVEEFPAITIGYIEKAMEKVSGLHTILMFHDEMQPCASISSPKGADRIQNVDSVTGDSDSSSVSLESGFSSGTKLTTPASTNVSNTPKSCSDLLHDDIEKLDLGMSQSFIKRAPAPVKDLLRKAVQPSAKEEDHSHCKLPHVHARSINHSVLTDSQAKALAKSPYLASSEPIYGRAARLAKSPELKPFTNEYYQERERELELERKARHGQFVIYDEDSDEYNAKSPLAIAAVEDS…	661	Soluble	Cytoplasm	FALSE	NA	NA	FALSE	0	0	FALSE	269	13.748368242952202	527.5305232899005	7.303905940428405	306	9.643705750619029	601.4700485004083	5.534471098860133	314	14.03306428856545	530.2933707623943	6.560849457682291	0.1547855683888333	-0.2454371654550775	485	13.63613994764977	796.128403160896	8.044618388699908	373	17.374515600847023	487.61828113465685	6.708100346727971
GS115_000019-T1	UGA2	Succinate semialdehyde dehydrogenase; involved in the utilization of gamma-aminobutyrate (GABA) as a nitrogen source; part of the 4-aminobutyrate and glutamate degradation pathways; localized to the cytoplasm	Succinate-semialdehyde dehydrogenase	UGA2	Succinate semialdehyde dehydrogenase; involved in the utilization of gamma-aminobutyrate (GABA) as a nitrogen source; part of the 4-aminobutyrate and glutamate degradation pathways; localized to the cytoplasm	AOA65430.1	XP_002489360.1	Succinate semialdehyde dehydrogenase	CCA36189.1	Succinate-semialdehyde dehydrogenase	PP7435_Chr1-0018	Succinate semialdehyde dehydrogenase involved in the utilization of gamma-aminobutyrate (GABA) as a nitrogen source, part of the 4-aminobutyrate and glutamate degradation pathways, localized in S. cerevisiae to the cytoplasm	03JG2	succinate-semialdehyde dehydrogenase	Metabolism	Energy Production and Conversion	MNSLSKAAKMSISSLASTYGIKNVNLLRTQGFIDGKWVGDSTSTFDVTNPATDDLLLKVSNLTVDDAHKAIKSSSDAFKSFKTTTARYRADILNKMYHLLMDNVDDLAIICSLENGKPVADSAGEVKYAASFYQWFGEEAQRLTGDVIPSNIPSNRIITVKQPVGVVGILTPWNFPLAMISRKVGAAIATGCTAVVKPASETPLSALAMAYLAHEAGLPKGVFNILPVDHATTKSIGELFCEDDTIKKVSFTGSTGVGSVLMTQSAKTLKKLSFELGGNAPFIVFEDADIDKAVEGALISKLRQSGQTCVCANRLYIHESIYDEFTEKLVAKVKKCKLGNGLTEGTTHGPLVHSRAVDKVQQHVKDCLDKGATLLLGGKVRTDLGPNFHDLTVIGDVTQ…	504	Soluble	Mitochondrion	FALSE	NA	NA	FALSE	0	0	FALSE	2185	111.67354873922142	3711.804737155772	67.72464539929537	7824	246.5763195844552	13703.645886828472	166.16987207958218	1602	71.59544264420971	2381.4098234808916	38.826840814873464	0.8026266089314983	2.0975326029291086	6917	194.47665983070814	10648.369089132722	141.79452585290545	1939	90.31953284193666	2430.6778420427077	44.06573445428834
GS115_000020-T1	RAD57	Protein that stimulates strand exchange; stimulates strand exchange by stabilizing the binding of Rad51p to single-stranded DNA; involved in the recombinational repair of double-strand breaks in DNA during vegetative growth and meiosis; forms heterodimer with Rad55p	DNA repair protein	RAD57	Protein that stimulates strand exchange; stimulates strand exchange by stabilizing the binding of Rad51p to single-stranded DNA; involved in the recombinational repair of double-strand breaks in DNA during vegetative growth and meiosis; forms heterodimer with Rad55p	AOA65899.1	XP_002489361.1	Protein that stimulates strand exchange by stabilizing the binding of Rad51p to single-stranded DNA	SCV11753.1	DNA repair protein	PP7435_Chr1-0019	Protein that stimulates strand exchange by stabilizing the binding of Rad51p to single-stranded DNA, involved in the recombinational repair of double-strand breaks in DNA during vegetative growth and meiosis, forms heterodimer with Rad55p	PGUG_01790	DNA repair protein RAD57	Information Storage and Processing	Replication, Recombination and Repair	MDLYEQCPSSELLLNERFEPLLTVLTKAWILTSDIVISSPQDIHKRVSNLTGGKLTISLNELIVFRSLLMKELNSQIESNLVNLNTSMLQEQTLKLNDLSFTTGDELLDYYLRGEYDDNVVLPLGYLIEVTGGSSCGKSHFLMQFCLTVQLPIQLGGLGADLEAPESERTNECKAVYVSTEGYMETRRLSEMCDYYGNIMTTNGIADSDLYPSTSNVLQIQCSDLETQDHIIFVQLPALLEKESGKVKLICIDSISHHVRVEFENRSYQESMARNTYLYDLSRHLKRLAKQYEVCIVFSNQVSDKPITKLISNDRLALDYQLGWMSGWSNETILYRQNYQDDDGDADASFTSSSRKRDFSSMTEEDFADEEDDGTKEDTDTDERNFTLQDELSFTEQIK…	514	Soluble	Nucleus	FALSE	NA	NA	FALSE	0	0	FALSE	449	22.948019855336575	746.8714469702106	13.35684502919849	564	17.774673344278213	987.5370463562538	11.737239516186882	671	29.987853941488588	1024.1927513799117	16.367261631799245	-0.29323369366429114	-0.4797198274794459	460	12.933246135915246	693.6576257436805	9.053530024715604	499	23.24365491909561	624.5739062194995	11.098233543860358
GS115_000021-T1	MAF1	Highly conserved negative regulator of RNA polymerase III; involved in tRNA processing and stability; inhibits tRNA degradation via rapid tRNA decay (RTD) pathway; binds N-terminal domain of Rpc160p subunit of Pol III to prevent closed-complex formation; localization and activity are regulated by phosphorylation, mediated by TORC1, protein kinase A, and Sch9p; localizes to cytoplasm during vegeta…	RNA polymerase III regulator	MAF1	Highly conserved negative regulator of RNA polymerase III; involved in tRNA processing and stability; inhibits tRNA degradation via rapid tRNA decay (RTD) pathway; binds N-terminal domain of Rpc160p subunit of Pol III to prevent closed-complex formation; localization and activity are regulated by phosphorylation, mediated by TORC1, protein kinase A, and Sch9p; localizes to cytoplasm during vegeta…	AOA66564.1	XP_002489362.1	Negative regulator of RNA polymerase III	CCA36191.1	Regulator of RNA polymerase III	PP7435_Chr1-0020	Highly conserved negative regulator of RNA polymerase III, binds to the N-terminal domain of the Rpc160p subunit of Pol III to prevent closed-complex formation, localization and activity in S. cerevisiae are regulated by phosphorylation, mediated by TORC1, protein kinase A, and Sch9p, localizes to cytoplasm during vegetative growth and translocates to the nucleus and nucleolus under stress condit…	MAF1	mitogen-activated protein kinase MAF1	Information Storage and Processing	Transcription	MKFIDEIDIELVNQALCFETPDYSVRGGCDLFTTKPVGSDKKLYKTIDKHLDDILQESLNWNMSHSPPTASRITDNVDFQTRFSRRASSSSIVKPTLKRKSFNHHQATTLSKSLENIDINESALYDEETPFGPITSTHSRKIFSYLIGILNASYPDHDFSSLTPDYFTAVDSANSMMNRFNSIVLSLGYKDQIDDGDKDINWIWETINSHMDIQDCSIYALEPKDGVLADLEPNTLWCLMWFIFNKKRKRVAFLHLKATIKNKYSPPMRRNSKVSTLDEVSGNFNLNDEEYDLTYDDDDPNQEDPDVFIEEDDDEDDNNTIVAEDLQVS	329	Soluble	Nucleus	FALSE	NA	NA	FALSE	0	0	FALSE	353	18.04153899539824	538.0481845513103	15.20264149924017	414	13.047366603778688	646.358290100357	12.137402303413952	483	21.5858918833666	680.7671760928888	17.188294567132623	-0.1771043893174773	-0.5019667237265074	349	9.812397611813958	488.4251842019082	10.07188326298626	426	19.84328055217381	516.2587302295723	14.49363385515357
GS115_000022-T1	PHM7	Protein of unknown function; expression is regulated by phosphate levels; green fluorescent protein (GFP)-fusion protein localizes to the cell periphery and vacuole; protein abundance increases in response to DNA replication stress	Uncharacterized phosphate metabolism protein	PHM7	Protein of unknown function; expression is regulated by phosphate levels; green fluorescent protein (GFP)-fusion protein localizes to the cell periphery and vacuole; protein abundance increases in response to DNA replication stress	AOA65650.1	XP_002489363.1	Protein of unknown function, expression is regulated by phosphate levels	CCA36192.1	Hypothetical protein	PP7435_Chr1-0021	Protein of unknown function, expression is regulated by phosphate levels, in S. cerevisiae the green fluorescent protein (GFP)-fusion protein localizes to the cell periphery and vacuole and protein abundance increases in response to DNA replication stress	PGUG_01795	Conserved hypothetical protein	Poorly Characterized	Function Unknown	MSETTTQGSSVSAFVSTLVVNVVIFSIFVSLFIVLKPKQSRIYQPRHVVDTVPGELQVEEQPSGVFGWVSFLWKQPTSFYVEKCGPDGFFFLRYLRVFIIVFTLTGLLIWPILFPINATGGGGQEGLDILSYSNNTYKWRVFAHVFLSWVLFGFCIYTIYKELVYYVSFRHALQVSPRYDSLLSSRTLLLDNVPESLLSEGELRTVFPAANHVWYARDHKELEDVVKERTKLAGTYESTLVKSIKKAVKDRKKLTKKGAALPEPADQFETYYKEGKLPTHSLKFLIGKKVSTLDYAPKRLSELNDELATAQNDWQDAKMVGSVFIEFPTQLELQRAYQAVPYNKELKLSRRVTGVAPDDIIWENLQVGFVARNSKAILAKTVLSLTLIFWAIPVAVVGA…	898	Membrane	Lysosome/Vacuole	FALSE	NA	NA	FALSE	11	10	FALSE	5196	265.56327654416225	10743.433295355419	109.04824811385835	22032	694.3468140445702	46469.28128817294	313.47008139341256	1242	55.50657912865697	2135.739559600051	19.371363450859988	2.4929691863969494	4.016330347551966	28828	810.5209121873145	52284.21789013584	387.3120132308486	547	25.479517516523646	726.9914243019033	7.3319058931252075
GS115_000023-T1	IPP1	Cytoplasmic inorganic pyrophosphatase (PPase); homodimer that catalyzes the rapid exchange of oxygens from Pi with water, highly expressed and essential for viability, active-site residues show identity to those from E. coli PPase	Inorganic pyrophosphatase	IPP1	Cytoplasmic inorganic pyrophosphatase (PPase); homodimer that catalyzes the rapid exchange of oxygens from Pi with water, highly expressed and essential for viability, active-site residues show identity to those from E. coli PPase	AOA65623.1	XP_002489364.1	Cytoplasmic inorganic pyrophosphatase (PPase)	CCA36193.1	Cytoplasmic inorganic pyrophosphatase (PPase)	PP7435_Chr1-0022	Cytoplasmic inorganic pyrophosphatase (PPase), homodimer that catalyzes the rapid exchange of oxygens from Pi with water, highly expressed and essential in S. cerevisiae for viability, active-site residues show identity to those from E. coli Ppase	IPP1	inorganic pyrophosphatase	Metabolism	Energy Production and Conversion	MSYSTRQIGAANTLENRVFIEKDGQVVSPFHDIPLYADESKKVLNMVVEVPRWTNAKLEISKEEKLNPILQDTKKGKLRFVRNCFPHHGYIHNYGAFPQTWEDPNVTHPETKAKGDNDPLDVCEIGEAVGYTGQVKQVKVLGVMALLDEGETDWKVIVIDINDPLAPKLNDIEDVEKHMPGLLRATNEWFRIYKIPDGKPENQFAFSGECKNKKYAEEVIQECREAWEKLIFGKTSPGEIDLTNTTLQSTPSFSPSATSAVPTASPAAPAKIDQSIDKWFYISGSA	286	Soluble	Cytoplasm	FALSE	NA	NA	FALSE	0	0	FALSE	18693	955.3838199461172	26594.961585918827	868.5180573763199	15568	490.6314089073107	23287.348374159497	505.42191043615145	23466	1048.72575348878	31735.51814407662	926.107443153323	-0.09262373435517622	-0.873691371104461	25439	715.2366270685824	33336.6921192683	794.5417812364694	29070	1354.0942855673536	34304.1167959877	1113.1090665531274
GS115_000024-T1	TRP1	Phosphoribosylanthranilate isomerase; catalyzes the third step in tryptophan biosynthesis; in 2004, the sequence of TRP1 from strain S228C was updated by changing the previously annotated internal STOP (TAA) to serine (TCA)	Phosphoribosylanthranilate isomerase	TRP1	Phosphoribosylanthranilate isomerase; catalyzes the third step in tryptophan biosynthesis; in 2004, the sequence of TRP1 from strain S228C was updated by changing the previously annotated internal STOP (TAA) to serine (TCA)	AOA66493.1	XP_002489365.1	Phosphoribosylanthranilate isomerase that catalyzes the third step in tryptophan biosynthesis	CCA36194.1	Phosphoribosylanthranilate isomerase	PP7435_Chr1-0023	Phosphoribosylanthranilate isomerase that catalyzes the third step in tryptophan biosynthesis, in 2004, the sequence of TRP1 from strain S228C was updated by changing the previously annotated internal STOP (TAA) to serine (TCA)	TRP1	N-(5'-phosphoribosyl)anthranilate isomerase	Metabolism	Amino Acid Transport and Metabolism	MALVKICGLQSLEAAETAVNNGASLVGVIMVPGRERTVKQEVAREISQMVREKRISKGSKYLDSRQLRKEWDDCPLEDWFEYNVKEINSSGPFLVGVFRNQSIDEIQQAIHTHGLDFVQLHGSEDFDSYIRNIPVPVITRYTDNAVDGLTGEDLAINRALVLLDSEQGGEGKTIDWARAQKFGERRGKYLLAGGLTPDNVAHARSHTGCIGVDVSGGVETNASKDMDKITQFIRNAT	237	Soluble	Cytoplasm	FALSE	NA	NA	FALSE	0	0	FALSE	497	25.401260285305742	703.9072679373301	27.94976490203813	580	18.278919396598162	856.9829704485518	22.61462765644256	718	32.08834445601909	962.0929660109141	34.1362684817438	-0.2884692145256012	-0.5940491199003552	636	17.881618570526296	805.6925358018757	23.34784495283008	794	36.98489379912208	922.4419703411227	36.39265643572228
GS115_000025-T1	RFC4	Subunit of heteropentameric Replication factor C (RF-C); which is a DNA binding protein and ATPase that acts as a clamp loader of the proliferating cell nuclear antigen (PCNA) processivity factor for DNA polymerases delta and epsilon; relocalizes to the cytosol in response to hypoxia	Replication factor C (RF-C) subunit	RFC4	Subunit of heteropentameric Replication factor C (RF-C); which is a DNA binding protein and ATPase that acts as a clamp loader of the proliferating cell nuclear antigen (PCNA) processivity factor for DNA polymerases delta and epsilon; relocalizes to the cytosol in response to hypoxia	AOA66723.1	XP_002489366.1	Subunit of heteropentameric Replication factor C (RF-C)	CCA36195.1	Replication factor C (RF-C) subunit	PP7435_Chr1-0024	Subunit of heteropentameric Replication factor C (RF-C), which is a DNA binding protein and ATPase that acts as a clamp loader of the proliferating cell nuclear antigen (PCNA) processivity factor for DNA polymerases delta and epsilon, in S. cerevisiae relocalizes to the cytosol in response to hypoxia	RFC4	replication factor C subunit	Information Storage and Processing	Replication, Recombination and Repair	MAAPLKLELPWVEKYRPKLLKDIVGNEDTIERLKAFAIDGNVPHMIISGLPGIGKTTSVHCLAHELLGDMYYDAVLELNASDDRGIEVVRNKIKQFAHKKVSLPPGRHKIVILDEADSMTPGAQQALRRTMEIYSGTTRFVFACNMSNKIIEPLQSRCSILRYSKLYDEQVLSRLLYICKEEGVKYTDDGLEALIFTAEGDMRQAINNLQSTVAGMGLVNGDNVFRIVDSPHPLVVRQMLFKAVKDSDIDAAVDLLNRLWEKGYSAVDIVSTSFKVMKSVTEIPEADRLEVMREIGFTHMRVLEGVSSYLQLAGMLARITGTVV	324	Soluble	Cytoplasm	FALSE	NA	NA	FALSE	0	0	FALSE	1245	63.63092365232525	1839.0563613624013	52.790279106300446	1158	36.49480803665633	1817.3107696094694	34.66910729956214	2042	91.25960916321863	2848.7839397758607	73.07262814371494	-0.469058802844628	-1.0756804076823077	1112	31.264716745951635	1465.8498117041204	30.708821150350712	1516	70.6159937021021	1796.210339387364	51.230442114732774
GS115_000026-T1	VPS52	Component of the GARP (Golgi-associated retrograde protein) complex; GARP is required for the recycling of proteins from endosomes to the late Golgi, and for mitosis after DNA damage induced checkpoint arrest; involved in localization of actin and chitin; members of the GARP complex are Vps51p-Vps52p-Vps53p-Vps54p	Golgi-associated retrograde protein (GARP) complex component	VPS52	Component of the GARP (Golgi-associated retrograde protein) complex; GARP is required for the recycling of proteins from endosomes to the late Golgi, and for mitosis after DNA damage induced checkpoint arrest; involved in localization of actin and chitin; members of the GARP complex are Vps51p-Vps52p-Vps53p-Vps54p	AOA66680.1	XP_002489367.1	Component of the GARP (Golgi-associated retrograde protein) complex	CCA36196.1	Vacuolar protein sorting-associated protein 52	PP7435_Chr1-0025	Component of the GARP (Golgi-associated retrograde protein) complex, Vps51p-Vps52p-Vps53p-Vps54p, which is required for the recycling of proteins from endosomes to the late Golgi, involved in localization of actin and chitin	PGUG_01102	Vps52 Sac2 family protein	Cellular Processes and Signaling	Intracellular Trafficking, Secretion and Vesicular Transport	MRQKQRISRRSISRHQQFQDQDNTNKLELLKQVLNVRQEEETELNEQNGYQSDYTLSDFSVQDVYSLQELRFLTTQFSEQCKDFSMRTWKHEMAAQEDYSNILVNTKASLEPLIRYLNNFEVQLKELSLQMEFLQERSNELNQQIEQKNKINRKLAPIVNDLVIPPKVILSVLNDNIDASWTKNIIFIKEKQQLLSKYTEQDELQIKCSPMVVKVLELLKLTVVERSRDFIINQIKLLRKPNCSSQVIQKQLLDCKLIYSFLKENSPELATQLRKAYAYTMRWYYHQNFSKYLYSLERLEYRTVPRDVLLGETVDSQLHVNEYLNLGTRAELINSHSTLMPAQIAETNQLSYYIETGFNNFNGALLDNVSTEYLFLSQFFELYKFDEVNDLFKLIFQPT…	585	Soluble	Nucleus	FALSE	NA	NA	FALSE	0	0	FALSE	937	47.889297560023095	1639.5478544298142	25.70069214780313	940	29.62445557379702	1672.613964728643	17.424927531827986	1331	59.484103720001954	2068.513837926601	28.974466570194416	-0.1729748876680445	-0.7336294448572879	937	26.34446006380997	1436.483686337896	16.433730897258698	807	37.590439919258834	1034.393066240875	16.11084487278207
GS115_000027-T1	TAX4	EH domain-containing protein; involved in regulating phosphatidylinositol 4,5-bisphosphate levels and autophagy; Irs4p and Tax4p bind and activate the PtdIns phosphatase Inp51p; Irs4p and Tax4p are involved in localizing Atg17p to the PAS; TAX4 has a paralog, IRS4, that arose from the whole genome duplication	Phosphatidylinositol 4,5-bisphosphate levels regulator protein	TAX4	EH domain-containing protein; involved in regulating phosphatidylinositol 4,5-bisphosphate levels and autophagy; Irs4p and Tax4p bind and activate the PtdIns phosphatase Inp51p; Irs4p and Tax4p are involved in localizing Atg17p to the PAS; TAX4 has a paralog, IRS4, that arose from the whole genome duplication	AOA66433.1	XP_002489368.1	EH domain-containing protein	CCA36197.1	Phosphatidylinositol 4,5-bisphosphate levels regulator protein	PP7435_Chr1-0026	EH domain-containing protein, involved in regulating phosphatidylinositol 4,5-bisphosphate levels and autophagy, Irs4p and Tax4p bind and activate the PtdIns phosphatase Inp51p, Irs4p and Tax4p are involved in localizing Atg17p to the PAS, Pichia pastoris does not have the paralog IRS4	IRS4	Positive regulator of phosphatidylinositol 4,5- bisphosphate turnover and negatively regulates signaling through the cell integrity pathway. Involved in rDNA silencing (By similarity)	Cellular Processes and Signaling	Intracellular Trafficking, Secretion and Vesicular Transport	MGRKATRGSQLSTEPNPLAAKAAALMYQKSVNHGNSNGSNLASNKPSTPAPPVSQRRVTKKQESTGPHSENHSSADNLAHLKASGKSSSSNTDIISPSASIQEGMNSALVAAMKVATDSPGLMVSQTTHPTINPIRIPAAGSYPPSGNTELHSQKQHSSSTLSKTLLSTPKPSYPASQKLSSSPCSLASSISNMSDTKLPYSSNHLAIPNPKMKSVTSSSDALLEEPAASRMPTENNSPQLLYSPLVFPSTIPNLSGDLSDAGSTRPSRKPPAQINDDWSDTNSIGSSIASLIRSAPPVSSSMPSNDFKDYEIPAQPLIYPQRRKPPPIDIDSNLSDSESDPEEEISEVEDTGIPKYTIGLQHHYPHTEDHDFRHPHHQHYHPKNSKLKKIFGLKMNRA…	573	Soluble	Nucleus	FALSE	NA	NA	FALSE	0	0	FALSE	344	17.581556414779023	645.1348572117568	10.328343660362137	447	14.087374086688582	878.2418366816541	9.344344336865145	418	18.680958193058466	692.6340641741864	9.90878294295483	0.059829137282496746	-0.08461442953891607	509	14.310918006914912	852.7352657392579	9.963436259629706	366	17.048452305388768	473.06892112019466	7.525174627616072
GS115_000028-T1	HMT1	Nuclear SAM-dependent mono- and asymmetric methyltransferase; modifies hnRNPs, including Npl3p and Hrp1p, affecting their activity and nuclear export; methylates U1 snRNP protein Snp1p and ribosomal protein Rps2p; interacts genetically with genes encoding components of Rpd3(L) and this interaction is important for Rpd3 recruitment to the subtelomeric region.	Arginine dimethylating methyltransferase	HMT1	Nuclear SAM-dependent mono- and asymmetric methyltransferase; modifies hnRNPs, including Npl3p and Hrp1p, affecting their activity and nuclear export; methylates U1 snRNP protein Snp1p and ribosomal protein Rps2p; interacts genetically with genes encoding components of Rpd3(L) and this interaction is important for Rpd3 recruitment to the subtelomeric region.	AOA66295.1	XP_002489369.1	Nuclear SAM-dependent mono-and asymmetric arginine dimethylating methyltransferase	CCA36198.1	Arginine dimethylating methyltransferase	PP7435_Chr1-0027	Nuclear SAM-dependent mono- and asymmetric arginine dimethylating methyltransferase that modifies hnRNPs, including Npl3p and Hrp1p, affecting their activity and nuclear export, methylates U1 snRNP protein Snp1p and ribosomal protein Rps2p, interacts genetically with genes encoding components of Rpd3(L) and this interaction is important for Rpd3 recruitment to the subtelomeric region	PGUG_00048	arginine n-methyltransferase	Cellular Processes and Signaling	Post-Translational Modification, Protein Turnover and Chaperones	MSSHKDYATDKKSLPFSEQHYFSSYDHFGIHEEMLKDQVRTISYRSAILKNKANFKDKIVLDVGCGTGILSMFAARAGAKHVIAVDMSNIADMAEKIVELNGFSDKITVLKGKLEDVELPYPEVDIIISEWMGYFLLYESMLDTVLVARDKYLKEGGLIFPDKASIHVAAIEDGNYKNDKIHYWENVYGFDYSPFIEIAMSEPLVDTVENGSVVTTSSKLIEFDLNTVTLEDLAFHRDFSITATRDELVHAYIAWFDIEFPGDTEKVVFSTGPHAHYTHWKQTVFYMNQVLDVKRGETITGSMASRPNVSNPRELDIELQWDFQGLGASDPRAKHGKYNYFLR	343	Soluble	Cytoplasm	FALSE	NA	NA	FALSE	0	0	FALSE	3782	193.29490221132056	5704.700891731033	154.41063606752834	3369	106.17530939161932	5216.001927352253	93.82889819624863	5393	241.02011372048878	7574.277053220454	183.19845915159985	-0.24663523792476358	-0.9653031398607467	4409	123.96235263750069	5992.0234089541445	118.36753006296128	5096	237.3740790936097	6133.105412035113	164.9440886021948
GS115_000029-T1	RPL4B	Ribosomal 60S subunit protein L4B; homologous to mammalian ribosomal protein L4 and bacterial L4; RPL4B has a paralog, RPL4A, that arose from the whole genome duplication	60S ribosomal protein L4-A	RPL4B	Ribosomal 60S subunit protein L4B; homologous to mammalian ribosomal protein L4 and bacterial L4; RPL4B has a paralog, RPL4A, that arose from the whole genome duplication	AOA65651.1	XP_002489370.1	60S ribosomal protein L4	CCA36199.1	60S ribosomal protein L4-A	PP7435_Chr1-0028	Ribosomal 60S subunit protein L4A, N-terminally acetylated, homologous to mammalian ribosomal protein L4 and bacterial L4, Pichia pastoris does not have the paralog RPL4B	FG07186.1	60s ribosomal protein	Information Storage and Processing	Translation, Ribosomal Structure and Biogenesis	MSTRPQVTVISVEGKPSSTSLPLPAVFKAPIRGDIVQSVFTRINKNKRQAYAVSEKAGHQTSAESWGTGRAVARIPRVGGGGTHRSGQGAFGNMCRGGRMFAPTKIWRKWHVRVNLNEKRYATASAIAATSVQSLVLARGHRIEQIAEIPLVVSNDLEAIQKTKDAIAALKALGASDDLIRVIKSKKLRAGKGKYRNRRFTQRRGPLIVFNEDKGLVKALRNIPGVETCNVRTLGLLQLAPGAHLGRFVIWTESAFAALDSVYGSETTESVKSNYSLPKNIITNTDISSVINSAEVQAAIRPSLAGKPTHLHVKKVNPLKNHEVMLKLNPYAKVLAEKK	339	Soluble	Nucleus	FALSE	NA	NA	FALSE	0	0	FALSE	86989	4445.936078387246	134786.99539298326	3692.6713882585786	76845	2421.7992431579064	121997.25299591871	2221.2490789523263	116759	5218.110042256731	165166.36919677447	4043.436128929133	-0.13091694001721485	-0.8642106444477375	111728	3141.3167918989966	152732.77496532124	3053.793469675711	116194	5412.371221782356	139469.84734461535	3796.5138410644436
GS115_000030-T1	GLC3	Glycogen branching enzyme, involved in glycogen accumulation; green fluorescent protein (GFP)-fusion protein localizes to the cytoplasm in a punctate pattern; relocalizes from nucleus to cytoplasmic foci upon DNA replication stress	Glycogen branching enzyme	GLC3	Glycogen branching enzyme, involved in glycogen accumulation; green fluorescent protein (GFP)-fusion protein localizes to the cytoplasm in a punctate pattern; relocalizes from nucleus to cytoplasmic foci upon DNA replication stress	AOA66703.1	NA	NA	CCA36200.1	Glycogen branching enzyme	PP7435_Chr1-0029	Glycogen branching enzyme, involved in glycogen accumulation, green fluorescent protein (GFP)-fusion protein localizes to the cytoplasm in a punctate pattern, in S. cerevisiae relocalizes from nucleus to cytoplasmic foci upon DNA replication stress	GLC3	branching enzyme	Metabolism	Carbohydrate Transport and Metabolism	MSEIKQQQSTDPVDSPLIKGALDIDPWLKPFSEELLYRRNLADDWLKKFQEHEGGILNFADSYKRYGFQVNKDNSVSYIEYAPNAVQAAVIGDFNNWEHETHVMTKDNFGKFHITIPPGADGQVAIPHDSRIKVLFTLPSGEKVARLPPWIRRATQPPKEYNNPAYESRFWNPPEEQHYHFKSSRPAAPQSFKIYEAHVGISTPEPKVGTYKEFTNNVLPRIKALGYNAVQLMSIMEHAYYASFGYQVTSFFAISSRFGTPEDLKELIDTAHGLGIHVLLDVVHSHASKNVEDGLNMFDGTDHCYFHSGGKGTHSQWDSRLFNYGSYETLRFLLSNLKYYLEEFRFDGFRFDGVTSMLYLHHGVGEGFSGDYNEYLNPFGTVDKEALTYLMLANDLCQS…	700	Soluble	Cytoplasm	FALSE	NA	NA	FALSE	0	0	FALSE	1124	57.44671340177798	2140.764630888397	27.96458618693491	1050	33.09114718349667	2013.784669400064	17.482641277348947	1457	65.11520595044541	2447.381994809995	28.567848444674084	-0.030791403578543174	-0.7084692217498186	1104	31.03979072619659	1781.7895139923703	16.98676292381986	1197	55.75682352336162	1565.7063955221881	20.321782307128892
GS115_000031-T1	ERT1	Transcriptional regulator; involved in regulation of gluconeogenesis and fermentable carbon utilization; GFP-fusion protein localizes to cytoplasm, nucleus; null mutation affects periodicity of transcriptional and metabolic oscillation; plays role in restricting Ty1 transposition; member of the zinc cluster family of proteins, similar to Rds2p	Putative zinc cluster protein	ERT1	Transcriptional regulator; involved in regulation of gluconeogenesis and fermentable carbon utilization; GFP-fusion protein localizes to cytoplasm, nucleus; null mutation affects periodicity of transcriptional and metabolic oscillation; plays role in restricting Ty1 transposition; member of the zinc cluster family of proteins, similar to Rds2p	AOA65988.1	XP_002489371.1	Putative protein of unknown function	CCA36201.1	Putative zinc cluster protein of unknown function	PP7435_Chr1-0030	Putative zinc cluster protein of unknown function, proposed to be involved in the regulation of energy metabolism, based on patterns of expression in S. cerevisiae and sequence analysis	GSM1	Transcription factor which regulates nonfermentable carbon utilization (By similarity)	Information Storage and Processing	Transcription	MTKPLPLEVKRSRRPTSRACKFCHFKHLQCDATRPCKNCVKRNIGDSCEDIQRRKYGSNGTKKRAQSAQKVQSDSPSASSATNAGTSAVNESKLESSELPMVAQQTQQTPRGLETIPTIPHPNAENNSSFLSPTTSQMFNTGSNTLMDQLKMSVPENNSMYQHDTLFQPPKKYENNSYGYVNAAPQGQHMFYVGYSEPGEQRASPDAEKEPGTNLNSPSSYLSQYSHTQSHTNSQLTNSPSVVYESEIAKQEELQLTSFVEAANNEELDFFDMDFTQRPFIRLLENNTMVSSYPNNSTPKFFDHSRSHGRIPNTAKEVPTEIQQDEEFTPPLILRHIIKNPDDIYLTRVVKAYQYPKAYHALTKYLKTRFERTQLIEIAKCMSKYRPSFISATKSLVEN…	531	Soluble	Nucleus	FALSE	NA	NA	FALSE	0	0	FALSE	255	13.032839784211195	473.5163084499238	8.191921555385633	384	12.101905255678782	721.0616600688057	8.290443953659649	344	15.373802914861512	540.6637310217425	8.358231140957331	-0.028995755548328762	-0.011748295744427237	314	8.828346275385623	476.2744993135025	6.013439187706612	291	13.554916996907462	366.337880280061	6.297159081787875
GS115_000032-T1	SET3	Defining member of the SET3 histone deacetylase complex; which is a meiosis-specific repressor of sporulation genes; necessary for efficient transcription by RNAPII; one of two yeast proteins that contains both SET and PHD domains; SET3 has a paralog, SET4, that arose from the whole genome duplication	SET domain-containing protein	SET3	Defining member of the SET3 histone deacetylase complex; which is a meiosis-specific repressor of sporulation genes; necessary for efficient transcription by RNAPII; one of two yeast proteins that contains both SET and PHD domains; SET3 has a paralog, SET4, that arose from the whole genome duplication	AOA65431.1	XP_002489372.1	Defining member of the SET3 histone deacetylase complex	CCA36202.1	SET domain-containing protein 3	PP7435_Chr1-0031	Defining member of the SET3 histone deacetylase complex which is a meiosis-specific repressor of sporulation genes, necessary for efficient transcription by RNAPII, one of two yeast proteins that contains both SET and PHD domains, Pichia pastoris does not have the paralog SET4	PGUG_02557	PHD finger and SET domain protein	Metabolism	Amino Acid Transport and Metabolism	MSQDNNESSPIKDQDAAALLMLFQSQPQNYHRPNQQQQQPSQSSYIYQAPSHIPDKTEQLPHLPRIFDYEVPNQQQQQQQQQQQHQQHQQHQRQQSQSKQSQQPLSSYHLRPPFSASNESHGKEQNALTPVSSANNDGDKNGSKMSDNNTSPGPAVAALTNDDNRGKARIAAAALAAAAATPMPLLNRSHIPVLGHGSAPTVTTQTVTTTLPVQNDQTLSSIPNSAHATAPSPETSSTSYARGPSLAFLLSSNSQESQEGKQAIEIYKNEKIEPEIETPRTIFKGEETEPETEQEEAQNVAVNKDSSAKNENPAKVSDPLNDETDNSSTDRMPTMEKVDSEVETETEAEPKTEEKIILDNQIPHRVDPDSGLIGCICGSTEDDGYTVQCDRCFRWQHVA…	942	Soluble	Nucleus	FALSE	NA	NA	FALSE	0	0	FALSE	971	49.80855474231808	2299.735823065615	22.288639952672423	1214	38.400904528806194	2691.3801218659187	17.335453155740034	1102	49.314385166010666	2065.911411313801	17.891782467760958	0.3170114634297496	-0.04557157329300684	1339	37.77613708461467	2512.0336269491318	17.768297525509098	1045	48.760576816280704	1455.9495154375988	14.020513748211597
GS115_000033-T1	PAM16	Subunit of the import motor (PAM complex); the PAM complex is a component of the Translocase of the Inner Mitochondrial membrane (TIM23 complex); forms a 1:1 subcomplex with Pam18p and inhibits its cochaperone activity; contains a J-like domain	TIM23 complex subunit	PAM16	Subunit of the import motor (PAM complex); the PAM complex is a component of the Translocase of the Inner Mitochondrial membrane (TIM23 complex); forms a 1:1 subcomplex with Pam18p and inhibits its cochaperone activity; contains a J-like domain	NA	XP_002489373.1	Constituent of the mitochondrial import motor associated with the presequence translocase	CCA36203.1	TIM23 complex subunit	PP7435_Chr1-0032	Subunit of the import motor (PAM complex), the PAM complex is a component of the Translocase of the Inner Mitochondrial membrane (TIM23 complex), forms a 1:1 subcomplex with Pam18p and inhibits its cochaperone activity, contains a J-like domain	PAM16	Essential component of the PAM complex, a complex required for the translocation of transit peptide-containing proteins from the inner membrane into the mitochondrial matrix in an ATP-dependent manner. In the complex, it is required to regulate activity of mtHSP70 (SSC1) via its interaction with PAM18 TIM14. May act by positioning PAM18 TIM14 in juxtaposition to mtHSP70 at the translocon to maxim…	Cellular Processes and Signaling	Intracellular Trafficking, Secretion and Vesicular Transport	MAHRLVTQVIFTGAKVFGRAFTEAYRQAAAATSKQGASAAATAVRDTGISLDEACKILDVQPKGLDNTKIQEKYNYLFDINSKENGGSFYLQSKIYRAKERLEAELKAAEEELKAREGASGKDSSKPE	128	Membrane	Mitochondrion	FALSE	NA	NA	FALSE	0	0	FALSE	1700	86.88559856140797	2125.811920274166	162.37957399379275	1833	57.76768836890419	2314.745905186026	117.50718544032034	2121	94.7902208791316	2678.565643886148	182.8290279055818	-0.17112498154149836	-0.6377461676184736	2348	66.0157867981065	2623.4657798059593	146.25028260531528	2518	117.28962542341233	2836.167055264035	215.25356881587697
GS115_000034-T1	AOA66875.1	Hypothetical protein	Uncharacterized protein	NA	NA	AOA66875.1	XP_002489374.1	Hypothetical protein	CCA36204.1	Hypothetical protein	PP7435_Chr1-0033	Hypothetical protein conserved (domain: Zinc finger and cleavage and polyadenylation specificity factor, YTH1)	PGUG_00044	CCCH zinc finger protein	Poorly Characterized	Function Unknown	MSSTEKQLEEIKRRYADLQKSIDESKKRLKTLGTISSAGQKNHYAIAKPSIPVLHRKQKMLNVWCKKNASEYRHKNRIDIDGSKYVEIKNASRLVPVSHLDAGACDDEKKITIDNREYVRQKTGSFKLLDKSKEIQELCIYFVTTGNCARKSSCRYLHDANMKSLCKEFLKGTCYNAYCTLSHKPTQFNSPSCKFYNTGFCSNENCSYTHKKDSSEAAVCRPFAVNGICPDGMTCKLRHEFICPEFDESGTCHIRFCALPHPSKKAPTTKMFNNVRNEDNHADNKAPLRVDTTGNSENSKLWSSVSKGLESLLHETNNHSNELSDLSEDSDSEQLPQKSLEGPDGLEHNDDYVKIT	356	Soluble	Nucleus	FALSE	NA	NA	FALSE	0	0	FALSE	540	27.59895483715312	877.7455323618216	22.86552070740446	532	16.766181239638314	890.2734490631299	15.413115382120308	590	26.367859650489223	854.2494785422128	19.885361333349707	0.20146699610380264	-0.3675482806951567	381	10.71210169083415	552.6623783025639	10.507202938617295	496	23.10391350675636	602.3807492394045	15.591774514501056
GS115_000035-T1	YKR023W	Putative protein of unknown function; the authentic, non-tagged protein is detected in highly purified mitochondria in high-throughput studies	Uncharacterized protein	YKR023W	Putative protein of unknown function; the authentic, non-tagged protein is detected in highly purified mitochondria in high-throughput studies	AOA65985.1	XP_002489375.1	Putative protein of unknown function	CCA36205.1	Hypothetical protein	PP7435_Chr1-0034	Protein with similarity to YKR023W (Putative protein of unknown function, in S. cerevisiae the authentic, non-tagged protein is detected in highly purified mitochondria in high-throughput studies)	YKR023W	C2HC5 finger protein	Information Storage and Processing	Transcription	MSDLSRNQVKERARIELSRILPLDDESLDQVITYAFTLRTKEEIAEHFLNLLGESPDSFQFISNFQEMLFPSPRTGKAIQEDSSIARPDPKLSSTSPSPSPSPSPSQSKPSVLRSIKITSGKPSKIKTVRKVVTRPISSSGSALSSDSSNNPLRTQLQVQNSSNDTQKTMKKTLNSLKDIDSAIAELELNEPVPLDGEPRPAKRFCDCMAQRHPLFEMFPNCLNCGKIICIKEGLQPCSSCGKELLSNEEKSKIEEILNQEKLKLEEKAGIDSSNDKTKAKQKKKLILSMNEKGKNNFLEKEIFFNEIDSQKQKQLQQAVEAQEEQKKLDQQKFELEYYAKIKDKSPELLQAQERLDQLLNFQETSAERTKIIDQASDFELPNQNFNLWASPVERALQL…	529	Soluble	Nucleus	FALSE	NA	NA	FALSE	0	0	FALSE	990	50.59808386811405	1737.4022699371055	30.173215444680395	812	25.590487155237426	1419.006408650748	16.377971305721246	1155	51.61843711239839	1764.99783629131	27.390608644465797	0.13958712278675273	-0.7419246590302233	1011	28.425025746544158	1575.392621243865	19.967549362596383	1063	49.51504043887502	1339.511217549645	23.11423673487763
GS115_000036-T1	IME2	Serine/threonine protein kinase involved in activation of meiosis; associates with Ime1p and mediates its stability, activates Ndt80p; IME2 expression is positively regulated by Ime1p	Serine/threonine protein kinase	IME2	Serine/threonine protein kinase involved in activation of meiosis; associates with Ime1p and mediates its stability, activates Ndt80p; IME2 expression is positively regulated by Ime1p	AOA65477.1	XP_002489376.1	Serine/threonine protein kinase involved in activation of meiosis	CCA36206.1	Serine/threonine protein kinase involved in activation of meiosis	PP7435_Chr1-0035	Serine/threonine protein kinase involved in activation of meiosis, associates with Ime1p and mediates its stability, activates Ndt80p, IME2 expression in S. cerevisiae is positively regulated by Ime1p	FG04418.1	Meiosis induction protein kinase	Cellular Processes and Signaling	Signal Transduction Mechanisms	MLLSQHDIKPKRRESKQNRPEIALPSDLQDPPKEIPLRSLQDCYKTVSSLGSGSFGSVVLAKIKDEYVSKLALDLTNPVHKNTLRYVNPSVPCNKSYSGLHVVAIKTMTKRLTHLRDYTKVKEVRFILSVPSHPNLVQIYDLLIDSTTFQLQIVMESMDQNLYQLMRARKSSLFSPNTLRSILVQLLAGISHIHKHNFFHRDVKPENILVVSNTAYYGSKESIPPSRRKDAYIIKLADYGLARHVDNVKPYTAYVSTRWYRSPEILLRQKFYSCPVDMWAFATVAVEVTSFRPLFPGSNELDQLWKILEVLGSPEPSSNAYSAEFEPDSFASSAVPLGGYWPKAQSLAGDLGFSLPEVAGISMYQLIPRTDLPTNDLLDLLKVVKACLVWDPEKRASAT…	711	Soluble	Nucleus	FALSE	NA	NA	FALSE	0	0	FALSE	1	0.05110917562435763	2.7852581719927625	0.03581261271355443	1	0.03151537826999683	2.5686303510198756	0.021949604474920576	5	0.22345643771601034	8.761551479038257	0.10066717061760279	-1.491053591533129	-2.1973264229480804	1	0.02811575246938097	1.8648829165259833	0.017499952512004383	NA	NA	NA	NA
GS115_000038-T1	PRM10	Pheromone-regulated protein; proposed to be involved in mating; predicted to have 5 transmembrane segments; induced by treatment with 8-methoxypsoralen and UVA irradiation	Pheromone-regulated membrane protein (isoform 2)	PRM10	Pheromone-regulated protein; proposed to be involved in mating; predicted to have 5 transmembrane segments; induced by treatment with 8-methoxypsoralen and UVA irradiation	AOA66758.1	XP_002489377.1	Pheromone-regulated protein, predicted to have 5 transmembrane segments	CCA36207.1	Pheromone-regulated membrane protein	PP7435_Chr1-0037	Pheromone-regulated protein, proposed to be involved in mating, predicted to have 5 transmembrane segments, induced in S. cerevisiae by treatment with 8-methoxypsoralen and UVA irradiation	PGUG_05821	pheromone-regulated membrane protein	Poorly Characterized	Function Unknown	MSSLRDRDSPPIETIPGSRSPSRSICYSDISSLADRSVSNPSPEPGALPNPKDISFQTTIRNSASRNIPPSHQNSSSHSFLRKSVSHSRSNSSSRSRSRSRSRSHSRSQSHSRSRYGSKLNSPGIQNDLPLMEDESEDEPEDLPPLLPVFDHLRGHVQAGVTSPDSSRRRQIEEDIDQDADELNVQDDSVGLFDRVSLDSTNDTVANRPVLSENNTNTSSISSNSNTPTQGEASDIENVPHMENQNENENAIQKECTHSTTKTQHGRNFLSRFLNLKGTMIGPSINTDKPPPKDEESQMGQDIQLSDLDANQLKHVTTYLVDKHYDHSKNQNESKNHALAINSYLTEGLNDLDEMAGVQVGKPKNIHQGVLSHLLKLYENPISQTSHSLSIDSEDSDEE…	958	Membrane	Cell membrane	FALSE	NA	NA	FALSE	10	9	FALSE	339	17.326010536657236	796.5508498671264	7.573449519628222	713	22.470464706507737	1747.895142928382	11.044603899740887	371	16.580467678527967	681.9111497738868	5.793544105265299	0.3865043987298234	0.9308236109240151	393	11.049490720466721	733.9387682373941	5.0927787473323365	244	11.365634870259177	340.48989552731945	3.216595505641594
GS115_000039-T1	PRM10	Pheromone-regulated protein; proposed to be involved in mating; predicted to have 5 transmembrane segments; induced by treatment with 8-methoxypsoralen and UVA irradiation	Pheromone-regulated membrane protein (isoform 1)	PRM10	Pheromone-regulated protein; proposed to be involved in mating; predicted to have 5 transmembrane segments; induced by treatment with 8-methoxypsoralen and UVA irradiation	AOA65741.1	XP_002489378.1	Pheromone-regulated protein, predicted to have 5 transmembrane segments	CCA36208.1	Pheromone-regulated membrane protein	PP7435_Chr1-0038	Pheromone-regulated protein, proposed to be involved in mating, predicted to have 5 transmembrane segments, induced in S. cerevisiae by treatment with 8-methoxypsoralen and UVA irradiation	PGUG_05821	pheromone-regulated membrane protein	Poorly Characterized	Function Unknown	MSDSVGSSRSPSRTDLRSLSSRGNRLSQTMKNLNPKARSRSQSPSGRRLREEFSKNKSYSRDASFSHNRSSSRTEISSPPLLEDSESDDGNTPVLPKFFSGMGEVEASSFVDNQKATDLESRTERSLDRRQVMERELDQDASSIIERDFNVGTGILPTLSNHTDINERPNQKRVVQFYNSSDDDDDVTTEEESEDVNRNRSGTDGGEKEKDSSTGSFNTIDASTIEQQPSLGQRLKRRMSLFRKSDDPEADENYNELEKVASKVTNDSSSSNGLVSRIVNFRSGIGGLIPGATKDQPTKQLDEENGQNTRDVQLENMNTRNLQTEAKTLIDQHDIYNRIPSSTSLITDGDATLYDSKSSVNGSSSFLTPNPEMYLEQDLDSDQYYEDGDVHSVIARPKK…	1015	Membrane	Cell membrane	FALSE	NA	NA	FALSE	10	8	FALSE	1242	63.47759612545217	2727.113419294847	24.458268350324747	3080	97.06736507159023	7472.385572514717	44.53857505985169	1216	54.344605652533716	2196.6648148733416	17.60445543053998	0.47438166430266043	1.3391148020369863	2557	71.89197906420713	4875.28034723428	31.91073814160056	710	33.07213425362301	971.3031619794687	8.65544300049413
GS115_000040-T1	SCP160	Essential RNA-binding G protein effector of mating response pathway; ligand-activated RNA-binding protein that delivers RNAs involved in polarization and perpetualizing mating signal to shmoo tip during pheromone signaling; Scp160p-mediated RNA trafficking essential for chemotropism and successful mating; mainly associated with nuclear envelope and ER, interacts in mRNA-dependent manner with tran…	RNA-binding G protein effector	SCP160	Essential RNA-binding G protein effector of mating response pathway; ligand-activated RNA-binding protein that delivers RNAs involved in polarization and perpetualizing mating signal to shmoo tip during pheromone signaling; Scp160p-mediated RNA trafficking essential for chemotropism and successful mating; mainly associated with nuclear envelope and ER, interacts in mRNA-dependent manner with tran…	AOA66430.1	XP_002489379.1	Essential RNA-binding G protein effector of mating response pathway	CCA36209.1	RNA-binding G protein effector	PP7435_Chr1-0039	Essential RNA-binding G protein effector of mating response pathway in S. cerevisiae, mainly associated with nuclear envelope and ER, interacts in mRNA-dependent manner with translating ribosomes via multiple KH domains, similar to vertebrate vigilins	FGSG_09491	RNA binding effector protein	Information Storage and Processing	RNA Processing and Modification	MSTPAELLSTKSFSNVESGTAEESLPPSTTTPSSGDSSFINEKLFPSIKSASTSPSSNGSRPVWVNETPASSNLPKKSNSVLRSQNVQDTFTIDNDQQSFQLSKAEIQKAVGDLKNRLNVRIESTISVRTGARTFLISGLPENVKQARREILRKLCKPVDIEFKIPSKARSAVIGPQGKTLKPILDATNAKIDIEKDDNTSEKSEEPGSDEDDIFGPLVTVKVQGDVESCELAKSLIFDIVNKHTLNTSVRIPLAKALRPLVTPVISQLELPSTVEVLVPEVNQGVSNIIVSGPTLDVIKARNALREIIERVESSVVSESKTVPKVLHQYLDADDIFKETGVSVSIPNADDPSAEVVFFGDASNIPNAVALAKSQTKNYSSYSLDISKAHGGNFQHAQR…	1008	Soluble	Cytoplasm	FALSE	NA	NA	FALSE	0	0	FALSE	14068	719.0038826834632	32457.05265607134	293.13461525703127	12462	392.74464400070053	28142.11082124402	168.91539554682797	16971	758.4558408956824	31882.677492677205	257.3055228778238	0.18808091716056916	-0.6071815973518095	28078	789.4340978352787	53191.49704350441	350.6024848315059	18236	849.4414651395342	25953.69974040623	232.89989600013422
GS115_000041-T1	YFR016C	Putative protein of unknown function; green fluorescent protein (GFP)-fusion protein localizes to the cytoplasm and bud; interacts with Spa2p; YFR016C is not an essential gene	Uncharacterized protein	YFR016C	Putative protein of unknown function; green fluorescent protein (GFP)-fusion protein localizes to the cytoplasm and bud; interacts with Spa2p; YFR016C is not an essential gene	AOA66761.1	XP_002489380.1	Putative protein of unknown function	CCA36210.1	Hypothetical protein	PP7435_Chr1-0040	Protein with similarity to YFR016C (Putative protein of unknown function, in S. cerevisiae the green fluorescent protein (GFP)-fusion protein localizes to the cytoplasm and bud, interacts with Spa2p and YFL016C is not an essential gene)	03U4P	Conserved hypothetical protein	Poorly Characterized	Function Unknown	MDTNQSTPSLIGTSIRGAIDTPDRELFDKEPPSGTLSPSKTRHSKSLTGTLSPSYVTVNQLKEGGALLNDGYTEQLNSVMDGEGHIKEDALDLKQKLYRNKDAQNVSRAKLVSLSEISANEEKYNQEFYDPEMRYAAPACSLSGSRSRAMESDDIDKDKESLISREATPMKFELTNFDSSSSLRLGAGASRPHLARGDSYQQVHPSDFGHNERLPRHERTQSSVSSSSINYLRSLSRSRSRLNRSAHGDIATQEELKEEGVLTNDQYSPMPELTEAVDEALKPVDGHVDIEDEDENEGSESDDQTEEETEKASLQEGEPELGDQKGTNPVKDENPASKTGTFFLEESSSESTQVADSSSKATEAKKEDVAGSETKVAPSDQISDKQPSEIFKTTDATSE…	555	Soluble	Cytoplasm	FALSE	NA	NA	FALSE	0	0	FALSE	2839	145.09894959755133	5193.190653890478	85.88678212528698	2418	76.20418465685233	4524.679910465153	49.7318329209306	3435	153.5145727108991	5334.1688914639635	78.83065285963926	0.12367939668088221	-0.6645871184773969	3612	101.55409791940406	5792.691161544547	69.91770910236431	3551	165.40725173889481	4550.371835514468	74.77405693319024
GS115_000042-T1	AOA65723.1	Hypothetical protein	Uncharacterized protein	NA	NA	AOA65723.1	XP_002489381.1	Hypothetical protein	CCA36211.1	Hypothetical protein	PP7435_Chr1-0041	Protein with low similarity to DnaJ subfamily C proteins	PGUG_05779	Conserved hypothetical protein	Poorly Characterized	Function Unknown	MRRFLTTTSRPTSKKALLERLEQLTEDALEESPSLLQTPEFKQILDSLSDSEFKAKYTKELGYANSTKSRFIPKQSQEIALSQPWTGTESQADATLRMLVDKYKPSRLTKSQVRLSSARDASLDYKISKISEKETSFEEDPHFRERYKERLLGPDLLVPSSFATVNNSIKSIANTKIEQAMSEGKFNNLSNRGKPMKLDSSSQSAFIDKTEYHLNNILKNENALPPWIEKQGMVFSEIKSFRNELDKTWRLKLANHIKSLPLSLEQKLAYPTNVKSNPTVYRISSAEKESLSVKMNSLNSSLRSYNLQAPLPSQKMYLSLEKELQDCFRRVSETSQEIILRHLTGSPTESNPKSLSTAKNKELPTFKDIPQRSNIYQHSTEPLGKLFLNLFKRKY	395	Soluble	Mitochondrion	FALSE	NA	NA	FALSE	0	0	FALSE	275	14.055023296698348	417.40524388869994	9.772051302856202	315	9.927344155049001	510.63434840245213	7.9449725697870965	257	11.485660898602932	369.6278786264964	7.732658907434945	0.33769686146925826	0.03907766239857165	273	7.675600424141004	401.96545539112645	6.868016341304837	272	12.669888052092197	331.8951152524878	7.720415803508296
GS115_000043-T1	CDC34	Ubiquitin-conjugating enzyme (E2); catalytic subunit of SCF ubiquitin-protein ligase complex (together with Skp1p, Rbx1p, Cdc53p, and an F-box protein) that regulates cell cycle progression by targeting key substrates for degradation; protein abundance increases in response to DNA replication stress	Ubiquitin-conjugating enzyme catalytic subunit	CDC34	Ubiquitin-conjugating enzyme (E2); catalytic subunit of SCF ubiquitin-protein ligase complex (together with Skp1p, Rbx1p, Cdc53p, and an F-box protein) that regulates cell cycle progression by targeting key substrates for degradation; protein abundance increases in response to DNA replication stress	AOA66299.1	XP_002489382.1	Ubiquitin-conjugating enzyme (E2) and catalytic subunit of SCF ubiquitin-protein ligase complex	CCA36212.1	Ubiquitin-conjugating enzyme subunit	PP7435_Chr1-0042	Ubiquitin-conjugating enzyme (E2), catalytic subunit of SCF ubiquitin-protein ligase complex (together with Skp1p, Rbx1p, Cdc53p, and an F-box protein) that regulates cell cycle progression by targeting key substrates for degradation, protein abundance in S. cerevisiae increases in response to DNA replication stress	PGUG_05826	ubiquitin-conjugating enzyme	Cellular Processes and Signaling	Post-Translational Modification, Protein Turnover and Chaperones	MSNAAAASILLRQFRELTDPKKGVPCFHIELEDDNIFLWNIGVMVLNKESIYHGGYFKGQMKFPLDFPFSPPTFRFTPAIYHPNVYRDGRLCISILHQGGGDPTTDEPDSETWSPAQTVESVLISIVSLLEDPNISSPANVDAAVDYRKNTEKYKERVLQEVERSRQDIPEGFIMPDADTAYGQPRAEEPEQDAVDDDFWFDSDESYGDDDSIMDGNVSEDDDNVDNVSEDGMDK	235	Soluble	Nucleus	FALSE	NA	NA	FALSE	0	0	FALSE	2349	120.05545354161607	3161.9087191065887	126.66463531407224	2919	91.99338917012075	4056.7529895100442	108.00382926830383	3480	155.52568065034322	4521.284424479219	161.8468210911095	-0.35361524802167815	-0.5835465652307444	2822	79.34265346859308	3528.0784512490222	103.1475776025181	3307	154.04161686863566	3841.099429608698	152.88806747685373
GS115_000044-T1	AOA65664.1	Hypothetical protein	Uncharacterized protein	NA	NA	AOA65664.1	XP_002489383.1	Hypothetical protein	SCV11755.1	Hypothetical protein	PP7435_Chr1-0043	Hypothetical protein not conserved	NA	NA	Poorly Characterized	Function Unknown	MLHSRNIAKVLQQGFKPSQLTDESPLAVALITRDGELLSTAMEKSIISNSQVEGDSSFSKSTLSKNDLKIYSLVAIREYHSYQKTQAESGGKVENWHATTIGERRVLLYSIENTDLLLLSVTRLSYPGDIALIRSQILSETLAAGLQGFKLTAH	154	Soluble	Mitochondrion	FALSE	NA	NA	FALSE	0	0	FALSE	434	22.181382220971212	563.532348215021	35.273205263154225	558	17.585581074658233	748.4988207149914	31.136639268934253	620	27.708598276785285	792.6682399846056	44.33572644161089	-0.32989703541741583	-0.5098564786768646	564	15.857284392730866	674.9966759737841	30.834893988025126	625	29.112794237344204	708.5595451222998	44.0670948884837
GS115_000045-T1	DBF4	Regulatory subunit of Cdc7p-Dbf4p kinase complex; required for Cdc7p kinase activity and initiation of DNA replication; phosphorylates the Mcm2-7 family of proteins; cell cycle regulated; relative distribution to the nucleus increases upon DNA replication stress	Cdc7-Dbf4 kinase complex regulatory subunit	DBF4	Regulatory subunit of Cdc7p-Dbf4p kinase complex; required for Cdc7p kinase activity and initiation of DNA replication; phosphorylates the Mcm2-7 family of proteins; cell cycle regulated; relative distribution to the nucleus increases upon DNA replication stress	AOA66298.1	XP_002489384.1	Regulatory subunit of Cdc7p-Dbf4p kinase complex	CCA36214.1	Cdc7p-Dbf4p kinase complex regulatory subunit	PP7435_Chr1-0044	Regulatory subunit of Cdc7p-Dbf4p kinase complex, required for Cdc7p kinase activity and initiation of DNA replication, phosphorylates the Mcm2-7 family of proteins, cell cycle regulated, relative distribution to the nucleus increases upon DNA replication stress	PGUG_05824	G1 S regulator	Information Storage and Processing	Replication, Recombination and Repair	MTTRQPLKETNNNVCKTPARETRKLNAEKATTQHNQNVYVQNANVSSSMRQWQQCWREILKSTVVYFEYDAHEDSAERKKAKQHLERLGCTIDMFFNDGVTIIVSKRPFNSKGVYPANDLFHKAIRRNLKVWSYEKVFRFLRNLGELPSADVGNEKVVGTEENRLSSLLKEEKLLGPTDRDPSAKRDDFHYFKAVYFLVYDFQLKYRPIAFREWSKPDDPDIPHIRASTNGGCPFESDYARPNSERMIKKRRMLYERNKEYRLRLYEASNLKKNVEAPTSVMNPSPQLEDDNKDEDQETNSILSLNEDNENQIQPIATPLPPQSNKPPVEAPVLKRNDTVLLELMNKSHHVIKDNGEIQASGITNISTQQVSQNSAVHQNRGNGLGPIKAEVYNKKVST…	498	Soluble	Nucleus	FALSE	NA	NA	FALSE	0	0	FALSE	1049	53.61352522995115	1783.6772988117114	32.94466001303771	1068	33.65842399235662	1870.9017482657976	22.965413301564773	1330	59.43941243245875	1988.1343508575594	32.81336507288843	0.00576108575371121	-0.5148208050220071	1323	37.19714051699102	2054.77038419193	27.697896820252513	1082	50.40006938369029	1352.0769703340536	24.813164431686502
GS115_000046-T1	RDS1	Putative zinc cluster transcription factor; involved in conferring resistance to cycloheximide	Uncharacterized protein	RDS1	Putative zinc cluster transcription factor; involved in conferring resistance to cycloheximide	AOA66542.1	XP_002489385.1	Hypothetical protein	CCA36215.1	Hypothetical protein	PP7435_Chr1-0045	Protein with low similarity to C6 transcription factors	03KA2	Fungal Zn(2)-Cys(6) binuclear cluster domain	Poorly Characterized	Function Unknown	MPDKHYRDYQQVIKLNVGDRIPRSRPSLTSAPSPDDCMPILPMVAMDSTKASDYKIVKRRKIVRTKTGCFCCRKRKKKCDEIRPKCSGCSRNFLVCTYPSEATLESSQQKANGSSDCHKKRPNFMIIQDDPTKLITRNYNSFVITSISSNRYIQERSSGPAAPFRSISIKSLLN	174	Soluble	Nucleus	FALSE	NA	NA	FALSE	0	0	FALSE	1921	98.18072637439101	2561.415815657636	140.77476328584524	1929	60.793164682823885	2647.1902640331027	96.69063573801625	2291	102.38773976147594	2956.729648742273	145.20869803769284	-0.04473914873334788	-0.5866797937805166	1843	51.81733180106912	2246.577893701893	90.11165180293415	2220	103.40864513104661	2532.716118962793	138.30670225201993
GS115_000047-T1	BIO2	Biotin synthase; catalyzes the conversion of dethiobiotin to biotin, which is the last step of the biotin biosynthesis pathway; complements E. coli bioB mutant	Biotin synthase	BIO2	Biotin synthase; catalyzes the conversion of dethiobiotin to biotin, which is the last step of the biotin biosynthesis pathway; complements E. coli bioB mutant	AOA66361.1	XP_002489386.1	Biotin synthase, catalyzes the conversion of dethiobiotin to biotin	CCA36216.1	Biotin synthase, mitochondrial	PP7435_Chr1-0046	Biotin synthase, catalyzes the conversion of dethiobiotin to biotin, which is the last step of the biotin biosynthesis pathway, the S. cerevisiae protein complements E. coli bioB mutant	BIO2	biotin synthase	Metabolism	Coenzyme Transport and Metabolism	MNRQSLMAGRRLFSKVRVVRKPSTLANELGSLYEHNQPIFEPPSPEKKVSALDYAFSLKSPVSTWTKEQLREIYNTPLMELVHRAQIYHRNFHNPSEVQICNLVNIKSGGCTEDCKYCSQSVNNDTNLKAEKLMTVDEVVEQAKIAKSNGATRVCLGAAYRTVSTRKRALERITTMVKEVNKLGLESCVTLGMIEEEHARKLKDAGLTAYNHNIDTSREHYPNIITTRTYDDRLKTIDNVQKAGISACTGGILGLGETVEDHIGFLYTLCTMKQHPESLPINRLVPIKGTPIADELARDNSKKLKFESMLRTIATARMVMPTSIIRLAAGRYTMKETEQFLCFMAGCNAIFSGKKMLTTMCNGFDEDKELLAKWGMKPMQSFASKRPSSIVETCHI	396	Soluble	Mitochondrion	FALSE	NA	NA	FALSE	0	0	FALSE	11	0.562200931867934	15.830295888193913	0.3696496461386236	24	0.7563690784799239	37.492422431423485	0.5818342783763173	14	0.625678025604829	20.475497402803057	0.42724011110520893	-0.208888567422104	0.44556119466814387	45	1.2652088611221435	57.643643314975606	0.9823526818354181	4	0.1863218831190029	4.650800571194546	0.10790485174888141
GS115_000049-T1	PNG1	Conserved peptide N-glycanase; required for deglycosylation of misfolded glycoproteins during proteasome-dependent degradation; localizes to the cytoplasm and nucleus; activity is enhanced by interaction with Rad23p	Peptide N-glycanase	PNG1	Conserved peptide N-glycanase; required for deglycosylation of misfolded glycoproteins during proteasome-dependent degradation; localizes to the cytoplasm and nucleus; activity is enhanced by interaction with Rad23p	AOA66094.1	XP_002489387.1	Conserved peptide N-glycanase required for deglycosylation of misfolded glycoproteins	CCA36217.1	Peptide N-glycanase	PP7435_Chr1-0048	Conserved peptide N-glycanase required for deglycosylation of misfolded glycoproteins during proteasome-dependent degradation, localizes in S. cerevisiae to the cytoplasm and nucleus, activity is enhanced by interaction with Rad23p	PNG1	Specifically deglycosylates the denatured form of N- linked glycoproteins in the cytoplasm and assists their proteasome-mediated degradation. Cleaves the beta-aspartyl- glucosamine (GlcNAc) of the glycan and the amide side chain of Asn, converting Asn to Asp. Prefers proteins containing high- mannose over those bearing complex type oligosaccharides. Can recognize misfolded proteins in the endopla…	Cellular Processes and Signaling	Post-Translational Modification, Protein Turnover and Chaperones	MECKKVKDRLVTEYLKIECSRLNRRIRSLKNPKVEQALLQFKNSRLAHMRKAHLDGIRNPQYTDDAIFQALETMDLDHIFEKAGSLYNSQQQDESKKDSLDETDFTVVALLDWFKNDFFKWVNKPPCPVCHSEDESRIRMVGSARPTSEELSYGAGVVEVFNCDHCSCAIRFPRYNDPKKLLRTRAGRCGEWNNCFLLCLKALGLKARCVRNVEDHVWSEYYSEHLKRWVHLDSCENAFDQPELYCKGWGKKMSYCFAFDDTLIEDVSAKYITQGRLPKMLDDETIRICLYFFNQEALKMVSENPEAFYSALVKYHRCLSANRKESGSKSRAVNASLTSLLPRQSGSASWTSERGENGL	359	Soluble	Nucleus	FALSE	NA	NA	FALSE	0	0	FALSE	601	30.716614550238933	951.4042289576136	24.57130470423433	497	15.663143000188423	817.8296296463503	14.037201067229478	744	33.25031793214234	1061.1479869725963	24.489244706380113	0.004826185755585605	-0.8028929795281409	702	19.73725823350544	975.7101455681648	18.39071911975195	755	35.168255438711796	910.1410520855517	23.355213231586013
GS115_000050-T1	PEA2	Coiled-coil 12S polarisome subunit; required for polarity establishment, apical bud growth, shmoo formation, filamentous differentiation; involved in Bni1p localization at sites of polarized growth, controlling polarized assembly of actin cables; role in apical growth affects diploid-specific bipolar bud site selection; retains Slt2p at bud tip to regulate ER inheritance; role in Ca2+ influx, cel…	Uncharacterized protein	PEA2	Coiled-coil 12S polarisome subunit; required for polarity establishment, apical bud growth, shmoo formation, filamentous differentiation; involved in Bni1p localization at sites of polarized growth, controlling polarized assembly of actin cables; role in apical growth affects diploid-specific bipolar bud site selection; retains Slt2p at bud tip to regulate ER inheritance; role in Ca2+ influx, cel…	AOA66553.1	XP_002489388.1	Hypothetical protein	CCA36218.1	Hypothetical protein	PP7435_Chr1-0049	Hypothetical protein conserved (domain: PRK12704 phosphodiesterase, provisional)	042WZ	NA	Poorly Characterized	Function Unknown	MDETYSQIAMATSMKDNLLSKEFPVDWSAAQDEASLKKLLQQSHEEASTNPPTSIGEFANGMDERFEAILKEEAGKIGILKDKDDTFKVTYMKLIMEKGLLEMQLLDANESDQDSRLLNLDQIGALKSMQTQAKDEFKKEELQKKLNNTYIHALNLLITQNGLIALDNGSKLNQVDLFSNEEDHQILGVKIENLIFEICSIAAQKNLVLPQPVDSITSLEGKLTWISSCLREITFNETLTRSKSLLGSKSKESTKNSVSDLDLQTALKDLQFSYEYLSRQFENEKLQHSDILSQMRYKLNHSEELLSKLTKDFNNQTNTLVQQENQINQLSKDLAQREKEINDLNKELSISKIDSLGIGENTKSGSKSPLGPNSPKKNNVSATILRSEFKKLVRKINER…	427	Soluble	Cytoplasm	FALSE	NA	NA	FALSE	0	0	FALSE	992	50.70030221936277	1615.7033805386086	34.92320921462673	881	27.765048255867207	1437.4501021879105	20.64903830828208	1355	60.55669462103881	1989.0396446268824	38.41777845045657	-0.1375879567139309	-0.895699503726335	1039	29.212266815686824	1506.9251982067374	23.771629764941135	1134	52.822253864237325	1392.9691214631596	29.916170127267613
GS115_000051-T1	XP_002489389.1	Hypothetical protein	Uncharacterized protein	NA	NA	NA	XP_002489389.1	Hypothetical protein	CCA36219.1	Hypothetical protein	PP7435_Chr1-0050	Hypothetical protein conserved (domain: ubiquitin domain of MoaD-like protein involved in biosynthesis of molybdenum cofactor)	NA	NA	Poorly Characterized	Function Unknown	MAIHVEYFGPATDVTHKRDDLITMESYPVSLNKVWSWINEKYGTEFGDYIITACNIALNTEYIDFDKEKPTLAFDQVQVKDGDEVVILPPVSSG	94	Soluble	Cytoplasm	FALSE	NA	NA	FALSE	0	0	FALSE	403	20.596997776616124	488.3116531122782	52.39699364353321	434	13.677674169178625	546.4534582468962	38.9687970545987	496	22.16687862142823	611.2223408092171	58.606366548171444	-0.16157335919886065	-0.5887379995449257	393	11.04949072046672	430.5470465676284	33.71666772039229	478	22.265465032720847	534.6852245121506	57.00585408704343
GS115_000052-T1	TPS2	Phosphatase subunit of the trehalose-6-P synthase/phosphatase complex; involved in synthesis of the storage carbohydrate trehalose; expression is induced by stress conditions and repressed by the Ras-cAMP pathway; protein abundance increases in response to DNA replication stress	Trehalose-6-P synthase/phosphatase complex subunit	TPS2	Phosphatase subunit of the trehalose-6-P synthase/phosphatase complex; involved in synthesis of the storage carbohydrate trehalose; expression is induced by stress conditions and repressed by the Ras-cAMP pathway; protein abundance increases in response to DNA replication stress	AOA66868.1	XP_002489390.1	Phosphatase subunit of the trehalose-6-phosphate synthase/phosphatase complex	CCA36220.1	Trehalose-6-P synthase/phosphatase complex subunit	PP7435_Chr1-0051	Phosphatase subunit of the trehalose-6-P synthase/phosphatase complex, involved in synthesis of the storage carbohydrate trehalose, in S. cerevisiae expression is induced by stress conditions, repressed by the Ras-cAMP pathway and protein abundance increases in response to DNA replication stress	TPS2	K16055 trehalose 6-phosphate synthase phosphatase EC 2.4.1.15 3.1.3.12	Metabolism	Carbohydrate Transport and Metabolism	MPDYEKDPEMIRPEDTKDLGCTGRILNVMSLLPNQIFKNSEGQWDVKPVRGNSALYSSNDYLTHNTGWETHLIGWTGELYNSDELQPRSIVSNLESDPLYLSEDDKTALTEKMRAANNSPNIHPVWLLRKDQLRWRKYAENVLWPIFHYMQNQPSDGKQETEWWYDYVKFNEAYAARIKKIYKPGDIIWIHDYYLLLLPQILRMSLPKAKISLFLHAPFPSSEYFRCLSKRKHILDGMLGADQIGFQSFSFARHFMSCCTRIVGAEILANSVIAYGAHVSVSVAPIGIDVETIEKYAFESKEVEEKVKAIREINGDKKIIVGRDRLDIVRGVVQKLEAFETFLSMYPQWREKVVLIQVSFPTVFHSAKMEKKVNELIAGINGTYGSFNWTPVQHYQMRV…	833	Soluble	Cytoplasm	FALSE	NA	NA	FALSE	0	0	FALSE	5050	258.10133690300603	10168.103369398867	111.35986208874492	4202	132.4276194905267	8692.96653681908	63.271958764630355	7195	321.5538138733389	12509.472434049972	122.42328323448233	-0.13664863536993727	-0.9522398005831504	6233	175.24548514165156	10697.064639028502	85.50039133346064	5970	278.0854105551118	8175.730591160012	88.9666620977372
GS115_000053-T1	APN2	Class II abasic (AP) endonuclease involved in repair of DNA damage; homolog of human HAP1 and E. coli exoIII	Abasic (AP) endonuclease class II	APN2	Class II abasic (AP) endonuclease involved in repair of DNA damage; homolog of human HAP1 and E. coli exoIII	AOA66138.1	XP_002489391.1	Class II abasic (AP) endonuclease involved in repair of DNA damage	CCA36221.1	Class II abasic (AP) endonuclease	PP7435_Chr1-0052	Class II abasic (AP) endonuclease involved in repair of DNA damage, homolog of human HAP1 and E. coli exoIII	APN2	DNA lyase	Information Storage and Processing	Replication, Recombination and Repair	MESALPPVPVKSQAAVRFVTFNVNGTKTLCNYHPWNKMKSFDKIFGYLFADIITLQELKVQKDNLDHELNEIPNYRSFVTLATNRKGYSGVGVFVRIPADEESDQIKSCLAVVHAEEGITGYLKSSQSTTSYRDLNNIGGYPDISEVLANEIDFQGRCVVLELGNMMVIISVYCFANSMGTEQGEFHRVLFLRCILERAEKLQQMGKTVVIMGDINVSRDLIDNEVYLREGIADKSLIPPINNDGAHFEEANKTAVLQFRTASQPRSLLNSFIKDKYNDSGILHDTFREHHGRVMRSYTVWNTLKNTRPLNIGSRIDLILCSTALLNKFKKCEILPWLMGSDHCPVIADFEPDESFDSFPFSKQPLSFEARYHYKTHNGCKIDSFFKSRSQGKITPTGV…	520	Soluble	Cytoplasm	FALSE	NA	NA	FALSE	0	0	FALSE	344	17.581556414779023	610.215941345899	10.784547805638379	367	11.566143825088837	691.8612245431967	8.126282612576185	517	23.10539565983547	821.3154979636017	12.970738541871222	-0.26629494185671054	-0.6745931836314888	383	10.768333195772911	604.4814325155876	7.796794845631976	421	19.610378198275058	536.4258438888032	9.419765186231622
GS115_000054-T1	CGR1	Protein involved in nucleolar integrity and processing of pre-rRNA; has a role in processing rRNA for the 60S ribosome subunit; transcript is induced in response to cytotoxic stress but not genotoxic stress; relocalizes from nucleus to nucleolus upon DNA replication stress	Pre-rRNA processing protein	CGR1	Protein involved in nucleolar integrity and processing of pre-rRNA; has a role in processing rRNA for the 60S ribosome subunit; transcript is induced in response to cytotoxic stress but not genotoxic stress; relocalizes from nucleus to nucleolus upon DNA replication stress	AOA66451.1	XP_002489392.1	Hypothetical protein	CCA36222.1	rRNA-processing protein	PP7435_Chr1-0053	Protein involved in nucleolar integrity and processing of pre-rRNA, has a role in processing rRNA for the 60S ribosome subunit, transcript is induced in response to cytotoxic stress but not genotoxic stress, in S. cerevisiae relocalizes from nucleus to nucleolus upon DNA replication stress	CGR1	Involved in nucleolar integrity and required for processing of the pre-rRNA for the 60S ribosome subunit	Poorly Characterized	Function Unknown	MSDSSSTSKKDIYNNPIAPKDKGRGTRVNGKDWKLQKDAMRVRSLGGNLTWEQKKQKRLEEQAIKAKIRELKEEKESIRKSKIEETKRRQSLKEEKERYERMAQVMHRRKVERLKRKEKRNKLLKER	127	Soluble	Nucleus	FALSE	NA	NA	FALSE	0	0	FALSE	529	27.036753905285185	648.272281149234	49.94133617639596	543	17.11285040060828	708.9114944631392	36.295205802198716	544	24.312060423501926	670.1511267263865	46.133005974710905	0.11443512112091121	-0.34602030320432076	1220	34.30121801264478	1387.775091094963	78.02549705692672	1458	67.91432639687656	1639.5902230675067	125.5018183307918
GS115_000055-T1	SEC13	Structural component of 3 distinct complexes; subunit of Nup84 nuclear pore sub-complex (NPC), COPII vesicle coat, and Seh1-associated (SEA) complex; COPII vesicle coat is required for ER to Golgi transport; the Nup84 subcomplex contributes to nucleocytoplasmic transport, NPC biogenesis and processes that may require localization of chromosomes at the nuclear periphery, including transcription; h…	Nuclear pore complex, COPII vesicle coat and Seh1-associated complex subunit	SEC13	Structural component of 3 distinct complexes; subunit of Nup84 nuclear pore sub-complex (NPC), COPII vesicle coat, and Seh1-associated (SEA) complex; COPII vesicle coat is required for ER to Golgi transport; the Nup84 subcomplex contributes to nucleocytoplasmic transport, NPC biogenesis and processes that may require localization of chromosomes at the nuclear periphery, including transcription; h…	AOA65862.1	XP_002489393.1	Component of both the Nup84 nuclear pore sub-complex and of the COPII complex	CCA36223.1	COPII vesicle coat, Nup84 nuclear pore sub-complex and Seh1-associated (SEA) complex subunit	PP7435_Chr1-0054	Structural component of 3 distinct complexes, subunit of Nup84 nuclear pore sub-complex (NPC), COPII vesicle coat, and Seh1-associated (SEA) complex, COPII vesicle coat is required for ER to Golgi transport, the Nup84 subcomplex contributes to nucleocytoplasmic transport, NPC biogenesis and processes that may require localization of chromosomes at the nuclear periphery, including transcription, h…	SEC13	Component of the coat protein complex II (COPII) which promotes the formation of transport vesicles from the endoplasmic reticulum (ER). The coat has two main functions, the physical deformation of the endoplasmic reticulum membrane into vesicles and the selection of cargo molecules. It also functions as a component of the nuclear pore complex (NPC). NPC components, collectively referred to as nu…	Cellular Processes and Signaling	Intracellular Trafficking, Secretion and Vesicular Transport	MANYYGRRLATCSSDKTIKIFEIDGENQRLVETLIGHEGPVWQVAWAHPKFGVILASCSYDGKVLIWKEDNGVWNKVAEHSVHQASVNSVSWAPHEYGPVLLCASSDGKISIVEFKDGGALEPIVIQGHAIGVNAASWAPISLPDNTRRFVSGGCDNLVKIWRYDDAAKTFIEEEAFQGHSDWVRDVAWSPSRLSKSYIATASQDRTVLIWTKDGKSNKWEKQPLTKEKFPDVCWRASWSLSGNVLAISGGDNKVTLWKENIQGKWESAGEVDQ	274	Soluble	Cytoplasm	FALSE	NA	NA	FALSE	0	0	FALSE	3765	192.42604622570647	5458.8490326149795	186.37417068303145	3326	104.82014812600946	4968.911419170924	112.74581612461738	4715	210.71942076619777	6414.089171338183	195.68427601030928	-0.07032590158391562	-0.7954539368659974	3876	108.97665657132063	5107.010564358066	127.25244834767001	4849	225.86870281101127	5706.801847254255	193.59290029308994
GS115_000056-T1	AOA65535.1	Hypothetical protein	Uncharacterized protein	NA	NA	AOA65535.1	XP_002489394.1	Hypothetical protein	CCA36224.1	Hypothetical protein	PP7435_Chr1-0055	Hypothetical protein conserved (domain: DUF3074)	03PYT	Protein of unknown function (DUF3074)	Poorly Characterized	Function Unknown	MKLLEATPFKSGDLELDEDQLRNQCLELLECIYQEENRYKTFHQTGAHNETIQVDTFKGSNGWAGRSNTISANDYNLENVVEALTGCVYEGDKWKIADPTLHTYYEKQYMGKLVESFVILKGAPEPWYCVELNYNLGPLLKTRKFYEYVRVLPPLEQNEGSKVKLFGKESGFIVSVPADIEEIQQTLRSSDNPNLHSDSLLTDLQFSKEWVYAQYSSVESISYGDSQDLIWNMATASNAGGFVPSFITVLALPRTIAQDVPHLLRWIHQRRRLPKEVNKSE	281	Soluble	Peroxisome	FALSE	NA	NA	FALSE	0	0	FALSE	226	11.550673691104825	338.22818246655015	11.249392450052442	272	8.572182889439137	417.76773204710514	9.234400549213264	240	10.725909010368497	328.6721798342442	9.768289396774687	0.20366923983495486	-0.08108763070389916	278	7.8161791864879095	371.55709074594887	9.01902478591407	208	9.688737922188151	246.1051904055423	8.133023781648584
GS115_000057-T1	DAL4	Allantoin permease; expression sensitive to nitrogen catabolite repression and induced by allophanate, an intermediate in allantoin degradation	Uracil permease	DAL4	Allantoin permease; expression sensitive to nitrogen catabolite repression and induced by allophanate, an intermediate in allantoin degradation	AOA66242.1	XP_002489395.1	Uracil permease, localized to the plasma membrane	CCA36225.1	Uracil permease	PP7435_Chr1-0056	Plasma membrane localized uracil permease in S. cerevisiae, expression is tightly regulated by uracil levels and environmental cues, conformational alterations induced by unfolding or substrate binding result in Rsp5p-mediated ubiquitination and degradation	FG05277.1	permease	Metabolism	Coenzyme Transport and Metabolism	MAFGDKLTHRFHKSSDASTGAASVEEYSTSIHEKSDKSAIGKFLDKIAVQEEKGLSVSQTFLFNFDLRPVESARRVWSWFNYVFFWIADSFNINTWQIAATGVQAGMSWWTCWLSVWVGYFLCGIFVTISARVGIYYHVSFPVSCRSSFGVFGSIWPVFNRVVMSCVWYGVQGYIGGTTMALMLRSIFGNDLNTRIPDGISSPNVTTFEFLSFFLFWLFSLPFIWLEPHKVRHLFTVKSYVVPVAGIAFLVWTIKKANGIGPIVKQPSTIHGSEFAWEFIRMVMNSLANFATLITNAPDFSRFSKTKKSAKWAQLFSIPLCFSITSLIGILVSSASTVIYGETYWSPIDVLGRFLDNYNSGNRAGVFFISLAFALAQLGTNISANSLSAGTDATALFPK…	593	Membrane	Lysosome/Vacuole	FALSE	NA	NA	FALSE	11	12	FALSE	101	5.162026738060121	166.05749019334328	2.5673110018901437	364	11.471597690278847	627.9445953318547	6.452022585363603	68	3.0390075529377407	113.06105642567408	1.5619579851239713	0.7169024261985673	2.0463958415074552	211	5.932423771039384	338.04344555209576	3.814233555253562	14	0.6521265909165102	17.35765990854851	0.26663869806032797
GS115_000058-T1	YIL067C	Uncharacterized protein of unknown function	Uncharacterized protein	YIL067C	Uncharacterized protein of unknown function	AOA66837.1	XP_002489396.1	Hypothetical protein	CCA36226.1	Hypothetical protein	PP7435_Chr1-0057	Protein with similarity to YIL067C (Uncharacterized protein of unknown function)	FG07373.1	LCCL domain protein	Poorly Characterized	Function Unknown	MNLDVERGEESYSAEESIPLRSLNNPKPSFELLEDNYELEDNTNVGFFSWLWNGPNYPKDEPTTVKSYSLSQVDSYPFFLRKELQYKIKFAVTVGYIFLWLLINYLLLYDVIFKAPSLDGTEIMSVSCGEVKEIWKGKNDRCGLNAERCTTIADGSVLVKCPALCHRGSWTFSSIPVGDLTIKRRGFFIGGGRKSISDTNSEDILTNAYRADSYPCGAGIHAGLISSFSGGVLNLTFQGTQNNFSSTKGMYGAQDSIPFNSAFPSSYAFGKVHPGKCTNCTDTRFLVLIVNIFLGWIFSYLASMPLVYWVSSIVGFWVLTLSFDPPIIPNVAKNSDSPYELLSLAVQRFLPTCFILYVVWKFASGYTMKETSRGGVRMWVVCFWYPLYWIGVLNNITFD…	636	Membrane	Cell membrane	FALSE	NA	NA	FALSE	8	8	FALSE	785	40.12070286512074	1464.0493987399984	21.079968830217396	2911	91.74126614396077	5211.184229192286	49.86607668575112	183	8.178505620405979	284.91001474086966	3.665711190260607	2.5237077036346656	3.7658936704144765	3144	88.39592576373376	5178.305088933809	54.41474752316841	156	7.266553441641113	192.4080884630038	2.7526408567471483
GS115_000059-T1	PTP2	Nuclear phosphotyrosine-specific phosphatase involved in osmosensing; involved in the inactivation of mitogen-activated protein kinase (MAPK) during osmolarity sensing; dephosporylates Hog1p MAPK and regulates its localization; with Msg5p co-regulates the calcium signaling pathway	Phosphotyrosine-specific protein phosphatase	PTP2	Nuclear phosphotyrosine-specific phosphatase involved in osmosensing; involved in the inactivation of mitogen-activated protein kinase (MAPK) during osmolarity sensing; dephosporylates Hog1p MAPK and regulates its localization; with Msg5p co-regulates the calcium signaling pathway	AOA66423.1	XP_002489397.1	Phosphotyrosine-specific protein phosphatase	CCA36227.1	Phosphotyrosine-specific protein phosphatase	PP7435_Chr1-0058	Phosphotyrosine-specific protein phosphatase involved in the inactivation of mitogen-activated protein kinase (MAPK) during osmolarity sensing, dephosporylates Hog1p MAPK and regulates its localization, localized in S. cerevisiae to the cytoplasm	PGUG_02967	phosphatase	Cellular Processes and Signaling	Signal Transduction Mechanisms	MPSPSAHAVASSSVYQGDTLDPASANLETEGSNYFSIKHSEVPTDNLTKSQTSDGKDCYAHSSNNSVSSIQTNFSDITLVDRPFFHSKEPSRTDSLDSKTTLTESLRHKHLQTPPATSSSPFFKFNTPARPIRHSSSKSQTLEPTLRKFPTSPYGFKNPDEIISRMNKDYQHTLSSEVQLLSSSEVAQLLANCHSYEELELSNLIIIDVRPFAEYCKSHLPGSINICLPSTLAKRPTFTLQKCLSILDLNDRNLFYHHLEHSQNLFKDGNIQNLDLANKLNNGIPYGDRGLPAVLIYDLASRDENSCSLPLSTLTSKFVHDSQWNSPIYTISGGFSQFNEDYPALSLSSLNPNICSVSPDPIQSHAATEASSPKFSRKSSLPVLRRQLTENTVDKSPTL…	802	Soluble	Cytoplasm	FALSE	NA	NA	FALSE	0	0	FALSE	1100	56.22009318679339	2223.534943239991	25.305058420137218	1338	42.167576125255756	2709.7219787511335	20.494751612757657	1742	77.85222290025801	3082.504363648129	31.347533977468178	-0.3089261497143404	-0.6130974494620729	1016	28.565604508891063	1776.4950040370152	14.755098956116967	946	44.065125357644185	1297.1880315055978	14.668250271996543
GS115_000060-T1	YOS1	Integral membrane protein required for ER to Golgi transport; localized to the Golgi, the ER, and COPII vesicles; interacts with Yip1p and Yif1p	ER to Golgi transport protein	YOS1	Integral membrane protein required for ER to Golgi transport; localized to the Golgi, the ER, and COPII vesicles; interacts with Yip1p and Yif1p	NA	XP_002489398.1	Integral membrane protein required for ER to Golgi transport	SCV11756.1	ER to Golgi transport protein	PP7435_Chr1-1642	Integral membrane protein required for ER to Golgi transport, localized in S. cerevisiae to the Golgi, the ER, and COPII vesicles, interacts with Yip1p and Yif1p	FG01232.1	integral membrane protein required for ER to Golgi transport	Cellular Processes and Signaling	Intracellular Trafficking, Secretion and Vesicular Transport	MFGLGILFYTVLFLVNAIAILSEDRFLNRIGWGSYAPASTPQASFQTTTFDNYNANPEVSMKTKIVTLISATRTLLRLPLIAINSVVIIYELVLG	95	Membrane	Endoplasmic reticulum	TRUE	MFGLGILFYTVLFLVNAIAILS	20	FALSE	2	2	TRUE	840	42.93170752446041	1073.7343959548248	113.85877495949372	2248	70.84657035095287	3040.9327373710216	214.30435428169275	886	39.596480763277036	1141.8705375559957	108.1988899127858	0.07355978490428769	0.98597546566374	1141	32.08007356756368	1243.4066055489172	96.22713643485046	619	28.8333114126657	700.3616020172891	73.79109614066344
GS115_000061-T1	LHS1	Molecular chaperone of the endoplasmic reticulum lumen; involved in polypeptide translocation and folding; nucleotide exchange factor for the ER lumenal Hsp70 chaperone Kar2p; regulated by the unfolded protein response pathway	Chaperone	LHS1	Molecular chaperone of the endoplasmic reticulum lumen; involved in polypeptide translocation and folding; nucleotide exchange factor for the ER lumenal Hsp70 chaperone Kar2p; regulated by the unfolded protein response pathway	AOA66088.1	XP_002489399.1	Molecular chaperone of the endoplasmic reticulum lumen	CCA36228.1	Chaperone of the endoplasmic reticulum lumen	PP7435_Chr1-0059	Molecular chaperone of the endoplasmic reticulum lumen, involved in polypeptide translocation and folding, nucleotide exchange factor for the ER lumenal Hsp70 chaperone Kar2p, regulated by the unfolded protein response pathway	LHS1	Heat shock protein	Cellular Processes and Signaling	Post-Translational Modification, Protein Turnover and Chaperones	MRTQKIVTVLCLLLNTVLGALLGIDYGQEFTKAVLVAPGVPFEVILTPDSKRKDNSMMAIKENSKGEIERYYGSSASSVCIRNPETCLNHLKSLIGVSIDDVSTIDYKKYHSGAEMVPSKNNRNTVAFKLGSSVYPVEEILAMSLDDIKSRAEDHLKHAVPGSYSVISDAVITVPTFFTQSQRLALKDAAEISGLKVVGLVDDGISVAVNYASSRQFNGDKQYHMIYDMGAGSLQATLVSISSSDDGGIVIDVEAIAYDKSLGGQLFTQSVYDILLQKFLSEHPSFSESDFNKNSKSMSKLWQAAEKAKTILSANTDTRVSVESLYNDIDFRATIARDEFEDYNAEHVHRITAPIIEALSHPLNGNLTSPFPLTSLSSVILTGGSTRVPMVKKHLESLL…	894	Soluble	Endoplasmic reticulum	TRUE	MRTQKIVTVLCLLLNTVLGALL	20	TRUE	0	1	FALSE	7357	376.0102050683991	16098.759168514938	164.14539582247826	32698	1030.4898386723564	73535.83987911024	498.29886605901567	1465	65.47273625079103	2621.160427563515	23.881752926945477	2.7809936439714456	4.383030651196067	36905	1037.6118448825046	69053.48517776534	513.8503482356991	676	31.48839824711149	913.0728265245511	9.250255171953578
GS115_000062-T1	AOA65950.1	Hypothetical protein	Uncharacterized protein	NA	NA	AOA65950.1	XP_002489400.1	Hypothetical protein	CCA36229.1	Hypothetical protein	PP7435_Chr1-0060	Protein with low similarity to splicing factor U2AF	FG07049.1	splicing factor U2AF	Information Storage and Processing	RNA Processing and Modification	MENKDNGAFHDERLTGQRENGKPVYSNGYGALKVQDLLKTSRRNNKLMPDAPASEKQEEIEPNHHPRVQQQGQGYARDNQALYSDQNIDVTNTRRNYRTESPGAISRGPPRERNNDYRGYRRDGERGAKDFSQNYNDTGFSRNFSRDRGYNDYSRGRGNQRHERRSYRDYAPEEVQDSYHSYRPHNGMVSARERERSSDYQPQQFERNGPSKQRLRNTSEYPNDRYTSSQEHAPRSHSRQNQSRKVDLTNVLPLNEVKRDISFWDVKPRGYEKVQASRAKLSGLFSLPSAQSDGSKPLPPAPTEKPEMADVLFDTASLSPTLSTLSKKLVVTNFDGVEPEQIVNYLNEYTSQLSSCNASKPVVAFNVVDDKSKIILELDSSQTTTLIYCMNGMNIEELN…	627	Soluble	Cytoplasm	FALSE	NA	NA	FALSE	0	0	FALSE	2005	102.47389712683704	3956.13479194446	57.79289943071373	1788	56.349496346754336	3528.683203082718	34.25867902122634	2469	110.34278894416592	4131.8914544810195	53.93722555564369	0.09961093720100775	-0.6548117898785736	2352	66.12824980798403	3870.2826977534223	41.263003999030325	2159	100.56723641348182	2812.933357137015	40.829573095441674
GS115_000063-T1	BUB2	Mitotic exit network regulator; forms GTPase-activating Bfa1p-Bub2p complex that binds Tem1p and spindle pole bodies, blocks cell cycle progression before anaphase in response to spindle and kinetochore damage	Mitotic exit network regulator	BUB2	Mitotic exit network regulator; forms GTPase-activating Bfa1p-Bub2p complex that binds Tem1p and spindle pole bodies, blocks cell cycle progression before anaphase in response to spindle and kinetochore damage	AOA66627.1	XP_002489401.1	Mitotic exit network regulator, forms GTPase-activating Bfa1p-Bub2p complex	CCA36230.1	Mitotic exit network regulator	PP7435_Chr1-0061	Mitotic exit network regulator, forms GTPase-activating Bfa1p-Bub2p complex that binds Tem1p and spindle pole bodies, blocks in S. cerevisiae cell cycle progression before anaphase in response to spindle and kinetochore damage	FG01065.1	mitotic check point protein	Cellular Processes and Signaling	Cell Cycle Control, Cell Division, Chromosome Partitioning	MESQLRTKPSMGFKKGRKKDPVEKFITSNQVIVKTGLSQLRYMILAEGLTTHSDLESCPYRCYVWSILLQVPPTESEFYIELVSQGRSQSFDKILNDAHRTLKGDPNYESKVTPTILARTLNCYALMTEIKNENVSRGSKRNSRAYLSSPYIQGMNILMAPFLYVCKTEPQAFLLFDKMINGHMPLYVLPNLEGAHTGVRMVDLCLQIVDPKLHSYLSKKMLKTEIYAFPSVLTLSACTPPLSEVLELWDFLFSYGIHLNVLFIVAQLVLIRSELMKISNPMTLLREFPKLESKKIIKLGISFIEKIPKDVYMLLVKHTHDPTISEQLDAYYR	333	Soluble	Nucleus	FALSE	NA	NA	FALSE	0	0	FALSE	297	15.179425160434215	449.87339939421184	12.553833349942364	305	9.612190372349033	476.82795222345317	8.84305428197182	458	20.468609694786547	644.9300367079711	16.081810675446608	-0.3573018882608338	-0.8628132009952342	258	7.253864137100289	347.364789303423	7.074350761299137	267	12.436985698193444	318.9579363406993	8.84364804422812
GS115_000064-T1	VPH1	Subunit a of vacuolar-ATPase V0 domain; one of two isoforms (Vph1p and Stv1p); Vph1p is located in V-ATPase complexes of the vacuole while Stv1p is located in V-ATPase complexes of the Golgi and endosomes; relative distribution to the vacuolar membrane decreases upon DNA replication stress	Vacuolar ATPase V0 domain V0 subunit a isoform	VPH1	Subunit a of vacuolar-ATPase V0 domain; one of two isoforms (Vph1p and Stv1p); Vph1p is located in V-ATPase complexes of the vacuole while Stv1p is located in V-ATPase complexes of the Golgi and endosomes; relative distribution to the vacuolar membrane decreases upon DNA replication stress	AOA66239.1	XP_002489402.1	Subunit a of vacuolar-ATPase V0 domain, one of two isoforms (Vph1p and Stv1p)	CCA36231.1	V-type proton ATPase subunit a of the V0 integral membrane domain	PP7435_Chr1-0062	Subunit a of the vacuolar-ATPase V0 domain, one of two isoforms (Stv1p and Vph1p), Stv1p is located in S. cerevisiae in V-ATPase complexes of the Golgi and endosomes while Vph1p is located in V-ATPase complexes of the vacuole	PGUG_02864	Vacuolar atp synthase	Metabolism	Energy Production and Conversion	MSLVQFYIASEISRDIVSVLGDLGTVQLRDLNSNVNTFQRSFVKEIRKLTATEEQLNYLVSQIYQQKPGTIIPEYDGIGAIHSSSLGQPSTASSSEVDDLTTKVQQYEANVRRLAESLEQSKQQELRLIEHRLVLNGSRKFFGSHTHSFDIGNDPETLNNVRLSLDSADGLLMEEESVNMGRNLTIERDFTMISTMNYITGTIDSQRYHTLEKILWRVLRGNLYLSFVPIDSTFDDTRSGQKVNKYIFLVFTHGDNLINKTKRIVDSLGGTVFHVESNYELFKRELDEINSKLFDLKQVIDHTQNVLNSELLYVCQDISQWQVEIKKEKAIYNALNQFNYDQTRRCLIGEGWIPKHDLPAVKNALRDVTERSGSDINSVVNELYTNRTPPTFHRTNKFT…	842	Soluble	Lysosome/Vacuole	FALSE	NA	NA	FALSE	7	7	FALSE	1727	88.26554630326562	3588.8845725218252	38.87986347803605	8280	260.94733207557374	18522.022949678205	133.35466064743272	1210	54.076457927274504	1977.7471559874593	19.145746560088952	1.0219992360568186	2.8001724247435793	5653	158.9383487094106	10306.135183598974	81.48465404226027	680	31.674720130230494	888.7291162496132	9.566358284151839
GS115_000065-T1	RGP1	Subunit of a Golgi membrane exchange factor (Ric1p-Rgp1p); this complex catalyzes nucleotide exchange on Ypt6p	Guanine nucleotide exchange factor subunit	RGP1	Subunit of a Golgi membrane exchange factor (Ric1p-Rgp1p); this complex catalyzes nucleotide exchange on Ypt6p	AOA65677.1	XP_002489403.1	Subunit of a Golgi membrane exchange factor (Ric1p-Rgp1p) that catalyzes nucleotide exchange on Ypt6	CCA36232.1	Golgi membrane exchange factor (Ric1p-Rgp1p) subunit	PP7435_Chr1-0063	Subunit of a Golgi membrane exchange factor (Ric1p-Rgp1p) that catalyzes nucleotide exchange on Ypt6p	042RT	Rgp1	Cellular Processes and Signaling	Intracellular Trafficking, Secretion and Vesicular Transport	MVTHTIYNQLVDNNVRVEVVYENYPVIAGTDELSLILRFRYLGKPKLPKEEHSEPDPEDKDAVNSSHKAGSSDTWSGFGRRISSQFSNVTRNVFLKELDKVEEQHEEDDEPVFVVGYTQLFGYLAINENIIDKKKLEDVRKRSVIGNKLAGIEGLELSDKTSNIWQFNNIEFLEPGKSNQIIPLYSTTQAMLFQEISLAQDPLKIFYVKVPLPKNLPPNYHSAALTINYKLLVGYQQFEKSGKISVRTLKFPLKLQAYVNRVGQQPFFTLDKPLLGQPIEAQVNEVTDGQKASFASIKSQLKHSDIESESDFSNDKIAVKPIEFLAFMQKLSQANINQVVEIQNEFHKEFLTDYTSPKNENCRLNLINLVSNPSQVLSLRQTERKPLQKNFEELNLFEY…	585	Soluble	Cytoplasm	FALSE	NA	NA	FALSE	0	0	FALSE	747	38.17855419139515	1385.0209499280813	21.710861903898927	887	27.954140525487187	1589.2398796649027	16.55635449530917	1169	52.244115138003224	1859.4433390215013	26.04593591679947	-0.2626412779020303	-0.6536732346515405	908	25.52910324219792	1396.062938688086	15.971307483849515	815	37.96308368549684	1037.4001372161783	16.157680505759213
GS115_000066-T1	RPP0	Conserved ribosomal protein P0 of the ribosomal stalk; involved in interaction between translational elongation factors and the ribosome; phosphorylated on serine 302; homologous to mammalian ribosomal protein LP0 and bacterial L10	60S ribosomal protein	RPP0	Conserved ribosomal protein P0 of the ribosomal stalk; involved in interaction between translational elongation factors and the ribosome; phosphorylated on serine 302; homologous to mammalian ribosomal protein LP0 and bacterial L10	AOA66050.1	XP_002489404.1	60S acidic ribosomal protein P0	CCA36233.1	60S ribosomal protein P0	PP7435_Chr1-0064	Conserved ribosomal protein P0 of the ribosomal stalk, involved in interaction between translational elongation factors and the ribosome, phosphorylated on serine 302, homologous to mammalian ribosomal protein LP0 and bacterial L10	RPP0	60S acidic ribosomal protein P0	Information Storage and Processing	Translation, Ribosomal Structure and Biogenesis	MGGINEKKAEYFNKLRELLESYKSIFIVGVDNVSSQQMHEVRQTLRGKAVILMGKNTMVRKALRDFVEELPVFEKLLPFVRGNIGFVFTNEDLKTIRDVIIENRVAAPARPGAIAPLDVFIPAGNTGMEPGKTSFFQALGVPTKISRGTIEITSDVKVVEKDSRVGPSEAQLLNMLNISPFTYGLTVVQVFDDGQVFPANILDITDDELLSHFTSAISTIAQISLAAGYPTLPSVGHSVVNHYKNVLAVSIATDYSFEGSEAIKDRLANPEAYAAAAPAAGEASAGAEETAAAAEEEDEESEDDDMGFGLFD	312	Soluble	Cytoplasm	FALSE	NA	NA	FALSE	0	0	FALSE	92242	4714.4125779419965	130749.6673080237	3902.3140407023207	86989	2741.4912403287544	129419.29322814976	2567.05508282852	118198	5282.420805031398	158458.2775359918	4226.032679875376	-0.11497403943043163	-0.7191896706531985	93302	2623.255936898183	125323.1152815468	2729.779428770326	94632	4408.003110829371	112397.66543295929	3333.1196792344135
GS115_000067-T1	RSN1	Membrane protein of unknown function; overexpression suppresses NaCl sensitivity of sro7 mutant cells by restoring sodium pump (Ena1p) localization to the plasma membrane	Uncharacterized protein	RSN1	Membrane protein of unknown function; overexpression suppresses NaCl sensitivity of sro7 mutant cells by restoring sodium pump (Ena1p) localization to the plasma membrane	AOA65492.1	XP_002489405.1	Membrane protein of unknown function	CCA36234.1	Hypothetical protein	PP7435_Chr1-0065	Membrane protein of unknown function, overexpression in S. cerevisiae suppresses NaCl sensitivity of sro7 mutant cells by restoring sodium pump (Ena1p) localization to the plasma membrane	PGUG_04035	Conserved hypothetical protein	Poorly Characterized	Function Unknown	MTTEVNISTETVLTSLAVNSAVFGGFVVAFILLRAKFHRIYQPKSFTKLLPPEDRPKPVSVFAPRMIWDLIRKDKKFLIKFCGIDGYLFLRYMGILTLTFFFGSLILIVLLPVNAVNGVGHDGFDQLAIQNVDDRNRYFAHAFISWVFYGSILYVIYRELYFYNNMRVVIMSSPLYGTKQSSKSVIFQTATPQFLFKSELRKLFDGVKNVWVLQAPKDLAPLVNKRDQVSMKLENAICKILTQSTKRYLKSPDTFVEGTSWSDYVKKRPTTRSFPIFGKKYDLIDHCKTTLIELNEKILDRQANYEESSPVNSVVVEFISQYHAQLAHQSVAHHMPLHFTPSHIGVEPADINWFNMRLSWWERLVRSWAAVASIIALVIFWSIPVSFVGMISNITYLTN…	863	Membrane	Cell membrane	FALSE	NA	NA	FALSE	11	10	FALSE	872	44.56720114443985	1806.3550920508524	19.087219309898586	3297	103.90620215617955	6739.2471800393405	47.3266169937293	354	15.820715790293534	630.7391943641298	5.955601781983318	1.6802877441474269	2.9903326016293934	4920	138.32950214935437	8699.672348400407	67.08990589692516	141	6.567846379944853	181.11369540878593	1.9015284199469304
GS115_000068-T1	PPA2	Mitochondrial inorganic pyrophosphatase; required for mitochondrial function and possibly involved in energy generation from inorganic pyrophosphate	Inorganic pyrophosphatase	PPA2	Mitochondrial inorganic pyrophosphatase; required for mitochondrial function and possibly involved in energy generation from inorganic pyrophosphate	AOA66367.1	XP_002489406.1	Mitochondrial inorganic pyrophosphatase	CCA36235.1	Inorganic pyrophosphatase	PP7435_Chr1-0066	Mitochondrial inorganic pyrophosphatase, required for mitochondrial function and possibly involved in energy generation from inorganic pyrophosphate	PGUG_04036	inorganic pyrophosphatase	Metabolism	Energy Production and Conversion	MFKRLFSSVQTGSKYSSAYKNYLKLDNGKIGSYMHDIPIEYDQTSGLLNVVVEIPRWTNAKFEISRSLEANPITQDQKDGQLRFVHNLYPNHGFPFNYGAIPQTWEDYTRPSKFVSAYKGDNDPLDIIEVGSKVLEVGQVLRVKVLGSLALIDEGELDWKIITINTEDYHASDVNDIYDIYHVLPGMLENTREWFKNYKKPEGKPSNVFAFNGEFKNHEDTMKVIEECHKNWKALIEGKVTGAKAPKVSNATLEETPGFTTFDEQKLLVKTNAKDEEIPQEVNRLYFFNN	290	Soluble	Mitochondrion	FALSE	NA	NA	FALSE	0	0	FALSE	721	36.84971562516185	1013.9175828437601	32.63872537429432	1766	55.6561580248144	2653.8796811396883	56.77619775713609	813	36.334016772623286	1103.9876850044768	31.75638517059777	0.039538017631395986	0.8382395366653457	2515	70.71111746049313	3326.7590530052935	78.15677552792201	815	37.96308368549684	954.6977272470311	30.535737762156632
GS115_000069-T1	NUP188	Subunit of the inner ring of the nuclear pore complex (NPC); contributes to NPC organization and nucleocytoplasmic transport; homologous to human NUP188	Nuclear pore complex subunit	NUP188	Subunit of the inner ring of the nuclear pore complex (NPC); contributes to NPC organization and nucleocytoplasmic transport; homologous to human NUP188	AOA66796.1	XP_002489407.1	Subunit of the nuclear pore complex (NPC)	CCA36236.1	Nuclear pore complex subunit	PP7435_Chr1-0067	Subunit of the inner ring of the nuclear pore complex (NPC), contributes to NPC organization and nucleocytoplasmic transport, homologous to human NUP188	FG05542.1	nucleoporin	Cellular Processes and Signaling	Intracellular Trafficking, Secretion and Vesicular Transport	MADDKDSWTFAQAFELFSKSNDASILDSLDTFLKTNSDLLESKSIPFVFHEFKDDELLHLKENVIRGVQYPVPNEKIIKYCITVSRLLNVDVHEVLRICKQNFVDLVIDRNDSITEIIKLVTQEIALIIQLRCLLLQSKRLTINSDDIFDGIFDYLNEYFIKKGYFEEESPYASLIANEKVNVTVQVLNFLAYLSTEYSATKEQVVTWFKIMELSRFASILKRSISNSRLESIQSLLSVITNLILDLNNNYGGLDHYKSYLNDAVSIQQISESLNNTSPSCPIVLYSWSILLHRKYLVLESFPDNPHGQKLLGSLGGLHQLQQQYLQFSKISQDQNVIEKLVRCHKNLYYDAIFTTALGTLVLHYLPYLSLTDQVSQMLNTIFKDCLRNILIKLFQDEY…	1548	Soluble	Cytoplasm	FALSE	NA	NA	FALSE	0	0	FALSE	3394	173.46454206906978	8878.67227693858	52.033166691364855	4697	148.02773173417512	12008.084397888182	46.76926050214091	4594	205.3117749734703	10176.037173304658	53.29018312459203	-0.034438279636084854	-0.18830917314632648	3867	108.72361479909621	8018.927099579019	34.29756180814283	3157	147.05454625167303	4846.172956618834	28.2190984188649
GS115_000070-T1	PRP24	Splicing factor that reanneals snRNPs during spliceosome recycling; reanneals U4 and U6 snRNPs	Splicing factor	PRP24	Splicing factor that reanneals snRNPs during spliceosome recycling; reanneals U4 and U6 snRNPs	AOA65836.1	XP_002489408.1	Splicing factor that reanneals U4 and U6 snRNPs during spliceosome recycling	CCA36237.1	Splicing factor	PP7435_Chr1-0068	Splicing factor that reanneals U4 and U6 snRNPs during spliceosome recycling	PRP24	factor PRP24	Information Storage and Processing	RNA Processing and Modification	MEQNTIIPRGEYLQLIENAKGDEPESVLDLRLKFLSIYKFTTQEWNSWLQEMQTENFETVDFYFQLRLKDDSSPSVWLKYIELASNYSTLEEKVTEIFNKALISTQYHYTESQIIWSSYWKFMSEQQNVGADVLDSIYLQRLQIPHFDSQETFNHYSVFVTNNFKEAYDSKMKYASKLFNQSKAISDRLEDFELKLLDAQFQPTSKFWIGYIDSVFRLKKFQHARLLAKSIFERATTNRFDVLAIDIWSHYFNVLNEKDIALHPSSVESFIRQFPEHPTPYQYYFSLTLDARSLLKFRSQAFQFDIFTPSKFLEWKNTACSLLWTELDVLLNSDSSSIPILQDLSMFSELALQNDDVLHSLDRSCVEIYSLLDLLDEARALLRKMTEKFPSQVEIWLFS…	865	Soluble	Nucleus	FALSE	NA	NA	FALSE	0	0	FALSE	679	34.70313024893883	1335.0659599912165	14.074247215285698	616	19.413473014318047	1273.2233943893748	8.920343986254238	926	41.384132265005114	1591.6056463293944	14.99319604695973	-0.09125019089947309	-0.7491367007760467	705	19.821605490913583	1219.14934540856	9.379811541834544	750	34.935353084813045	1023.0882430503436	10.716366033156632
GS115_000071-T1	TMA23	Nucleolar protein implicated in ribosome biogenesis; deletion extends chronological lifespan	Ribosome biogenesis-associated protein	TMA23	Nucleolar protein implicated in ribosome biogenesis; deletion extends chronological lifespan	AOA66746.1	XP_002489409.1	Nucleolar protein of unknown function implicated in ribosome biogenesis	CCA36238.1	Ribosome biogenesis protein	PP7435_Chr1-0069	Nucleolar protein implicated in ribosome biogenesis, deletion in S. cerevisiae extends chronological lifespan	04D6C	NA	Cellular Processes and Signaling	Cell Cycle Control, Cell Division, Chromosome Partitioning	MDSKRYLVSYGWKEGEALKKGGLKRPILVKQKRDTKGLGNDINDGEVWWEKLFDVQLKNLEVYNSDKVKFEQKEIKIDKSPLYSMFVQGEGLTGTIGVEEETVQATVRKQIVDLKEIRRKREKAKKSKRKEEKKEKKKAKESKEKKEKKVKKVKKVKKDKNDKKKKKDKKSLKAKLIKETKTKLHKRSSSESAETSKRIKV	201	Soluble	Nucleus	FALSE	NA	NA	FALSE	0	0	FALSE	273	13.952804945449632	357.58603872936817	16.87468808566015	240	7.563690784799239	330.9674183759441	10.379943318965916	240	10.725909010368497	307.78802503944127	12.979059249619786	0.3786750179528147	-0.32238725176633776	408	11.471227007507435	513.2539706754623	17.676743830356422	363	16.908710893049513	418.2573884331351	19.611500083347295
GS115_000073-T1	DBP5	Cytoplasmic ATP-dependent RNA helicase of the DEAD-box family; involved in mRNA export from the nucleus, remodeling messenger ribonucleoprotein particles (mRNPs), with ATPase activity stimulated by Gle1p, IP6 and Nup159p; involved in translation termination along with Sup45p (eRF1); role in the cellular response to heat stress	RNA helicase	DBP5	Cytoplasmic ATP-dependent RNA helicase of the DEAD-box family; involved in mRNA export from the nucleus, remodeling messenger ribonucleoprotein particles (mRNPs), with ATPase activity stimulated by Gle1p, IP6 and Nup159p; involved in translation termination along with Sup45p (eRF1); role in the cellular response to heat stress	AOA66223.1	XP_002489410.1	Cytoplasmic ATP-dependent RNA helicase of the DEAD-box family	CCA36239.1	RNA helicase	PP7435_Chr1-0071	Cytoplasmic ATP-dependent RNA helicase of the DEAD-box family, involved in mRNA export from the nucleus, involved in translation termination, ATP/ADP cycling is regulated by Gle1p and Nup159p	DBP5	ATP-dependent RNA helicase associated with the nuclear pore complex and essential for mRNA export from the nucleus. May participate in a terminal step of mRNA export through the removal of proteins that accompany mRNA through the nucleopore complex. May also be involved in early transcription (By similarity)	Information Storage and Processing	RNA Processing and Modification	MSEEKREAKDAAELLNSLSLNKANDNETQPEAKQEVVETGKTEESIKLESKSEPKTEAEQKEDSNLIKSTYEVKVKLADLQADPDSPLFSVKSFEELGLSPELLKGLYAMKFQKPSKIQEKALPLLLSNPARNMIGQSQSGTGKTAAFSLTMLSRVDESKPVVQAICLSPARELARQTLEVVQQMGKYTKITTQLVVPEAVPRGQPVTANILVGTPGLTLDLIRRKQIDTSNVKVFVLDEADNMLDKQGLGDQCVRVKKFLPQTAQLVLFSATFPDEVRKYAGKFVPNANSLELKHEELNVDGIKQLYMDCDSQEHKFDVLCELYGLLTIGSSIIFVQRKETANMLYKRMKDEGHTVSILHGDLESSERDRLIDDFREGRSKVLITTNVLARGIDIASV…	482	Soluble	Cytoplasm	FALSE	NA	NA	FALSE	0	0	FALSE	5231	267.35209769101476	8862.580886880534	169.24146665707735	4085	128.74032023293705	7112.577326537494	90.2668129788625	6276	280.4825206211362	9373.379640768564	159.94809496486337	0.08147928376904727	-0.8253362329394303	6479	182.1619602491193	9950.691072209931	138.6802329032598	6270	292.0595517890371	7869.819998617001	149.32184949196906
GS115_000074-T1	TOM6	Component of the TOM (translocase of outer membrane) complex; responsible for recognition and initial import steps for all mitochondrially directed proteins; promotes assembly and stability of the TOM complex	TOM (translocase of outer membrane) complex component	TOM6	Component of the TOM (translocase of outer membrane) complex; responsible for recognition and initial import steps for all mitochondrially directed proteins; promotes assembly and stability of the TOM complex	NA	XP_002489412.1	Hypothetical protein	SCV11758.1	TOM (translocase of outer membrane) complex component	PP7435_Chr1-1664	Component of the TOM (translocase of outer membrane) complex responsible for recognition and initial import steps for all mitochondrially directed proteins, promotes assembly and stability of the TOM complex	03VWF	NA	Cellular Processes and Signaling	Intracellular Trafficking, Secretion and Vesicular Transport	MDFSNFAKNEPKKELSKFEQFKETPAYQVGLNVGLFALGVAFIQSSLMDLLAPQI	55	Membrane	Mitochondrion	FALSE	NA	NA	FALSE	1	1	FALSE	2632	134.51935024330928	3247.887415634239	650.5445153374261	4219	132.96338092111662	5502.491802822359	732.470262250356	3267	146.00643640364117	4060.376196061679	726.7392604285105	-0.15979006594658338	0.01133234164306745	2507	70.48619144073808	2701.5329936207017	394.9126811601984	3904	181.85015792414683	4489.076549724256	893.3981676607126
GS115_000075-T1	TMC1	AN1-type zinc finger protein of unknown function; may protect cells from trivalent metalloid induced proteotoxicity; contains a PACE promoter element, a transcriptional profile similar to CUZ1 and RPN2, and decreased expression in an RPN4 mutant; induced by nitrogen limitation and weak acid; ortholog of human AIRAP, which stimulates proteasome activity in response to arsenic; protein abundance in…	AN1-type zinc finger protein	TMC1	AN1-type zinc finger protein of unknown function; may protect cells from trivalent metalloid induced proteotoxicity; contains a PACE promoter element, a transcriptional profile similar to CUZ1 and RPN2, and decreased expression in an RPN4 mutant; induced by nitrogen limitation and weak acid; ortholog of human AIRAP, which stimulates proteasome activity in response to arsenic; protein abundance in…	AOA65637.1	XP_002489413.1	Nuclear protein of unknown function	CCA36240.1	AN1-type zinc finger protein	PP7435_Chr1-0072	AN1-type zinc finger protein of unknown function, may protect cells from trivalent metalloid induced proteotoxicity, contains a PACE promoter element, in S. cerevisiae has a transcriptional profile similar to CUZ1 and RPN2, decreased expression in RPN4 mutant and is induced by nitrogen limitation and weak acid, ortholog of human AIRAP, which stimulates proteasome activity in response to arsenic, …	PGUG_05537	An1-type zinc finger protein	Poorly Characterized	Function Unknown	MKVNIRISGGTSFSVTVPDNSTVQDLRTAALVAAPIDLISTRSQTPYKLVYSGKKLDLADTLTSLGVTDASTVFMVSSDTNTHSPILTPAELSAPHTNNPPALSSTVKDETGATTTTKITKVRRKSSNKRRCSYLNCMSAPLRMVGDCVHCQGKFCSKHRLLENHHCTELQTCKEQMHERNANKLTSEQTIASKV	195	Soluble	Nucleus	FALSE	NA	NA	FALSE	0	0	FALSE	1101	56.27120236241775	1471.7654542855705	71.70599119090433	1298	40.906960994455886	1819.7264563103183	58.922001070176094	1377	61.53990294698925	1789.328580887307	77.90103609045771	-0.119548852123047	-0.4028360893181215	1293	36.35366794290959	1602.5437953971455	56.98249961302906	1632	76.01932831255318	1873.5070069831859	90.69516875912075
GS115_000076-T1	YKR070W	Putative protein of unknown function; the authentic, non-tagged protein is detected in highly purified mitochondria in high-throughput studies	Uncharacterized protein	YKR070W	Putative protein of unknown function; the authentic, non-tagged protein is detected in highly purified mitochondria in high-throughput studies	AOA66221.1	XP_002489414.1	Hypothetical protein	CCA36241.1	Hypothetical protein	PP7435_Chr1-0073	Protein with similarity to YKR070W (Putative protein of unknown function, in S. cerevisiae the authentic, non-tagged protein is detected in highly purified mitochondria in high-throughput studies)	PGUG_05534	Phosphatidyl synthase	Metabolism	Lipid Transport and Metabolism	MPIDVLAANESIWPFHRYSKAEIANLAIPVDSSHIYGPSAKPFDCILIFNDPRDMGADIQIVADLLNSHGGYMGTKRHDKGEVPSVPILFSNNDFFWANDYPQPRFGQGAFKIAVDAIYNKINGTEKMQSMVFGKPEKVSYDYAHHVLIDWRNWLGGKREPASAPVLGRTPERSPFREIYMIGDNPASDIEGGNRAHWNTVLVRTGVFQDHDLVHDTENLIARPSHGVFDNVEAAVRGVLEDVNN	245	Soluble	Cytoplasm	FALSE	NA	NA	FALSE	0	0	FALSE	708	36.1852963420452	988.2793983671605	37.905344400934055	2102	66.24532512353333	3115.2399787878267	79.40845608516435	574	25.652799049797988	776.8589596155826	26.62558630752177	0.5095879786338465	1.576479351450123	1854	52.126605078232316	2391.1435634226527	66.9331257876592	526	24.501327630148882	612.4165388867043	23.338858361903036
GS115_000078-T1	MET1	S-adenosyl-L-methionine uroporphyrinogen III transmethylase; involved in the biosynthesis of siroheme, a prosthetic group used by sulfite reductase; required for sulfate assimilation and methionine biosynthesis	S-adenosyl-L-methionine uroporphyrinogen III transmethylase	MET1	S-adenosyl-L-methionine uroporphyrinogen III transmethylase; involved in the biosynthesis of siroheme, a prosthetic group used by sulfite reductase; required for sulfate assimilation and methionine biosynthesis	AOA65905.1	XP_002489415.1	S-adenosyl-L-methionine uroporphyrinogen III transmethylase	CCA36242.1	Uroporphyrinogen-3 C-methyltransferase in siroheme biosynthesis	PP7435_Chr1-0075	S-adenosyl-L-methionine uroporphyrinogen III transmethylase, involved in the biosynthesis of siroheme, a prosthetic group used by sulfite reductase, required for sulfate assimilation and methionine biosynthesis	PGUG_05535	Siroheme synthase	Metabolism	Coenzyme Transport and Metabolism	MAKLLLADNCQGQIHLVVGLEHLNLCVSRVKTILEAGATPVLVSPQKSTMLDSLQDLATQGTLKVVDQTFSISQLTQLGRDEVDNVVDKVFVVLDSQYAQLKKDISAHCRRLRIPVSVVDSPELCSFTLLSTYSNADFQLGVTTNGKGCKLASRIKRELVSTLPSNIDKVCENIGNLRHRIQQEDDDQVEEIYNRLQLLGEDEDDAIQTSRLNQLVEEFNMTKEQKKLQRTRWLSQLVEYYPLGKLAEVSVDDLSAAYHESSNNVEIAQNGTFDHAKKGSISLVGAGPGAVSLLTLGALSEIYSADLILADKLVPTQVLDLIPRRTEVFIARKFPGNAEAAQQELLSKGLAALDAGKKVIRLKQGDPYIFGRGGEEYLFFESQGYRPLVLPGITSALAA…	542	Soluble	Cytoplasm	FALSE	NA	NA	FALSE	0	0	FALSE	551	28.161155769021054	941.9578346918165	15.959100050654799	465	14.654650895548526	806.42229937275	9.080170492385935	776	34.68043913352481	1180.128536731065	17.866625865436205	-0.16288790648422688	-0.9764759139276872	621	17.45988228348558	960.0575426837879	11.871044945402385	623	29.0196332957847	789.407495156846	13.288934878565412
GS115_000079-T1	ETT1	Nuclear protein that inhibits replication of Brome mosaic virus; S. cerevisiae is a model system for studying replication of positive-strand RNA viruses in their natural hosts; deletion increases stop codon readthrough	Brome mosaic virus inhibitor	ETT1	Nuclear protein that inhibits replication of Brome mosaic virus; S. cerevisiae is a model system for studying replication of positive-strand RNA viruses in their natural hosts; deletion increases stop codon readthrough	AOA66263.1	XP_002489416.1	Nuclear protein that inhibits replication of Brome mosaic virus in S. cerevisiae	CCA36243.1	Ihnibitor of Brome mosaic virus	PP7435_Chr1-0076	Nuclear protein that inhibits replication of Brome mosaic virus in S. cerevisiae, which is a model system for studying replication of positive-strand RNA viruses in their natural hosts, in S. cerevisiae deletion increases stop codon readthrough	ETT1	Required for correct translation termination and probably involved in regulation of hypoxic gene expression (By similarity)	Information Storage and Processing	Transcription	MAPPKRPLGLGKSAQKKKQKTDEDGVAESGSSANASELTVELNEEVDADDEVSQLFALWKTFLGAEKDNELVLNGIIHECDRLLRNSQTEKNKYKLNGEFHAIYALALNELAFFHAAKENDVKPYFDEALERIDLGLSHSKEDPRLLFSKAHIIFNRVPLEYISKMTPESSSEGYPNILEVLDDALKSYEAAQNEAIKTERFELFDQETFRVLDSLDDLLSIIDDFGKKKSSDEGIDSEDEEELGFDEDEDSLQLSESHPLKPLGESEKYDIWWRTQTIEFLKNLEKLAQKSDIILKDSSLPIGNLHRDVCKKLGQSYLLEAEEPSAIFTTLEYDSDVEDKEDGINGLQADQARDIAIQLVTEAIQYLEKAEYSDDPKSWADVAEAYVTLGNLHSVDSR…	438	Soluble	Nucleus	FALSE	NA	NA	FALSE	0	0	FALSE	2576	131.65723640834526	4199.903217246674	88.44719831762123	2613	82.34968341950172	4415.186284598105	61.79429329403151	3526	157.5814798773305	5213.01232256743	98.10018938845771	-0.14943947729924437	-0.6667823103341942	2125	59.745973997434554	3183.7521977226943	48.932657915555595	2379	110.81493998502698	2966.735486057948	62.07769992995896
GS115_000080-T1	BET3	Core component of transport protein particle (TRAPP) complexes I-III; TRAPP complexes are related multimeric guanine nucleotide-exchange factors for the GTPase Ypt1, regulating ER-Golgi traffic (TRAPPI), intra-Golgi traffic (TRAPPII), endosome-Golgi traffic (TRAPPII and III) and autophagy (TRAPPIII); hydrophilic homodimeric protein that acts in conjunction with SNARE proteins in targeting and fus…	Trafficking protein particle complex (TRAPP) subunit	BET3	Core component of transport protein particle (TRAPP) complexes I-III; TRAPP complexes are related multimeric guanine nucleotide-exchange factors for the GTPase Ypt1, regulating ER-Golgi traffic (TRAPPI), intra-Golgi traffic (TRAPPII), endosome-Golgi traffic (TRAPPII and III) and autophagy (TRAPPIII); hydrophilic homodimeric protein that acts in conjunction with SNARE proteins in targeting and fus…	NA	XP_002489417.1	Hydrophilic protein that acts in conjunction with SNARE proteins	CCA36244.1	Trafficking protein particle complex (TRAPP) subunit	PP7435_Chr1-0077	Core component of transport protein particle (TRAPP) complexes I-III, TRAPP complexes are related multimeric guanine nucleotide-exchange factors for the GTPase Ypt1, regulating ER-Golgi traffic (TRAPPI), intra-Golgi traffic (TRAPPII), endosome-Golgi traffic (TRAPPII and III) and autophagy (TRAPPIII), hydrophilic homodimeric protein that acts in conjunction with SNARE proteins in targeting and fus…	BET3	trafficking protein particle complex subunit 3	Cellular Processes and Signaling	Intracellular Trafficking, Secretion and Vesicular Transport	MSKPYKLIGEDVYKNRTEKINSELFTLTYGSVVAQLCRDYNNDYKKVNEQLESMGYNIGIRLIEEFLAKTNFGRCINFKETAEIISKVGFKMFLNTTPTVDNFSADGKQFNLILEDNPLAEFVELPDDNKAVKELWYSNVLVGVLKGALQMVQLDVDVSFVKDILRGDPSTEIKLRLNKILKDEIPAGED	190	Soluble	Cytoplasm	FALSE	NA	NA	FALSE	0	0	FALSE	858	43.851672685698844	1144.2429621117312	57.29732037755041	1051	33.12266256176667	1446.0566662260665	48.123356812462525	1224	54.70213595287934	1592.063961599417	71.23818891029607	-0.3141831691704731	-0.5659135589963904	1008	28.340678489136014	1238.1492217216214	45.24845985419318	1338	62.32466990330647	1534.8615178558555	76.3655092799426
GS115_000081-T1	GPT2	Glycerol-3-phosphate/dihydroxyacetone phosphate sn-1 acyltransferase; located in lipid particles and the ER; involved in the stepwise acylation of glycerol-3-phosphate and dihydroxyacetone in lipid biosynthesis; the most conserved motifs and functionally relevant residues are oriented towards the ER lumen	Glycerol-3-phosphate/dihydroxyacetone phosphate acyltransferase	GPT2	Glycerol-3-phosphate/dihydroxyacetone phosphate sn-1 acyltransferase; located in lipid particles and the ER; involved in the stepwise acylation of glycerol-3-phosphate and dihydroxyacetone in lipid biosynthesis; the most conserved motifs and functionally relevant residues are oriented towards the ER lumen	AOA65655.1	XP_002489418.1	Glycerol-3-phosphate/dihydroxyacetone phosphate dual substrate-specific sn-1 acyltransferase	CCA36245.1	Glycerol-3-phosphate/dihydroxyacetone phosphate acyltransferase	PP7435_Chr1-0078	Glycerol-3-phosphate/dihydroxyacetone phosphate dual substrate-specific sn-1 acyltransferase located in S. cerevisiae in lipid particles and the ER, involved in the stepwise acylation of glycerol-3-phosphate and dihydroxyacetone in lipid biosynthesis, the most conserved motifs and functionally relevant residues are oriented towards the ER lumen	03M93	PlsC	Metabolism	Lipid Transport and Metabolism	MTASGYANFIYDLFAWTFLIIFDIFFRDVKTRGAFNIPSQGPVILVVAPHSNQFVDPLMVLIQTKKSTGRRISFLMAAAYYRKKFIGDLARLTRVIPVERAQDGLKPASGTIHYADFEKDPCLIEGTDTKFTQECEAKGLIGLPRSGGFGKIAEVLSDTLLRLHKPFSSDRAIKIIKGSTTYKTAPKIDNSMVFKHVFDHLHSGGILGIFPEGGSHDRTELLPLQPGVALMALGALAENSEQPITIVPCGLNYFHPNKFRSRAVVEYGSPIVVGEEQARAYKEDSRKAVAELLKTISTGLKTVTVQCEDYETLMILQAARRLYQYPKKKIPLPLVVQMNRNLTIGYTKFKDLPEIVHLKNSVQTYNYRLNNLGLKDHQVQTVKFKPFKAVALLAYRLVK…	682	Membrane	Endoplasmic reticulum	FALSE	NA	NA	FALSE	5	4	FALSE	536	27.394518134655687	1023.9848520514479	13.734499126236635	3021	95.20795775366042	5821.424171510867	51.892318935111916	136	6.078015105875481	216.0556399334075	2.589531497648851	2.407041286901224	4.324757995827713	3133	88.08665248657057	5182.931541464294	50.7352163933736	85	3.9593400162788117	104.86716220747297	1.3975610960579457
GS115_000082-T1	YIF1	Integral membrane protein; required for the fusion of ER-derived COPII transport vesicles with the Golgi; interacts with Yip1p and Yos1p; localizes to the Golgi, the ER, and COPII vesicles; homolog of human YIPF3	ER-derived COPII fusion with Golgi-associated protein	YIF1	Integral membrane protein; required for the fusion of ER-derived COPII transport vesicles with the Golgi; interacts with Yip1p and Yos1p; localizes to the Golgi, the ER, and COPII vesicles; homolog of human YIPF3	AOA65482.1	XP_002489419.1	Integral membrane protein	CCA36246.1	Fusion of ER-derived COPII transport vesicles with the Golgi involved protein	PP7435_Chr1-0079	Integral membrane protein required for the fusion of ER-derived COPII transport vesicles with the Golgi, interacts with Yip1p and Yos1p, localizes in S. cerevisiae to the Golgi, the ER, and COPII vesicles, homolog of human YIPF3	FG08784.1	Transport protein yif1	Poorly Characterized	Function Unknown	MYNAFDSSRGNQGKQANGNPYGQYGYNQPSVPQPVGQNYASHQPSVSQQQYQNEPFSQQTYPPQQPQQHQQQQHQLPQTAPQGGAQQQPFQNFFQDPSSAMGLQFSQTALNASQQYMQQNFNSIMHTQDIKYYFQVSNSYVVRKLGLILFPYRTKTWTRIYHNATPVGGPGSTGQEIYAPATEDINAPDLYIPLMSFLSYILVWSVFAGIHGDFHPELLGYAASKTLALQLLDLVLLKFCIYILSVDAKLWDLVAYSGYKFVAVLVILLIKNIFALQSRAANYSVYFVFAFSLGFFLMRSLRYVVLSTGIRAQQVNISQTKYRTNFLFVYSFVFQGLLVFFMT	343	Membrane	Endoplasmic reticulum	FALSE	NA	NA	FALSE	5	5	FALSE	1118	57.14005834803183	1707.4228337031975	46.215261902773	4979	156.91506840631422	7987.992519023456	143.69330136354282	815	36.42339934770969	1143.1438031527202	27.649131640522096	0.7411351875770678	2.377686731948853	4258	119.71687401462415	5930.72818443728	117.15669294909522	652	30.370466948397475	776.1972033738165	20.87509209198207
GS115_000083-T1	POL2	Catalytic subunit of DNA polymerase (II) epsilon; a chromosomal DNA replication polymerase that exhibits processivity and proofreading exonuclease activity; participates in leading-strand synthesis during DNA replication; also involved in DNA synthesis during DNA repair; interacts extensively with Mrc1p	DNA polymerase II catalytic subunit	POL2	Catalytic subunit of DNA polymerase (II) epsilon; a chromosomal DNA replication polymerase that exhibits processivity and proofreading exonuclease activity; participates in leading-strand synthesis during DNA replication; also involved in DNA synthesis during DNA repair; interacts extensively with Mrc1p	AOA66508.1	XP_002489420.1	Catalytic subunit of DNA polymerase (II) epsilon	CCA36248.1	DNA polymerase epsilon catalytic subunit A	PP7435_Chr1-0081	Catalytic subunit of DNA polymerase (II) epsilon, a chromosomal DNA replication polymerase that exhibits processivity and proofreading exonuclease activity, also involved in DNA synthesis during DNA repair, interacts extensively with Mrc1p	POL2	DNA Polymerase	Information Storage and Processing	Replication, Recombination and Repair	MSSKSQFKGSTSARFVKNSGNNSQPYQRRSEEELLSNFNNENAHTKLSLVQEADQIDSVFGFDRYESGPKKVGWLINMHTTTIPSEDLLQGYSGVDYYFLDEEGGGFKVTKQYDPYFFVICKKSYESEVEEYLRKQLEGLLKKASRVEKDDLSLPNHLIGLKRTLIQLSFHNISNLLEARRIIAPIVKQNQLFKEQRDVYNSDLNYNLLNEEEDLDFNTESKSKPLDIAHCLEDIREYDVPYHVRVSIDNNYRIGKWYTLEATDSAQVSFTEMKDKIAFADPVILAFDIETTKAPLKFPDSSIDQIMMISYMIDGEGFLITNREIINAEIEDFEYTPKPEYPGLFTIFNEPDEKALIERFFEHIREVRPTVIATFNGDFFDWPFVEKRAFFHGIDMFRE…	2206	Soluble	Cytoplasm	FALSE	NA	NA	FALSE	0	0	FALSE	1188	60.71770064173686	3533.380756143836	14.502626778125874	1320	41.60029931639581	3733.7488950097973	10.184879102953388	1743	77.89691418780122	4324.915181699914	15.862444742639518	-0.12930090736112346	-0.6391862831416786	1695	47.656200435600745	3877.65646735119	11.615564289201421	1280	59.62300259808093	2086.946200945452	8.510978193028775
GS115_000084-T1	ORC5	Subunit of the origin recognition complex (ORC); ORC directs DNA replication by binding to replication origins and is also involved in transcriptional silencing	Origin recognition complex subunit	ORC5	Subunit of the origin recognition complex (ORC); ORC directs DNA replication by binding to replication origins and is also involved in transcriptional silencing	AOA65957.1	XP_002489421.1	Subunit of the origin recognition complex	CCA36249.1	Origin recognition complex subunit 5	PP7435_Chr1-0082	Subunit of the origin recognition complex, which directs DNA replication by binding to replication origins and is also involved in transcriptional silencing	PGUG_01612	Origin recognition complex subunit	Information Storage and Processing	Replication, Recombination and Repair	MFRDPQWQLLKCFLGDDVSFNNVILQGGSGVGKSFLLNKFLETKADSIIIQIDCETCLSTEMIMQRILNCIYELDFDFKGKYTAGEVRQTNPASTCHDINSFIDTIVQVIENGLHKPIFIILEKLDECLEDTESFLLALTKEAEVDECLNSVHFVEVISTLIPEKLATIGIPTIYFPNYTLEETKEILKIMKQTTLENQLLQESKAKLEKNAPIDEQVKNFTDEQLVSTTILKSQQQFITTFLGIVVDSFYFVLASDLKELEKIVDKIWVQFKGPLIETNGRIVMGKSDAISVFRQFKSLFRPEYAIPCSVLNEEEGKALLDDDLFNLSLYDKYILLASYLASFNDPRNDLIFFSKFRDARFDKRKKPMLKKKSVKTLTPNAFSLERLLAILHAIYESE…	463	Soluble	Cytoplasm	FALSE	NA	NA	FALSE	0	0	FALSE	356	18.194866522271315	559.4273829676958	11.130997507194554	391	12.32251290356876	639.6549476816767	8.458447699952382	529	23.641691110353896	784.7382110478701	13.952481694671862	-0.3259388676483609	-0.7220569252282457	326	9.165735305018195	456.8433356701923	6.633953292557165	345	16.070262419014	429.88426328469427	8.498727514953256
GS115_000085-T1	LTO1	Essential protein that forms a complex with Rli1p and Yae1p; ortholog of human ORAOV1, which is overexpressed in solid tumors; inviability of null mutant under standard conditions is complemented by overexpression of ORAOV1; essential for growth under standard (aerobic) conditions but not under anaerobic conditions; may have a role in protection of ribosomal assembly and function from damage due …	RLI1 and YAE1-interacting protein	LTO1	Essential protein that forms a complex with Rli1p and Yae1p; ortholog of human ORAOV1, which is overexpressed in solid tumors; inviability of null mutant under standard conditions is complemented by overexpression of ORAOV1; essential for growth under standard (aerobic) conditions but not under anaerobic conditions; may have a role in protection of ribosomal assembly and function from damage due …	AOA66774.1	XP_002489422.1	Hypothetical protein	CCA36250.1	Rli1p and Yae1p interacting protein	PP7435_Chr1-0083	Essential protein that forms a complex with Rli1p and Yae1p, ortholog of human ORAOV1, which is overexpressed in solid tumors, inviability of S. cerevisiae null mutant under standard conditions is complemented by overexpression of ORAOV1, essential for growth under standard (aerobic) conditions but not under anaerobic conditions, may have a role in protection of ribosomal assembly and function fr…	03T6Z	Essential protein Yae1, N terminal	Poorly Characterized	Function Unknown	MDDPFESVLSLEQQFYQDGYNEGYQKGVETHFKEGKEYGVQTGFQKFVFLGFIQGFTKNILASDQENVKVKENALQIESILEPLQDHTSNSDADHELLESALKKCRNKLRVICNQMQHKTSLSQMENLCLDITGKIPGEILEDAW	145	Soluble	Cytoplasm	FALSE	NA	NA	FALSE	0	0	FALSE	477	24.37907677281859	599.4636506360739	40.02373852700134	467	14.717681652088519	614.7842797418814	27.279229044252077	629	28.110819864674102	795.8873905464454	47.48349952984789	-0.2465703329765723	-0.7996233933885685	427	12.005426304425674	494.89109782510366	24.114551600384853	398	18.53902737034079	451.30084733361065	29.9387001317187
GS115_000086-T1	LIN1	Non-essential component of U5 snRNP; nuclear protein; physically interacts with Irr1p of cohesin complex; may link together proteins involved in chromosome segregation, mRNA splicing and DNA replication	U5 snRNP component	LIN1	Non-essential component of U5 snRNP; nuclear protein; physically interacts with Irr1p of cohesin complex; may link together proteins involved in chromosome segregation, mRNA splicing and DNA replication	AOA66871.1	XP_002489423.1	Hypothetical protein	CCA36251.1	U5 snRNP component	PP7435_Chr1-0084	Non-essential component in S. cerevisiae of U5 snRNP, nuclear protein, physically interacts with Irr1p of cohesin complex, may link together proteins involved in chromosome segregation, mRNA splicing and DNA replication	FG06256.1	K13099 CD2 antigen cytoplasmic tail-binding protein 2	Poorly Characterized	Function Unknown	MVSLTEKRPRRAPNKEDDPYLENLDRKKVKLSYQPGYESDSLDEEEGDDDIKLMNEDALELIGKTDEDGEINVVRDTEIQNTHSLNEDNEVQLTSFDLDDELKEGVFDQNGNFIANKPDSESSNEEEVTYDDKVIEKARTQQQRRLLKKKLAVERRRQERKEIDLKKVLNDLVQFLEISETPMEALQRLSKSKNKEAITQTVDLCSLLGKKGYDGYNMSREELMRLYAQLTGQELRVKRTLEDADNETNDDGYEFQYVGYDEIYGPYSREEILDWKESYFKDKEVLIRKIGEEFQSIQELK	301	Soluble	Nucleus	FALSE	NA	NA	FALSE	0	0	FALSE	304	15.53718938980472	445.3192071104421	13.793262620793966	254	8.004906080579195	385.31178489207844	7.9316293316858575	378	16.893306691330384	511.9548988108884	14.169795332289844	-0.038855171826681086	-0.8371297573202112	321	9.02515654267129	429.57384237971314	9.710646776935501	335	15.604457711216494	399.53864013056767	12.296070882853357
GS115_000087-T1	AOA65701.1	Hypothetical protein	Uncharacterized protein	NA	NA	AOA65701.1	XP_002489424.1	Hypothetical protein	CCA36252.1	Hypothetical protein	PP7435_Chr1-0085	Protein with low similarity to Scheffersomyces stipitis mitotic spindle checkpoint protein BUB3	04DCK	WD40	Poorly Characterized	Function Unknown	MNLLNTEHLWSNQDSFLDIPPQELQARDYELENDLFEFFYKSLIHKDNLLKGDQLSSIINLYEEREQYLEHCNHQITRKVIQKIKQTLPERAMIDSQGLMWPSEGLRNKVLSQRSNLFHSYTHLPDSHRLANLTVDFKLQPHSGHYDSKFMQIQPLFEFHKFFTLPKPDVTHFQLRHLVYCVDKNSVFYIENGPESSRIMRLDPETNKIYTQLDLVNSQFADLKISTISANRSLISIGSFNGTLLTYDLHTNRFQEYLLTNHLDGIITYILMSRHRSFANQLMISSNDKFLRSFDYTTNQVIKADKLDFAINTICEGPVSEQSQVLISGDTQNSFIIDRRLPKLSALPIILTGHYDYTFASDWNINHLIATGNQDGTVRIYDTRYLSNTTKNPSGNSTL…	516	Soluble	Cytoplasm	FALSE	NA	NA	FALSE	0	0	FALSE	358	18.29708487352003	608.900689794752	10.846372519105142	410	12.9213050906987	725.6519818528111	8.590550115345383	455	20.33453583215694	703.0261845354651	11.190406097972911	-0.04504976669048162	-0.3814399667458783	307	8.631536008099957	454.7005234478165	5.911235407250491	282	13.135692759889706	352.98912304719084	6.247573389120384
GS115_000088-T1	ATX1	Cytosolic copper metallochaperone; transports copper to the secretory vesicle copper transporter Ccc2p for eventual insertion into Fet3p, which is a multicopper oxidase required for high-affinity iron uptake	Copper metallochaperone	ATX1	Cytosolic copper metallochaperone; transports copper to the secretory vesicle copper transporter Ccc2p for eventual insertion into Fet3p, which is a multicopper oxidase required for high-affinity iron uptake	NA	XP_002489425.1	Hypothetical protein	CCA36253.1	Cytosolic copper metallochaperone	PP7435_Chr1-0086	Cytosolic copper metallochaperone that transports copper to the secretory vesicle copper transporter Ccc2p for eventual insertion into Fet3p, which is a multicopper oxidase required for high-affinity iron upTake	ATX1	Metal homeostasis factor ATX1	Metabolism	Inorganic Ion Transport and Metabolism	MSDHKYHFDVKMSCSGCSNAVNRVLNKLDGVKNVDISLEKQTVDVVTSNALGYDTVLQTISKTGKQVIGGNVVE	74	Soluble	Cytoplasm	FALSE	NA	NA	FALSE	0	0	FALSE	963	49.2181361262564	1215.0150383040195	171.11585289513755	1028	32.39780886155674	1457.283103424342	136.39770479071626	1132	50.590537498904744	1455.1325336677933	183.1249166587421	-0.09785467957651828	-0.4250087350959875	826	23.223611539708678	902.6436228923897	92.77685828093351	1073	49.98084514667253	1226.2924867021247	171.59896077219892
GS115_000089-T1	AOA66134.1	Hypothetical protein	Golgi-to-ER retrograde traffic protein	NA	NA	AOA66134.1	XP_002489426.1	Hypothetical protein	CCA36254.1	Golgi-to-ER retrograde traffic protein	PP7435_Chr1-0087	Peripheral membrane protein needed for Golgi-to-ER retrograde traffic, forms a complex with Sec39p and Tip20p that interacts with ER SNAREs Sec20p and Use1p, component of the ER target site that interacts with coatomer, interacts with Cin5p, similar to the fly and human ZW10 gene	NA	NA	Poorly Characterized	Function Unknown	MTSLEEFIDSYDMEVLASQLQGDSIQSSIISLKQQDVELTRQLQVCNHLSSFYQLFNNLTFDENPSVLQTQHLVESFNKLTYQRHRLDEFLAKHGVDSSKLLIVQDISQQTEAKKQQLTNQLMECLKLYIKIEDSKIEFHSAVDGVSFHKFCSLDDSLNSRRFHRVFEDWLKEHVNQGLSYFQNTLTVSNAEQSFINVIESLESFVRFINDFEEANTSKSFNLKHYTSKTLYDILKPYMLHPEIVFDLLQSKICNIENKTMSRLIELNRLLVTTDWVKNLSDIDIWLDDLVSQWLDTSVESLIEELKYLSQKILTNQSWTETIQEVNKLEAGKWQVERRSSTKNPQMTSTKNTETEWDNWDDGWDSESVNDKRSIDARSIRSKRNSWGDNWDRLSKKDS…	733	Soluble	Cytoplasm	FALSE	NA	NA	FALSE	0	0	FALSE	1095	55.964547308671605	2130.3858396168807	26.558805378269906	1246	39.26816132441605	2502.4186078052194	20.733125205245063	1658	74.09815474662904	2779.620001642026	30.965064867792425	-0.22145121295819306	-0.5787038710075884	1197	33.65455570584902	1965.534374243423	17.883217709753154	972	45.27621759791771	1292.6868995096088	16.012369754719405
GS115_000090-T1	YDJ1	Type I HSP40 co-chaperone; involved in regulation of HSP90 and HSP70 functions; critical for determining cell size at Start as a function of growth rate; involved in protein translocation across membranes; member of the DnaJ family	Uncharacterized protein	YDJ1	Type I HSP40 co-chaperone; involved in regulation of HSP90 and HSP70 functions; critical for determining cell size at Start as a function of growth rate; involved in protein translocation across membranes; member of the DnaJ family	AOA65812.1	XP_002489427.1	Protein chaperone involved in regulation of the HSP90 and HSP70 functions	CCA36255.1	Hypothetical protein	PP7435_Chr1-0088	Protein with low similarity to DnaJ-domain-containing proteins	PGUG_02801	cell cycle control protein	Cellular Processes and Signaling	Post-Translational Modification, Protein Turnover and Chaperones	MDQDLKQVLDRDIDLYDLLGVPEDSQDSDIRRGYRQQALIYHPDKNDTPQANVRFQQISTALKILGTPELRNSYDSYKRLKRQRNEKRSQLNERDKRFENELVKAEEELLRNLKSQQSNAYKEAILREENLKLRRRRESKYLNLPNVTHQVESPVVVKLKWKNLIQGIFTEDEIRDIMSRFGRISKIWFPENNDSDTYHYCFIQFEDYIGGVLATLCDYSKLNPENDPVGKSGSLIKLLRSCRFVESSINLKWDRREMSQAEYIGRTLLNLQSN	274	Soluble	Nucleus	FALSE	NA	NA	FALSE	0	0	FALSE	365	18.654849102890534	540.1105741763334	18.440271884754644	319	10.053405668128988	487.55989462898265	11.0628533278923	440	19.664166519008912	606.0390095147591	18.48934457301261	-0.0038341565634096735	-0.740970550642145	338	9.503124334650767	441.8795509907047	11.010405016736872	404	18.818510195019293	471.56333629668654	15.996930748433952
GS115_000091-T1	ARD1	Subunit of protein N-terminal acetyltransferase NatA; NatA is comprised of Nat1p, Ard1p, and Nat5p; acetylates many proteins and thus affects telomeric silencing, cell cycle, heat-shock resistance, mating, and sporulation; human Ard1p levels are elevated in cancer cells; protein abundance increases in response to DNA replication stress	N-terminal acetyltransferase NatA subunit	ARD1	Subunit of protein N-terminal acetyltransferase NatA; NatA is comprised of Nat1p, Ard1p, and Nat5p; acetylates many proteins and thus affects telomeric silencing, cell cycle, heat-shock resistance, mating, and sporulation; human Ard1p levels are elevated in cancer cells; protein abundance increases in response to DNA replication stress	AOA65509.1	XP_002489428.1	Subunit of the N-terminal acetyltransferase NatA (Nat1p, Ard1p, Nat5p)	CCA36256.1	N-terminal acetyltransferase NatA subunit	PP7435_Chr1-0089	Subunit of protein N-terminal acetyltransferase NatA, NatA is comprised of Nat1p, Ard1p, and Nat5p, acetylates many proteins and thus affects telomeric silencing, cell cycle, heat-shock resistance, mating, and sporulation, human Ard1p levels are elevated in cancer cells, protein abundance in S. cerevisiae increases in response to DNA replication stress	ARD1	complex ARD1 subunit	Poorly Characterized	Function Unknown	MAITIRLATIEDIQAMQNANLTNLPENYTLKYYMYHILSWPQLSFVATTTGNDLVLDPTEEYSPDPKQDPQYVNKDEKIVGYVLGKLDDDPDKPPTPITGHVTSLAVMRTYRRMGIAGKLMKQCLYALAENFKADRVSLHVRKSNRAALHLYRDSLKFEVLSIEKSYYNDKEDAYYMKKDLVLEDLVPTKDYEYQDDLESDLI	203	Soluble	Cytoplasm	FALSE	NA	NA	FALSE	0	0	FALSE	1156	59.08220702175742	1568.7690712996234	73.26394101219589	1033	32.55538575290672	1431.6363077951319	44.43431627107537	1382	61.76335938470526	1802.2436477177237	75.21094712787462	-0.03783935624572131	-0.7592683757919126	1567	44.05738411951997	1933.9018225502878	65.9144194411155	1840	85.70806623474134	2114.6597751494955	98.12592307230291
GS115_000092-T1	TRS31	Core component of transport protein particle (TRAPP) complexes I-III; TRAPP complexes are related multimeric guanine nucleotide-exchange factor for the GTPase Ypt1p, regulating ER-Golgi traffic (TRAPPI), intra-Golgi traffic (TRAPPII), endosome-Golgi traffic (TRAPPII and III) and autophagy (TRAPPIII)	Trafficking protein particle complex (TRAPP) subunit	TRS31	Core component of transport protein particle (TRAPP) complexes I-III; TRAPP complexes are related multimeric guanine nucleotide-exchange factor for the GTPase Ypt1p, regulating ER-Golgi traffic (TRAPPI), intra-Golgi traffic (TRAPPII), endosome-Golgi traffic (TRAPPII and III) and autophagy (TRAPPIII)	AOA66122.1	XP_002489429.1	One of 10 subunits of the transport protein particle (TRAPP) complex of the cis-Golgi	SCV11759.1	Trafficking protein particle complex subunit 31	PP7435_Chr1-1697	Core component of transport protein particle (TRAPP) complexes I-III, TRAPP complexes are related multimeric guanine nucleotide-exchange factor for the GTPase Ypt1p, regulating ER-Golgi traffic (TRAPPI), intra-Golgi traffic (TRAPPII), endosome-Golgi traffic (TRAPPII and III) and autophagy (TRAPPIII)	TRS31	transport protein particle (TRAPP) complex	Cellular Processes and Signaling	Intracellular Trafficking, Secretion and Vesicular Transport	MSRILSSAKPIQGIGYDPLIGPQRVEEVEASANNSTSVDHVTPPNFNYDRNLHRMKHDVSLSSFSFLFCELVSWSRERANGIQELEKRLNGLGYTIGLKYLELLGLRENYITNTTTSKNGLNRDIKIIQMLEFIHTTFWKALFGKTADNLERSQDNVCNYMITDNDPLANRYISVPSEFQNFNCSAFVAGIIEGMLDSAYFQADVSAHTVETKENPNRTVFLIQFDEAVIKREQIRFGS	239	Soluble	Mitochondrion	FALSE	NA	NA	FALSE	0	0	FALSE	786	40.171812040745095	1092.099764694598	42.98484828172684	766	24.140779754817572	1121.9589789175654	29.348411722312914	913	40.80314552694349	1203.0300282947153	42.31222356270732	0.022753711012816376	-0.5277920735374863	856	24.06708411379011	1065.5481236496896	30.608419429924105	747	34.79561167247379	868.0723699261832	33.948532898041805
GS115_000093-T1	AOA66768.1	NA	NA	NA	NA	AOA66768.1	NA	NA	NA	NA	NA	NA	NA	NA	Poorly Characterized	Function Unknown	MDISSQDKSLTPLIRYNEINPNKKLINLGHSADYHTWSKTLVESVREMKMEPYLVVPTTFKERKIFFEQLSYNDLVCLSNTNGGSASLI	89	Soluble	Mitochondrion	FALSE	NA	NA	FALSE	0	0	FALSE	13	0.6644192831166491	16.19815310148781	1.8481064180014264	8	0.2521230261599746	11.259792173405724	0.8537808120936985	22	0.9832083259504455	26.191184374597924	2.670256063013783	-0.5309302624685821	-1.6450404502710747	NA	NA	NA	NA	NA	NA	NA	NA
GS115_000094-T1	AHC1	Subunit of the Ada histone acetyltransferase complex; required for structural integrity of the complex	Uncharacterized protein	AHC1	Subunit of the Ada histone acetyltransferase complex; required for structural integrity of the complex	AOA65461.1	XP_002489430.1	Hypothetical protein	CCA36258.1	Hypothetical protein	PP7435_Chr1-0091	Protein with low similarity to AHC1, subunit of the Ada histone acetyltransferase complex which is required for structural integrity of the complex	PGUG_02966	ADA HAT complex component 1	Information Storage and Processing	Transcription	MSTTPRSRSDTISPQTAELIDKPEQDLKPLSKEPKKPMSLAEQRRLIENEFDLEILLKHRELNLVDEEMNKVEAQMIALRNHYNIPVEDKLEREPKDFTEKYLNLLSKYKNEAQERSNNQEAQYTSSPSEFSYRTRSQTSSLRPIGSKFLASSGKCIYRRSDGVLVQLTCKNCERTNFSSAQGFLNHCRIAHNQEFTSQDNAALICGETLPDEEQDKEGLDTVIELRKQNLDPSKNLAKPQLIFTGDSKGDVGAHSTTSTSSPPLTERPASAPRKLSSPGAGANVTKTKSTQHLKQKFKNNPEFEDLLKDTTSEVLRSHLLDDEEEDINANQNLTDENKNLLKEAKRMNLKLSKPTNVERPRSSSSSAGANSQRHRRKSRGGVGLRKREASPGEQEDLP…	459	Soluble	Nucleus	FALSE	NA	NA	FALSE	0	0	FALSE	953	48.707044370012824	1627.4655607882564	32.67036850551909	963	30.34930927400695	1671.585557365079	22.30105331782866	1210	54.076457927274504	1791.0100991648037	32.12747224445458	0.024175252196617182	-0.5266956227843487	998	28.059520964442207	1514.0751119996894	22.182188793195262	993	46.25440748429247	1245.0720941459042	24.83411673925255
GS115_000095-T1	SFM1	SPOUT methyltransferase; catalyzes omega-monomethylation of Rps3p on Arg-146; not an essential gene; predicted to be involved in rRNA processing and ribosome biogenesis and in biopolymer catabolism	Methyltransferase	SFM1	SPOUT methyltransferase; catalyzes omega-monomethylation of Rps3p on Arg-146; not an essential gene; predicted to be involved in rRNA processing and ribosome biogenesis and in biopolymer catabolism	AOA66757.1	XP_002489431.1	Putative protein of unknown function	CCA36259.1	SPOUT methyltransferase	PP7435_Chr1-0092	SPOUT methyltransferase, catalyzes omega-monomethylation of Rps3p on Arg-146, in S. cerevisiae YOR021C is not an essential gene, predicted to be involved in rRNA processing and ribosome biogenesis and in biopolymer catabolism	03KIH	DUF431 domain-containing protein	Poorly Characterized	Function Unknown	MKYIIEHMEPGFTPWVVLEYSTIIKEVGKENLILTSLPEGTTEADIPQELIDLGIQWTTDECISIAESRQSLCLLDPAASQDLTPSDSEKFEYFVFGGILGDHPPRDRTGELRKKYGLEGRRLGELQMTTDTAVRSTQLIIQNQIKFEDITFIDYPEIRFNRYEATEMPFRYVMDKTGKPILPDGMIALIKKDTEQSLDDLL	202	Soluble	Cytoplasm	FALSE	NA	NA	FALSE	0	0	FALSE	1553	79.3725497446274	2103.7457258576374	98.75988713607867	1435	45.224567817445454	2038.7053833489917	63.605745600576014	1933	86.3882588210096	2533.927554020396	106.29622191633125	-0.10609322724444649	-0.7408613228362605	1262	35.48207961635878	1554.4795118667976	53.258274441670764	1813	84.45039352368806	2097.260597074855	97.82542170244518
GS115_000096-T1	YOR022C	Putative carboxylic ester hydrolase; similar to bovine phospholipase A1; the authentic, non-tagged protein is detected in highly purified mitochondria in high-throughput studies	Putative carboxylic ester hydrolase	YOR022C	Putative carboxylic ester hydrolase; similar to bovine phospholipase A1; the authentic, non-tagged protein is detected in highly purified mitochondria in high-throughput studies	AOA65433.1	XP_002489432.1	Protein with similarity to bovine phospholipase A1	CCA36260.1	Putative carboxylic ester hydrolase	PP7435_Chr1-0093	DDHD domain-containing phospholipase A1, mitochondrial matrix enzyme with sn-1-specific activity, hydrolyzing cardiolipin, PE, PC, PG and PA, implicated in remodeling of mitochondrial phospholipids, antagonistically regulated by Aft1p and Aft2p, in humans, mutations in DDHD1 and DDHD2 genes cause specific types of hereditary spastic paraplegia, while DDL1-defective yeast share similar phenotypes …	PGUG_02916	DDHD domain protein	Cellular Processes and Signaling	Intracellular Trafficking, Secretion and Vesicular Transport	MFPISVRRQFSVLSHLRVNARWFYAVDVPISKPEQFKYTQTKPPQKFLPFNDSDNSLLEKSFKDGDKTVLQVLEDRLFNCDIRSRQLYPIYWQGPVYEVRRGIWFSNGTPIDQRLADLIEKQYQALKDKLGKEEDQMLFELDDKTSELSPIEKSEDLTTTITETFGSSESQSPKKLVLFKDDKTVFILPKSSKLLIQLLNPLADELKKSIFSDYKIERGYKAKEKDKAQVNKGSTSAFGDYSFINFFTDTAIDKNAKSDQAEEKMEYHMKNDFAKEDKDTKRDINHIVLCCHGIGQSLGTKLESVNFIHDINIFRKGLATALKEDSELQEISPSASNHGIQVLPVIWRYNLGFSIDEPISVIDENDGVKKLPSVSDITVDALRPLRNLLGNVVLDILLY…	714	Soluble	Mitochondrion	FALSE	NA	NA	FALSE	0	0	FALSE	990	50.59808386811405	1977.2958531255815	25.31556143654322	3925	123.69785970973756	7753.185360738065	65.97062746650616	447	19.977005531811326	718.4116695690237	8.219124942078999	1.6229677708843855	3.004767117760199	4356	122.4722177566235	7510.435549379886	70.17715891019256	178	8.291323798795629	227.46359637742228	2.8936087045182495
GS115_000097-T1	RCF1	Cytochrome c oxidase subunit; required for assembly of the Complex III-Complex IV supercomplex, and for assembly of Cox13p and Rcf2p into cytochrome c oxidase; similar to Rcf2p, and either Rcf1p or Rcf2p is required for late-stage assembly of the Cox12p and Cox13p subunits and for cytochrome c oxidase activity; required for growth under hypoxic conditions; member of the hypoxia induced gene famil…	Respiratory supercomplex factor 1	RCF1	Cytochrome c oxidase subunit; required for assembly of the Complex III-Complex IV supercomplex, and for assembly of Cox13p and Rcf2p into cytochrome c oxidase; similar to Rcf2p, and either Rcf1p or Rcf2p is required for late-stage assembly of the Cox12p and Cox13p subunits and for cytochrome c oxidase activity; required for growth under hypoxic conditions; member of the hypoxia induced gene famil…	AOA65419.1	XP_002489433.1	Hypothetical protein	CCA36261.1	Cytochrome c oxidase subunit	PP7435_Chr1-0094	Cytochrome c oxidase subunit, required for assembly of the Complex III-Complex IV supercomplex, and for assembly of Cox13p and Rcf2p into cytochrome c oxidase, similar to Rcf2p, and either Rcf1p or Rcf2p is required for late-stage assembly of the Cox12p and Cox13p subunits and for cytochrome c oxidase activity, required for growth under hypoxic conditions, member of the hypoxia induced gene famil…	RCF1	Cytochrome c oxidase subunit which plays a role in assembly of respiratory supercomplexes (By similarity)	Cellular Processes and Signaling	Cell Wall/Membrane/Envelope Biogenesis	MASVNYPSSFDKKDEFEDMSILDKIWFRCKQQPLVPIGCLATCVAVALAAKGVRTGDRVNAQKWFRWRVGLQGLTLVALVGGSYIYDRQQVTQRKTDEDLAREKAQHRQDLWIQELERRDQETKRNKERARLARARLEAERSTGILDDEPPK	152	Membrane	Mitochondrion	FALSE	NA	NA	FALSE	2	1	FALSE	974	49.78033705812433	1247.0793633752075	79.15790930377165	1253	39.488768972306026	1579.2384098112109	66.61966749275645	1234	55.14904882831136	1537.1932887813539	87.18966291576989	-0.1394235924020386	-0.38820894788322136	1062	29.858929122482586	1234.4926471613744	57.18781199295745	1303	60.6943534260152	1472.436947839771	92.86432839416436
GS115_000098-T1	KGD2	Dihydrolipoyl transsuccinylase; component of the mitochondrial alpha-ketoglutarate dehydrogenase complex, which catalyzes the oxidative decarboxylation of alpha-ketoglutarate to succinyl-CoA in the TCA cycle; phosphorylated	Dihydrolipoyl transsuccinylase	KGD2	Dihydrolipoyl transsuccinylase; component of the mitochondrial alpha-ketoglutarate dehydrogenase complex, which catalyzes the oxidative decarboxylation of alpha-ketoglutarate to succinyl-CoA in the TCA cycle; phosphorylated	AOA66896.1	XP_002489434.1	Dihydrolipoyl transsuccinylase, component of the mitochondrial alpha-ketoglutarate dehydrogenase	CCA36262.1	Dihydrolipoyllysine-residue succinyltransferase component of 2-oxoglutarate dehydrogenase complex	PP7435_Chr1-0095	Dihydrolipoyl transsuccinylase, component of the mitochondrial alpha-ketoglutarate dehydrogenase complex, which catalyzes the oxidative decarboxylation of alpha-ketoglutarate to succinyl-CoA in the TCA cycle, phosphorylated	KGD2	succinyltransferase component of 2-oxoglutarate dehydrogenase complex	Metabolism	Energy Production and Conversion	MFSKSARLVKQVKVSLPVTPMASRRFLQTAPKFMGAASIRNPRLIAPRSLQLIRFQSQTVKVPDMAESITEGTLSQFLKKVGDYVAADEVVATIETDKIDVEVNSPVAGTITELLAAEEDTVEVGQDLFKVEPGAKPEGAAAAPKAEEPGEKKTEEAAPASSTEKKEEPPAAAWAPPPKTAEPAAPAKKETPKQTKEETSAPKAGTFSRNEERIKMNRMRLRIAERLKESQDTNASLTTFNEVDMTSLMEMRKLYKDEFLEKTGIKFGFMGAFSRASALAAKDIPSVNAAIENNDTIVYRDYMDISIAVATPKGLVTPVVRNVESLSVLDIEKEISNLGKKARDGKLTLEDMAGGTFTISNGGVFGSLYGTPIINIPQTAVLGLHGVKQRPVVVAGGKI…	441	Soluble	Mitochondrion	FALSE	NA	NA	FALSE	0	0	FALSE	10087	515.5382545228954	16978.025836572844	355.05733335002503	31460	991.4738003741003	54223.5693553037	753.6226437882583	7126	318.47011503285796	10509.241530407036	196.3898174954316	0.8543318743954382	1.9401221835513316	63414	1782.9323270933246	96437.22969761447	1471.874473823602	8983	418.43236901450075	11060.077117708926	229.81662629686713
GS115_000099-T1	AOA65515.1	Hypothetical protein	Uncharacterized protein	NA	NA	AOA65515.1	XP_002489435.1	Hypothetical protein	CCA36263.1	Hypothetical protein	PP7435_Chr1-0096	Hypothetical protein not conserved (domain: HVSL, uncharacterized conserved protein)	NA	NA	Poorly Characterized	Function Unknown	MDLGYDSEDEDDTEMDDLLKQQQEHRKYYDGKVVGMYNKVSLFIFVNIPLAEKEMVGITKLVGQINQLFNDTYLCFEPLESPLHISLSQNLHFQTEDEKDRFCQDLSLESFQENPVRLKTKAPYLFQSITSRKIFLSIKLGGESLGRLGTIVGQINQRIHSYFKAQESHLAYPPDNLHISIGVFNPTTRVSSKDLDDFNRRLSRWNDNSSTGTNLFPEIWLSSPQCSTIGV	231	Soluble	Nucleus	FALSE	NA	NA	FALSE	0	0	FALSE	106	5.417572616181909	152.21222791874004	6.207916060911581	105	3.309114718349667	152.96229771680296	4.146056650872197	137	6.122706393418683	185.7406044101589	6.76923270529949	-0.12488326257547966	-0.7072524838488707	119	3.345774543856335	152.43293532794078	4.537220196733709	126	5.869139318248592	147.3628667312459	5.9716775290452055
GS115_000100-T1	IGO2	Protein required for initiation of G0 program; prevents degradation of nutrient-regulated mRNAs via the 5'-3' mRNA decay pathway; phosphorylated by Rim15p; GFP protein localizes to the cytoplasm and nucleus; IGO2 has a paralog, IGO1, that arose from the whole genome duplication	G0 program initiation-required protein	IGO2	Protein required for initiation of G0 program; prevents degradation of nutrient-regulated mRNAs via the 5'-3' mRNA decay pathway; phosphorylated by Rim15p; GFP protein localizes to the cytoplasm and nucleus; IGO2 has a paralog, IGO1, that arose from the whole genome duplication	AOA66170.1	XP_002489436.1	Hypothetical protein	CCA36264.1	G0 programinitiation protein	PP7435_Chr1-0097	Protein required for initiation of G0 program, prevents degradation of nutrient-regulated mRNAs via the 5'-3' mRNA decay pathway, phosphorylated by Rim15p, in S. cerevisiae the GFP protein localizes to the cytoplasm and nucleus, Pichia pastoris does not have the paralog IGO1	03SS2	RNA stabilization	Cellular Processes and Signaling	Intracellular Trafficking, Secretion and Vesicular Transport	MSDPMDPLSEVKDPSVDESKLTEQELKLYRMYGKIPKRSEILKSKFKDRKFFDSGDYAMSKAGVKQGVEVNSSLNPLKLSGIEEISRVNRNSICNVNNPLVNGKSHLERESTNDQ	115	Soluble	Cytoplasm	FALSE	NA	NA	FALSE	0	0	FALSE	2144	109.57807253862276	2673.1721081555856	229.47014443154058	2308	72.73749304715268	2919.149687591509	166.5367837366338	2609	116.5995692002142	3248.514068133394	249.18409358121596	-0.11890551652145748	-0.5813711111916435	1327	37.30960352686854	1473.042047085378	92.28458471275162	1546	72.01340782549462	1732.3338305367204	147.75522501296447
GS115_000101-T1	NSG1	Protein involved in regulation of sterol biosynthesis; specifically stabilizes Hmg2p, one of two HMG-CoA isoenzymes that catalyze the rate-limiting step in sterol biosynthesis; forms foci at the nuclear periphery upon DNA replication stress; relocalizes to the cytosol in response to hypoxia; homolog of mammalian INSIG proteins; NSG1 has a paralog, NSG2, that arose from the whole genome duplication	Sterol biosynthesis-regulating protein	NSG1	Protein involved in regulation of sterol biosynthesis; specifically stabilizes Hmg2p, one of two HMG-CoA isoenzymes that catalyze the rate-limiting step in sterol biosynthesis; forms foci at the nuclear periphery upon DNA replication stress; relocalizes to the cytosol in response to hypoxia; homolog of mammalian INSIG proteins; NSG1 has a paralog, NSG2, that arose from the whole genome duplication	AOA65553.1	XP_002489437.1	Hypothetical protein	CCA36265.1	Protein involved in regulation of sterol biosynthesis	PP7435_Chr1-0098	Protein involved in regulation of sterol biosynthesis, specifically stabilizes Hmg2p, one of two HMG-CoA isoenzymes that catalyze the rate-limiting step in sterol biosynthesis, homolog of mammalian INSIG proteins, Pichia pastoris does not have the paralog NSG1	PGUG_04642	unfolded protein binding	Poorly Characterized	Function Unknown	MTESGSNSPRNESKSSLVEPELFGLYKDINKDNEDNSIYDELNDNISKHTSHVDDYDTVVGHQPKPPIYIQLAKLAYHLLIIGVLGNVFIKVSEHTHDNRGILPDLTNFKLFFIFKNIIKSVAHKFHFRFESNEIFDEYSYYISNATEGIILAVLPIFIERALGFSSKNSNKSRGSNDLGLIMRASVSLVGICFGLRKLEWTSAFQASLAWSLLNPCLWLLLDGTLGGFLTSTIISLVSIILSIAVGFDDTIPKDYSFIHSHDTEAYARVLWVGSFVFLASIIFGKLGRYFFQ	293	Membrane	Endoplasmic reticulum	FALSE	NA	NA	FALSE	6	3	FALSE	2229	113.92235246669316	3236.766029646799	103.08926398471458	10513	331.3211717524767	16193.304446506154	342.7615928495265	997	44.55721368057247	1321.8595953112388	37.62043004125432	1.4543058484821454	3.1876172159259184	6716	188.8253935843626	9033.152739668325	209.96951049004795	524	24.40816668858938	612.6936515695488	19.389093494509254
GS115_000102-T1	SWI4	DNA binding component of the SBF complex (Swi4p-Swi6p); a transcriptional activator that in concert with MBF (Mbp1-Swi6p) regulates late G1-specific transcription of targets including cyclins and genes required for DNA synthesis and repair; Slt2p-independent regulator of cold growth; acetylation at two sites, K1016 and K1066, regulates interaction with Swi6p	Transcriptional activator	SWI4	DNA binding component of the SBF complex (Swi4p-Swi6p); a transcriptional activator that in concert with MBF (Mbp1-Swi6p) regulates late G1-specific transcription of targets including cyclins and genes required for DNA synthesis and repair; Slt2p-independent regulator of cold growth; acetylation at two sites, K1016 and K1066, regulates interaction with Swi6p	AOA66577.1	XP_002489438.1	DNA binding component of the SBF complex (Swi4p-Swi6p), a transcriptional activator	CCA36266.2	Transcriptional activator	PP7435_Chr1-0099	DNA binding component of the SBF complex (Swi4p-Swi6p), a transcriptional activator that in concert with MBF (Mbp1-Swi6p) regulates late G1-specific transcription of targets including cyclins and genes required for DNA synthesis and repair, Slt2p-independent regulator of cold growth, acetylation at two sites, K1016 and K1066, regulates interaction with Swi6p	PGUG_00771	regulatory protein	Information Storage and Processing	Replication, Recombination and Repair	MTTSEIYIATYSSVDVYECICNTFPLMRRCSDDWVNVTQILKIAQFPKAQRTKILEKEVHDKTHQRIQGGYGRFQGTWTPLDIARNLAMNYGFGDADLPVLYWDPSKDPMPKRNKQKPTPAKHNLQSGNNSTGSPKRRRATPKKIKQQVQLPVQHTFTNTKLEQPAHIPQYQLHDGYSQHPPLISKSQHSQQYPVPQVSTYIYSQPPTFQQQQQLLQQQQQHPQPQYTQFINNQQAIIPSQNNFTYNQNPVPRFQNFQTAKTVQAVHNSQGSLSTTENWSQDELHQHGRKNSDTSVSSNVSLQNGKIPHDDSQLPIIRPPHLSTQQFYTELLLNYFTEDNEQVPYYLIEVPEGFNLDIPIDDEGHTALHWAASIGSVPVVEALLKNRADPLITNNSGLN…	867	Soluble	Nucleus	FALSE	NA	NA	FALSE	0	0	FALSE	1197	61.17768322235608	2576.8898160677213	27.102140617503835	1258	39.64634586365601	2692.005393706941	18.81647252462878	1731	77.36061873728279	3118.7335027488944	29.310437912309865	-0.113007717811656	-0.6394183276480927	1379	38.77162265527635	2460.3597449551885	18.885179122340315	1149	53.520960925933586	1577.468565793466	16.484677372599297
GS115_000103-T1	AOA66863.1	Hypothetical protein	Uncharacterized protein	NA	NA	AOA66863.1	XP_002489439.1	Hypothetical protein	CCA36267.1	Hypothetical protein	PP7435_Chr1-0100	Hypothetical protein not conserved	NA	NA	Poorly Characterized	Function Unknown	MFRHAKKPSWFAYLELPTSHHQRNILTNHVARYNKFISQRIKDFREGKFEGLVLNSNPYNIALNRTLFQNRKGDGSDLTIKTEKYPRIIRNSEKLQFDPFFSPETLSNTTHSMLHISLSPNLEFRNAQSWKSFHNSSIKSKAFPEKKISISFSPRIHVTQAFVAITPTYESLVPVKALFSHFVNCLKPWAKDVKFNQPLSSPSKVLFHTSLGKFHHARDNILNDSEMIFLSEILSRSTEDLKKIVEPNCHAQLDSLTPAEYYLSEGELSQLVFEVNHYKVRYGFSTLRVQL	291	Soluble	Mitochondrion	FALSE	NA	NA	FALSE	0	0	FALSE	701	35.827532112674696	1009.6335394013018	32.385157703033244	1768	55.7191887813544	2766.6221120561013	58.977536854136375	772	34.501673983352	1045.9250781924256	29.979136505107288	0.11137393979976982	0.9762067410874072	1119	31.4615270132373	1487.6844267681697	34.826338305636284	504	23.476557272994366	590.3955684780486	18.816434326935006
GS115_000104-T1	SWI5	Transcription factor that recruits Mediator and Swi/Snf complexes; activates transcription of genes expressed at the M/G1 phase boundary and in G1 phase; required for expression of the HO gene controlling mating type switching; localization to nucleus occurs during G1 and appears to be regulated by phosphorylation by Cdc28p kinase; SWI5 has a paralog, ACE2, that arose from the whole genome duplic…	Transcription factor	SWI5	Transcription factor that recruits Mediator and Swi/Snf complexes; activates transcription of genes expressed at the M/G1 phase boundary and in G1 phase; required for expression of the HO gene controlling mating type switching; localization to nucleus occurs during G1 and appears to be regulated by phosphorylation by Cdc28p kinase; SWI5 has a paralog, ACE2, that arose from the whole genome duplic…	AOA66624.1	XP_002489440.1	Transcription factor that activates transcription of genes	CCA36268.1	Transcriptional factor	PP7435_Chr1-0101	Transcription factor that recruits Mediator and Swi/Snf complexes, activates transcription of genes expressed at the M/G1 phase boundary and in G1 phase, required for expression of the HO gene controlling mating type switching,localization in S. cerevisiae to nucleus occurs during G1 and appears to be regulated by phosphorylation by Cdc28p kinase, Pichia pastoris does not have the paralog ACE2	ACE2	Transcription factor	Information Storage and Processing	Transcription	MDSNSYWSSQELNYNYKSDPFYDPNSNGIMPELKQVPLPTEDFTNFDIDDVLKQTLHNLEDLDIPIGPASIGVNASSYGQHPQHNKGHSRKTSGSGIFGFTGENRQLCIPGISPQLLRKTPKTVQMPDLETDRYTDEPPGHYLSSDWDLPLESQILPPSSGVTLLPSSPVKEPESGRPDHYKFPPSDRTSTLDSSEREKDQIYKNHFSVNYLKSLTRMDKHHENGLEPINNQSIGNTGHINNFAREPRYVDDITPLLETNFDSNVEESHIDPNKPLEEQTAEHQGQFFSQKPTQTVQMRSLPVPAPNLVPTSSPIAIPIPANSGTIGQQQNSSPSFKGFMANSSPLRPDIYQTPQHQHHQILGITPDTPDRRPDSGVSWKIVVDGQIDSTDSSPTRKCS…	619	Soluble	Nucleus	FALSE	NA	NA	FALSE	0	0	FALSE	1519	77.63483777339924	2771.7179988264816	41.0223292893887	1891	59.595580308564	3412.373088739433	33.564665430256305	1662	74.27691989680184	2595.2233719729793	34.32276875871599	0.25724347456945995	-0.032222675435826804	1444	40.59914656578612	2327.0063616776915	25.135272361669536	1176	54.778633636986854	1528.1487080654435	22.472370473162506
GS115_000105-T1	STT4	Phosphatidylinositol-4-kinase; functions in the Pkc1p protein kinase pathway; required for normal vacuole morphology, cell wall integrity, and actin cytoskeleton organization	Phosphatidylinositol 4-kinase	STT4	Phosphatidylinositol-4-kinase; functions in the Pkc1p protein kinase pathway; required for normal vacuole morphology, cell wall integrity, and actin cytoskeleton organization	AOA66569.1	XP_002489441.1	Phosphatidylinositol-4-kinase that functions in the Pkc1p protein kinase pathway	CCA36269.1	Phosphatidylinositol 4-kinase	PP7435_Chr1-0102	Phosphatidylinositol-4-kinase that functions in the Pkc1p protein kinase pathway, required for normal vacuole morphology, cell wall integrity, and actin cytoskeleton organization	STT4	phosphatidylinositol 4-kinase	Cellular Processes and Signaling	Signal Transduction Mechanisms	MQHYGISGDSLRLAALKKLVSTPLEKTRGKVVQAVLLSTHKIQKEEKQLDCVDLEDIIALCHSVPDLVSEKTRRELFKCLSHQLLQCLNQGFSFYGTLQNFGPTPWSYLTRHITSGLITFANHFESSRLEVEGLFLQYLDSFMSINDVELPAFFSLYGFIEGLIDNVHLISFQKLLPRLLDLLSAELLEKVEQLIDSATPAYAEIIENFLSDDNEFCSLIFVEAVGRFFQSYLEYQFCPNRALVTTCLQEKKRKYELLEEDVVANTSTQNTPLIAFPKEIQNRLGDFLNRLLESSIHNCNLMDTGASFISLSSFARIQVLYRAKSNFLQILGFAIYSEVATTDDLKSFISFSLSHPGCMTHKDLGHTVVSLSALLAYFDVNFGYNLLKAYPLLLGSVDV…	1837	Soluble	Cytoplasm	FALSE	NA	NA	FALSE	0	0	FALSE	2310	118.06219569226612	6126.165750957211	30.223082918674017	3207	101.06981811187984	8053.4809316523515	26.405122963827328	3529	157.71555373996011	7943.6917906064855	35.01940004650663	-0.2125035369431552	-0.40733650789323606	3561	100.12019454346563	7680.2468902059445	27.652853407043402	2402	111.88629081296125	3773.6640117227057	18.49801991675485
GS115_000106-T1	TIF6	Constituent of 66S pre-ribosomal particles; has similarity to human translation initiation factor 6 (eIF6); may be involved in the biogenesis and or stability of 60S ribosomal subunits	66S pre-ribosomal particles component	TIF6	Constituent of 66S pre-ribosomal particles; has similarity to human translation initiation factor 6 (eIF6); may be involved in the biogenesis and or stability of 60S ribosomal subunits	AOA65634.1	XP_002489442.1	Constituent of 66S pre-ribosomal particles, has similarity to human translation initiation factor 6	CCA36270.1	66S pre-ribosomal particles component, putative translation initiation factor 6 (eIF-6)	PP7435_Chr1-0103	Constituent of 66S pre-ribosomal particles, has similarity to human translation initiation factor 6 (eIF6), may be involved in the biogenesis and or stability of 60S ribosomal subunits	TIF6	Binds to the 60S ribosomal subunit and prevents its association with the 40S ribosomal subunit to form the 80S initiation complex in the cytoplasm. Is also involved in ribosome biogenesis. Associates with pre-60S subunits in the nucleus and is involved in its nuclear export (By similarity)	Information Storage and Processing	Translation, Ribosomal Structure and Biogenesis	MASRTQFENSNDVGVFAKLTNSYCLVAVGGSENFYSAFEAELGDVIPIVHTTIAGTRIVGRMTAGNRRGLLVPTQTTDQELMHLRNSLPDSVKIQRVEERLSALGNVICCNDYVALVHPDIERETEELIADVLGVEVFRQTIAGNVLVGSYCALSNQGGIVHPQTSIQDQEELSSLLQVPLVAGTINRGSSVVGAGLVVNDWLAVSGLDTTAPELSVVESIFRLQDAQPEAISGNLRDTLIETYS	245	Soluble	Cytoplasm	FALSE	NA	NA	FALSE	0	0	FALSE	4672	238.78206851699886	6468.228775966989	248.08818217009178	4525	142.60708667173566	6612.815475915479	168.56276591662666	6371	284.7281929377404	8511.585330982454	291.7208420381122	-0.23373545025560413	-0.7913025710859971	4643	130.54143871533583	5895.192672225057	165.01881305182877	6239	290.6155571948648	7280.389873007973	277.4516644740719
GS115_000107-T1	HSP104	Disaggregase; heat shock protein that cooperates with Ydj1p (Hsp40) and Ssa1p (Hsp70) to refold and reactivate previously denatured, aggregated proteins; responsive to stresses including: heat, ethanol, and sodium arsenite; involved in [PSI+] propagation; protein becomes more abundant and forms cytoplasmic foci in response to DNA replication stress; potentiated Hsp104p variants decrease TDP-43 pr…	Heat shock protein	HSP104	Disaggregase; heat shock protein that cooperates with Ydj1p (Hsp40) and Ssa1p (Hsp70) to refold and reactivate previously denatured, aggregated proteins; responsive to stresses including: heat, ethanol, and sodium arsenite; involved in [PSI+] propagation; protein becomes more abundant and forms cytoplasmic foci in response to DNA replication stress; potentiated Hsp104p variants decrease TDP-43 pr…	AOA66285.1	XP_002489443.1	Heat shock protein that cooperates with Ydj1p (Hsp40) and Ssa1p (Hsp70)	CCA36271.1	Heat shock protein	PP7435_Chr1-0104	Disaggregase, heat shock protein that cooperates with Ydj1p (Hsp40) and Ssa1p (Hsp70) to refold and reactivate previously denatured, aggregated proteins, responsive to stresses including: heat, ethanol, and sodium arsenite, involved in [PSI+] propagation, protein becomes more abundant and forms cytoplasmic foci in S. cerevisiae in response to DNA replication stress	HSP104	Heat shock protein	Cellular Processes and Signaling	Post-Translational Modification, Protein Turnover and Chaperones	MEETQFTDRALAIITNATKLAKDNSHPQVQPIHLLAAMAPTDEDTTPYLKVLVEKGRFDWQTFERNINRALIRVPSQTPAPTDVSFSGVAAHVIQEAGKMRQQQKDSYIGQDHLLLALLEDKSITQILKDSSISPDALKTQIINLRGNQRIDSRQADSSSNHEFLDKYAIDLTEQAREGKIDPVIGREEEIRRTIRVLARRTKSNPCLIGDPGVGKTSIVEAVAQRIIDNDVPNILQNSKLYALDLGALKAGAKYQGEFEERIKGVLNEIAESKQMIILFIDEIHMLMGDGKSDAANLLKPMLARGSLHCIGATTVIEYRKYVETDGAFERRFQRIDVREPTIRETVAILRGLQPKYEIHHGVRILDSALVTAAQLASRYLTYRKLPDSAVDLIDESSA…	903	Soluble	Cytoplasm	FALSE	NA	NA	FALSE	0	0	FALSE	11542	589.9021050563358	27057.005662571315	273.096944200059	10708	337.46667051512605	25520.198638371578	171.188938273802	15029	671.6653604867839	29109.2078357532	262.54502387339727	0.056848319336601845	-0.6169753698812575	10518	295.721484472949	19105.4862804157	140.73753971498948	9003	419.36397843009576	12473.85221825763	125.09780674443283
GS115_000108-T1	ACO1	Aconitase; required for the tricarboxylic acid (TCA) cycle and also independently required for mitochondrial genome maintenance; phosphorylated; component of the mitochondrial nucleoid; mutation leads to glutamate auxotrophy	Aconitase	ACO1	Aconitase; required for the tricarboxylic acid (TCA) cycle and also independently required for mitochondrial genome maintenance; phosphorylated; component of the mitochondrial nucleoid; mutation leads to glutamate auxotrophy	AOA66383.1	XP_002489444.1	Aconitase, required for the tricarboxylic acid (TCA) cycle and also independently required for mitoc	CCA36272.1	Aconitate hydratase, mitochondrial (Aconitase)	PP7435_Chr1-0105	Aconitase, required for the tricarboxylic acid (TCA) cycle and also independently required for mitochondrial genome maintenance, phosphorylated, component of the mitochondrial nucleoid, mutation in S. cerevisiae leads to glutamate auxotrophy	ACO1	Aconitate hydratase	Metabolism	Energy Production and Conversion	MLSARRVLAKINSRGLATVSGLTKDSLVEMNLLEKGNYINYKQQLDNVNIVKERLGRPLTYAEKLLYGHLDKPHEQDIERGVSYLKLRPDRIACQDATAQMAILQFMSAGMPSVATPTTVHCDHLIQAQKGGAADLERAIRLNKEVYDFLATACAKYNIGFWKPGSGIIHQIVLENYAFPGELLIGTDSHTPNAGGLGQLAIGVGGADAVDVMAGLPWELKAPKIIGVKLTGRMNGWTSPKDIILKLAGITTVKGGTGAIVEYFGDGVDTFSCTGMATICNMGAEIGATTSVFPFNNSMVDFLDATGRSEIGEFAKVFQKEYLSADPGCEYDQVIEIDLNTLEPHINGPFTPDLATPVSKMKEVAVANDWPLEVKVGLIGSCTNSSYEDMTRAASIIED…	780	Soluble	Mitochondrion	FALSE	NA	NA	FALSE	0	0	FALSE	69502	3546.696441625392	138363.22986557236	1623.8579593235431	262489	8276.475948356649	507079.91777302616	3955.10755409514	28770	1283.6590889908298	47793.8139817075	501.22800957419787	1.6958865013219875	2.980177984912224	332032	9339.826325279153	580546.3609847373	4972.548236146812	19820	922.9630763092333	25199.674493512117	293.855802603937
GS115_000109-T1	RIM4	Putative RNA-binding protein; required for the expression of early and middle sporulation genes	Putative sporulation-related genes expression regulator	RIM4	Putative RNA-binding protein; required for the expression of early and middle sporulation genes	AOA66331.1	XP_002489445.1	Hypothetical protein	CCA36273.1	Putative RNA-binding protein regulating sporulation genes	PP7435_Chr1-0106	Putative RNA-binding protein required for the expression of early and middle sporulation genes	PGUG_04846	RNA binding	Poorly Characterized	Function Unknown	MNTEDVYSPVIADNGSEDLLTTTSKEVVTPGDLGAKLEEIKLEYSENETPSEDDSGSERGSLDATTDPDIDADNQCKDKKLPSNFRGRPSACVFVASLAAEKSDDHLCISVTKHFEQWGKLAIVKVLRDTSNRPYAFVQYTTDDNAKRALKEGQHSILDGRSIRCEPARVNRTLYILTSNDNGLSKVEIINLLKKYGEIEQIVGVDAAGNKAPLSSNSDKRIKEWFVKFVYRDDAIRAYANLRTQVSWHVEWAQNLEPTSTKNQETSTIDKLSIFIGQLSPSITKEELNERFSRHGKIKESVLVQRPNNVFSFIKFEDEQAAASAVEQENHAILKDRTMHVQYREIYHTNNYKRPTSDSPKLSLAPPPVNLSSKNNRSFSRNFSQNQTNRVGQMGTAVS…	668	Soluble	Nucleus	FALSE	NA	NA	FALSE	0	0	FALSE	60	3.066550537461458	117.05131868194614	1.6033893113892368	56	1.7648611831198224	126.33416641782398	1.1501064323357726	77	3.4412291408265596	131.40109589311533	1.6084144160186578	-0.004514410007339882	-0.48387179579398415	59	1.6588293956934772	99.89713443657901	0.9986894327396598	46	2.1427016558685335	62.83942826337614	0.8552771932738996
GS115_000110-T1	RRI1	Catalytic subunit of the COP9 signalosome (CSN) complex; acts as an isopeptidase in cleaving the ubiquitin-like protein Nedd8 from SCF ubiquitin ligases; metalloendopeptidase involved in the adaptation to pheromone signaling	COP9 signalosome (CSN) complex catalytic subunit	RRI1	Catalytic subunit of the COP9 signalosome (CSN) complex; acts as an isopeptidase in cleaving the ubiquitin-like protein Nedd8 from SCF ubiquitin ligases; metalloendopeptidase involved in the adaptation to pheromone signaling	AOA65443.1	XP_002489446.1	Catalytic subunit of the COP9 signalosome (CSN) complex	CCA36274.1	COP9 signalosome complex subunit	PP7435_Chr1-0107	Catalytic subunit of the COP9 signalosome (CSN) complex that acts as an isopeptidase in cleaving the ubiquitin-like protein Nedd8 from SCF ubiquitin ligases, metalloendopeptidase involved in the adaptation to pheromone signaling	RRI1	COP9 signalosome complex subunit 5	Cellular Processes and Signaling	Post-Translational Modification, Protein Turnover and Chaperones	MEHNCLKVNELALQLAQSLQNSKVSTADPLKKRTSSYRGLSSEPIITEEEPTIKGDYNRFYSQSSDKQVLDNKPWLQDGNYFKTVYISTIALLKMMSHARSGGSIEIMGMLTGKVFANTLVVMDCYLLPVEGTETRVNAQAEGYEFMVSYLDNLKEIKHNENIIGWYHSHPGYGCWLSGIDVATQNLNQKFQDPYLAIVIDPERSVRQGFVEIGAFRTFAEPAVGRSSSSVSSASGAGISDVAFSSGRNSASGMSSVLSASNISIAEELSKQSITQNVFDRTTTKIPKGKMTDFGAHSGKYYSLEVKVFRSPLEEKLLDTFGSKTWIKGLTNYSNVVNAEETQVELMHKIMEATENLRKESPSKLPSLVMGNLIYSGASQGTTGNRKRSMSKSSIYSGL…	572	Soluble	Cytoplasm	FALSE	NA	NA	FALSE	0	0	FALSE	760	38.8429734745118	1360.9514278049685	21.827041642142646	671	21.146818819167873	1195.3744874421889	12.741212936236822	940	42.00981029060995	1466.2729438977701	21.013740685338842	0.054783604907108444	-0.7218303754156435	729	20.496383550178727	1185.537179804597	13.876571588330155	657	30.603369302296226	848.5649469069613	13.522261554888004
GS115_000111-T1	NPR1	Protein kinase; stabilizes several plasma membrane amino acid transporters by antagonizing their ubiquitin-mediated degradation; phosphorylates Aly2p; negatively regulates Ldb19p-mediated endocytosis through phosphorylation of Ldb19p, which prevents its association with the plasma membrane; Npr1p activity is negatively regulated via phosphorylation by the TOR complex; NPR1 has a paralog, PRR2, th…	Protein kinase	NPR1	Protein kinase; stabilizes several plasma membrane amino acid transporters by antagonizing their ubiquitin-mediated degradation; phosphorylates Aly2p; negatively regulates Ldb19p-mediated endocytosis through phosphorylation of Ldb19p, which prevents its association with the plasma membrane; Npr1p activity is negatively regulated via phosphorylation by the TOR complex; NPR1 has a paralog, PRR2, th…	AOA65444.1	XP_002489447.1	Protein kinase	CCA36275.1	Protein kinase	PP7435_Chr1-0108	Protein kinase, stabilizes several plasma membrane amino acid transporters by antagonizing their ubiquitin-mediated degradation, phosphorylates Aly2p, negatively regulates Ldb19p-mediated endocytosis through phosphorylation of Ldb19p, which prevents its association with the plasma membrane, Npr1p activity is negatively regulated via phosphorylation by the TOR complex, Pichia pastoris does not hav…	NPR1	serine threonine protein kinase	Cellular Processes and Signaling	Signal Transduction Mechanisms	MASDHEAARRSPVSGLTKLMKEQSLTGSTLSGKNTDSKELGPNETAKNSSENLPELVTFHDEISKENNKGHGDDEDDSSNGLYIERRPIPPKIERQQSNLTSSLGSLSSSIPFSAPGGRGSNSIGSNPLYGSGNPGGLSFTPNLANGNLIQSTHITSPNVSSSASIEPRFIISRQKVQQSQNFHNSVSRSGSSTNFFSRSKKNSIVGLDPLSPMEHRVTYSHSPSSNSSGESAGRHSSMADLRRFFKRSTSISGHQPRALSTTSSRQHSPVGSPGTVNYTSQPTIQTTNAHTSTTPSSISIVGNGASRRYPSSSASLQRNESYTAVSNMGSGNLNSNSYSQMIIGGNAQPTVPFHKRYVKFGDSLGAGAGGQVKLVKRTSDNQIFALKEFRPKYSSESK…	712	Soluble	Cytoplasm	FALSE	NA	NA	FALSE	0	0	FALSE	997	50.955848097484555	1947.5638827022644	25.005938970225785	1117	35.20267752758646	2140.2656951206873	18.263065860480367	1464	65.42804496324783	2462.4618674230032	28.252524819103186	-0.17610902227597497	-0.6294508273782194	1804	50.720817454763264	3032.225558436089	28.413694685813173	1121	52.21670774410056	1474.3566599702422	18.80901287520058
GS115_000112-T1	MRPL19	Mitochondrial ribosomal protein of the large subunit	54S ribosomal protein L19	MRPL19	Mitochondrial ribosomal protein of the large subunit	AOA66630.1	XP_002489448.1	mitochondrial 54S ribosomal protein YmL19	CCA36276.1	54S ribosomal protein L19, mitochondrial	PP7435_Chr1-0109	Mitochondrial ribosomal protein of the large subunit	FG06204.1	mitochondrial 54S ribosomal protein YmL19	Information Storage and Processing	Translation, Ribosomal Structure and Biogenesis	MSAKNHLIKLIVGAGQAAPAPPVGPALGSKGVKAIDFCKEFNARTASYQPGVPIPAIITVKPDRSFSFELKSPPTGYLLLRAAGIPKGAPKVGPGQPKVGTVSLKHVYEIATIKKTDQRHEKAELKGIVKSIIATAKSMGIDVVK	145	Soluble	Mitochondrion	FALSE	NA	NA	TRUE	0	0	FALSE	1819	92.96759046070653	2325.37775999157	155.2559714732535	2054	64.73258696657349	2702.8745703145546	119.93204268731765	2194	98.05268486978534	2785.7171267294325	166.19888623505847	-0.09826195544893446	-0.4706935536453765	2134	59.99901576965898	2464.054464577244	120.0659474242669	2724	126.88520240404098	3077.123625876999	204.13230342387928
GS115_000113-T1	UBP10	Ubiquitin-specific protease, deubiquitinates Ub-protein moieties; interacts with proteins that function in rRNA production and ribosome biogenesis; stabilizes Rpa190p, the largest subunit of RNAP I, by mediating its deubiquitination; controls PCNA deubiquitylation; may regulate silencing by acting on Sir4p; involved in posttranscriptionally regulating Gap1p and possibly other transporters; locali…	Ubiquitin-specific protease	UBP10	Ubiquitin-specific protease, deubiquitinates Ub-protein moieties; interacts with proteins that function in rRNA production and ribosome biogenesis; stabilizes Rpa190p, the largest subunit of RNAP I, by mediating its deubiquitination; controls PCNA deubiquitylation; may regulate silencing by acting on Sir4p; involved in posttranscriptionally regulating Gap1p and possibly other transporters; locali…	AOA65875.1	XP_002489449.1	Ubiquitin-specific protease that deubiquitinates ubiquitin-protein moieties	CCA36277.1	Ubiquitin carboxyl-terminal hydrolase 10	PP7435_Chr1-0110	Ubiquitin-specific protease, deubiquitinates Ub-protein moieties, interacts with proteins that function in rRNA production and ribosome biogenesis, stabilizes Rpa190p, the largest subunit of RNAP I, by mediating its deubiquitination, may regulate silencing by acting on Sir4p, involved in posttranscriptionally regulating Gap1p and possibly other transporters, localized in S. cerevisiae to the nucl…	03MY5	ubiquitin carboxyl-terminal hydrolase	Cellular Processes and Signaling	Post-Translational Modification, Protein Turnover and Chaperones	MSNQQERTLGPLVERILAQPVEFQPAKRPDSVTVKPSSYVSFGSVSAAPLTQTLKRGSSPDPKSGGDKSKNLKPKPKSMAEAIAAYTQKKLLPKVLSTTENAPLDDDLGEDLEDLNHKSSESPSVDSDAHQDTDFKASKEEQEEHEVDKEDDEDDDNDDGDEDEDSDYHTAESSDGLQSEDSGSDAETNLDHDVPSATSDTGSDKEDNGSTNSNSSSATAYLSEVESLKRDSALKQATPPTSPENEEEIEAKRKVFATEADFYQLNELYDDRGSNNSTRICKNWRQMSKSRPLGLLNHGVTCYMNSAVQALIHIPAFQHYLNDVCRNKYQSVIAPNSVTKTLAETSAKMWQLEKSPGRNTPLHINPKKLIRRLEEINCMMSKWQQEDSHEYLMSLMSRL…	679	Soluble	Nucleus	FALSE	NA	NA	FALSE	0	0	FALSE	2180	111.41800286109964	4207.863063687984	56.69229618387036	4923	155.1502072231944	9626.82657590113	86.19858512646353	1753	78.34382706323323	2809.0298979106014	33.818559677415315	0.745337486106421	1.3498489718499702	7719	217.02549331115168	13108.93982428309	128.89758176813143	1169	54.4525703415286	1492.9455574814094	19.985656233076714
GS115_000114-T1	YNL181W	Putative oxidoreductase; required for cell viability	Putative autative oxidoreductase	YNL181W	Putative oxidoreductase; required for cell viability	AOA66694.1	XP_002489450.1	Putative oxidoreductase	CCA36278.1	Putative oxidoreductase	PP7435_Chr1-0111	Putative oxidoreductase, required for cell viability in S. cerevisiae	FG05870.1	Oxidoreductase, short chain dehydrogenase reductase family	Metabolism	Secondary Metabolites Biosynthesis, Transport and Catabolism	MPIDIINTLVVKGTDGIPGWPIIKRYGLPFVALSLLKVYCGGKLNPWQRDVHGKVYILTGATAGVGSQLAEELAKGGAQLILLVKDPSSSWTVEFVDDLRERTGNPLVYAEQCDLADLHSVRKFATRWLDNTPPRRLDGIVGCAGEALPLGAARSTSSDGVERQVAVNYLGHFHLLALLSPSLRAQPADRDVRVVLTTCTTQAMGQVSLDDPLWLDSQYPSKRPWQVFGGAKLMLGCFAQEFQRRLDATPRGDKMPSKLRVNVVNPGFMRTASTARVLSFGSLWGLLLYLLLYPIWFILFKTPIQGAQSYLAALFAEHFIELPGGQFIQDCKIVKPARKELSDFTFQNKLYEKTEKLIDQLERQSAKQRVRSKPKSNSKSKPSKKSGTANVGPEKENDV…	441	Membrane	Endoplasmic reticulum	FALSE	NA	NA	FALSE	2	1	FALSE	1270	64.90865304293419	2053.1323306743766	42.93665808739967	3474	109.484424109969	5973.204934301395	83.01818836345166	1252	55.95349200408899	1809.0903136575907	33.8070940232931	0.3448838945314792	1.2961014386009886	2849	80.10177878526638	4225.537375341469	64.49231920550012	1133	52.77567339345757	1391.50965675981	28.914089058566656
GS115_000115-T1	IPI3	Component of the Rix1 complex and pre-replicative complexes (pre-RCs); required for processing of ITS2 sequences from 35S pre-rRNA; component of the pre-60S ribosomal particle with the dynein-related AAA-type ATPase Mdn1p; required for pre-RC formation and maintenance during DNA replication licensing; highly conserved protein which contains several WD40 motifs; IPI3 is an essential gene; other me…	Rix1 complex component	IPI3	Component of the Rix1 complex and pre-replicative complexes (pre-RCs); required for processing of ITS2 sequences from 35S pre-rRNA; component of the pre-60S ribosomal particle with the dynein-related AAA-type ATPase Mdn1p; required for pre-RC formation and maintenance during DNA replication licensing; highly conserved protein which contains several WD40 motifs; IPI3 is an essential gene; other me…	AOA65894.1	XP_002489451.1	Essential component of the Rix1 complex (Rix1p, Ipi1p, Ipi3p)	CCA36279.1	Rix1 complex component	PP7435_Chr1-0112	Component of the Rix1 complex (Rix1p-Ipi1p-Ipi3p) and pre-replicative complexes (pre-RCs), required for processing of ITS2 sequences from 35S pre-rRNA, component of the pre-60S ribosomal particle with the dynein-related AAA-type ATPase Mdn1p, required for pre-RC formation and maintenance during DNA replication licensing, highly conserved protein which contains several WD40 motifs, in S. cerevisia…	04DEC	WD domain, G-beta repeat	Poorly Characterized	Function Unknown	MDESVFYTPSTATDAAELSFLASIRSNKSHVQFRQCAANAASITGTGQGHRLFVACPEKALIQVYLWGKESPEQKMAVPEELTSLLWVHIFGAGFLVGGGKSGRLYVWELASGYLLSAKEAHYQEVSCLEVSHDGQVLVSGGKDSRVLIWRLADLIQFSSDPLPKPIHVLTNHSLPITSIALTKGISNDIKLFTSSLDGEVRHYNVSNGELLTTFIFGEPVNALAVDPAQRYLYAGLSSGTIRLVPLFIVNHKNQLESNTGCGKLVSATSADDPESQFIITSHQDSPVTCLQVSADGGLLVSADSAGKVFVNDIVSRQVARQLRDCSGPISTLRLLINDLERVEPSDLSTKASTPRILPNLKRSLISDTEISKHDINIPAAGTPEGDIGSLASDNEQLK…	480	Soluble	Cytoplasm	FALSE	NA	NA	FALSE	0	0	FALSE	1850	94.55197490506161	3181.0066596907245	61.00357509043487	1542	48.59671329233511	2720.5742581044087	34.674150783268814	2392	106.90155980333935	3624.998184930124	62.12047942732561	-0.02617517033164951	-0.841208414624376	1762	49.539955851049264	2674.7941859110324	37.43655095418402	1720	80.11840974117125	2165.6705615312	41.26625857133347
GS115_000116-T1	AOA66118.1	Hypothetical protein	Uncharacterized protein	NA	NA	AOA66118.1	XP_002489452.1	Hypothetical protein	CCA36280.1	Hypothetical protein	PP7435_Chr1-0113	Hypothetical protein conserved (domain: DUF1777)	03W4M	Protein of unknown function (DUF1777)	Information Storage and Processing	RNA Processing and Modification	MVERPKIKFNIKSRKSVEPDRREKSPSRNDVDYRERQVSPKPDEGSTEIDTPRGRPSEKPKNDLESEVEVDEAMMKVMGFGGFGTTKMKKVGGTDVSGAKTFKPSQYRQYVNRTKGFNRPLSPTRKGKK	129	Soluble	Nucleus	FALSE	NA	NA	FALSE	0	0	FALSE	335	17.121573834159804	419.53762064335945	31.77697237645848	325	10.24249793774897	431.00343903621314	21.695860559193736	431	19.26194493112009	538.3925783396334	36.43988237950702	-0.19753662724999208	-0.7480984911075116	216	6.07300253338629	244.36372910856588	13.508063708502588	328	15.278394415758239	370.3734427285578	27.873623977763458
GS115_000117-T1	NOP6	rRNA-binding protein required for 40S ribosomal subunit biogenesis; contains an RNA recognition motif (RRM); hydrophilin essential to overcome the stress of the desiccation-rehydration process; NOP6 may be a fungal-specific gene as no homologs have been yet identified in higher eukaryotes	40S ribosomal subunit biogenesis-required protein	NOP6	rRNA-binding protein required for 40S ribosomal subunit biogenesis; contains an RNA recognition motif (RRM); hydrophilin essential to overcome the stress of the desiccation-rehydration process; NOP6 may be a fungal-specific gene as no homologs have been yet identified in higher eukaryotes	AOA66693.1	XP_002489453.1	Putative RNA-binding protein implicated in ribosome biogenesis	CCA36281.1	40S ribosomal subunit biogenesis protein	PP7435_Chr1-0114	rRNA-binding protein required for 40S ribosomal subunit biogenesis, contains an RNA recognition motif (RRM), hydrophilin essential to overcome the stress of the desiccation-rehydration process, NOP6 may be a fungal-specific gene as no homologs have been yet identified in higher eukaryotes	PGUG_04859	RNA binding protein	Information Storage and Processing	RNA Processing and Modification	MGEEKLTKKQKKALEFRKSKEEREISKKEKAEKLEQEAKLKAEKEEEEAKRKADAPKKKRKTRRGKGGKISGPRFILFVGNLSFKCTEEDLKNHFKNCSPDTIRPRLDKGFAFLEFKQDDVNVRKRMDIAISMHHTVLNDRKINVELTAGGGGNSTTRLEKIKGKNDKLLQERKDKIKKKLATDMAKAKEKEEGSKDTVKVVGIHPDRAKLIQQ	214	Soluble	Nucleus	FALSE	NA	NA	FALSE	0	0	FALSE	1248	63.78425117919832	1766.6513694998318	78.05653236559571	1083	34.131154666406566	1594.8350731654907	46.83049166958419	1506	67.30507904006232	2009.8463464114595	79.35194067710594	-0.023746133905847726	-0.7608173220227116	1625	45.68809776274407	2078.624520083953	67.02690964695964	1776	82.72691610483729	2057.76078354217	90.33691987079816
GS115_000118-T1	CDC42	Small rho-like GTPase; essential for establishment and maintenance of cell polarity; plays a role late in cell fusion via activation of key cell fusion regulator Fus2p; mutants have defects in the organization of actin and septins	Rho/Rac subfamily small GTPase	CDC42	Small rho-like GTPase; essential for establishment and maintenance of cell polarity; plays a role late in cell fusion via activation of key cell fusion regulator Fus2p; mutants have defects in the organization of actin and septins	AOA66275.1	XP_002489454.1	Small rho-like GTPase, essential for establishment and maintenance of cell polarity	CCA36282.1	Small GTPase of the Rho/Rac subfamily of Ras-like proteins	PP7435_Chr1-0115	Non-essential small GTPase of the Rho/Rac family of Ras-like proteins, RAC1 ortholog, regulated by phosphorylation and ubiquitination, likely involved in protein kinase C (Pkc1p)-dependent signal transduction pathway that controls cell integrity	RAC	cell division control protein 42	Poorly Characterized	Function Unknown	MRSIKCVVVGDGAVGKTCLLISYTTNRFPHDYIPTVFDNYSANVLVNGEPFKLGLWDTAGQEEYDRLRPLSYPQTEIFLICFSVVEPTSFENVKNKWIIEIRHHVPSDVLILLVGTKIDLRDDPHTLDSLHEMGYDPITQEEGEALAKELGCVNYLECSASTQQGVKEIFDYAISAVVQAGQPNVDAKPSPPVPSKSSNNISPTTVTNNSTNVTTTSTTSNKPDQKQSTTAPNPASGRLQKFKTRKSKKCLIL	253	Membrane	Cell membrane	FALSE	NA	NA	FALSE	0	0	FALSE	2247	114.84231762793159	3167.136957710484	117.47599647350017	2104	66.30835588007334	2993.151228468641	73.78456026140299	2942	131.48176795210048	3911.5125665198716	129.647253088167	-0.14222563404798058	-0.8132007764971622	2908	81.76060818095985	3743.0790233922353	101.32719956031998	3150	146.72848295621478	3678.8363652347216	135.58284952285317
GS115_000119-T1	CCA36283.1	Hypothetical protein	Uncharacterized protein	NA	NA	NA	NA	NA	CCA36283.1	Hypothetical protein	PP7435_Chr1-0116	Hypothetical protein not conserved	NA	NA	Poorly Characterized	Function Unknown	MQFSTVAIASILAAAVSAETVVATVKEVSTTTSTDTDCAETVTDCPAHKTYTHSQNISNHTVSTISKGAAAGLTGGSYVVGAALVAGAAVLGL	93	Soluble	Extracellular	TRUE	MQFSTVAIASILAAAVSAETVV	19	TRUE	0	1	TRUE	81355	4157.986982919615	100035.51711338268	10863.373114439766	102581	3232.8790183145447	133330.19599543567	9622.624349510446	102597	4585.192028069903	127441.34120678801	12366.793365823109	-0.1869993323307228	-0.36196915210191205	109401	3075.891435902747	119702.05095273483	9486.954480666522	168521	7849.787516274372	189587.26001850126	20456.51353642622
GS115_000120-T1	KRE5	Protein required for beta-1,6 glucan biosynthesis; mutations result in aberrant morphology and severe growth defects	Beta-1,6-glucan biosynthesis protein (isoform 2)	KRE5	Protein required for beta-1,6 glucan biosynthesis; mutations result in aberrant morphology and severe growth defects	AOA66797.1	XP_002489455.1	Protein required for beta-1,6 glucan biosynthesis	CCA36284.1	beta-1,6 glucan biosynthesis protein	PP7435_Chr1-0117	Protein required for beta-1,6 glucan biosynthesis, mutations in S. cerevisiae result in aberrant morphology and severe growth defects	FG07940.1	UDP-glucose glycoprotein glucosyltransferase	Cellular Processes and Signaling	Post-Translational Modification, Protein Turnover and Chaperones	MIGHALILISQCLTAVASEKSVDISLRANWFKTPFPLLLLETVASENESGFHTILDAMFHVSFQSLEFEDADLQFDAIPFAKSDKELYEAWSQKAGATAEKSITDVYLANKYYAPRVQAHYQHYEEVRSSILGDRCGTNSKAWLYFNNEVYCSSNDVFSLKTGNETGQRQILPFDRVIGAKDNDVPVAIIYGDYKSPLFSQFLSNLAGFIKDGRLRLVWRYIPDESIWQKETLAGYGVDLTLKNTEYIDIDDRDVVANKPVEAKPTVAESNDFWDVYSKEIETVSKKDISLLGYKLTHYVKNLEVSESEKLSILIKLIQDLPKYASFINRQVTDTDATESIVDGWENSFDHIPQGLYINGAVVAQSNLNYMDILNILKREYAFVDDLTRFGVAKVHAQD…	1382	Soluble	Extracellular	TRUE	MIGHALILISQCLTAVASEKSV	18	TRUE	0	0	FALSE	303	15.486080214180362	782.7539957588328	5.142327698290924	1020	32.14568583539677	2664.5945454787757	11.633760798856358	209	9.340479096529233	421.8328527043642	2.4763450124524478	1.0542092202853843	2.23203331176658	1583	44.50723615903007	3270.3826304224476	15.680061932914997	162	7.546036266319618	232.77283021254195	1.5194231380656142
GS115_000121-T1	RPS3	Protein component of the small (40S) ribosomal subunit; has apurinic/apyrimidinic (AP) endonuclease activity; essential for viability; homologous to mammalian ribosomal protein S3 and bacterial S3	40S ribosomal protein S3	RPS3	Protein component of the small (40S) ribosomal subunit; has apurinic/apyrimidinic (AP) endonuclease activity; essential for viability; homologous to mammalian ribosomal protein S3 and bacterial S3	AOA66879.1	XP_002489456.1	40S ribosomal protein S3	CCA36285.1	40S ribosomal protein S3	PP7435_Chr1-0118	Protein component of the small (40S) ribosomal subunit, has apurinic/apyrimidinic (AP) endonuclease activity, essential in S. cerevisiae for viability, homologous to mammalian ribosomal protein S3 and bacterial S3	RPS3	40s ribosomal protein s3	Information Storage and Processing	Translation, Ribosomal Structure and Biogenesis	MPEVLISKKRKLVADGVFYAELNEYFTRELAEDGYSGVEVRVTPTTTEIIIRATQTNSVLGENGRRIRELTALVQKRFKIDEGKVILYAERVQDRGLSAVTQCESLRYKLLNGLAIRRAAYGVVRFVMDSGAKGVEVVVSGKLRAARAKSMKFADGFMIHSGQPAKDFIETATRHVLLRQGVLGIKVKIMRDPAAARTGPKALPDFVKIHEPKDEREVPAPFVKSYVAEPVVEAEEAEEQATA	243	Soluble	Cytoplasm	FALSE	NA	NA	FALSE	0	0	FALSE	58921	3011.403736962776	81715.36632188839	3161.086484644031	59033	1860.4473254127229	84770.27687205454	2179.3690923847116	73137	3268.5866970471698	96865.83835441484	3348.4173519317183	-0.08305885214847346	-0.6195688105488582	74062	2082.308859387293	93678.44686590364	2644.7649353549446	93335	4347.588240228034	108882.17665415934	4185.057536996026
GS115_000122-T1	SHR3	Endoplasmic reticulum packaging chaperone; required for incorporation of amino acid permeases into COPII coated vesicles for transport to the cell surface	Chaperone	SHR3	Endoplasmic reticulum packaging chaperone; required for incorporation of amino acid permeases into COPII coated vesicles for transport to the cell surface	AOA66402.1	XP_002489457.1	Endoplasmic reticulum packaging chaperone	CCA36286.1	Endoplasmic reticulum packaging chaperone	PP7435_Chr1-0119	Endoplasmic reticulum packaging chaperone, required for incorporation of amino acid permeases into COPII coated vesicles for transport to the cell surface	FG01033.1	Secretory component protein SHR3	Cellular Processes and Signaling	Intracellular Trafficking, Secretion and Vesicular Transport	MISYQELLPLGTGLIVTSASFCLGLAYSNWPFDYFTLYSDGGDEAFKQSLDHLLLWSKVPRFVHWTLHGVIGLGYIGCFIKIFKPDPDQSLFEYGTLVLFVVATVMYLTNIRLGILSAEKGEWGDVDEQTGINVIAASTGLLVFVLIGILLLQFGLWYAVHADRVLKEKYLKEEAAKEAKLEKESEKTEDKAAEESEAKPDSYKSKSKKSSTSGSKSTATTAQKRKA	227	Membrane	Cell membrane	FALSE	NA	NA	FALSE	4	4	FALSE	2809	143.5656743288206	3821.6502759040704	158.7375872300543	14739	464.5051603214833	20990.836784823303	579.4462075849278	1092	48.80288599717666	1409.0120788336685	52.29736958615908	1.6018334923553241	3.46986444621574	13982	393.1144510268847	17411.841079495167	527.8229606170166	789	36.751991445223325	900.9767025645176	37.18385280881939
GS115_000123-T1	MRPL22	Mitochondrial ribosomal protein of the large subunit	54S ribosomal protein L22	MRPL22	Mitochondrial ribosomal protein of the large subunit	AOA66309.1	XP_002489459.1	Mitochondrial ribosomal protein of the large subunit	CCA36288.1	54S ribosomal protein L22, mitochondrial	PP7435_Chr1-0121	Mitochondrial ribosomal protein of the large subunit	MRPL22	Ribosomal protein	Information Storage and Processing	Translation, Ribosomal Structure and Biogenesis	MLAGSLSRLTSLGSRRFFGVSSIARQSLFGEVTSLEHPKETLEPPKNENDASKTVAPTDGKADLRGNAIQYIDPSKDEKLQEFLKSKPIRSVDELLSPLKRELYLANVKQNGFFKNRQQIELNGSTYMVKLTPEEVKALEPSVYLESYRIKSTPKKANIVLRALKGLRLKEAITQLHFMRKKIATDLYILLERGLKDAETLGYNPEELYISEAWVGSDSHKSKRVECKGRGRTGIITHRHVNVKFVLRSDQTLRRITWEKSQQPKNNKIPGSVIDQKIRSKPSGFYKW	288	Soluble	Mitochondrion	FALSE	NA	NA	FALSE	0	0	FALSE	3232	165.18485561792386	4774.805231503324	154.8101502423948	8682	273.6165141401125	13438.482374693378	289.5666468051863	2809	125.53782670885462	3868.3433834987322	112.07405504385135	0.4660477306461776	1.3694431025414229	7745	217.75650287535558	10610.432370115544	251.0681388649758	2245	104.57315690054038	2636.530308387391	84.93536005510862
GS115_000124-T1	MOH1	Protein of unknown function; has homology to kinase Snf7p; not required for growth on nonfermentable carbon sources; essential for survival in stationary phase; possibly linked with vacuolar transport	Uncharacterized protein yippee-like (isoform 2)	MOH1	Protein of unknown function; has homology to kinase Snf7p; not required for growth on nonfermentable carbon sources; essential for survival in stationary phase; possibly linked with vacuolar transport	AOA66390.1	XP_002489460.1	Protein of unknown function, has homology to kinase Snf7p	CCA36289.1	Hypothetical protein	PP7435_Chr1-0122	Protein of unknown function, in S. cerevisiae essential for stationary phase survival, not required for growth on nonfermentable carbon sources, possibly linked with vacuolar transport	PGUG_04852	Yippee zinc-binding protein	Poorly Characterized	Function Unknown	MGLVYLQYFKDEPTLPKVPEATVDRRDSWGAGSNSRRSSDNTLFSRSSFSTALTNFRDDDSTITETIVDEKLPLVSNDSPYSLSRDSNLLLCNQCYTQVCQMPLIISDNFHGKHGKAYLVSHLLNVELDEKPSTKIMLTGEYLVTNVYCKQCRSCLGWKYLESDSRKENYKVGKFVIELELLEEVSAGR	189	Soluble	Nucleus	FALSE	NA	NA	FALSE	0	0	FALSE	43	2.197694551847378	55.23093988893675	2.781108739975153	62	1.9539534527398035	84.01141928048852	2.8114372687533704	83	3.7093768660857718	107.89587674147423	4.854859665259798	-0.8037694392053851	-0.7881217370901733	36	1.0121670888977148	44.70603141518608	1.6429199586139078	43	2.0029602435292815	49.42679053546462	2.472919276875865
GS115_000125-T1	AOA65462.1	Hypothetical protein	Uncharacterized protein	NA	NA	AOA65462.1	XP_002489461.1	Hypothetical protein	CCA36290.1	Hypothetical protein	PP7435_Chr1-0123	Hypothetical protein not conserved	NA	NA	Poorly Characterized	Function Unknown	MCEDICKKKDNYFVKRYAITNDTVTTPLSSNNTDITVTESTTIMPVSSAQYSLLSASTSSYQTSSMVTPTATSQDESFLVAQYTQDYVVTAEETTFTVGIRMTTTVLGSQTVTAEPKTTDLPYFKSVLSSQLESQGMDPDSYYRVSKGSSFGRGQIVGVSIGSFFGVLLVLLALFLLYRRRKKKIHLFPLPDFEKGYVPPSLPNENSPIVPNRGSKPFLFSEESTVPETTEEREVSTTGNQDDELGGLRFGILANQDMSNSPPLSPKATQEGSRHYLGSPVPESLNASVDRTINVVFEEGSSLEEEPVLSEKGQNTIDKQIRTPSRYANVGLDRERLKSMSSPPPVPRPRKNIHLGQESNQDDNDQEVHDTLQFNTRRVLEEEELSIGSFESSLLSLSD…	403	Membrane	Cell membrane	FALSE	NA	NA	FALSE	0	1	FALSE	661	33.78316508770039	1013.0752509056887	23.23473494013045	2089	65.83562520602338	3462.031702893584	52.7693320598462	532	23.775764972983502	727.7243013194435	14.914173490138287	0.6395991578181782	1.8230156934142714	1334	37.50641379415421	1987.2400705134758	33.26297603193014	282	13.135692759889706	338.0246081639001	7.70293667508193
GS115_000126-T1	NOP13	Nucleolar protein found in preribosomal complexes; contains an RNA recognition motif (RRM); relative distribution to the nucleolus increases upon DNA replication stress	Pre-ribosomal complex protein	NOP13	Nucleolar protein found in preribosomal complexes; contains an RNA recognition motif (RRM); relative distribution to the nucleolus increases upon DNA replication stress	AOA66510.1	XP_002489462.1	Protein of unknown function, localizes to the nucleolus and nucleoplasm	CCA36291.1	RNA recognition motif protein	PP7435_Chr1-0124	Nucleolar protein found in preribosomal complexes, contains an RNA recognition motif (RRM), relative distribution to the nucleolus increases upon DNA replication stress	FG10156.1	RNA binding protein Rnp24	Information Storage and Processing	Transcription	MAKDKKDEKPDKEGVKVQKQLSSSEEDDSVERAEVKKEKKEKKEKKRSRESKELEELEINLDDAAPLSKKQKRMAKKEKSLEGKPKKESDKPASKSVNGVWIGNLTFDTTRDELRSFLIANTEHLDMKITPENITRINLPKKGPKIRGFAYVDFDKPELVPVCISLSEQSLNGRNLLIKDANSFEGRPEKSKQQQTGGDSGKNKNPPSRILFVGNLSFDTTKEDLEEHFQHCGNIVKIRMATFEDSGKCKGFAFIDFLDVEGATNALNDKLCKRMVGRPLRMEYGEDRSKRSPAFRKPVEEGEIDDSGNVIGSAIEKPKKKTFSDFDDPEEQNHQRSAPQKSFASKPRYNTNEPQGRVKSSVVLANAPRQSAAIVPSQGKKVKFD	385	Soluble	Nucleus	FALSE	NA	NA	FALSE	0	0	FALSE	2100	107.32926881115102	3395.642951930097	81.61675387350606	1586	49.98338993621498	2677.733560720411	42.773934582541614	2218	99.1252757708222	3176.1762367444853	68.21787512756566	0.2587155136021523	-0.6734178977502577	3029	85.16261422975495	4527.997614627174	79.42884351226814	2897	134.94362384893785	3562.0602167093807	85.06884751343591
GS115_000127-T1	UGP1	UDP-glucose pyrophosphorylase (UGPase); catalyses the reversible formation of UDP-Glc from glucose 1-phosphate and UTP, involved in a wide variety of metabolic pathways, expression modulated by Pho85p through Pho4p; UGP1 has a paralog, YHL012W, that arose from the whole genome duplication	UDP-glucose pyrophosphorylase	UGP1	UDP-glucose pyrophosphorylase (UGPase); catalyses the reversible formation of UDP-Glc from glucose 1-phosphate and UTP, involved in a wide variety of metabolic pathways, expression modulated by Pho85p through Pho4p; UGP1 has a paralog, YHL012W, that arose from the whole genome duplication	AOA66743.1	XP_002489463.1	UDP-glucose pyrophosphorylase (UGPase), catalyses the reversible formation of UDP-Glc	CCA36292.1	UDP-glucose pyrophosphorylase	PP7435_Chr1-0125	UDP-glucose pyrophosphorylase (UGPase), catalyses the reversible formation of UDP-Glc from glucose 1-phosphate and UTP, involved in a wide variety of metabolic pathways, expression in S. cerevisiae modulated by Pho85p through Pho4p, Pichia pastoris does not have the paralog YHL012W	UGP1	UTP-glucose-1-phosphate uridylyltransferase	Metabolism	Carbohydrate Transport and Metabolism	MSAYQSPKKHVKTQSAYAFDNTTTSIAASQMRNVLNTLVDSVHAADEHTRERFENEMDTFFGLFRRYLADKASGSTLDWDKINSPTKEEVVKYQDLKSVENTDNLSKLAVLKLNGGLGTSMGCVGPKSVIEVREGQSFLDLSVRQIEYLNRTFDTDVPLLLMNSFNTDDDTHHLIQKYQGHRIRIRTFNQSRYPRIFKDSLLPVPQSYDDSLEAWYPPGHGDLFESLVASGELDVLLQQGKEILFVSNGDNLGATVDTKILNHMIETGAEYIMELTDKTRADVKGGTLISYDGQVRLLEIAQVPKEHVEEFKSIKKFTNFNTNNLWINLKAIKRLVESDSIKVEIIPNNKTIRVGSQEVNVVQLETAVGAAIRHFRNAHGVVVSRSRFLPVKTCSDLLL…	503	Soluble	Cytoplasm	FALSE	NA	NA	FALSE	0	0	FALSE	7996	408.6689682923636	13665.54068337657	249.84373699836067	7374	232.39439936295662	13141.697150779673	159.67894048749343	11781	526.5080585464636	17931.17452025448	292.9453990884797	-0.2296057380769394	-0.8754577384415315	12871	361.8778500334024	19929.086300390853	265.9155816702536	11835	551.2798716783499	14930.547789952529	271.2247906154902
GS115_000128-T1	RRP36	Component of 90S preribosomes; involved in early cleavages of the 35S pre-rRNA and in production of the 40S ribosomal subunit	90S preribosomes component	RRP36	Component of 90S preribosomes; involved in early cleavages of the 35S pre-rRNA and in production of the 40S ribosomal subunit	AOA66729.1	XP_002489464.1	Putative protein of unknown function	CCA36293.1	90S preribosomes component	PP7435_Chr1-0126	Component of 90S preribosomes, involved in early cleavages of the 35S pre-rRNA and in production of the 40S ribosomal subunit	RRP36	Component of the 90S pre-ribosome involved in the maturation of rRNAs. Required for early cleavages of the pre-RNAs in the 40S ribosomal subunit maturation pathway (By similarity)	Information Storage and Processing	Translation, Ribosomal Structure and Biogenesis	MKAQKFSKASLLDDEDDYSTQLDRILARRKKSQKEDSGDLDTISFGSLSKAQARLQTEERESKKKVKKVKKPKVLKKQEEDFQPPSDISDDGEFFEEPSQDHQSRTSDRHSKEEPRSKSKHAPSESSAKKRVSKVREIPGLLNGSGSSSLYQDVRFDTAFGKADLQKARENYKFLDEYREKEITELNKILQDDMTEQLLSEREINTIKYKIQSLKSRVDTLKNRDLENEIVRDYKRNHKNFFLKNSDKRKLVQKAKFDSMKPSQREKVIERKRKRQLGREFKQLEFNQK	289	Soluble	Nucleus	FALSE	NA	NA	FALSE	0	0	FALSE	829	42.36950659259247	1205.290117163345	38.93820787374509	750	23.636533702497623	1129.7878480246823	24.256928203534205	915	40.89252810202989	1224.6839907980539	35.35450009313082	0.13929262574266832	-0.5434969948528671	891	25.051135450218442	1199.9801935481937	28.29262166310703	1011	47.09285595832798	1191.4114767093263	38.24354441749443
GS115_000129-T1	MRPL44	Mitochondrial ribosomal protein of the large subunit; protein abundance increases in response to DNA replication stress	54S ribosomal protein L44	MRPL44	Mitochondrial ribosomal protein of the large subunit; protein abundance increases in response to DNA replication stress	NA	XP_002489465.1	mitochondrial 54S ribosomal protein YmL44	CCA36294.2	54S ribosomal protein L44, mitochondrial	PP7435_Chr1-0127	Mitochondrial ribosomal protein of the large subunit, protein abundance in S. cerevisiae increases in response to DNA replication stress	MRPL44	mitochondrial 54S ribosomal protein YmL44	Information Storage and Processing	Translation, Ribosomal Structure and Biogenesis	MVVGETQYRILFEKIHPLSSRPNSCRSISMITKYFTKVSVKFNPFGPEAKGARLFLAALPSSLKKSCTINYEVLNSQSNKKPIIEVTYKDKKTLDVNPTSLNFNELSNLFDRHSRKLQLEESIQG	125	Membrane	Mitochondrion	FALSE	NA	NA	FALSE	0	0	FALSE	1998	102.11613289746654	2467.7985303966793	193.41957644347949	2303	72.5799161558027	2887.743459130906	150.41940808508608	2368	105.8289689023025	2911.4440337349297	203.90856536643105	-0.07618855764416702	-0.43893165348428237	1359	38.20930760588873	1547.0305019923285	88.49206991137643	1834	85.42858341006283	2046.4350411175	159.36783881144024
GS115_000130-T1	MPD1	Member of the protein disulfide isomerase (PDI) family; interacts with and inhibits the chaperone activity of Cne1p; MPD1 overexpression in a pdi1 null mutant suppresses defects in Pdi1p functions such as carboxypeptidase Y maturation	Disulfide isomerase family member	MPD1	Member of the protein disulfide isomerase (PDI) family; interacts with and inhibits the chaperone activity of Cne1p; MPD1 overexpression in a pdi1 null mutant suppresses defects in Pdi1p functions such as carboxypeptidase Y maturation	AOA65733.1	XP_002489466.1	Member of the protein disulfide isomerase (PDI) family	CCA36295.1	Disulfide isomerase family member	PP7435_Chr1-0128	Member of the protein disulfide isomerase (PDI) family, interacts with and inhibits the chaperone activity of Cne1p, MPD1 overexpression in a pdi1 S. cerevisiae null mutant suppresses defects in Pdi1p functions such as carboxypeptidase Y maturation	PGUG_03063	disulfide isomerase	Cellular Processes and Signaling	Post-Translational Modification, Protein Turnover and Chaperones	MKLLSLALLVSLVSADTFYTPKDDVIQLNAYNFKDVVFNSNYSSVVEFYAPWCGHCQNLKNPFKKAAAVSKDYLQVAAIDCDAAENKKLCSDYRIQGFPTIMVFRPPKFDPTSSTNRRSGAHANEVYSGARDTKSIVEFGVSRIKNYVKRVSPNNINQTLGNSEKTQLLLVTDKAKPSALIKSIALDFLNDIESFYYPFNDKTKKALTTRLEEYQQSFSGESITSPSILVLHENEIHIFDGKLDKLSISKFLAEFSTPLEGPLSKRGKFLEHIRRGIKPGRKAKKGKKGKQTKNHDEL	298	Soluble	Extracellular	TRUE	MKLLSLALLVSLVSADTFYTPK	16	TRUE	0	0	FALSE	1405	71.80839175222248	2147.324081277003	67.20377572406665	7275	229.27437691422693	11271.633431863253	234.4431109486157	732	32.714022481623914	1001.881054857314	28.018736045264717	1.2621504147826323	3.0647741055992026	5370	150.98159076057578	7264.970441146779	165.93755299292576	401	18.67876878268004	465.7651420688091	14.483551066799638
GS115_000131-T1	GLN3	Transcriptional activator of genes regulated by nitrogen catabolite repression; localization and activity regulated by quality of nitrogen source and Ure2p	Nitrogen-related genes transcriptional regulator	GLN3	Transcriptional activator of genes regulated by nitrogen catabolite repression; localization and activity regulated by quality of nitrogen source and Ure2p	AOA65879.1	XP_002489467.1	Transcriptional activator of genes regulated by nitrogen catabolite repression (NCR)	CCA36296.1	Transcriptional activator of nitrogen related genes	PP7435_Chr1-0129	Transcriptional activator of genes regulated by nitrogen catabolite repression (NCR), localization and activity in S. cerevisiae regulated by quality of nitrogen source	PGUG_03058	ZnF_GATA	Information Storage and Processing	Transcription	MEGNRRNNTGSLKDLEDSPSIWGVYSSAKKLLDLYPRVENRTLRNESKKTQMTKQDSLSGKLHFSELQLDDSADLTEIISSAPGLYYSPDSLENNSGAPSSYSDSKVKSELRKPKPSMMVTPSSMNDSPLHDSNNLDLNSMWKFDSNDDGEEDGMGGDFSDIIQDKSLQEFLSDGASHKLQLAKPTSETTSITTTVTVQKDMSDSSSPKADNDESITRTQCSNCKTEKTPLWRRDGSGNTLCNACGLFQKLHGTVRPLSLKTDVIRKRNSKRQQHQSSLTHGLCKMQQQQQQVQFQPQQHEHIQPSHSTQTQKQIQQQQQQPYPYPYNNSLPTTAVSFSPYGGSQDSYYLMRGNSLNSNAQKHKNVPILPKPSRGPSNKNIPVPMMPQQQDSPYTSFSP…	566	Soluble	Nucleus	FALSE	NA	NA	FALSE	0	0	FALSE	2407	123.01978572782882	4239.022429871592	68.71942073359583	3128	98.58010322855009	5737.910528491733	61.81901590809043	2762	123.43733619432412	4324.904337890969	62.65079373405926	0.1333850879895431	-0.01928209918985628	2697	75.82818440992047	4342.47681827161	51.37667979951896	2029	94.51177521211422	2597.1421223965003	41.83323828637438
GS115_000132-T1	CDC33	mRNA cap binding protein and translation initiation factor eIF4E; the eIF4E-cap complex is responsible for mediating cap-dependent mRNA translation via interactions with translation initiation factor eIF4G (Tif4631p or Tif4632p); protein abundance increases in response to DNA replication stress; mutants are defective for adhesion and pseudohyphal growth	Uncharacterized protein	CDC33	mRNA cap binding protein and translation initiation factor eIF4E; the eIF4E-cap complex is responsible for mediating cap-dependent mRNA translation via interactions with translation initiation factor eIF4G (Tif4631p or Tif4632p); protein abundance increases in response to DNA replication stress; mutants are defective for adhesion and pseudohyphal growth	AOA65964.1	XP_002489468.1	Hypothetical protein	CCA36297.1	Hypothetical protein	PP7435_Chr1-0130	Protein with low similarity to CDC33 (putative CDC33-2), mRNA cap binding protein and translation initiation factor eIF4E	PGUG_03059	Eukaryotic initiation factor 4E	Information Storage and Processing	Translation, Ribosomal Structure and Biogenesis	MSKFFEDINGSRTTKQVAAPHPMQYSWTFWHHVRGKETENVTTSGSVAEPSEQENKETSSEASRNDWQNTLDQYLQTVKQVEFPSVANGGATTTTNIDSCEQLWQSLSNLRKVSDLPVGTELFLFKSGIKPVWEDPANKAGGRWLIKSRYRRAQCDASTMERFSLIWERLILRLCGGTYFSNYSDADFEEFQDDICGITLSVRKNEVMIYIWNKNSISSQKPTNEPQDETEPDQDGEKEAEPDGKLNADANFTPRLNTVNKILAPAISVIKECDLILEGADPLEDHKIESLANVSELAFDYRFHHSSKRFFVQNFQNDYNAVYKAPHQNRHWNRSNHNSHGPFSSNHNSSGRNFKDRKNNYKAAAKTDTQSLFANLGRSRKGGSGEPGGLLGNKRRLQR…	408	Soluble	Nucleus	FALSE	NA	NA	FALSE	0	0	FALSE	902	46.10047641317058	1473.187777765464	33.36288527255133	824	25.968671694477386	1366.0132111656606	20.55961294484988	1194	53.36139732658327	1757.4197994751064	35.564549039010465	-0.09219580956499368	-0.7906267655629613	1198	33.6826714583184	1739.3027465884747	28.74719191234187	1149	53.520960925933586	1415.1427563525986	31.84327596170799
GS115_000133-T1	DUG1	Cys-Gly metallo-di-peptidase; forms a complex with Dug2p and Dug3p to degrade glutathione (GSH) and other peptides containing a gamma-glu-X bond in an alternative pathway to GSH degradation by gamma-glutamyl transpeptidase (Ecm38p)	Cys-Gly metallodipeptidase	DUG1	Cys-Gly metallo-di-peptidase; forms a complex with Dug2p and Dug3p to degrade glutathione (GSH) and other peptides containing a gamma-glu-X bond in an alternative pathway to GSH degradation by gamma-glutamyl transpeptidase (Ecm38p)	AOA66414.1	XP_002489469.1	Probable di-and tri-peptidase	SCV11760.1	Cys-Gly metallodipeptidase	PP7435_Chr1-0131	Cys-Gly metallo-di-peptidase, forms a complex with Dug2p and Dug3p to degrade glutathione (GSH) and other peptides containing a gamma-glu-X bond in an alternative pathway to GSH degradation by gamma-glutamyl transpeptidase (Ecm38p)	FG09893.1	glutamate carboxypeptidase	Metabolism	Amino Acid Transport and Metabolism	MNFTRLLSTINYKKIPPSIFRSYSTMSIEKKLQSVFSKVDELKPVFIERLANAVAIPSVSGDESLRKEVFKMSEFLVKELESLGAYDIQVKPLGKQPPPVTDENLELPPIVLARVGKDETKKTIMIYGHYDVQPALKDDGWDTYPFKLVEVNDKLYGRGSTDDKGPVIAWLNVLQAHKELSLELPVNIIFCFEGMEESGSLGLEELVGREADKYFKGVDTCCISDNYWLGTKKPVLTYGLRGCNYYQIIVSGPGADLHSGIFGGVIHEPMTDLIRVMSQLVDVKGKILIPGIDEMVAPVTETEEKLYDDIEFDVNELNAASGSNTAIYQSKNDILMHRWRYPSLSLHGIEGAFSGGGAKTVIPAKVIGKFSIRTVPDIDSKKMDQYVFDYVNAKFKELG…	503	Soluble	Mitochondrion	FALSE	NA	NA	FALSE	0	0	FALSE	4525	231.26901970021828	7675.855947451051	140.33579636590048	5868	184.9322396883414	10080.09596666437	122.47878074665029	5653	252.63984848172132	8669.092817589295	141.62880698724734	-0.013231682736616188	-0.2095829099971899	12230	343.8556527005292	18485.49248834393	246.65358026989296	8036	374.32066318607684	10113.36175005085	183.71693133202652
GS115_000134-T1	HRP1	Subunit of cleavage factor I; cleavage factor I is a five-subunit complex required for the cleavage and polyadenylation of pre-mRNA 3' ends; RRM-containing heteronuclear RNA binding protein and hnRNPA/B family member that binds to poly (A) signal sequences; required for genome stability	Uncharacterized protein	HRP1	Subunit of cleavage factor I; cleavage factor I is a five-subunit complex required for the cleavage and polyadenylation of pre-mRNA 3' ends; RRM-containing heteronuclear RNA binding protein and hnRNPA/B family member that binds to poly (A) signal sequences; required for genome stability	AOA66543.1	XP_002489470.1	Hypothetical protein	CCA36299.1	Hypothetical protein	PP7435_Chr1-0132	Protein with low similarity to peptidyl-prolyl cis-trans isomerase-like protein	CYP6	Peptidyl-prolyl cis-trans	Cellular Processes and Signaling	Post-Translational Modification, Protein Turnover and Chaperones	MSVLWQTSLGDITIDCSGKDDYVKNFIYLNLLKYYDLVSFHNRITNDSVSTGLPYYPNQDRRTSYQDLLKEKGHKGKCSSVVNADPQDIENSVGLVLFNVNDANDEPSIDSLITISLTNEGTRSNVVEIGYVTEGFSVLQEINSCDANTKNEPITDIRIFRSYVLHNPFPEISVPSVSAPLLLDIDQLNTISELTSETASRQLALEVMGDLVHANIQPSEKVLFVCKLNPITTAEDLGVVFSRFGKITGSEIVKDRSTGKSKTYGFIEFADVESCEEAYRKMDNVIIDDRRIHVDFSQSTKRFKRAKR	308	Soluble	Nucleus	FALSE	NA	NA	FALSE	0	0	FALSE	194	9.91518007112538	281.8985379002056	8.526388679673005	257	8.099452215389185	391.50879202986636	7.869884564334994	265	11.84319119894855	362.8516527699072	9.807034539352113	-0.20188213608404879	-0.3174744844558841	181	5.0889511969579555	242.8963932150594	5.3617692476906935	151	7.03365108774236	180.11871069598934	5.4130635457552545
GS115_000135-T1	SDT1	Pyrimidine nucleotidase; responsible for production of nicotinamide riboside and nicotinic acid riboside; overexpression suppresses the 6-AU sensitivity of transcription elongation factor S-II, as well as resistance to other pyrimidine derivatives; SDT1 has a paralog, PHM8, that arose from the whole genome duplication	Pyrimidine nucleotidase	SDT1	Pyrimidine nucleotidase; responsible for production of nicotinamide riboside and nicotinic acid riboside; overexpression suppresses the 6-AU sensitivity of transcription elongation factor S-II, as well as resistance to other pyrimidine derivatives; SDT1 has a paralog, PHM8, that arose from the whole genome duplication	AOA65993.1	XP_002489471.1	Pyrimidine nucleotidase	CCA36300.1	Pyrimidine nucleotidase	PP7435_Chr1-0133	Pyrimidine nucleotidase, overexpression in S. cerevisiae suppresses the 6-AU sensitivity of transcription elongation factor S-II, as well as resistance to other pyrimidine derivatives, Pichia pastoris does not have the paralog PHM8	PGUG_03061	Pyrimidine 5'-nucleotidase	Poorly Characterized	Function Unknown	MSLSLPELQDPHLESNFIEDVISEQEVLDRSSSQVNIPLESSLPNVHLTYGVGPVPLDDGKVFFFDIDNCLYKRSSKIHDLMQIYIHRYFKDTLQINDKEAWDLHHKYYQQYGLSMEGLVRHNNIDAMEYNSKVDDSLPLEKILRPNRRLREMILRLKKSGKVDRLWLFTNAYKNHALRVIYLLGLGDLFDGLTYCEYDKIPILCKPMKPIFDKALLAAGCKSTKNAYFVDDSALNVKAARELGFAKVIHYVETDDDMEKLDETHKANTVIIRDILELEKVCSELF	286	Soluble	Cytoplasm	FALSE	NA	NA	FALSE	0	0	FALSE	750	38.33188171826822	1061.4234707764	34.663161588488556	758	23.888656728657597	1101.8525364863062	23.914290500664535	981	43.84215307988123	1325.052062701882	38.667734122466825	-0.15772697978410394	-0.6932572374271658	843	23.701579331688155	1106.067947649236	26.361859603516024	948	44.15828629920369	1121.824671789168	36.401264042966474
GS115_000136-T1	AOA66820.1	Hypothetical protein	Uncharacterized protein	NA	NA	AOA66820.1	XP_002489472.1	Hypothetical protein	SCV11761.1	Hypothetical protein	PP7435_Chr1-0134	Hypothetical protein not conserved	NA	NA	Poorly Characterized	Function Unknown	MSGDDDIGSSSESEIEGGLSLLSNSRLIKDSKPSPPETTPFNDVEVISKYSDDKLIKDLSKYQSNQETLSYIASKAKQRQDVFNKRSNLEEKIKAQVNPEVFKENPAYLDYLVTHYEGKHGINLQDFFFVTNPQPFVILPIEGVGKIRSDQLLNHLAYETREEFIDTIGAKLDDVHDISLFQCKTFLKTIGCKTELIDQPSSITLTLNPHVKTIPQSLIVRKVWYLIQRVSRSPWDLTIQNLLLYTVLYFFMDKLIADGSENTSCVDWLNKSMISLMQWYPSDTQLTTNESFQETMSLLISAINKITTDVNLIARLLLNMDTRNSISRYMCHALSMHYLSVPIEYQSVNYPMERIKLDCDPESINKEILGLLEKNLEKFCHCELEVSIPRDKLVYKQIQ…	470	Soluble	Cytoplasm	FALSE	NA	NA	FALSE	0	0	FALSE	120	6.133101074922916	197.7762525794706	3.8752959908715505	126	3.9709376620196	215.3185126257517	2.8039266366024607	147	6.569619268850705	222.82967075856178	3.901575812464104	-0.00975042756561169	-0.47660833121344576	127	3.570700563611383	185.4961024336449	2.6526519748166133	91	4.238822840957316	114.70827069007126	2.2332506073209757
GS115_000137-T1	COX5B	Subunit Vb of cytochrome c oxidase; cytochrome c oxidase is the terminal member of the mitochondrial inner membrane electron transport chain; Cox5Bp is predominantly expressed during anaerobic growth while its isoform Va (Cox5Ap) is expressed during aerobic growth; COX5B has a paralog, COX5A, that arose from the whole genome duplication	Cytochrome c oxidase subunit 5A	COX5B	Subunit Vb of cytochrome c oxidase; cytochrome c oxidase is the terminal member of the mitochondrial inner membrane electron transport chain; Cox5Bp is predominantly expressed during anaerobic growth while its isoform Va (Cox5Ap) is expressed during aerobic growth; COX5B has a paralog, COX5A, that arose from the whole genome duplication	AOA65772.1	XP_002489473.1	Hypothetical protein	CCA36302.1	Cytochrome c oxidase subunit 5A	PP7435_Chr1-0135	Subunit Va of cytochrome c oxidase, cytochrome c oxidase is the terminal member of the mitochondrial inner membrane electron transport chain, Cox5Ap is predominantly expressed in S. cerevisiae during aerobic growth while its isoform Vb (Cox5Bp) is expressed during anaerobic growth, Pichia pastoris has the paralog COX5B	03V19	Cytochrome c oxidase subunit IV	Metabolism	Energy Production and Conversion	MLRRLIRPIWRLPRAPKVQSIRHNSTLNEEYLDTKNLPMRWEKMEKEAQEEIIDHLSDLQDESWKKLSPDNKRACYYLAYGEWGPRNKQTMTVPEVVFKLITSGILFIVLGVTAVNYAIDKEKKEQLESGSNQSAAQVT	139	Membrane	Mitochondrion	FALSE	NA	NA	FALSE	1	1	FALSE	355	18.143757346646957	462.80463601734857	32.33676402589249	398	12.543120551458738	550.6192194648416	25.56847130189211	471	21.049596432848176	604.3062636045117	37.730472917202846	-0.22255486911379513	-0.5613642764099438	456	12.820783126037721	521.5562099910345	26.595902247759785	551	25.66583939964265	626.0388510612132	43.4622429730599
GS115_000138-T1	AOA66598.1	Hypothetical protein	Uncharacterized protein	NA	NA	AOA66598.1	XP_002489474.1	Hypothetical protein	SCV11762.1	Hypothetical protein	PP7435_Chr1-1708	Protein with low similarity to protein tyrosine phosphatases	PGUG_01088	Protein tyrosine phosphatase-like protein, PTPLA	Poorly Characterized	Function Unknown	MKAIGVKYLHFFYGMSAILWACVVVRSLLLLPLVGLRFFPGGVADFYLSIAIGNVVLENINHVIFCRKLNYILALELIGRLFIGLGVILNYPIIAKNAAFPTLVLSQGIIELFRYSYTSYKLKFRIPKSFNYLYLAVILVGYSVKTLSEMVLMFLSLGYADDRFGTFIKIVLLVYIPSAYMFFKHSYARRG	191	Membrane	Endoplasmic reticulum	FALSE	NA	NA	FALSE	5	6	FALSE	1019	52.080249961220424	1356.199790479603	67.53574034632362	4794	151.0847234263648	6501.564566924179	215.1703428603971	427	19.083179780947283	541.5322106079483	24.09742194608161	1.4867723792033105	3.1585285299034824	3586	100.82308835520014	4274.839669287603	155.3619178059038	238	11.086152045580674	270.2322961670361	13.370856766903293
GS115_000139-T1	ERJ5	Type I membrane protein with a J domain; required to preserve the folding capacity of the endoplasmic reticulum; loss of the non-essential ERJ5 gene leads to a constitutively induced unfolded protein response	ER-localized J domain-containing protein	ERJ5	Type I membrane protein with a J domain; required to preserve the folding capacity of the endoplasmic reticulum; loss of the non-essential ERJ5 gene leads to a constitutively induced unfolded protein response	AOA66528.1	XP_002489475.1	Type I membrane protein with a J domain is required to preserve the folding capacity of the ER	CCA36303.1	ER-localized J domain-containing protein	PP7435_Chr1-0136	Type I membrane protein with a J domain is required to preserve the folding capacity of the endoplasmic reticulum, loss in S. cerevisiae of the non-essential ERJ5 gene leads to a constitutively induced unfolded protein response	FG07359.1	DnaJ domain-containing protein	Cellular Processes and Signaling	Post-Translational Modification, Protein Turnover and Chaperones	MKLHLVILCLITAVYCFSAVDREIFQLNHELRQEYGDNFNFYEWLKLPKGPSSTFEDIDNAYKKLSRKLHPDKIRQKKLSQEQFEQLKKKATERYQQLSAVGSILRSESKERYDYFVKHGFPVYKGNDYTYAKFRPSVLLTIFILFALATLTHFVFIRLSAVQSRKRLSSLIEENKQLAWPQGVQDVTQVKDVKVYNEHLRKWFLVCFDGSVHYVENDKTFHVDPEEVELPSWQDTLPGKLIVKLIPQLARKPRSPKEIKKENLDDKTRKTKKPTGDSKTLPNGKTIYKATKSGGRRRK	299	Membrane	Endoplasmic reticulum	TRUE	MKLHLVILCLITAVYCFSAVDR	19	TRUE	1	1	FALSE	1753	89.59438486949892	2655.9140762098386	82.83325829766568	7218	227.4780003528371	11251.172907848118	233.2077952206166	454	20.28984454461374	630.2230356187915	17.5639136705124	2.2375957905547046	3.730929759346313	7614	214.07333930186667	10460.35113655025	238.09580197832236	226	10.527186396223664	264.5675886379172	8.198593543615718
GS115_000140-T1	SAP155	Protein required for function of the Sit4p protein phosphatase; forms a complex with Sit4p; member of a family of similar proteins including Sap4p, Sap185p, and Sap190p; protein abundance increases in response to DNA replication stress; SAP155 has a paralog, SAP4, that arose from the whole genome duplication	SIT4 protein phosphatase-associated protein	SAP155	Protein required for function of the Sit4p protein phosphatase; forms a complex with Sit4p; member of a family of similar proteins including Sap4p, Sap185p, and Sap190p; protein abundance increases in response to DNA replication stress; SAP155 has a paralog, SAP4, that arose from the whole genome duplication	AOA66646.1	XP_002489476.1	Protein that forms a complex with the Sit4p protein phosphatase	CCA36304.1	Sit4p protein phosphatase associating protein	PP7435_Chr1-0137	Protein that forms a complex with the Sit4p protein phosphatase, required for Sit4p function, member of a family of similar proteins including Sap4p, Sap155p, and Sap190p, Pichia pastoris has also the paralog SAP190	03JYE	SIT4-Associating protein	Cellular Processes and Signaling	Cell Cycle Control, Cell Division, Chromosome Partitioning	MHHSSTEVSAIWPFFNNSYSNVAINKILQEIENEEHDNDQDAGLTAVQLLQTIRENDDIQKANDTQEPTTPSRSKESKSNKSSKTTSSGHLNKRLLNNLLIQPNLINELNAGKNSKLIAYITQEKVLSTLIDYCLESLDLKTDYVEDIDDDNEDDFNEDGSPVGHDEEEITFQYDEDNNTGKDNEKAAPADQSDSSSKRLLKRATIAMHILSSDQTPVVYNQFLSSHQYGLISKIWEGVFNRDIAEYFIDKRHNIVMMNGFIAIIENLAEMNVNGLMNFIRFQQTKDSDSLSKHFVNFIPYFPQFSDLLLKLISMDKPYNPIGLIELLVDQDLIGQILEKLRVYYDDCIIQDNLLIFLNGLVNISSNVGYWDDQQNNMENEMNDGNNGSNEANISAVNG…	991	Soluble	Nucleus	FALSE	NA	NA	FALSE	0	0	FALSE	1273	65.06198056980726	2878.958105212352	26.451780162137705	1426	44.94092941301548	3203.4999880225737	19.561350111327986	1888	84.37715088156551	3563.855428405949	29.260108622876768	-0.14557030857587663	-0.5809291776561926	1342	37.73133981390926	2412.320417548618	16.175931638317813	1240	57.7597837668909	1747.983103186124	15.957644390946587
GS115_000141-T1	SHE10	Protein involved in outer spore wall assembly; likely involved directly in dityrosine layer assembly; putative GPI-anchored protein; overexpression causes growth arrest; SHE10 has a paralog, OSW7/YFR039C, that arose from the whole genome duplication and deletion of both SHE10 and OWS7 results in reduced dityrosine fluorescence from the spore wall relative to other mutants	Uncharacterized protein	SHE10	Protein involved in outer spore wall assembly; likely involved directly in dityrosine layer assembly; putative GPI-anchored protein; overexpression causes growth arrest; SHE10 has a paralog, OSW7/YFR039C, that arose from the whole genome duplication and deletion of both SHE10 and OWS7 results in reduced dityrosine fluorescence from the spore wall relative to other mutants	NA	XP_002489477.1	Hypothetical protein	CCA36305.1	Hypothetical protein	PP7435_Chr1-0138	Protein with low similarity to SHE10, protein involved in outer spore wall assembly	SHE10	Component of the mitochondrial RNase MRP (MtMRP), a ribonucleoprotein endoribonuclease involved in the cleaving RNA transcripts to generate primers for DNA replication in mitochondria. Absent in the nucleus-localized RNase MRP (NuMRP) (By similarity)	Information Storage and Processing	RNA Processing and Modification	MFGFRGLTVLLPLLYLVYYINTTCPLSDPVATSDSLVCQLTHQSYEYVTPFVERVQHTEHYQLVNKNISPYTQAIDAQYQQYLSPTIDHLSEKAKYYFKIFSVHAKSYFRFAALKSVELKKKGDLYANDVLIPRAITLYHQSYNYTKTTIIPKTKELFHKSSDYLHEEVLPVVYKWYAITWWKTKDVYQFDVKPRLIVVAHLLKLDLVWNKLQEFTQTEYYQTVERPIVLVWEYVSTVIRKLHVLLSSFQREELLISFNQQVESKKEFLRSQFNEFFNASFQLKDLKELGRRNFFDAATVSGVPSAEGSTESEKTDAETEVYETEIEIEIETETETETETEIETETEIVYDTYSDTINRESPPPNEDDDEDEIEYVDINDVDVDDDDVEIVTQRQTVTL…	775	Soluble	Endoplasmic reticulum	TRUE	MFGFRGLTVLLPLLYLVYYINT	23	TRUE	0	0	FALSE	4291	219.30947260411858	8526.932380220478	100.46619418814	22659	714.1069562198581	45641.0889379321	357.3861099097762	816	36.46809063525289	1295.0833981275755	13.63518906654906	2.8813035214149774	4.7120769539781255	24064	676.5774674231836	42244.24513334821	363.253189699707	381	17.747159367085025	502.19004385609935	5.879050939199235
GS115_000142-T1	ATP11	Molecular chaperone; required for the assembly of alpha and beta subunits into the F1 sector of mitochondrial F1F0 ATP synthase; N-terminally propionylated in vivo	F1F0 ATP synthase F1 sector chaperone	ATP11	Molecular chaperone; required for the assembly of alpha and beta subunits into the F1 sector of mitochondrial F1F0 ATP synthase; N-terminally propionylated in vivo	AOA65389.1	XP_002489478.1	Molecular chaperone	CCA36306.1	F1 sector of mitochondrial F1F0 ATP synthase assembly	PP7435_Chr1-0139	Molecular chaperone, required for the assembly of alpha and beta subunits into the F1 sector of mitochondrial F1F0 ATP synthase	PGUG_04192	F1F0 ATP synthase assembly protein Atp11	Cellular Processes and Signaling	Post-Translational Modification, Protein Turnover and Chaperones	MNSGSNENMSYRSLYISKNFNLFNRCVGLPIQYRNAVALDNIRYVQTKAAKEDVLNRYKEKLEKKMKEEGAESIEKLQEKYKDKIEKTKIELNRMDPLTDLEEYERKATKNGHKVTKLRSPRSPDAPIKPYKVLDDFLKLEKIKDLSPDQVEFLWRARFQEKENVLVAVIPKDVYQKLYTNARENPSFILPLPKEDEGVEIHFIQWAFPGPNTTHCMFTSLAEYKLHKEYAKPHTTLMFHHDISEDKNIVLMNGTVEQDANITLPETQLLVMNLQRFYGALAESPASNRRLQLLKDFTSGNENFSLDLVIQEAQSLEN	318	Soluble	Cytoplasm	FALSE	NA	NA	FALSE	0	0	FALSE	2392	122.25314809346345	3733.776371484489	109.26627896314767	5606	176.67521058160224	8885.657670780529	172.8152118040386	1316	58.813734406853925	1878.5758005920823	49.125034723161406	1.153317902462251	1.8146998819654598	10548	296.5649570470304	14733.926240735049	314.6814136505968	1172	54.592311753867854	1406.3816080267397	40.89338127239756
GS115_000143-T1	KTR1	Alpha-1,2-mannosyltransferase; involved in O- and N-linked protein glycosylation; type II membrane protein; member of the KRE2/MNT1 mannosyltransferase family; relocalizes from vacuole to cytoplasm upon DNA replication stress	Putative alpha-1,2-mannosyltransferase	KTR1	Alpha-1,2-mannosyltransferase; involved in O- and N-linked protein glycosylation; type II membrane protein; member of the KRE2/MNT1 mannosyltransferase family; relocalizes from vacuole to cytoplasm upon DNA replication stress	AOA65401.1	XP_002489479.1	Alpha-1,2-mannosyltransferase involved in O-and N-linked protein glycosylation	CCA36307.1	Putative mannosyltransferase	PP7435_Chr1-0140	Putative alpha-1,2-mannosyltransferase, involved in O- and N-linked protein glycosylation, member of the KRE2/MNT1 mannosyltransferase family, Svp26p mediates upTake of Ktr3p into COPII vesicles, in S. cerevisiae relocalizes from nucleus to vacuole upon DNA replication stress	KRE2	Glycolipid 2-alpha-mannosyltransferase	Metabolism	Carbohydrate Transport and Metabolism	MMRARLSLERVNLSFITSVFLASVAVLFISLEMPKVLARDRQILKLKLGFMGSGLQKGSLETSGNIENTESNINSQTTQHIGTIGASNERANATFYTLCRNEELYQMLETVQNYEDRFNSKFKYDWVFLNDYPFTDEFKRVISHAISGEAKFGQVPASHWRFPDHIDQQKVYESMDKMDSDNTTGDYLGLPIPYAKSISYRHMCRYQSGFFYKHGLLQGYKYFWRVEPDVKLYCDIDYDVFKSMEQNGKRYGFVISMMEFEKTIESLFKEVKNYLQMKGVSRLLEDTDNLSDFVYDELSGDYTLCHFWSNFEIGDLDFFRGREYNEFFDYLDSKGGFYYERWGDAPIHSIAVSLFMQWNDVKWFSDIGYRHPPYLSCPLSEEVRLEKKCSCDPKQDFTM…	423	Membrane	Golgi apparatus	FALSE	NA	NA	TRUE	0	1	FALSE	350	17.88821146852517	614.2116246395228	13.404682969069087	1255	39.55179972884602	2263.9110977873534	32.83616457081723	192	8.580727208294798	275.4300198240257	5.371382563369974	1.3193717162575598	2.611920240286095	652	18.33147061003639	1025.1663298517228	16.328549227008484	88	4.099081428618064	107.02831923861957	2.3208614434871593
GS115_000144-T1	APS1	Small subunit of the clathrin-associated adaptor complex AP-1; AP-1 is involved in protein sorting at the trans-Golgi network; homolog of the sigma subunit of the mammalian clathrin AP-1 complex	Clathrin-associated adaptor complex AP-1 subunit sigma	APS1	Small subunit of the clathrin-associated adaptor complex AP-1; AP-1 is involved in protein sorting at the trans-Golgi network; homolog of the sigma subunit of the mammalian clathrin AP-1 complex	AOA69032.1	XP_002489480.1	Small subunit of the clathrin-associated adaptor complex AP-1	CCA36308.1	AP-1 complex subunit sigma-1	PP7435_Chr1-0141	Small subunit of the clathrin-associated adaptor complex AP-1, which is involved in protein sorting at the trans-Golgi network, homolog of the sigma subunit of the mammalian clathrin AP-1 complex	03NQK	complex, subunit	Cellular Processes and Signaling	Intracellular Trafficking, Secretion and Vesicular Transport	MAIKYLIMLSKQGKVRLSKWYTVISQKEKLQLIKELTAIVLNRKAKMCNVLEYKDHKIVYRRYASLFFIAGIDVDDNELLTLEIIHRYVEQMDKAYGNVCELDIIFNFQKAYHILDELLLDGTLQESSKREVLRRVGQQDQYELEDELDTKF	152	Soluble	Cytoplasm	FALSE	NA	NA	FALSE	0	0	FALSE	814	41.60286895822711	1026.7705188368875	65.17388547421834	708	22.312887815157755	929.0766173539548	39.19280011104501	851	38.03228569926496	1058.8901321652322	60.06028933519081	0.11788258175899484	-0.6158227756826548	631	17.74103980817939	733.7452769760486	33.99071436100788	806	37.54385944847908	913.2832108172961	57.599364190529215
GS115_000146-T1	TMN3	Protein with a role in cellular adhesion and filamentous growth; similar to Emp70p and Tmn2p; member of Transmembrane Nine family with 9 transmembrane segments; localizes to Golgi; induced by 8-methoxypsoralen plus UVA irradiation	Cellular adhesion and filamentous growth protein	TMN3	Protein with a role in cellular adhesion and filamentous growth; similar to Emp70p and Tmn2p; member of Transmembrane Nine family with 9 transmembrane segments; localizes to Golgi; induced by 8-methoxypsoralen plus UVA irradiation	AOA68173.1	XP_002489481.1	Protein with a role in cellular adhesion and filamentous growth	CCA36309.2	cellular adhesion and filamentous growth protein	PP7435_Chr1-0143	Protein with a role in cellular adhesion and filamentous growth, similar to Emp70p and Tmn2p, member of Transmembrane Nine family with 9 transmembrane segments, localizes in S. cerevisiae to Golgi and induced by 8-methoxypsoralen plus UVA irradiation	PGUG_00315	Multispanning membrane protein	Cellular Processes and Signaling	Intracellular Trafficking, Secretion and Vesicular Transport	MVTVKTSLIWILICNIQLVRCFSITSLLKGSQVHRYMQGQRVHLLVNKIESDETQLPYSYYDLPFVCPPMDDAKPVTMSLGEVFNGDRLWDSNYGLYFGIDESCKRLCDRITQPEALRRADQLIRQGYVVQWTVDSLPGATTFISSSSNSKYYASGFPLGFVKDGDTYLHNHVMIVIRWHTEAADPAKKVIVGFEVYPRSVSDYQCPGASSNFDNYKLDINSTEPAQIPFTYAVYWREEKDLSWENRWSMYFVSELNQGNIHWFSLVNSFVLVLFLSTVVGVVLYKTLTRDINEFKSSHRIHDAVTEELKFLPNVQHTDSDSDGWKSIRNEVFHVPSHPLLLSILGGSGFQILLTALSVIIFYTIGVLRPQFKGDFFTISFASFILAGFGSGFAGAQFY…	660	Membrane	Endoplasmic reticulum	TRUE	MVTVKTSLIWILICNIQLVRCF	22	TRUE	9	9	FALSE	1301	66.49303748728927	2481.38283045424	34.4087569218688	6114	192.68502274276062	11746.558001257752	108.25310891633573	396	17.69774986710802	624.1166011959291	7.733520505824422	2.153578550820546	3.807139330883772	5949	167.26061144034736	10086.653950703128	102.07915877369987	147	6.847329204623357	183.57448286731335	2.529295182096317
GS115_000147-T1	LSM4	Lsm (Like Sm) protein; part of heteroheptameric complexes (Lsm2p-7p and either Lsm1p or 8p): cytoplasmic Lsm1p complex involved in mRNA decay; nuclear Lsm8p complex part of U6 snRNP and possibly involved in processing tRNA, snoRNA, and rRNA; forms cytoplasmic foci upon DNA replication stress	RNA processing Lsm protein	LSM4	Lsm (Like Sm) protein; part of heteroheptameric complexes (Lsm2p-7p and either Lsm1p or 8p): cytoplasmic Lsm1p complex involved in mRNA decay; nuclear Lsm8p complex part of U6 snRNP and possibly involved in processing tRNA, snoRNA, and rRNA; forms cytoplasmic foci upon DNA replication stress	AOA66681.1	XP_002489482.1	Lsm (Like Sm) protein	SCV11763.1	Lsm (Like Sm) protein involved in RNA processing	PP7435_Chr1-0144	Lsm (Like Sm) protein, part of heteroheptameric complexes (Lsm2p-7p and either Lsm1p or 8p): cytoplasmic Lsm1p complex involved in mRNA decay, nuclear Lsm8p complex part of U6 snRNP and possibly involved in processing tRNA, snoRNA, and rRNA, forms cytoplasmic foci upon DNA replication stress	LSM4	U6 snRNA-associated Sm-like protein LSM4	Information Storage and Processing	RNA Processing and Modification	MLPLFLLATAKGEPIQVELKNNVTINGYLVDCDSWMNLTLENVLEVDATGEHFKKFPQFYVHGVEIKGVRMDENIIDRARQKEQRARNWNNNNNSNNNQRRNYNNRYSANSSGGNRGNQRQR	122	Soluble	Nucleus	TRUE	MLPLFLLATAKGEPIQVELKNN	13	FALSE	0	0	FALSE	1653	84.48346730706317	2102.4154651553663	169.19560857553765	1595	50.26702834064495	2143.007412574225	114.61692622691896	2012	89.91887053692257	2557.016817819857	183.88251077740583	-0.1200921461182048	-0.6819641583305555	1637	46.02548679237664	1854.928762385566	108.94631125380768	2487	115.84563082924005	2797.2644745943267	223.67428980352912
GS115_000148-T1	TEL1	Protein kinase primarily involved in telomere length regulation; contributes to cell cycle checkpoint control in response to DNA damage; acts with Red1p and Mec1p to promote interhomolog recombination by phosphorylation of Hop1; functionally redundant with Mec1p; regulates P-body formation induced by replication stress; homolog of human ataxia-telangiectasia mutated (ATM) gene, the gene responsib…	Protein kinase	TEL1	Protein kinase primarily involved in telomere length regulation; contributes to cell cycle checkpoint control in response to DNA damage; acts with Red1p and Mec1p to promote interhomolog recombination by phosphorylation of Hop1; functionally redundant with Mec1p; regulates P-body formation induced by replication stress; homolog of human ataxia-telangiectasia mutated (ATM) gene, the gene responsib…	AOA67853.1	XP_002489483.1	Protein kinase primarily involved in telomere length regulation	CCA36311.1	Protein kinase	PP7435_Chr1-0145	Protein kinase primarily involved in telomere length regulation, contributes in S. cerevisiae to cell cycle checkpoint control in response to DNA damage, functionally redundant with Mec1p, regulates P-body formation induced by replication stress, homolog of human ataxia-telangiectasia mutated (ATM) gene, the gene responsible for ataxia telangiectasia (AT) (OMIM 607585)	TEL1	Serine threonine protein kinase which activates checkpoint signaling upon genotoxic stresses such as ionizing radiation (IR), ultraviolet light (UV), or DNA replication stalling, thereby acting as a DNA damage sensor. Recognizes the substrate consensus sequence ST -Q. Phosphorylates histone H2A to form H2AS128ph (gamma-H2A) at sites of DNA damage, involved in the regulation of DNA damage response…	Information Storage and Processing	Replication, Recombination and Repair	MPTIDYKALSILLRSTKIKDRNEALDQLDQIDSSWSYNTDKSQVSGILLVIDSICAAIDIEKTLYLKSLLVNNANRTVDTRLERSSNSIRRILSALFKLSNVLPKIKTKHYQSFLGGIMDCSLSQLDSGDSIIVLPVALNSFKSLAFLLELYPFRNHLNVEFLDSVLSFILKCLHLLDSTKLEASRTALNERLIRELLVSLCLLINPEDSSNLSIFTNNDHIFSIINSVHFYYSNYFVHTRRASYTIVLIFQIINKLLTNTSIVNIKYCHQLYKLGVSYLNHTEYFNIDSLKDQLVIFLNLIPDFIDLSHFPKLIGDDWNFRSHDLNELNLPDSSLSLFASAENSEPVDPITNSNSGELTQLVIRLLRLLGENTEFQLNVQNIGLFLFPSEQLNWFALN…	2890	Soluble	Cytoplasm	FALSE	NA	NA	FALSE	0	0	FALSE	569	29.08112093025949	1877.5030419652962	5.875931558428424	696	21.934703275917794	2136.3344744058486	4.443445603816894	765	34.188834970549586	2095.8222220099265	5.861203717906357	0.0036206098227177185	-0.3995181550100867	600	16.86945148162858	1500.7406119760408	3.4278078189826844	435	20.262504789191567	728.4874486341232	2.2653230589454787
GS115_000149-T1	RPL23B	Ribosomal 60S subunit protein L23B; homologous to mammalian ribosomal protein L23 and bacterial L14; RPL23B has a paralog, RPL23A, that arose from the whole genome duplication	60S ribosomal protein L23-A	RPL23B	Ribosomal 60S subunit protein L23B; homologous to mammalian ribosomal protein L23 and bacterial L14; RPL23B has a paralog, RPL23A, that arose from the whole genome duplication	AOA66001.1	XP_002489484.1	60S ribosomal protein L23	CCA36312.1	60S ribosomal protein L23-A	PP7435_Chr1-0146	Ribosomal 60S subunit protein L23A, homologous to mammalian ribosomal protein L23 and bacterial L14, Pichia pastoris does not have the paralog RPL23B	RPL23A	60S ribosomal protein L23	Information Storage and Processing	Translation, Ribosomal Structure and Biogenesis	MSGSGASGNKFRMSLGLPVGAIINCADNSGARNLYILAVKGVGARLNRLPAASVGDMVMATVKKGKPELRKKVMPAIVIRQSKTWRRKDGVFLYFEDNAGVIVNPKGEMKGSAITGPVGKECADLWPRIASNSGVVV	137	Soluble	Mitochondrion	FALSE	NA	NA	FALSE	0	0	FALSE	59521	3042.0692423373907	75454.47438556305	5355.127855495155	71039	2238.820956922305	92778.84821554212	4376.111335908671	76235	3407.04030585601	95928.28083486819	6083.700193418059	-0.18402803814657526	-0.4752996150903495	54185	1523.4520475534077	62982.4437161612	3262.2640021313073	67738	3155.2679296787546	76323.74961396368	5382.159167868494
GS115_000150-T1	SLX8	Subunit of Slx5-Slx8 SUMO-targeted ubiquitin ligase (STUbL) complex; stimulated by prior attachment of SUMO to the substrate; contains a C-terminal RING domain; forms nuclear foci upon DNA replication stress; null mutants are aneuploid, have a metaphase delay, and spindle defects including: mispositioned spindles, fish hook spindles, and aberrant spindle kinetics; required for maintenance of geno…	Uncharacterized protein	SLX8	Subunit of Slx5-Slx8 SUMO-targeted ubiquitin ligase (STUbL) complex; stimulated by prior attachment of SUMO to the substrate; contains a C-terminal RING domain; forms nuclear foci upon DNA replication stress; null mutants are aneuploid, have a metaphase delay, and spindle defects including: mispositioned spindles, fish hook spindles, and aberrant spindle kinetics; required for maintenance of geno…	AOA65450.1	XP_002489485.1	Hypothetical protein	CCA36313.1	Hypothetical protein	PP7435_Chr1-0147	Protein with low similarity to SLX8, subunit of Slx5-Slx8 SUMO-targeted ubiquitin ligase (STUbL) complex	PGUG_05103	Zinc finger, C3HC4 type (RING finger)	Cellular Processes and Signaling	Post-Translational Modification, Protein Turnover and Chaperones	MNAQEDSLFTPVEDSDQEFITPIDGSSSPLSDVVDTGSEQEENQQIVINDDEQRDRTNKRKHSVLEVPDGSDTEVSSGDEIEEEEEEEEEDVIVLGSDGEKDPAANKSTIELLEASAKRKDNQKLFKMTECPICFDAINEAVVTPCGHIFCANCIYRAMASSKPNNAQSQQGHCSLCRKVMSWNGLVHLKMRR	193	Soluble	Nucleus	FALSE	NA	NA	FALSE	0	0	FALSE	257	13.13505813545991	355.45751577389007	17.50754207098082	274	8.635213645979132	395.7901309466901	12.95558350768059	301	13.452077550503823	389.990296419031	17.164358422440067	0.028560621746531963	-0.40584193790908385	141	3.9643210981827166	174.72342340423705	6.280632153371625	145	6.754168263063855	167.2740492719466	8.1861187507461
GS115_000151-T1	AOA66151.1	Hypothetical protein	Uncharacterized protein	NA	NA	AOA66151.1	XP_002489487.1	Hypothetical protein	CCA36315.1	Hypothetical protein	PP7435_Chr1-0149	Hypothetical protein not conserved	NA	NA	Poorly Characterized	Function Unknown	MNSDFDSVVSGSDDAEQCVFIGDSKSDSDSTYSSLNFSGDHPTKTLTEVLALEYQRNMLRLFQLRRHVNKAILEDFNLEFHPEVVNCTDKHLLPDMVFEILKQANDEFVRREYRSKSSAGQVFNKSSLFFVDVNSIANLEIKFTVIDHFNTEVHTYLDRLFGAKITRDSLAVFNQKIDVFIQHHTKLLSAYEIVISSDQNRGLYIPTIPNRHPPKPPGPFIINGSQSPGPNRTPTKAADKSPNKSPNKSPTKSPQVSSKFQFLKLSKHSRTNSADLHISSPIMTRELRNKSTPKKSTSYTALGDTLYPKCINELYITIHTLTKHYEILRALFPDSDLVVYGETSEYLKFQQIKMLLRFTSRCLMKFIVTDFGFLLAQFLETLDSYIATLVVPGSNV	396	Soluble	Cytoplasm	FALSE	NA	NA	FALSE	0	0	FALSE	215	10.98847275923689	328.0522012867597	7.660272491247943	246	7.75278305441922	402.602436019314	6.247873107220596	288	12.871090812442196	414.5309808489438	8.649570695665188	-0.17523281659364173	-0.4692633762183073	185	5.201414206835479	257.06804723321954	4.380907782561002	179	8.33790426957538	216.02452892191693	5.0120607002192425
GS115_000152-T1	BOI2	Protein implicated in polar growth, functionally redundant with Boi1p; interacts with bud-emergence protein Bem1p; contains an SH3 (src homology 3) domain and a PH (pleckstrin homology) domain; BOI2 has a paralog, BOI1, that arose from the whole genome duplication	Polar growth-associated protein	BOI2	Protein implicated in polar growth, functionally redundant with Boi1p; interacts with bud-emergence protein Bem1p; contains an SH3 (src homology 3) domain and a PH (pleckstrin homology) domain; BOI2 has a paralog, BOI1, that arose from the whole genome duplication	AOA65600.1	XP_002489488.1	Protein implicated in polar growth, functionally redundant with Boi1p	CCA36316.1	Protein implicated in polar growth	PP7435_Chr1-0150	Protein implicated in polar growth, functionally redundant with Boi1p, interacts with bud-emergence protein Bem1p, contains an SH3 (src homology 3) domain and a PH (pleckstrin homology) domain, Pichia pastoris does not have the paralog BOI1	BOI2	polarized growth protein	Cellular Processes and Signaling	Signal Transduction Mechanisms	MYSSRISSPNTPVQVPENGTVVGQLYQVIKDFNARLGDELTLTRGEQVEVISDDSEYNDGWYLGKNLSTGQVGLYPKDFTKIIQNDSHRPSLLRSRSRKMQSSNNSSFTSTPNFQPFPKFPKASGTPNSGGNSVSQELDSVSELQNMSQGSEDYTSTTVNGSGLEQRQSSVKKTMNDIDRALEELTAEKASTPKFSSSPLNNKLNPLDVEQWTPEDVTTYFSSLNFDVQSAGQFARHKINGSILLQLELSYLKELDIQSFGTRFEIFKEIEELRRLQKNSRNIRTPQPETPRHDQNSHPFTPYHERKRSQSMDQAFATPNYPLKSVSIAPPPISPPKLPHSAESSTPESPGGDFTSPRRAPEPPIEPPQVAYRSYQFGANPATPNNTQTPPLLPHQRKF…	941	Soluble	Cytoplasm	FALSE	NA	NA	FALSE	0	0	FALSE	1765	90.20769497699122	3944.1358029515263	38.184819850405056	2288	72.10718548175275	5227.05291151865	33.63181630144395	2184	97.60577199435332	4078.432083958264	35.28323659847918	0.11401630921219343	-0.06915621376266894	2726	76.64354123153252	5066.958517785103	35.80148041839251	1644	76.57829396191019	2276.919753261724	21.902747864117938
GS115_000153-T1	CDC27	Subunit of the Anaphase-Promoting Complex/Cyclosome (APC/C); APC/C is a ubiquitin-protein ligase required for degradation of anaphase inhibitors, including mitotic cyclins, during the metaphase/anaphase transition	Anaphase-promoting complex subunit	CDC27	Subunit of the Anaphase-Promoting Complex/Cyclosome (APC/C); APC/C is a ubiquitin-protein ligase required for degradation of anaphase inhibitors, including mitotic cyclins, during the metaphase/anaphase transition	AOA66279.1	XP_002489489.1	Subunit of the Anaphase-Promoting Complex/Cyclosome (APC/C)	CCA36317.1	Anaphase-promoting complex subunit 27	PP7435_Chr1-0151	Subunit of the Anaphase-Promoting Complex/Cyclosome (APC/C), which is a ubiquitin-protein ligase required for degradation of anaphase inhibitors, including mitotic cyclins, during the metaphase/anaphase transition	CDC27	20S cyclosome subunit (BimA Nuc2 Cdc27)	Cellular Processes and Signaling	Cell Cycle Control, Cell Division, Chromosome Partitioning	MSVQEYNIQKLRGIVYNCLDNEQLDSAQLNVEILCAQNPANLDSIHLHGLVLYRRGLYKSAYNLTANKMHMGCAYVFALCALKLEHPQEGIYVLQKILDTIREEGISEESMESNLGKNENQRSVLPDIPSFYNLLGKLYASMDDDVNTVVCYSKALELNPFLFEAFEQLSKLGAKIKIGKVYKPTSTFSMNPPAGSELFESIAPDTSVELKQPEDSKPKGRSLFGRSNIMGTPEFSKNKVKNLTTPKVRELKLPEAPTRKTRSSVTSDAFKPPPANTSSSFPRRSNRLSASKVTSRLLMQPISGLGTPSTYDNDNTTHMDSIKTNKDSWLKRSYNFSNMPPAPNNNSDFRNFNEVTSENELIVLYGRIARAYKAFCQYDCFKAIRLFTSLPEHVVDMPW…	693	Soluble	Cytoplasm	FALSE	NA	NA	FALSE	0	0	FALSE	492	25.145714407183952	931.7136567116772	12.295616939495824	503	15.852235269808405	938.7113886861647	8.232931273927875	662	29.58563235359977	1131.2209536125285	13.339870101020404	-0.1176004933469773	-0.6962665300726275	467	13.130056403200912	775.0640694467345	7.464835094180929	452	21.054372792447328	592.3149564280001	7.766628915106714
GS115_000154-T1	SHO1	Transmembrane osmosensor for filamentous growth and HOG pathways; involved in activation of the Cdc42p- and MAP kinase-dependent filamentous growth pathway and the high-osmolarity glycerol (HOG) response pathway; phosphorylated by Hog1p; interacts with Pbs2p, Msb2p, Hkr1p, and Ste11p	Transmembrane osmosensor	SHO1	Transmembrane osmosensor for filamentous growth and HOG pathways; involved in activation of the Cdc42p- and MAP kinase-dependent filamentous growth pathway and the high-osmolarity glycerol (HOG) response pathway; phosphorylated by Hog1p; interacts with Pbs2p, Msb2p, Hkr1p, and Ste11p	AOA65495.1	XP_002489490.1	Transmembrane osmosensor	SCV11764.1	Transmembrane osmosensor	PP7435_Chr1-0152	Transmembrane osmosensor involved in activation of the Cdc42p- and MAP kinase-dependent filamentous growth pathway and the high-osmolarity glycerol response pathway, phosphorylated by Hog1p, interacts with Pbs2p, Msb2p, Hkr1p, and Ste11p	SHO1	Plasma membrane osmosensor that activates the high osmolarity glycerol (HOG) MAPK signaling pathway in response to high osmolarity (By similarity)	Cellular Processes and Signaling	Signal Transduction Mechanisms	MSIRNIINDPFATGSLSLAAMSWIITFISSIVADVQGSFPKLTWWGIVFELFVILFLAVLYIVDDIQPHRLSIVGFLAIATVYTTNSANSLVYSNTSAKNCAAAGSILLSMINLIWLFYYGTDIANSVLVARVFGKVAPGFSTDRNGVHLALHEKQGSNPFTTPQPNRTYTPNDINNTNTNYMSSGQLTGLEKGVDSNAYGNHDDSDDELSADDHYPITVRALYNYDANPEDINELSLKQGEVFKVKDTAGKWWQAKKQSGELGICPSNYVETLH	275	Soluble	Lysosome/Vacuole	FALSE	NA	NA	FALSE	4	4	FALSE	1023	52.284686663717856	1439.5172294643787	48.962046312304345	5993	188.871661972091	8814.404334644347	199.24627074768267	384	17.161454416589596	504.3264114981981	15.328183894567124	1.6754770805436754	3.7002940421996464	6009	168.94755658851022	7939.468200434331	197.08286056934162	173	8.058421444896876	200.8161581502104	6.786616993861736
GS115_000155-T1	UBR1	E3 ubiquitin ligase (N-recognin); heterodimerizes with Rad6p to ubiquitinate substrates in the N-end rule pathway; role in endoplasmic reticulum-associated protein degradation (ERAD) in the absence of canonical ER membrane ligases or after stress; major role in targeting misfolded cytosolic proteins for degradation; regulates peptide transport via Cup9p ubiquitination; mutation in human UBR1 caus…	E3 ubiquitin ligase	UBR1	E3 ubiquitin ligase (N-recognin); heterodimerizes with Rad6p to ubiquitinate substrates in the N-end rule pathway; role in endoplasmic reticulum-associated protein degradation (ERAD) in the absence of canonical ER membrane ligases or after stress; major role in targeting misfolded cytosolic proteins for degradation; regulates peptide transport via Cup9p ubiquitination; mutation in human UBR1 caus…	AOA65762.1	XP_002489491.1	Ubiquitin-protein ligase (E3)	CCA36319.1	E3 ubiquitin-protein ligase	PP7435_Chr1-0153	E3 ubiquitin ligase (N-recognin), forms heterodimer with Rad6p to ubiquitinate substrates in the N-end rule pathway, regulates peptide transport via Cup9p ubiquitination, plays a major role in targeting cytosolic misfolded proteins for degradation, mutation in human UBR1 causes Johansson-Blizzard Syndrome (JBS)	UBR1	Ubiquitin-protein ligase	Cellular Processes and Signaling	Post-Translational Modification, Protein Turnover and Chaperones	MSLSDPEDSLRRLLVSLPSNVKYDAESSVLKSRLNLALYFSLTKRGEYLGSLVTDLPMDLPSSYSEILEAEDDSYSRLAESMYKCPNYKHHGRPCARQFKQGEPIYRCYECGFDETCVMCMHCFNREQHRDHEVSISIASSSNDGICDCGDPQAWNIELHCQSELEQDDHSSSEVNPDFKSAIRETMDIILDYILDCTIHSASMLPAVQDMMKEDPSDYEMAIQYASDSSSLPIERYGVEDTNVQSWNVVLWNDEFHNYDEAIDCIQQVSRCSLSKGQADAQKINDFGFSIIRRSESLPLLIERCAKVEESGFTITILSDRDVTRLIIIDTIFDWLLTLLEISRPEIQTAIRESLCESLLEEFHADIHEGDFFYREDEYSDTRGLLDFKNRIPAPLVED…	1842	Soluble	Cytoplasm	FALSE	NA	NA	FALSE	0	0	FALSE	1359	69.45736967350201	3687.7837129220734	18.14381209944998	1817	57.26344231658424	4581.5352215020985	14.98058134561275	2015	90.05294439955217	4731.36074197357	20.801059487473502	-0.19717940824133295	-0.47356340191448026	1814	51.001974979457074	3983.1323444159816	14.302191371844474	1512	70.4296718189831	2381.764846139503	11.64324327035114
GS115_000156-T1	URB2	Protein required for normal metabolism of the rRNA primary transcript; nucleolar protein; proposed to be involved in ribosome biogenesis	rRNA primary transcript metabolism-required protein	URB2	Protein required for normal metabolism of the rRNA primary transcript; nucleolar protein; proposed to be involved in ribosome biogenesis	AOA66123.1	XP_002489492.1	Nucleolar protein required for normal metabolism of the rRNA primary transcript	CCA36320.1	rRNA primary transcript metabolism protein	PP7435_Chr1-0154	Protein required for normal metabolism of the rRNA primary transcript, nucleolar protein, proposed to be involved in ribosome biogenesis	PGUG_00865	nucleolar pre-ribosomal-associated protein	Poorly Characterized	Function Unknown	MNGKLTTSDAVTRYLRGRNTTVEEIIDVSTKLINNELPVYLPDKETFIFKLLCDRLNDPKNEKFHYNWRVWKLFHEIYYQLSDNKNLLRNLKASEVLSKVAEDIVEKTILDKELIDQVFDVFELLLNELFIGSRNAVKILKYFISLCLISMNEDHQYTVFRYYSSLRTKTEDKVAGEIFKSSFENLLRLYSISQGKMTKEMIEKYVLYAKKSHITAFVEQITTDNSDNRQTVNEGVIFFGSLLVDKLSKNTKDMQDLNELYSSMIRYYSTQEMRVQMLEELIKRNRTLEPYVLDMLVLDSIATKSFILIETICKLNPLVVMNRTADIFSCYRLNDNVSSLNKTLTLAFVNANELDRFIRIWSLQATSGVAEKSFLDSSLMQDIADNIHTLSFFQLNALI…	1083	Soluble	Cytoplasm	FALSE	NA	NA	FALSE	0	0	FALSE	1688	86.27228845391568	3542.889355812045	29.76092563063146	2251	70.94111648576286	4913.6311783903275	27.431271573394355	2416	107.9741507043762	4495.691894454784	33.74595174802372	-0.18129504494981807	-0.29889294340461814	2539	71.38589551975828	4709.2932025928385	28.870833774654532	1548	72.10656876705413	2178.0344456137714	18.17881549487156
GS115_000157-T1	AOA65585.1	Hypothetical protein	Protease-interacting protein	NA	NA	AOA65585.1	XP_002489493.1	Hypothetical protein	CCA36321.1	ULP1-interacting protein 4	PP7435_Chr1-0155	Protein that interacts with Ulp1p, a Ubl (ubiquitin-like protein)-specific protease for Smt3p protein conjugates, detected in a phosphorylated state in the mitochondrial outer membrane, also detected in ER and nuclear envelope	NA	NA	Poorly Characterized	Function Unknown	MSYLIISFDSSTNIDDEVSITGSFNHWSEKLPLKRDNKHWEIHLDPKGVTEPLVFKFIIKSPDGSENWCCSDMYQKVTDESGNENNVVDDLERLQTKDPSTARTVEEEQEEKVDGHSGEQIVDAKNEKANKPVDSESEYENDQSSVHNNTVQSTVDNKAEEFNPFIDEDFQLHPTSPHNSSSSNTASNRLPHQNISNMVHISSIKNGTTTNDHDQESPSESQNPPKTVAKVFYAFPWFFKFLFLRLFGYSNNYFSVRRFVGQLFGFIHKPSENNNSD	277	Membrane	Endoplasmic reticulum	FALSE	NA	NA	FALSE	0	0	FALSE	23	1.1755110393602255	34.161355102979805	1.1532206103027756	36	1.1345536177198858	55.18297525097854	1.2380465029132626	13	0.5809867380616269	18.48239985622648	0.5575347787799201	1.0485348183022951	1.1509317977448175	31	0.8715883265508101	44.00537989793932	1.0841711110120595	27	1.2576727110532695	31.528652110342435	1.0575348866681022
GS115_000158-T1	TPN1	Plasma membrane pyridoxine (vitamin B6) transporter; member of the purine-cytosine permease subfamily within the major facilitator superfamily; proton symporter with similarity to Fcy21p, Fcy2p, and Fcy22p	Vitamin B6 transporter	TPN1	Plasma membrane pyridoxine (vitamin B6) transporter; member of the purine-cytosine permease subfamily within the major facilitator superfamily; proton symporter with similarity to Fcy21p, Fcy2p, and Fcy22p	AOA66731.1	XP_002489494.1	Plasma membrane pyridoxine (vitamin B6) transporter	CCA36322.1	Vitamin B6 transporter	PP7435_Chr1-0156	Plasma membrane pyridoxine (vitamin B6) transporter, member of the purine-cytosine permease subfamily within the major facilitator superfamily, proton symporter with similarity to Fcy21p, Fcy2p, and Fcy22p	PGUG_01588	Nucleoside transporter	Metabolism	Inorganic Ion Transport and Metabolism	MEKKASSDLELETDSKISETEKRGPVSKLLNGLNYVSKKLDSFGGESTGIERVSPDQRRTNMTRIIIHVMGLWLSGCGGITSMSSFFLGPLIFGLGFKDSMISGLVSCTLGCLLAAYCSTMGPRSGLRQIVSARLFFGPWAVRFPALISAIGFVGWSVTNCVLGGQILYSVSNDKLPIEIGIVIISMISLVIAIFGIRILLHTETLISIPVFTVLILLYIIGSNEYPNYLNTVSIGDTMTIRGNFLSFFALGFSVTATWGGCASDYYTLLPENTNQLFVFFMTFFAIWIPSFTGAVLSILLGNAATVHEPWLEAYTNNSLGGLLHEIFSRWNGFGMFLLVIFFLSLITNNIINTYSGALELQLIGGPLSYFPRWFLSVVMVVIFMVCSLAGRDQFATIL…	535	Membrane	Cell membrane	FALSE	NA	NA	FALSE	12	12	FALSE	424	21.670290464727636	707.1925854907864	12.14134954037462	1725	54.36402751574453	2998.0504994879593	34.207611194935104	131	5.854558668159471	191.72481645518235	2.9413309349071795	2.045387770634585	3.53977634161932	2272	63.87898961043356	3560.4812245622056	44.612104839289486	81	3.773018133159809	97.73030613250467	1.6671340267851498
GS115_000159-T1	ARO9	Aromatic aminotransferase II; catalyzes the first step of tryptophan, phenylalanine, and tyrosine catabolism	Uncharacterized protein	ARO9	Aromatic aminotransferase II; catalyzes the first step of tryptophan, phenylalanine, and tyrosine catabolism	AOA66639.1	XP_002489495.1	Hypothetical protein	CCA36323.1	Hypothetical protein	PP7435_Chr1-0157	Protein with low similarity to ARO genes	PGUG_05380	Aromatic amino acid aminotransferase	Metabolism	Amino Acid Transport and Metabolism	MDFSKDLKQLLSKSSRSRSLSTFAVVAESQDKQPPLSLKFGEPAYSLYPMTSIEISRNQGTIKVPQLSKDKTSISKDMGYTAFKGTSELLDRITSFVAHCFPPKYKNWSPIVTTDHCNSIAKILESFVDESDVILVDTQLDLDVAHLLSVCKPNIHFINLNQIYGSEPNATKLSKLLENWRRFYPYKNHPKLLLTATYGLTGIPQSDTTMKEVLKFADIYNFMVVETSTFPEGVSYLKHDSKGRVISAQSFRHFNLDLAFIIAHDTIVTAIESYAEFTTTSPSGMSQIIANGVLSSMNDWKGWQESLREISLYYKHRRKQVQDTLQDVVHIKGCLGNYCGIICKDDASKFAENGMHLTQGQELNEYFSSLFQQKYTIVPDDLLLISLSYNIPEEEFSEA…	406	Soluble	Cytoplasm	FALSE	NA	NA	FALSE	0	0	FALSE	86	4.395389103694756	143.8063337889126	3.273191355753223	67	2.1115303440897875	121.66265844913885	1.840370329514071	62	2.7708598276785286	88.82935701499736	1.8067006295677988	0.8573404756704949	0.026638631256388937	43	1.2089773561833816	62.5182386056711	1.0385200015677485	65	3.0277306006837974	80.62987203883308	1.823481428659105
GS115_000160-T1	MRN1	RNA-binding protein that may be involved in translational regulation; binds specific categories of mRNAs, including those that contain upstream open reading frames (uORFs) and internal ribosome entry sites (IRES); interacts genetically with chromatin remodelers and splicing factors, linking chromatin state, splicing and as a result mRNA maturation	RNA-binding protein	MRN1	RNA-binding protein that may be involved in translational regulation; binds specific categories of mRNAs, including those that contain upstream open reading frames (uORFs) and internal ribosome entry sites (IRES); interacts genetically with chromatin remodelers and splicing factors, linking chromatin state, splicing and as a result mRNA maturation	AOA66145.1	XP_002489496.1	Putative RNA binding protein	CCA36324.1	RNA-binding protein	PP7435_Chr1-0158	RNA-binding protein that may be involved in translational regulation, binds specific categories of mRNAs, including those that contain upstream open reading frames (uORFs) and internal ribosome entry sites (IRES), interacts genetically with chromatin remodelers and splicing factors, linking chromatin state, splicing and as a result mRNA maturation	PGUG_05109	regulator	Information Storage and Processing	RNA Processing and Modification	MSFFPPQFQKTNNSQDSTGRESFDLNGQFDYPEPHNLNVESGILGRSVPQFGSVAEQDIYHGSPLDLANSMEALSLDKSGPQHFNGGFSRPINGSADSLAAPSRTVYLGNVPTDLTPKELLDHVRSGVIESCKILPEKNCAFISFLDENSAMLFHSDAILKRLTIKQNDIRIGWGNQTDLHPIVHEAVSKHNATRNVYLGHLPPDITIDEIYTDLYIYGEIEVIKVISEKRIAFVHFTSILSAVRAVQNLPLKNPKYATRKVFYGKDRCAFITKTQQHNAAQYLGLDPNLENYFLNNVDPDFISTALVQQSNAAAAIATQAGGVNNLGNRTVYLGSLQPDVTVEEVCNVVRGGILEKVRLIYEKYACFITFIDPIAAAQFFAMSSLHGLIIRNRKVKIG…	541	Soluble	Cytoplasm	FALSE	NA	NA	FALSE	0	0	FALSE	1704	87.0900352639054	3009.1455072193903	51.07839408322551	1712	53.95432759823457	3071.597834606714	34.65077388701411	2322	103.7731696753152	3622.0894760678666	54.94010899353761	-0.10514660544216192	-0.6649721987899411	2446	68.77113054010584	3755.792563160939	46.527572461786775	2232	103.96761078040362	2825.144791584542	47.648227497073
GS115_000161-T1	AOA66467.1	Hypothetical protein	Uncharacterized protein	NA	NA	AOA66467.1	XP_002489497.1	Hypothetical protein	SCV11766.1	Hypothetical protein	PP7435_Chr1-0159	Hypothetical protein not conserved	NA	NA	Poorly Characterized	Function Unknown	MIFDRVVTVNAELFKENEPLSYAKEKCYIRFSNFSLQDRWKDVEKKLDQLISTSHPLVTQLESINLKTVQNDILKFIVMNPECDNIDDLLKSDVDNESLYDQCVKLLYEGMKFHLDIEFTTAEIPLTAQIELKDINFLSSPELKDNIKFLYKILLFGSYDSKGYNLQVHCIISENGKPIKILFKVVESLLVNKPVFSIELPFKEDVEVDLFEFLSIYHENMLEYQKNTQQLVYLNQLLDLKLQQNELRVKGMKELVDEIKYEQESAFVQLLNEKKEKLRQLGVGDIDDFDSHSWSNRPRKKMNLGLVKQENDTSNQEINQQTDQQKLLVSQGKVDPQTYADVNVKEEPLTQHASEQTRALSLNDNIPHTDTSSSTNASHTDLSESDDQTDVSDG	394	Soluble	Nucleus	FALSE	NA	NA	FALSE	0	0	FALSE	216	11.039581934861248	341.8108216405506	8.023117469044234	273	8.603698267709134	446.4450993003774	6.964339635008143	314	14.03306428856545	454.423731201211	9.531354931432734	-0.24851839490565625	-0.4526947536190251	253	7.113285374753385	345.6376897587579	5.920974447727029	225	10.480605925443914	273.5553863092082	6.379910789817422
GS115_000162-T1	SLC1	1-acyl-sn-glycerol-3-phosphate acyltransferase; catalyzes the acylation of lysophosphatidic acid to form phosphatidic acid, a key intermediate in lipid metabolism; enzymatic activity detected in lipid particles and microsomes	1-acyl-sn-glycerol-3-phosphate acyltransferase	SLC1	1-acyl-sn-glycerol-3-phosphate acyltransferase; catalyzes the acylation of lysophosphatidic acid to form phosphatidic acid, a key intermediate in lipid metabolism; enzymatic activity detected in lipid particles and microsomes	AOA66499.1	XP_002489498.1	1-acyl-sn-gylcerol-3-phosphate acyltransferase	CCA36326.1	1-acyl-sn-glycerol-3-phosphate acyltransferase	PP7435_Chr1-0160	1-acyl-sn-glycerol-3-phosphate acyltransferase, catalyzes the acylation of lysophosphatidic acid to form phosphatidic acid, a key intermediate in lipid metabolism, enzymatic activity detected in lipid particles and microsomes	SLC1	Acyltransferase	Metabolism	Lipid Transport and Metabolism	MSSVVYYVKGFFALLALTSCAVYGVIASTVLSLLGKRNLSQWSTARVFYATFSTLFNIKIEVDRPEILEKLPAILVSNHQSELDVFILGKVFPKRCSMTSKKQLKWVPFLGQFMTLSGVFFLDRANKSTAISTLDTALQKLKNEKGALYIFPEGTRSYALEPKLLPFKKGAFHMAVQGGIPVIPLVASNTSSLYSPKTKTFKSGVIKIKVLDPIETKDLTKDDVADLAQEVYDKMKTAVDLLGYSPTNDQLEAETDVDTETESETGNTYTDTEEDITVPGETTQLLDK	288	Membrane	Endoplasmic reticulum	FALSE	NA	NA	FALSE	2	1	FALSE	1875	95.82970429567055	2716.381618969548	88.07132985735538	13031	410.6768942363287	19791.518973476537	426.45915100674347	654	29.228102053254155	870.6281515239524	25.22393120343164	1.803879310139142	4.079542512176875	7953	223.60457938898682	10676.412202289583	252.62937907543284	335	15.604457711216494	393.9228919171592	12.690156662525837
GS115_000163-T1	DCP1	Subunit of the Dcp1p-Dcp2p decapping enzyme complex; decapping complex removes the 5' cap structure from mRNAs prior to their degradation; enhances the activity of catalytic subunit Dcp2p; regulated by DEAD box protein Dhh1p; forms cytoplasmic foci upon DNA replication stress	DCP1-DCP2 decapping enzyme complex subunit	DCP1	Subunit of the Dcp1p-Dcp2p decapping enzyme complex; decapping complex removes the 5' cap structure from mRNAs prior to their degradation; enhances the activity of catalytic subunit Dcp2p; regulated by DEAD box protein Dhh1p; forms cytoplasmic foci upon DNA replication stress	AOA66809.1	XP_002489499.1	Subunit of the Dcp1p-Dcp2p decapping enzyme complex	CCA36327.1	Dcp1p-Dcp2p decapping enzyme complex catalitic subunit	PP7435_Chr1-0161	Subunit of the Dcp1p-Dcp2p decapping enzyme complex, decapping complex removes the 5' cap structure from mRNAs prior to their degradation, enhances the activity of catalytic subunit Dcp2p, regulated by DEAD box protein Dhh1p, forms cytoplasmic foci upon DNA replication stress	DCP1	Component of the decapping complex necessary for the degradation of mRNAs, both in normal mRNA turnover and in nonsense-mediated mRNA decay. Removes the 7-methyl guanine cap structure from mRNA molecules, yielding a 5'-phosphorylated mRNA fragment and 7m-GDP. Decapping is the major pathway of mRNA degradation in yeast. It occurs through deadenylation, decapping and subsequent 5' to 3' exonucleoly…	Information Storage and Processing	RNA Processing and Modification	MPKEEPITSTEQQQTFDIYRKAMTFNILSRYDPQVNQLLYLSSHCVVYEFIDNDWSKLDYQGTICLYSRKEYEKQSNIQQHSLDTKTIISNNLFQFGIIIFNRNKPENFSIGIIPNKFIANQSDKKLIVEQQNELIIVKDLLGTVYGLWVFDSKDREMIYKMLDYCINQ	169	Soluble	Cytoplasm	FALSE	NA	NA	FALSE	0	0	FALSE	903	46.15158558879494	1155.3130512424468	65.4924326507133	748	23.573502945957628	967.3939972248895	36.44595803507022	1063	47.5068386584238	1326.0608022038775	67.17244813458429	-0.03654139013093813	-0.8821107853748149	876	24.629399163177727	1026.9911656608401	42.48864692994772	1078	50.21374750057128	1222.922449996769	68.88146151329677
GS115_000164-T1	RGA1	GTPase-activating protein for polarity-establishment protein Cdc42p; implicated in control of septin organization, pheromone response, and haploid invasive growth; relocalizes from bud neck to cytoplasm upon DNA replication stress; RGA1 has a paralog, RGA2, that arose from the whole genome duplication	GTPase-activating protein	RGA1	GTPase-activating protein for polarity-establishment protein Cdc42p; implicated in control of septin organization, pheromone response, and haploid invasive growth; relocalizes from bud neck to cytoplasm upon DNA replication stress; RGA1 has a paralog, RGA2, that arose from the whole genome duplication	AOA66004.1	XP_002489501.1	GTPase-activating protein for the polarity-establishment protein Cdc42p	CCA36328.1	Rho GTPase-activating protein	PP7435_Chr1-0162	GTPase-activating protein for polarity-establishment protein Cdc42p, implicated in control of septin organization, pheromone response, and haploid invasive growth, in S. cerevisiae relocalizes from bud neck to cytoplasm upon DNA replication stress, Pichia pastoris does not have the paralog RGA2	04DJV	Rho GTPase activator Rga	Cellular Processes and Signaling	Signal Transduction Mechanisms	MQVLDASHRLDIEVESPFQPDFASPSFALNNSEGSHATKPASSPDLELETGQICKKCGLVITEGHAYELGEDRWHVECFSCSKCSKSLGCDSNFLVLGTGALVCSDCSYACTICSKKIYDLAILTGNQAYCSSCFQCRACKNRIEDLRYARTSKGLFCISCHMKLLEKKKRHEQQRKKLMIHTNNSSSSSTKPSADNSNPNSATTADTSVKNKQLPDLPLPASSNYALNPPVKVHPRDSASNVNTILDSLDVETPGDPPQPVPPPFPRLRPNSPPISQFVDYTFNSPVELNSDEERVLFKTSPSTKQFLQSPDVLEHRKAVLIDDVDSDVHESSPEVEPEPKSEPTSDTDVVPKGLNINTTSKIFKNDTELNLEKSTNQKIFALSSEENVSHEKEKLTT…	882	Soluble	Cytoplasm	FALSE	NA	NA	FALSE	0	0	FALSE	1570	80.24140573024148	3359.101700561517	34.721240649603885	1717	54.11190448958455	3587.6730616163336	24.64560488336355	1768	79.01419637638126	3142.0167570030485	29.021300844874805	0.25870631075425526	-0.2357817980466736	2078	58.42453363137365	3833.5194220606245	28.919081856250678	1251	58.27216894546816	1699.1678060287957	17.451001102181955
GS115_000165-T1	FMP40	Putative protein of unknown function; proposed to be involved in responding to environmental stresses; the authentic, non-tagged protein is detected in highly purified mitochondria in high-throughput studies	Uncharacterized UPF0061 protein	FMP40	Putative protein of unknown function; proposed to be involved in responding to environmental stresses; the authentic, non-tagged protein is detected in highly purified mitochondria in high-throughput studies	AOA65614.1	XP_002489502.1	Putative protein of unknown function	CCA36329.1	Hypothetical protein	PP7435_Chr1-0163	Putative protein of unknown function, proposed to be involved in responding to environmental stresses, the authentic, in S. cerevisiae non-tagged protein is detected in highly purified mitochondria in high-throughput studies	FG05197.1	YdiU domain protein	Poorly Characterized	Function Unknown	MLRSGSLHFKRFTFTFLVASRRNYSSMIRLAEKSKTQSFTKAFPPDERVPEPSIAWDETKWDLTHKPRQLKSGAFSWVLPEKRDQYKLLTVSRPALNDLGLPDSEEHDNEFFRIVSGQAYNDNPTAQEREYPTPYSQCYAGWQFGSFAGQLGDGRVVNLFEIDNHDNTSKYEIQLKGSGKTPFSRFADGKAVVRSSVREYVISESLHALGIPTTRALAIVTLPHTWAQRYAAENCAITTRFAPSWIRIGTFDLYRWRGDRKGMRTLSDFVISDVFGGKEAVLNNFNNQEPEFAKIVKEEWDEEKFGEFSIYDLMYLEIVVRNAKTVSQWQAYGFLNGVLNTDNTSVLGLSIDFGPFAIMDKFDPDFTSNSEDHTLRYSHRNTPGAVFWSLTRLGEDMAE…	625	Soluble	Mitochondrion	FALSE	NA	NA	FALSE	0	0	FALSE	602	30.76772372586329	1132.2036304874873	16.59349979793149	1828	57.610111477554206	3559.9319216494523	34.674458209782244	376	16.80392411624398	586.5029383853201	7.68103846215731	1.1112449237262219	2.1745000615999315	1599	44.95708819854017	2636.0822050384277	28.195977232781576	197	9.176352743610893	250.46678828304584	3.6473344698175216
GS115_000166-T1	BET1	Type II membrane protein required for vesicular transport; required for vesicular transport between the endoplasmic reticulum and Golgi complex; v-SNARE with similarity to synaptobrevins	Vesicular transport type II membrane protein	BET1	Type II membrane protein required for vesicular transport; required for vesicular transport between the endoplasmic reticulum and Golgi complex; v-SNARE with similarity to synaptobrevins	NA	XP_002489503.1	Type II membrane protein required for vesicular transport	CCA36330.1	Type II membrane protein required for vesicular transport	PP7435_Chr1-0164	Type II membrane protein required for vesicular transport between the endoplasmic reticulum and Golgi complex, v-SNARE with similarity to synaptobrevins	BET1	SNARE complex subunit (Bet1)	Cellular Processes and Signaling	Intracellular Trafficking, Secretion and Vesicular Transport	MSSRYSSNLHQRDNRSSLFETRSASPYDDAPSKKDYKASLLSQLESQNEDELSSMSEKVLMLKNLGSRMGDEIKNSQLNIDDLHSTMTNTQTRLKNTFKRMMVMAKKTGISWKLWLLFFFLVWLWFFFVWLR	132	Membrane	Golgi apparatus	FALSE	NA	NA	FALSE	1	1	FALSE	721	36.84971562516185	906.6562466789084	66.98404877481501	665	20.957726549547893	876.250366740155	43.02406974922864	765	34.188834970549586	970.3983578203199	64.06415254090825	0.0643002663035015	-0.5743733152654299	546	15.351200848282009	616.190456800069	33.22450007139752	658	30.649949773075978	740.0455790367921	54.324932803332075
GS115_000167-T1	CFD1	Highly conserved iron-sulfur cluster binding protein; localized in the cytoplasm; forms a complex with Nbp35p that is involved in iron-sulfur protein assembly in the cytosol	Iron-sulfur cluster-binding protein	CFD1	Highly conserved iron-sulfur cluster binding protein; localized in the cytoplasm; forms a complex with Nbp35p that is involved in iron-sulfur protein assembly in the cytosol	AOA66420.1	XP_002489504.1	Highly conserved, iron-sulfur cluster binding protein localized in the cytoplasm	CCA36331.1	Iron-sulfur cluster binding protein	PP7435_Chr1-0165	Highly conserved, iron-sulfur cluster binding protein localized in S. cerevisiae in the cytoplasm, forms a complex with Nbp35p that is involved in iron-sulfur protein assembly in the cytosol	CFD1	Component of the cytosolic iron-sulfur (Fe S) protein assembly (CIA) machinery. Required for maturation of extramitochondrial Fe-S proteins. The NBP35-CFD1 heterotetramer forms a Fe-S scaffold complex, mediating the de novo assembly of an Fe-S cluster and its transfer to target apoproteins	Cellular Processes and Signaling	Cell Cycle Control, Cell Division, Chromosome Partitioning	MSAPDSLKNVKHVILILSGKGGVGKSSITTQTALSLVLKGYKVGVLDIDLTGPSIPRMFGLEDAKIHQSTNGWVPARYNKDLSIVSLGFLLGSKDASVVWRGPKKTAMIRQFLKDVTWPDLDYLLIDTPPGTSDEHIAIAEELQFANPEGCIIVTTPQQISISDVKKEINFCNKVNLRILGLVENMSGFICPHCAECTNIFSSEGGKNLASQLSLKYLGAIPIDPLFVEMIETQKDSSLLDSYENSRLYLESFKPIIDGVLEEIRE	266	Soluble	Cytoplasm	FALSE	NA	NA	FALSE	0	0	FALSE	384	19.62592343975333	538.7572178780889	18.9688806175815	393	12.385543660108754	568.831167623036	13.310259601392785	489	21.85403960862581	648.1655900655853	20.392518708011178	-0.10440542996827637	-0.6155012659656088	343	9.643703096997672	441.7087995047878	11.35009256526441	446	20.774889967768825	522.179936495667	18.267569811123515
GS115_000168-T1	AOA66449.1	Hypothetical protein	Uncharacterized protein	NA	NA	AOA66449.1	XP_002489505.1	Hypothetical protein	CCA36332.1	Hypothetical protein	PP7435_Chr1-0166	Hypothetical protein not conserved	NA	NA	Poorly Characterized	Function Unknown	MDFSLTQILPSFSEELSQLNNNLGTVFENFSSDINDEIVASTERQQDIIAMTRKLSKTCDKHKNHKLVVSNDKSLMQDLDDIILSITITKSSLDETIRRLNKAQSQLGNDHYLRNSEKLYRYCKENKLITTKEKLQQYEQLERQLGVSTKLRFPLKQKSESTLSLTDNTVLADFEPSQTESSLKKLFIDEAS	192	Soluble	Nucleus	FALSE	NA	NA	FALSE	0	0	FALSE	323	16.508263726667515	417.04777600773804	20.6539436877929	399	12.574635929728736	530.2418874924481	17.452021991882138	424	18.949105918317677	539.6981738419039	23.883854889366862	-0.20961843070140307	-0.4526415116843313	254	7.141401127222766	310.80319446639953	11.233559849893496	285	13.275434172228957	327.80209676548543	16.130242595342622
GS115_000169-T1	YEA4	Uridine diphosphate-N-acetylglucosamine (UDP-GlcNAc) transporter; required for cell wall chitin synthesis; localized to the ER	UDP-N-acetylglucosamine transporter	YEA4	Uridine diphosphate-N-acetylglucosamine (UDP-GlcNAc) transporter; required for cell wall chitin synthesis; localized to the ER	AOA66748.1	XP_002489506.1	Uridine diphosphate-N-acetylglucosamine (UDP-GlcNAc) transporter	CCA36333.1	UDP-N-acetylglucosamine transporter	PP7435_Chr1-0167	Uridine diphosphate-N-acetylglucosamine (UDP-GlcNAc) transporter required for cell wall chitin synthesis, localized in S. cerevisiae to the ER	YEA4	transporter	Metabolism	Carbohydrate Transport and Metabolism	MIDISPFLMVFTGCCGNVFSLETLVTKTTYSVGTMVTFCQFLYVALVSYLFVMLPGEGGKKTDDVLLAGPKKDWYSSWLPESKVPMKRYYVNIFLFFVTNVLNNYVFVFNIGIPVHVVFRSSSVTVTMLIGYCFLGKTYNAKQIWGSVVLSIGVIITMIDNQIAQNEAKGVEYTGNFIDWSAIDLHYMFGIFVMTLANVLTCVMALYTETTYKKYGKSTWMVNLFYQHAFALPLFLFVSLNLKREFEHFTSNHGSLLINCLTQFLCVAGVNKTASLYNAVTLSIILMIRKLVSLLISCYFFDNSFNAMGYFGISMVVVGTALYTMGGRSISPPLAANSEKLDLESKGNNQD	351	Membrane	Golgi apparatus	FALSE	NA	NA	FALSE	10	9	FALSE	1159	59.23553454863049	1767.2330819521603	46.71195251806597	7360	231.95318406717666	11407.524062896777	200.3918808069865	390	17.429602141848807	532.7240832002199	12.582670239512057	1.8923536325976502	3.9933140343700306	4684	131.69418456658045	6588.922230827633	127.10520054040073	168	7.825519090998122	197.02126364559862	5.174391456341542
GS115_000170-T1	YMR010W	Putative protein of unknown function; green fluorescent protein (GFP)-fusion protein localizes to the cytoplasm; YMR010W is not an essential gene; YMR010W mRNA is transcribed with ADI1	Uncharacterized protein	YMR010W	Putative protein of unknown function; green fluorescent protein (GFP)-fusion protein localizes to the cytoplasm; YMR010W is not an essential gene; YMR010W mRNA is transcribed with ADI1	AOA66280.1	XP_002489507.1	Putative protein of unknown function	CCA36334.1	Hypothetical protein	PP7435_Chr1-0168	Putative protein of unknown function, in S. cerevisiae null allele suppresses the lethality of neo1 and dop1 null alleles, as well as the growth defect of a mon2 null allele, and the cold sensitivity of a drs2 null, proposed function as a phospholipid scramblase that reduces membrane asymmetry, PQ loop family member, localizes in S. cerevisiae to the cytoplasm and endoplasmic reticulum in HTP stu…	FG07125.1	PQ loop repeat protein	Poorly Characterized	Function Unknown	MAYFTLPEEYLPDLQDAVNFFISFAPFLSYGTTIYGISQSQSSTGFSLDICATMLLSASLRVMYYFNEKYEFTLLRQCIVMLIIQILLLRTALKYRSNTYSCDNLVQMPNYNVIFVHKMQELVAQLSESLINDSEGIPERLDLIWKAWVSTWRLFFVLIIYGNFANLFLLFDVSYARPLNFWQWEEQETYWKFLGCFWTTIVSLELLLYKNEQYGNIIGALSLLIESLLPLPQILMFYRVKSVRNFKSILLLSWLGGDMTKISYLVFGTNQVSAFFIIAAVFQMSLNIVITCQFIHYKRIEYEYFSAHTLNGLDEVEFPIEMEMRLARTRSMTSSSSSHGVDVRTRSGTVV	351	Membrane	Endoplasmic reticulum	FALSE	NA	NA	FALSE	6	6	FALSE	202	10.324053476120241	300.57687646577773	7.9449241443512495	1219	38.41724611112613	1955.5891010537964	34.353131835191675	114	5.094806779925036	153.51075515406595	3.6258454821839194	1.1317160002552629	3.2440522795769926	755	21.227393114382632	1062.406149556282	20.494603208838328	65	3.0277306006837974	76.63929935130449	2.01278648022848
GS115_000171-T1	MIT1	Transcriptional regulator of pseudohyphal growth; protein with sequence similarity to S. pombe gti1+ (gluconate transport inducer 1) and C. albicans Wor1	Putative transcription factor	MIT1	Transcriptional regulator of pseudohyphal growth; protein with sequence similarity to S. pombe gti1+ (gluconate transport inducer 1) and C. albicans Wor1	AOA65686.1	XP_002489508.1	Putative protein of unknown function	CCA36335.1	Putative transcription factor	PP7435_Chr1-0169	Putative transcription factor containing a WOPR domain, binds DNA in vitro, similar to Candida albicans Wor1p transcription factor that regulates white-opaque switching, overexpression in S. cerevisiae causes a cell cycle delay or arrest	FG02592.1	regulatory protein	Cellular Processes and Signaling	Signal Transduction Mechanisms	MALSPTYQGYISTTGDALIVIQAALNNHLNLLPRRPRERERDGLIRSGNVFVFVEQRSHIKRWTDGIPWSPSRVLGKFLLYRELDKDTPKNSQSDEDTEEGRKRRKTSVDVTDPNTRQLVGSLVTSYDFKEDGLIKKTLSLTFQTGANEERETVHLISYYTPEDVTNHRLNRPSDNPYLANITVSESLLTALRESTLGGRATSDDELSLVRSNSLEYQEVPMNISMSLPLSTPLSLNTGVNSTTQLQQQQLQQQQQQQQQQQQQQQQQQQPVASLPKFDGSFLLQQGVIPVPHFMDQKMGSSNSWINNWFRPNSSESNGLSVIGPHKGYDEQSPATSYTLNER	343	Soluble	Nucleus	FALSE	NA	NA	FALSE	0	0	FALSE	30	1.5446641175124884	46.72684515741963	1.2762656688714833	23	0.7302231505654129	38.41409915910709	0.6973002486903903	25	1.1264029516973753	35.18456264973024	0.8587427439728452	0.5716307644491175	-0.3004460076371371	27	0.764891904903612	38.5421880109176	0.7682909956434707	33	1.5504173634430065	39.634535749756516	1.075623781296315
GS115_000172-T1	YAP5	Basic leucine zipper (bZIP) iron-sensing transcription factor; involved in diauxic shift; YAP5 has a paralog, YAP7, that arose from the whole genome duplication	Uncharacterized protein	YAP5	Basic leucine zipper (bZIP) iron-sensing transcription factor; involved in diauxic shift; YAP5 has a paralog, YAP7, that arose from the whole genome duplication	AOA66817.1	XP_002489509.1	Hypothetical protein	CCA36336.1	Hypothetical protein	PP7435_Chr1-0170	Protein with low similarity to putative AP-1 transcriptional activator (C. maltosa)	FG05930.1	bZIP transcription factor (HapX)	Information Storage and Processing	Transcription	MTTIQPLAPRIQNDSKPITKIVTSKEWVLPPRPKPGRKPSVDTPTTKRKAQNRAAQRAFRERRANRVNELEEKLMELEKEKSIKEGILNNEIKKLQRDKNMLLRRLEKLEKQIGIEGQTDRLLAGNDGGFDTSPQQQISPAPSSTGNAPSSNAPSPNSGYRPESTPYTVDNSMSDGGSDSPDCGLCMKDDCVCASIGVKEGTTQASSMELFKPMKAVPLKRRRVGDDDGNEVDFTNAFKKTSLFASRENNSFVALSRSQTQAQPQQIQNSSSSNGNNDMFATSSAVDTNIEECGFCSDDTPCVCREVAREQAQLERANKELLAETSLPPIINGRANSLTSNARQSLPVLHPGPSVSLKTDAPAISRHASNKDLKTLSTVVTALAEGESQNRGSCTGNPG…	489	Soluble	Nucleus	FALSE	NA	NA	FALSE	0	0	FALSE	431	22.028054694098138	775.1622593741836	14.586317865508041	456	14.371012491118554	855.6246323890733	10.70017479737561	357	15.95478965292314	548.0968561275855	9.216089016490166	0.662389182116429	0.21540780791014133	485	13.63613994764977	748.6293957675192	10.280983930606487	496	23.10391350675636	616.4402322781442	11.525400398381926
GS115_000173-T1	PET127	Protein with a role in 5'-end processing of mitochondrial RNAs; located in the mitochondrial membrane	Mitochondrial RNA processing protein	PET127	Protein with a role in 5'-end processing of mitochondrial RNAs; located in the mitochondrial membrane	AOA66085.1	XP_002489510.1	Protein with a role in 5'-end processing of mitochondrial RNAs	SCV11768.1	Mitochondrial RNAs 5'-end processing	PP7435_Chr1-1741	Protein with a role in 5'-end processing of mitochondrial RNAs, located in S. cerevisiae in the mitochondrial membrane	PET127	Mitochondrial mRNA processing protein PET127	Poorly Characterized	Function Unknown	MRVYSTWTTPKRGGPRLKPVSFHPTTFRPSFILKDSGIPLTSIRCGDLSNVRKVPKLAHRLDRVLFQPLNYHFLQDPRSSVYNFNPYLQNLIPLKELNQKLLEGTFVPSEKDKNLLKLCQEHKTNFYTSTSAVTGILSHMHFLLSNMKGINGDVLSKNFKEKRFRFTKGATIPGVVLAMRKDTEGPDCPFSKRRYAIGADHSADNEIVLSLMGHFMERLLVCPPEIYNQFRADSKVPFEKVKETFHGESVYNFSKISNFILRSQLDCQDQRLPNGNKSFDIKTRAVCAVRHDISHVERDEYTGYQIVRAHDQYESFEREFYELMRSTMLKYSLQARIGNMDGIFVAYHNIEKVFGFQYLPLEEIDYILHSDTLESTLNTKNDVQDQDKIMGPLGTHTPD…	676	Soluble	Mitochondrion	FALSE	NA	NA	FALSE	0	0	FALSE	813	41.55175978260275	1502.1236873729677	20.329188017163514	3394	106.96319384836924	6496.194134472875	58.428921863525154	547	24.44613428613153	852.4759173077032	10.30938487048187	0.9795943385390486	2.502724414705463	2663	74.87224882596152	4429.000632305977	43.745645645337646	189	8.803708977372887	231.98924920627292	3.119566084804891
GS115_000174-T1	ATG2	Peripheral membrane protein required for autophagic vesicle formation; also required for vesicle formation during pexophagy and the cytoplasm-to-vaucole targeting (Cvt) pathway; involved in Atg9p cycling between the phagophore assembly site and mitochondria; essential for cell cycle progression from G2/M to G1 under nitrogen starvation; forms cytoplasmic foci upon DNA replication stress	Autophagy vesicle formation-required protein	ATG2	Peripheral membrane protein required for autophagic vesicle formation; also required for vesicle formation during pexophagy and the cytoplasm-to-vaucole targeting (Cvt) pathway; involved in Atg9p cycling between the phagophore assembly site and mitochondria; essential for cell cycle progression from G2/M to G1 under nitrogen starvation; forms cytoplasmic foci upon DNA replication stress	AOA65566.1	XP_002489511.1	Peripheral membrane protein required for vesicle formation	CCA36337.2	Autophagy-related protein 2	PP7435_Chr1-1752	Protein required in Pichia pastoris for glucose-induced pexophagy and starvation-induced autophagy, is a cytosolic protein that becomes associated with one or more structures situated near the vacuole during glucose adaptation, acts at an intermediate event required for the vacuole peroxisomes engulfemnet by the vacuole, previously known in Pichia pastoris as GSA11	ATG2	Required for cytoplasm to vacuole transport (Cvt) vesicles and autophagosomes completion and	Cellular Processes and Signaling	Intracellular Trafficking, Secretion and Vesicular Transport	MAAWMPQNIQKRLLRYVLQQLSLFAEIDLPNLDVSLGTNSKVHLKELQLDPDKVDIPNFYLRNGVVDDMDLTLTLSNGVNIEATGVNLTLAPSMTNGVDFDPGKLSFSLYQSTADLATSVFFVDQDNNELPKTDKELDDEHDSSKNVANDDDSSPLADKENPKQPSKMGNMMAKAVEMALSRLQVQLKDINLTIITDESTFQICIEEASFDTTDGVRKIEFKGAELSVLKPSVYPGDQPQGESQDDSEDDDSVDESSSFDSHPTDFMSSSFIGSREELENSMLNSQSSVYMSATSKLLTKPKHSTRHPSETKPSVTLGHVNEGTLTFEGLQSFENVSIIIDQIHVAVSPIPESLTALLETLSKRLKILRVHSAKSKTSNTTTYTFSSKDGLQEEPEFSD…	1859	Soluble	Cytoplasm	FALSE	NA	NA	FALSE	0	0	FALSE	409	20.90365283036227	1281.6832964803439	6.247875692772718	560	17.648611831198224	1676.6084151897203	5.431725790290707	565	25.25057746190917	1436.6433105291662	6.258019428790515	-0.002340387587784001	-0.20429548773509526	481	13.523676937772246	1068.169538623985	3.8002012397554923	279	12.995951347550452	442.0394678596205	2.1410395815446006
GS115_000175-T1	AOA65459.1	Hypothetical protein	Uncharacterized protein	NA	NA	AOA65459.1	XP_002489512.1	Hypothetical protein	CCA36338.1	Hypothetical protein	PP7435_Chr1-0172	Hypothetical protein not conserved	NA	NA	Poorly Characterized	Function Unknown	MTQTTPNLKEEVTSKEQLNNPLKTVHHLSQYPLLKQAWEYVVGFAWVGWVWTNVIQLYTILRVNVVDRVPFVASLLNALDSSFEYLVLQTTDRVLPFLTELTYQDLISIPVKNYELLSKRVSTRWEDLKRSVRPALNPVLRPGGDVLSKFVTSPEDYADEVERLYLIASKTYGNIYEKGQIVTSKINSAYQSELSSKDDQKISDKAFAAARTSRKLSNEFYDNFRQTTNTVLEQTKGSVDQLLEKADKGIKDTASTINKSLRSNTVSASA	270	Membrane	Endoplasmic reticulum	FALSE	NA	NA	FALSE	0	0	FALSE	1222	62.45541261296502	1729.6856995127941	59.962870355310436	9138	287.98752663123105	13674.857366103037	315.05948885401176	468	20.91552257021857	628.545207440938	19.470990041235044	1.6227432025077748	4.016226113167151	5436	152.83723042355493	7095.862243469527	179.5292205243482	261	12.15750287351494	302.1515680854566	10.407635275401734
GS115_000176-T1	MET32	Zinc-finger DNA-binding transcription factor; involved in transcriptional regulation of the methionine biosynthetic genes; targets strong transcriptional activator Met4p to promoters of sulfur metabolic genes; feedforward loop exists in the regulation of genes controlled by Met4p and Met32p; lack of such a loop for MET31 may account for the differential actions of Met32p and Met31p; MET32 has a p…	Methionine-related genes transcriptional regulator	MET32	Zinc-finger DNA-binding transcription factor; involved in transcriptional regulation of the methionine biosynthetic genes; targets strong transcriptional activator Met4p to promoters of sulfur metabolic genes; feedforward loop exists in the regulation of genes controlled by Met4p and Met32p; lack of such a loop for MET31 may account for the differential actions of Met32p and Met31p; MET32 has a p…	AOA65837.1	XP_002489513.1	Zinc-finger DNA-binding protein	CCA36339.1	Transcriptional regulator MET32 (Methionine-requiring protein 32)	PP7435_Chr1-0173	Zinc-finger DNA-binding transcription factor, involved in transcriptional regulation of the methionine biosynthetic genes, targets strong transcriptional activator Met4p to promoters of sulfur metabolic genes, feedforward loop exists in the regulation of genes controlled by Met4p and Met32p, lack of such a loop for MET31 may account for the differential actions of Met32p and Met31p, Pichia pastor…	PGUG_01520	DNA-binding protein	Information Storage and Processing	Transcription	MSKRHTNNRDRDGDDRRNRTRIDFITNSDSPKQTNLHHFPRLPTQMSIMGHSDASPEVSEIAPPTPPVKQTEEDIKFLQLANEALEKIGTIDPSIKQVLTRLQYAAPPHGGVPMGNAFSASSVNSVVQNTPLVDELAINHFPNFNNDIFYDEHHLNLHSNNNNNNTNKSIPSVAGTTPTPTTANTLGETTYRKRVYEQVSPTSSMSSQSSSKVDKPFICSKCALAFRRSSDLKRHEKIHLEVLPNICSRCQKGFARKDALKRHIDTLTCKRNREKLMVKQRLQDSDSGDNGDKGVVHDIFSQFGFGK	307	Soluble	Nucleus	FALSE	NA	NA	FALSE	0	0	FALSE	23	1.1755110393602255	35.36200486472735	1.0731711702882172	80	2.5212302615997464	124.3779737636573	2.5085925895704686	45	2.011107939444093	63.00741398337781	1.7086773762865866	-0.6709998168205691	0.5539981670370548	61	1.715060900632239	86.37701109046729	1.9131324595561539	62	2.887989188344545	74.43743105259945	2.244582058555745
GS115_000177-T1	AOA65872.1	Hypothetical protein	Uncharacterized protein	NA	NA	AOA65872.1	XP_002489514.1	Hypothetical protein	SCV11769.1	Hypothetical protein	PP7435_Chr1-1763	Hypothetical protein not well conserved	NA	NA	Poorly Characterized	Function Unknown	MDYNSVLETGPSPKLKDLNEEIRLKLQQIPDYPLDFNIFVYRGVKDIRTEIEPELKEFRVQYNNQNINDDPLTCTARLQDRLLGFLILERHRRDIETLNKTLEAQDSNGKTVTLIELQDPYKYEIKSPLYLQLMSQKDSHKQTFHRVALLQNLEYQFESKVNPEDDDDIKDDNSLIQQFVSNEEIMNFDHLFRQKLSSLKDAAEAQEAMDDSTILQLMIPVAAQKLLVEKDALA	234	Soluble	Cytoplasm	FALSE	NA	NA	FALSE	0	0	FALSE	600	30.66550537461458	800.3375446771757	32.204290774539984	609	19.19286536642807	847.5379374534348	22.664922361357156	782	34.94858685878402	1022.4763871164516	36.764624300337644	-0.19106532179697422	-0.6978570227398415	524	14.732654293955628	665.8969675155739	19.55520334716734	717	33.39819754908127	834.4580311116667	33.3623812075942
GS115_000178-T1	EGD1	Subunit beta1 of the nascent polypeptide-associated complex (NAC); involved in protein targeting, associated with cytoplasmic ribosomes; enhances DNA binding of the Gal4p activator; homolog of human BTF3b; EGD1 has a paralog, BTT1, that arose from the whole genome duplication	Nascent polypeptide-associated complex subunit beta-1	EGD1	Subunit beta1 of the nascent polypeptide-associated complex (NAC); involved in protein targeting, associated with cytoplasmic ribosomes; enhances DNA binding of the Gal4p activator; homolog of human BTF3b; EGD1 has a paralog, BTT1, that arose from the whole genome duplication	AOA66777.1	XP_002489515.1	Subunit beta1 of the nascent polypeptide-associated complex (NAC) involved in protein targeting	CCA36340.2	Nascent polypeptide-associated complex subunit beta-1	PP7435_Chr1-1774	Subunit beta1 of the nascent polypeptide-associated complex (NAC), involved in protein targeting, associated with cytoplasmic ribosomes, enhances DNA binding of the Gal4p activator, homolog of human BTF3b, Pichia pastoris does not have the paralog BTT1	EGD1	Component of the nascent polypeptide-associated complex (NAC), a dynamic component of the ribosomal exit tunnel, protecting the emerging polypeptides from interaction with other cytoplasmic proteins to ensure appropriate nascent protein targeting (By similarity). The NAC complex also promotes mitochondrial protein import by enhancing productive ribosome interactions with the outer mitochondrial m…	Information Storage and Processing	Transcription	MPIDQQKLEKLQKSGPRRVGGARLKQKRSNRDAEADDTKLQATLQKFNVQTLTGVEEANFFKDDGKVLHFNRVGVQAAANYNTYAFTGYAQEKNITDLIPGILPQLGAENLQFLQQIAESLQKNPDALNALKNQNQEGAEAEDDSEIPELVEGETFDKDID	161	Soluble	Nucleus	FALSE	NA	NA	FALSE	0	0	FALSE	28316	1447.2074169793107	37209.63396650786	2221.094402249189	37182	1171.8047948350222	50355.36723260941	1997.61562867275	35560	1589.2221850362657	45547.44974056725	2429.4724653295298	-0.12937236916479958	-0.2823640680349021	32793	921.9998707284101	38922.37645215775	1695.6090234312821	44782	2085.966642458797	50865.45235506677	3016.800030227634
GS115_000179-T1	AOA65936.1	Hypothetical protein	Uncharacterized protein	NA	NA	AOA65936.1	XP_002489516.1	Hypothetical protein	SCV11770.1	Hypothetical protein	PP7435_Chr1-1785	Protein with low similarity to nitrogen regulatory protein areA	NA	NA	Poorly Characterized	Function Unknown	MDIISSEEQNNTPTGLFRREICSEIEGNTDYCLEMWKVYNNKKIYLSNSHRVLNLTWRMTSLKSKQIMQKRNREHYLSQFSDLSMGLDPLGFFNDVSNCEQFGGIIAGGIIEAGLIDDSFMDEGNDDNGSNGCSRCSDCGNLVCICADFEWMKFGR	156	Soluble	Nucleus	FALSE	NA	NA	FALSE	0	0	FALSE	3	0.15332752687307288	3.568566507099126	0.2203076136687477	1	0.03151537826999683	1.2657503869801727	0.05193239120116983	NA	NA	NA	NA	NA	NA	NA	NA	NA	NA	3	0.1397414123392522	3.4047131578679917	0.20884699619001026
GS115_000180-T1	PAM1	Essential protein of unknown function; exhibits variable expression during colony morphogenesis; overexpression permits survival without protein phosphatase 2A, inhibits growth, and induces a filamentous phenotype; PAM1 has a paralog, SVL3, that arose from the whole genome duplication	Uncharacterized styryl dye vacuolar localization protein	PAM1	Essential protein of unknown function; exhibits variable expression during colony morphogenesis; overexpression permits survival without protein phosphatase 2A, inhibits growth, and induces a filamentous phenotype; PAM1 has a paralog, SVL3, that arose from the whole genome duplication	AOA65638.1	XP_002489517.1	Protein of unknown function, mutant phenotype suggests a potential role in vacuolar function	CCA36341.1	Hypothetical protein	PP7435_Chr1-0175	Protein of unknown function, mutant phenotype suggests a potential role in vacuolar function, in S. cerevisiae the green fluorescent protein (GFP)-fusion protein localizes to the cell periphery, cytoplasm, bud, and bud neck and relocalizes from bud neck to cytoplasm upon DNA replication stress, Pichia pastoris does not have the paralog PAP2	FG08667.1	2-dehydropantoate 2-reductase	Poorly Characterized	Function Unknown	MSERQSVLSVGSHPNLAFYNWRLFKSTICDLTIVSSDGPTVQWYSKKFGNSRFTSSSKFTSLDQVFNSGVKLYDMVIVSASSLDELSSICTDLRDFAKRQIQSTGKAFNLLVESTNYVNLEPFIKLTLQEPEVKIFSIMSDFDIRSVKKNTYKVCDSKKESELVYVGKSDESKREYEADEVVQINKISDLYESCEIDVYKLGTPLEFLSYQWKFALPKISIEPLSIIFEQPFPKDLHGQMLAKPLISGLIMEVITVIKAMGCKLFKSYDNEDSLIERLCQLYPSVPLTDDLMEAPKLFYDFYHQNELSLDLLLLQPILLADDNKIRTPYLEFLYAIMSQFSSINTNSTEKSMLWLRKNPENLNSLRAQHEEVLRLRTQLKEAESAPSKHPAEAQTNGRD…	819	Soluble	Cytoplasm	FALSE	NA	NA	FALSE	0	0	FALSE	2802	143.2079100994501	5852.418416471997	65.20417640244747	3796	119.63237591290796	8024.771822394284	59.41926531788378	3637	162.54221279462593	6387.115107275534	63.58886666568153	0.036190177556422336	-0.09784342887489936	4340	122.0223657171134	7735.6554279165575	62.900183517085495	3044	141.7909530535612	4122.026047620906	45.6312924855703
GS115_000181-T1	SCJ1	One of several homologs of bacterial chaperone DnaJ; located in the ER lumen where it cooperates with Kar2p to mediate maturation of proteins	DnaJ-like protein	SCJ1	One of several homologs of bacterial chaperone DnaJ; located in the ER lumen where it cooperates with Kar2p to mediate maturation of proteins	AOA66067.1	XP_002489518.1	One of several homologs of bacterial chaperone DnaJ, located in the ER lumen	CCA36342.1	DnaJ-like protein	PP7435_Chr1-0176	One of several homologs of bacterial chaperone DnaJ, located in S. cerevisiae in the ER lumen where it cooperates with Kar2p to mediate maturation of proteins	SCJ1	DnaJ domain protein	Cellular Processes and Signaling	Post-Translational Modification, Protein Turnover and Chaperones	MKIWLVLLLVFATVFAETDYYKVLGVAKNADEKDIKKAYRSLSKKFHPDKNPGDDEAAQKFIQVGEAYDVLGDPEKRQRYDRFGAEGLDSRQEQFHDPFDMFQQFFGGGGQQHRGKPKGKSSLLHLEFSLQDFYNGASNDFRIEMQNICETCSGSGSQDGKVHQCDTCKGHGRVVQTRQFGGGMQQRFETICPKCSGTGNLITHKCKKCQGNRVVRGPRIHNVHLGAGTSRNHVEILEGQGDQSPDWIAGDLQIMFKEKAEGNMGYRRIGNNLYRDEALTLKEALHGGWERQIAFLDKIENTITLSKKKGEVVVDGQVDTIKGRGMPLHDHYDEHGDLFIKYHIIYPQQIRDEL	354	Soluble	Endoplasmic reticulum	TRUE	MKIWLVLLLVFATVFAETDYYK	17	TRUE	0	0	FALSE	1725	88.16332795201691	2679.557401376859	70.2090649910666	7565	238.41383661252604	12382.622027077316	215.62409062556304	453	20.245153257070537	645.7539952834716	15.119363990758648	2.2152598624409485	3.8340490146375212	8392	235.94739472304508	11858.081603135619	226.75627270959075	230	10.713508279342667	273.12836906259196	7.110643883509501
GS115_000182-T1	DML1	Essential protein involved in mtDNA inheritance; may also function in the partitioning of the mitochondrial organelle or in the segregation of chromosomes, exhibits regions similar to members of a GTPase family	Mitochondrial DNA inheritance protein	DML1	Essential protein involved in mtDNA inheritance; may also function in the partitioning of the mitochondrial organelle or in the segregation of chromosomes, exhibits regions similar to members of a GTPase family	AOA66876.1	XP_002489519.1	Essential protein involved in mtDNA inheritance	CCA36343.1	mtDNA inheritance protein	PP7435_Chr1-0177	Essential protein in S. cerevisiae involved in mtDNA inheritance, may also function in the partitioning of the mitochondrial organelle or in the segregation of chromosomes, exhibits regions similar to members of a GTPase family	DML1	Involved in the partitioning of the mitochondrial organelle and mitochondrial DNA (mtDNA) inheritance (By similarity)	Cellular Processes and Signaling	Cytoskeleton Cellular Processes and Signaling	MQEIFTIGLSNHANHVVTHFFNEQESHFDYTGIGKSDLEPEVFFREVKTGNYVSLTPRALLWDLHGGIGKLPGSQRVSAESPADPDFSLDSDFKVEKIVQPPIPESNYQKTLDENKPVFSVDDTKFWSSYSTMIFDETRIKCLEKWENDSGNGHLRSAESVKFDDFTVGADVWKDEGQSFIDNSFRKELEQSDLLDGINLIVDIDSAWAGFGSQMLQDIREELPKKTILGYGLFQKEVNLKRTISRIHGFLGMVDNCSLVVPLFQTSESLYESSAVESVVVSSINGLFNSKAQDQVSMTQFVDSIRLNSNRNIIGDVFWDDKLLSGPLCPGKINNRNQYVYSRSVIHRGKGPTNKFYSNFDYLKSQGTSSRGMNQYNVSPLGQPQTFPQIVDNDVYVKL…	447	Soluble	Cytoplasm	FALSE	NA	NA	FALSE	0	0	FALSE	455	23.25467490908272	739.1447325197648	15.24532251523762	422	13.299489629938662	680.8721997391607	9.333129074639427	678	30.300692954291005	1001.1197778474744	18.451406107786926	-0.2753640915623534	-0.9832980095635455	675	18.978132916832152	958.6892343828013	14.43110980121204	549	25.57267845808315	673.1366743521456	13.795021311232496
GS115_000183-T1	AOA66827.1	Hypothetical protein	Uncharacterized protein	NA	NA	AOA66827.1	XP_002489521.1	Hypothetical protein	CCA36344.1	Hypothetical protein	PP7435_Chr1-0178	Hypothetical protein not well conserved	PGUG_01840	NA	Poorly Characterized	Function Unknown	MKAFSKKYKAEWALFSRFLRETNPKNTPPEFVIRDFKASVKNKHSLSTRQRHRINDMCSHLQKSPQLFKNLTLQNTKLGEIINKTACKRQQTPSGDSGAYRILLDRYNQSIDPVVTREINNEQAELLMRPRDDAVPTMKKDTTKLPDEKSCVTTEEIDALKVFLINAKKSRDLQRESMFNAKKIYEWTQNNKQNRTFETKTFFTPVCVPKTLVDSKVVVSNDFLFPIANSHSEKEYMIMYRDGSTSKSSVNPLGPKYIPRDMFTILSQLSDPEVYSKKIAKLHKQNWHLIGGGLQEDQLLVFERESDRKSKTFKLGRNLLGGMAAVFVLIVLYPMPLTKL	340	Membrane	Mitochondrion	FALSE	NA	NA	FALSE	1	1	FALSE	326	16.661591253540585	483.54474016880596	13.207216304926078	329	10.368559450828958	512.1529541641794	9.29670069385278	370	16.535776390984765	512.1443864893122	12.499807945388609	0.07942049207104913	-0.42711521450388434	281	7.9005264438960525	376.9009670512412	7.5130560608743995	340	15.837360065115247	404.28725732396595	10.971769448703384
GS115_000184-T1	TMA16	Protein of unknown function that associates with ribosomes	Uncharacterized translation machinery-associated protein 16	TMA16	Protein of unknown function that associates with ribosomes	AOA66724.1	XP_002489522.1	Protein of unknown function that associates with ribosomes	CCA36345.1	Ribosome associating protein	PP7435_Chr1-0179	Protein of unknown function that associates with ribosomes	PGUG_01839	translation machinery-associated protein 16	Poorly Characterized	Function Unknown	MPIGKSLRKVTKNISKSKSAIHPKGRKFKQLTRASLREKKIAAKKELRSEQKQNDLLIVAFFQDSILETSRLDTKIFTIDDMKAFIETFIARDDQELQDLKDSRRPGRPASNKQMLLEARREQECGFYSAGWSVPDLTNEENVQRLRAWEGSFGGVTSLKFVSVSEKSQ	169	Soluble	Nucleus	FALSE	NA	NA	FALSE	0	0	FALSE	727	37.156370678908	937.8042495211138	53.162284962731924	772	24.329872024437552	1016.3303728939935	38.289605090087015	692	30.926370979895832	873.580011939358	44.25174769202183	0.2646686797158443	-0.20878165390879955	1040	29.240382568156207	1223.2591433415603	50.60863966811792	1235	57.52688141299215	1396.5322670871963	78.66008478926685
GS115_000185-T1	CAF20	Phosphoprotein of the mRNA cap-binding complex; involved in translational control; repressor of cap-dependent translation initiation; competes with eIF4G for binding to eIF4E	Uncharacterized protein	CAF20	Phosphoprotein of the mRNA cap-binding complex; involved in translational control; repressor of cap-dependent translation initiation; competes with eIF4G for binding to eIF4E	AOA66727.1	XP_002489523.1	Hypothetical protein	CCA36346.1	Hypothetical protein	PP7435_Chr1-0180	Protein with low similarity to CAF20, phosphoprotein of the mRNA cap-binding complex, involved in translational control	CAF20	Acts as an inhibitor of cap-dependent translation. Competes with eIF4G1 and EAP1 for binding to eIF4E and interferes with the formation of the eIF4F complex, inhibiting translation and stabilizing mRNA (By similarity)	Information Storage and Processing	Translation, Ribosomal Structure and Biogenesis	MVKYTEEQLLELQSHAVVSKKDALEAFNALVEEVKTQVPDDQFLNGRRRSSVLGTRPVFRKKKADPPKVDEDGFIISSGKSTRKSVSASDDVEIQQFRELNLKVKSSKISSNPADSSTLVDQPKVAFNAFDALMDSDGDSE	141	Soluble	Nucleus	FALSE	NA	NA	FALSE	0	0	FALSE	4269	218.18507074038274	5359.491567899829	368.75750113140225	4832	152.2823078006247	6255.065871290298	286.0248053844654	4577	204.55202308523587	5716.068520637094	351.4398410650767	0.0693946443398271	-0.29713748253227484	5934	166.83887515330665	6878.556038421679	345.40554214145277	7561	352.1949395656952	8529.483627283327	583.112033845662
GS115_000186-T1	EFR3	Protein required for Stt4-containing PI kinase complex localization; required for Stt4-containing phosphoinositide (PI) kinase patch assembly at the plasma membrane; recruited to the plasma membrane via a conserved basic patch near its N-terminus; exhibits synthetic lethal genetic interactions with PHO85; has sequence similarity to the Drosophila rolling blackout (RBO) gene	Uncharacterized protein	EFR3	Protein required for Stt4-containing PI kinase complex localization; required for Stt4-containing phosphoinositide (PI) kinase patch assembly at the plasma membrane; recruited to the plasma membrane via a conserved basic patch near its N-terminus; exhibits synthetic lethal genetic interactions with PHO85; has sequence similarity to the Drosophila rolling blackout (RBO) gene	AOA66141.1	XP_002489524.1	Non-essential protein of unknown function	CCA36347.1	Hypothetical protein	PP7435_Chr1-0181	Protein with low similarity to EFR3, protein required for Stt4-containing PI kinase complex localization which is required for Stt4-containing phosphoinositide (PI) kinase patch assembly at the plasma membrane	EFR3	establishment of protein localization to plasma membrane	Poorly Characterized	Function Unknown	MLKLKPKHQRFILQCYPGGKSTEKKPNNAELSHLLYYATTRRTKLEKVGGFLEKKTVKDVGHSRIGNVLVTLDILNQLVIRCSDNLSVFADNVINILTNVSTLHDLTVQEHSFILFKSFCENVTVKSFTGEKKIIDRFNKLCNYYIEQQELATKSHTESSDWLILSLKTCEIIAKCYGNFPSLDKRIIAKSMNLILSKLSLNEHQLLNRTKTNVSHEINTDNVEEVVLKSLKAHFNTTSTTFLTQSTKSVAEFILRSKPSIQGPWSNALLEMLTSWTPVQLRFIVLSSLMSILDHKNEAVLTEKISNLLSSSVSLVGLSVIDVLRQFLTLQANCLKSKLNLTENYVKCISSLALHHYYRSQVPDMVKEISVKLKENYNNIVLFAPVYARNIEMIYQTSK…	731	Soluble	Cytoplasm	FALSE	NA	NA	FALSE	0	0	FALSE	1725	88.16332795201691	3372.7457521191554	42.16352443653749	2489	78.44177651402211	4998.108904648891	41.525374414554555	2331	104.17539126320403	3951.8335332391403	44.145683030952	-0.06627689837470219	-0.08827918850068332	2377	66.83114361971856	4052.8087028098635	36.976360125125254	1350	62.88363555266348	1803.040436670007	22.396015631522772
GS115_000187-T1	IML1	GTPase-activating protein (GAP), subunit of SEA and Iml1p complexes; SEA (Seh1-associated) complex is a coatomer-related complex that associates dynamically with the vacuole; Iml1p complex (Iml1p-Npr2p-Npr3p) is required for non-nitrogen-starvation (NNS)-induced autophagy; localized to either pre-autophagosomal structures (PAS) or non-PAS structures during NNS-induced autophagy;	Coatomer-related complex subunit	IML1	GTPase-activating protein (GAP), subunit of SEA and Iml1p complexes; SEA (Seh1-associated) complex is a coatomer-related complex that associates dynamically with the vacuole; Iml1p complex (Iml1p-Npr2p-Npr3p) is required for non-nitrogen-starvation (NNS)-induced autophagy; localized to either pre-autophagosomal structures (PAS) or non-PAS structures during NNS-induced autophagy;	AOA66656.1	XP_002489525.1	Protein of unknown function	CCA36348.1	Coatomer-related complex subunit	PP7435_Chr1-0182	GTPase-activating protein (GAP) subunit of the Iml1p/SEACIT complex, SEACIT (Iml1p-Npr2p-Npr3p) is a subcomplex of the SEA complex, a coatomer-related complex that associates dynamically with the vacuole, Iml1p functions in the SEACIT complex as a GAP for the Rag family GTPase Gtr1p (EGOC subunit), resulting in the inhibition of TORC1 signaling in response to amino acid deprivation, the Iml1p/SEA…	IML1	vacuolar membrane-associated protein iml1	Cellular Processes and Signaling	Signal Transduction Mechanisms	MERMKRGGVSSNYQSIVIGKNTGSLPIRSRSFLKRPGRGSEIPSAQASQPQIYEEETDMELFEPMKCAVKFHEPRASTAPVLLEGKAALGIKPGTIGELESLEGTPRRLMFLVKYVEDEIPSSKVNTSNNPNQPQVSIQTGSLQELLMLKRGSPVLLRLRKRKDAEADVVELRIKDVHLSRGDMWCLSSTLAGTCVYKHEKKSFIDSSIRTTVSKIYVGGRSVFSAYVGKNTRIVFRSESVKLVILIQISSEMWDFEETGQQMFNKLINSLFPKVFSKWTELGAHHLITIVLFSSIDLGNKSWSLLGSGDRPPDRKDYYRVVVDQVSILLWSEIMSALRFEFANFMKDIMLRENKAPCKTDRNEEYVIQGRFLPAVKGNLIEAINLATTLVTDHFRDPE…	1451	Soluble	Cytoplasm	FALSE	NA	NA	FALSE	0	0	FALSE	607	31.02326960398508	1455.7592579023876	9.105716964379008	637	20.07529595798798	1621.7043151228986	6.741410891714299	879	39.28364175047462	1819.6637203477194	10.17072750682097	-0.15957835664680284	-0.5933004122318998	890	25.023019697749064	1831.0359292052894	8.358651203629263	538	25.060293279505892	791.5725460036925	4.919571788295248
GS115_000188-T1	CEF1	Essential splicing factor; associated with Prp19p and the spliceosome, contains an N-terminal c-Myb DNA binding motif necessary for cell viability but not for Prp19p association, evolutionarily conserved and homologous to S. pombe Cdc5p	Splicing factor	CEF1	Essential splicing factor; associated with Prp19p and the spliceosome, contains an N-terminal c-Myb DNA binding motif necessary for cell viability but not for Prp19p association, evolutionarily conserved and homologous to S. pombe Cdc5p	AOA65410.1	XP_002489526.1	Essential splicing factor	CCA36349.1	Splicing factor	PP7435_Chr1-0183	Essential splicing factor in S. cerevisiae, associated with Prp19p and the spliceosome, contains an N-terminal c-Myb DNA binding motif necessary for cell viability but not for Prp19p association, evolutionarily conserved and homologous to S. pombe Cdc5	CEF1	factor cef-1	Cellular Processes and Signaling	Cell Cycle Control, Cell Division, Chromosome Partitioning	MAPVYVKGGAWTNVEDEILKAAVAKYGLTQWARVSSLLAKKTAKQCKARWEEWLNPRVNHLEWSRDEDAKLLRLARLMPNQWRSISNITGRTATQCVERYQKLLEEAGGVSSDLRHMELGLSGPGIESNAPVGAEFKLGDINLNPENKPAMLDTVDMDEEELEMLSEARARLANTQGKKAKRKVREKFLEESRYIAELQKRRELKQAGIGGTKKRKKQDNQVDYLSDVPFERAPYQGTYDVDDENLANLKEMEDYQLRANKYGIQDQDAQKQKRKRKREKEDEKKKDQMAQIVVFEELYPTKKKKLDLPEPGSVVGDEITDDAIIQATQQLIRRSQKQSFIGSTADELESESTNGKLDNVRPAPVSAKKERKRLVALIRTKFSQLPKPKNNFQITLPHE…	640	Soluble	Nucleus	FALSE	NA	NA	FALSE	0	0	FALSE	744	38.02522666452207	1387.3764053197226	19.849168654868794	606	19.098319231618078	1140.1060978240735	10.84046286133869	901	40.266850076425065	1491.894015328547	19.073143911943355	0.05753591490975246	-0.8151163115846352	792	22.267675955749727	1287.9730599019754	13.448366843911797	757	35.2614163802713	983.1300829797204	13.975617176769084
GS115_000189-T1	CFT1	RNA-binding subunit of the mRNA cleavage and polyadenylation factor; involved in poly(A) site recognition and required for both pre-mRNA cleavage and polyadenylation, 51% sequence similarity with mammalian AAUAA-binding subunit of CPSF	Cleavage and polyadenylation factor component	CFT1	RNA-binding subunit of the mRNA cleavage and polyadenylation factor; involved in poly(A) site recognition and required for both pre-mRNA cleavage and polyadenylation, 51% sequence similarity with mammalian AAUAA-binding subunit of CPSF	AOA66036.1	XP_002489527.1	RNA-binding subunit of the mRNA cleavage and polyadenylation factor	CCA36350.1	mRNA cleavage and polyadenylation factor subunit	PP7435_Chr1-0184	RNA-binding subunit of the mRNA cleavage and polyadenylation factor, involved in poly(A) site recognition and required for both pre-mRNA cleavage and polyadenylation, 51% sequence similarity with mammalian AAUAA-binding subunit of CPSF	CFT1	RNA-binding component of the cleavage and polyadenylation factor (CPF) complex, which plays a key role in polyadenylation-dependent pre-mRNA 3'-end formation and cooperates with cleavage factors including the CFIA complex and NAB4 CFIB. Involved in poly(A) site recognition. May be involved in coupling transcription termination and mRNA 3'-end formation	Information Storage and Processing	RNA Processing and Modification	MDVYHQFLEPTVCTHSLSANFTNSVKNDLIIAKGTLLQIFEVINVTIENKQDEEQPDLELNGAAFGIGEINEDALNVAAIDFSQNVKLSLVAEYKLDGLVTDLCKIRTIEDSHHDYVLVATKGVKFSMIKWDQSSNSISTVSLHHYKKIVENSLIDKFNVDTKLIADPNNHCSCLLANEILFFLPFLQHEVDEELDGKFVENKKLYSNTFLQFSNDLQPNIKTIIDIEFLHGYSEPTLAVLYTSFPTCTGALPKAKDTVSLQVFSLNLQNKASTSIIEVNNLPYDTDRILPLSSPLNGCLLIGANQIIHLNSMGTAKGISCNLFAAKCSNFKLSDQSNLDLRLEKCVLGQVYNDKVILITEKGAFYAFSFDIVGGVSSINEIQKIAAEKYQGLVLSLPT…	1388	Soluble	Cytoplasm	FALSE	NA	NA	FALSE	0	0	FALSE	2428	124.09307841594033	6451.480707085529	42.1986689353743	2489	78.44177651402211	6481.149239651283	28.17383139472155	3615	161.55900446867548	8023.381807962367	46.89570888891357	-0.15225842446106658	-0.7351001464894402	2791	78.47106514204228	5860.8738628823485	27.977987683534497	2896	134.8970433781581	4415.168416794955	28.694497038975584
GS115_000190-T1	RIM20	Protein involved in proteolytic activation of Rim101p; part of response to alkaline pH; PalA/AIP1/Alix family member; interaction with the ESCRT-III subunit Snf7p suggests a relationship between pH response and multivesicular body formation	RIM101 proteolytic activation-associated protein	RIM20	Protein involved in proteolytic activation of Rim101p; part of response to alkaline pH; PalA/AIP1/Alix family member; interaction with the ESCRT-III subunit Snf7p suggests a relationship between pH response and multivesicular body formation	AOA65631.1	XP_002489528.1	Protein involved in proteolytic activation of Rim101p in response to alkaline pH	CCA36351.1	Proteolytic activation of Rim101p, pH sensor molecule	PP7435_Chr1-0185	Protein involved in S. cerevisiae in proteolytic activation of Rim101p in response to alkaline pH, PalA/AIP1/Alix family member, interaction with the ESCRT-III subunit Snf7p suggests a relationship between pH response and multivesicular body formation	RIM20	pH-response regulator protein palA rim-20	Poorly Characterized	Function Unknown	MSFNLLSVPLRTSKPIPLGESLKELINNQYYQTSAAFKSDIEEIDQLRNDVLSIEPNNDGLALLKRYYVQLASISQKLPDYFMEYPWFGTLGYQVTGPVALKSLYFERINIAYNIAATYSIIGLNEPRATGEGLKKSCIYFQYSSGAFESVLKLVEQKPKELTLPIDLSVNIMKTLAKLMLAQAQECFWQKAVSNTLKDNVIARLAFQVSQFYDEALSMAYKCDILKSEWIEHMSCKKLHFKAAAQFRLACVAVAASRHGEEIARLRIANTICETASREAKYHLPSVSSDLESLSKIIKDSLRRSERDNDLIYLQEVPNESDLPPIVAASMVEPKPIVELNSAECAKDTKKYGKILFHDLMPYLVIEIAQAFRERQDSYVVKHIKEPMEMLTKILHTIL…	773	Soluble	Cytoplasm	FALSE	NA	NA	FALSE	0	0	FALSE	1280	65.41974479917776	2518.3812988016525	29.749900306820454	1434	45.19305243917545	2892.2980463157473	22.707096893863337	1616	72.22112066981455	2720.797503022796	28.720800857681052	0.05078885572086824	-0.33895270914308573	1275	35.84758439846073	2185.439964635981	18.841594821429805	1003	46.72021219208998	1356.9788976308714	15.927555093514778
GS115_000191-T1	MOD5	Delta 2-isopentenyl pyrophosphate:tRNA isopentenyl transferase; required for biosynthesis of isopentenyladenosine in mitochondrial and cytoplasmic tRNAs; also has a role in tRNA gene-mediated silencing; gene encodes two isozymic forms; converts to a prion form, prion conversion contributes to azole antifungal resistance by upregulating ergosterol biosynthesis; homolog of human TRIT1, a mutation i…	Delta 2-isopentenyl pyrophosphate:tRNA isopentenyl transferase	MOD5	Delta 2-isopentenyl pyrophosphate:tRNA isopentenyl transferase; required for biosynthesis of isopentenyladenosine in mitochondrial and cytoplasmic tRNAs; also has a role in tRNA gene-mediated silencing; gene encodes two isozymic forms; converts to a prion form, prion conversion contributes to azole antifungal resistance by upregulating ergosterol biosynthesis; homolog of human TRIT1, a mutation i…	AOA65536.1	XP_002489529.1	Delta 2-isopentenyl pyrophosphate:tRNA isopentenyl transferase	CCA36352.1	tRNA dimethylallyltransferase, mitochondrial (DMATase)	PP7435_Chr1-0186	Delta 2-isopentenyl pyrophosphate:tRNA isopentenyl transferase, required for biosynthesis of the modified base isopentenyladenosine in mitochondrial and cytoplasmic tRNAs, gene is nuclear and encodes two isozymic forms, converts to a prion form, and prion conversion contributes to azole antifungal resistance by upregulating ergosterol biosynthesis	PGUG_01834	tRNA dimethylallyltransferase	Metabolism	Coenzyme Transport and Metabolism	MLRLWKKMTKKSIINIIGTTGVGKSQLSIELAKRFNGEVINTDSMQMYKGLDIITNKHPIKEREGIPHHVMNHVDWKDEYFLHTFEKEALKAIEDIHGRGKIPILVGGTHYYLQSILFHNKVIKTGGSAKDEETSSTLTPHERQMIEGPPEELIGHLKELDPIVAEKFHPNDHRRIRRALEIYLLTKKPASAYYDRQREEERQQSSLRFNTLNVWLYADQTVLDARLDSRVDTMLTEGGLDEIQQLYGYYKSLDSQPNLQHGVWQVIGFKEFITWLNEPSEESLQAAVEQMKARTRQYARRQVKWIKKVLANELLKEKAHGYPNGGQIYILEATNLNQWKENVTSRALEITDAFLEFRHIEQPFASGHLIDLLPQEASSSEKERKKWKHYECDTCKDAD…	455	Soluble	Mitochondrion	FALSE	NA	NA	FALSE	0	0	FALSE	584	29.847758564624854	916.2444860746714	18.558374319151376	1151	36.27420038876635	1898.6262195887482	25.55774719442583	510	22.792556647033056	717.7875941239878	12.991544949161002	0.5144973327737268	0.9761876688353442	1364	38.34988636823564	2058.968041942323	30.436374026287627	387	18.026642191763532	473.2494172167788	9.524246714712902
GS115_000192-T1	FSF1	Putative protein; predicted to be an alpha-isopropylmalate carrier; belongs to the sideroblastic-associated protein family; non-tagged protein is detected in purified mitochondria; likely to play a role in iron homeostasis	Putative alpha-isopropylmalate carrier	FSF1	Putative protein; predicted to be an alpha-isopropylmalate carrier; belongs to the sideroblastic-associated protein family; non-tagged protein is detected in purified mitochondria; likely to play a role in iron homeostasis	AOA65501.1	XP_002489530.1	Putative protein, predicted to be an alpha-isopropylmalate carrier	CCA36353.1	Putative alpha-isopropylmalate carrier	PP7435_Chr1-0187	Putative protein, predicted to be an alpha-isopropylmalate carrier, belongs to the sideroblastic-associated protein family, in S. cerevisiae the non-tagged protein is detected in purified mitochondria, likely to play a role in iron homeostasis	PGUG_04039	Mitochondrial cation transporter	Cellular Processes and Signaling	Intracellular Trafficking, Secretion and Vesicular Transport	MASAIPGPIPLPQSRYDLNTYMGRVKHCAGISDPSMLLNTSADVETAKTLISDFKNGKIKQMTPELWRAKRVLDSTIHPDTGETVLLPFRMSSCVLSNLVVTAGMLTPGLGSIGTLFWQVANQSLNVAINIANSNKSHPLSTRQLITNYTLAVTASCSVALGLNSIVPRLKSLAPNTRMILGRLVPFAAVVSAGVVNVFLMRGEEIKKGISVFDQDGNDVGLSKKAAFYAVGETAASRVINATPIMVIPPLILVKLQKGFLKGKGVGIQTFTNIGLICATSLIVLPFALAVFPQRQQIHVSKLETKFHNLTDSRGNKLNTVEFNRGI	327	Membrane	Mitochondrion	FALSE	NA	NA	FALSE	5	4	FALSE	1682	85.96563340016954	2477.284253646415	70.437696825331	5711	179.9843252999519	9141.485543115004	172.74306514780076	1607	71.81889908192574	2212.8722454164254	56.22402628475123	0.3251609657198514	1.6193691180679368	7831	220.17445758772234	10854.64179619795	225.24727810216555	1767	82.30769186781953	2086.1814107714217	58.93772512428348
GS115_000193-T1	ERG12	Mevalonate kinase; acts in the biosynthesis of isoprenoids and sterols, including ergosterol, from mevalonate	Mevalonate kinase	ERG12	Mevalonate kinase; acts in the biosynthesis of isoprenoids and sterols, including ergosterol, from mevalonate	AOA65635.1	XP_002489531.1	Mevalonate kinase, acts in the biosynthesis of isoprenoids and sterols, including ergosterol	CCA36354.1	Mevalonate kinase	PP7435_Chr1-0188	Mevalonate kinase, acts in the biosynthesis of isoprenoids and sterols, including ergosterol, from mevalonate	ERG12	mevalonate kinase	Metabolism	Lipid Transport and Metabolism	MDLPFVVSAPGKVIIFGEHAAVYNKPAIAAALSLRTYLLVTPNEDSELIRLEFPDIHFNKSWRKDHFPWDQKPNYNGKPSLSQELEPELVDALSLFLADITSPFHYSSAYTFLYLYISLVSKTVPGATFSVRSTLPIGAGLGSSASISVCLATAFALLDGHISKPTIGRDERTLSESADCQFIEAWSFQGEKCLHGNPSGIDNAVATHGGAVMFQRKEGSMPSVRTSMRNFPSLRLLLTNTKTARRTATLVANVSTLVTEFAKTSEFILNAIDSLTREAYILMTKPVLDAEARRRLRELIRINHGLLISLGVSHPSLEKIRMTADLLALGETKLTGAGGGGCAITLLKESVEESKVLELVEELENEGFETFETTLGGKGVGATFNPTLDPSEFIKMDRI…	413	Soluble	Cytoplasm	FALSE	NA	NA	FALSE	0	0	FALSE	1379	70.47955318598918	2093.873370877974	46.83105424736176	1328	41.85242234255579	2119.820522005982	31.50918375919501	1908	85.27097663242955	2724.142217874136	54.443945927946	-0.21730611674017014	-0.7889992506476732	1604	45.097666960887075	2241.8359329459445	36.59334391861022	1618	75.36720172163668	1979.0720663737345	43.980192182410754
GS115_000194-T1	YTM1	Constituent of 66S pre-ribosomal particles; forms a complex with Nop7p and Erb1p that is required for maturation of the large ribosomal subunit; has seven C-terminal WD repeats	66S pre-ribosomal particles component	YTM1	Constituent of 66S pre-ribosomal particles; forms a complex with Nop7p and Erb1p that is required for maturation of the large ribosomal subunit; has seven C-terminal WD repeats	AOA66814.1	XP_002489532.1	Constituent of 66S pre-ribosomal particles, required for maturation of the large ribosomal subunit	CCA36355.1	66S pre-ribosomal particles component	PP7435_Chr1-0189	Constituent of 66S pre-ribosomal particles, forms a complex with Nop7p and Erb1p that is required for maturation of the large ribosomal subunit, has seven C-terminal WD repeats	YTM1	Component of the NOP7 complex, which is required for maturation of the 25S and 5.8S ribosomal RNAs and formation of the 60S ribosome (By similarity)	Information Storage and Processing	Translation, Ribosomal Structure and Biogenesis	MSESQEQIKIRFITRDEDETIHVSENPLYVPVSLKRYGLSEIVNHLIGHDSPIPFDFLINGTLLKTSLEEYLKSRELSTEAFLTLEYSRAVLPPDFLASFNNEDWISSVDTLSSDPKLATQPKILSGSYDGIVRIWDMSGNNEAQLAGHGGPIKDVKFISSSKLMSAGNDRQIRLWDATIPQEFQENGEAQQESISATTIAILEGHKAPVLSLALDSPTNRILSGSADHSLAFWSTNPDDMNASAPLINEFAHVSSSARKRAKLAIEDSSIKRRAPLSFLEGHSSPVEGVIFDKKDSTVGYSASQDHTVKTWDLVTARCVDTRATSYSLLSITQLDKVGLIACGSSARHINLHDPRVDSNKSVVQSQLIGHTNFVVSLAPSPNNEYMFVSGSHDGTSKV…	450	Soluble	Nucleus	FALSE	NA	NA	FALSE	0	0	FALSE	4860	248.3905935343781	7721.092539231646	158.16655234485233	5098	160.66539842044384	8179.100720458029	111.3514781932681	6347	283.65560203670356	9034.765181648847	165.3823109969566	-0.06436039086536008	-0.570684224559312	5240	147.32654293955628	7699.98473753775	115.11727627074521	5411	252.04692738923117	6653.528999869534	135.42534092596864
GS115_000195-T1	YMR209C	Putative S-adenosylmethionine-dependent methyltransferase; YMR209C is not an essential gene	Putative S-adenosylmethionine-dependent methyltransferase	YMR209C	Putative S-adenosylmethionine-dependent methyltransferase; YMR209C is not an essential gene	AOA65660.1	XP_002489533.1	Putative protein of unknown function	SCV11772.1	Putative S-adenosylmethionine-dependent methyltransferase	PP7435_Chr1-1807	Protein with similarity to YMR209C (Putative S-adenosylmethionine-dependent methyltransferase, in S. cerevisiae YMR209C is not an essential gene)	PGUG_04044	N2227-like protein	Metabolism	Carbohydrate Transport and Metabolism	MRIDRADYLEINKLVTRLSIALILFALIQPRYPYSIPFGFILAMLVSYKNPIVERMWKRFLFMGLPKLSTEDKKLLQAIDALSKYKARSTSWNDRRRVLFRRMPWRHQNIAMKLGFTARINDVQKCINENSKLTESVIEMVRDEYSLPPSCPPDLAIEDNIRVIETLCHYARDWSSLGDVEVQPLVDYIKDSITKVLSQDAQRQTNVIVPGSGLGRISHELALLPFHSVHSVEYSTLMYLFNKFVYSDSPKTYKVYPFAHSYSHHVEAKDQQRSIDFTQLPERPSNLHIHNQDFNEFTLSSQQENLVIVTAFFLDTAENMFEYFDTIDALMNSVTGTKLWINVGPLKYGTAARVEFSYDELKALLSEYNWKLLDEQDPKPLGYLTNLKGLWQGNYGVTM…	404	Membrane	Endoplasmic reticulum	FALSE	NA	NA	FALSE	2	1	FALSE	451	23.05023820658529	702.7642494837094	16.076888710856732	1902	59.94224946953397	3115.213444323688	47.362508204602996	207	9.251096521442829	294.86988996950447	6.027803262380449	1.4152839995259479	2.9740412490368637	1226	34.46991252746107	1812.2695857412768	30.2572809427558	115	5.356754139671334	139.70761794305474	3.175590002218161
GS115_000196-T1	PPT2	Phosphopantetheine:protein transferase (PPTase); activates mitochondrial acyl carrier protein (Acp1p) by phosphopantetheinylation	Phosphopantetheine:protein transferase	PPT2	Phosphopantetheine:protein transferase (PPTase); activates mitochondrial acyl carrier protein (Acp1p) by phosphopantetheinylation	AOA66730.1	XP_002489534.1	Hypothetical protein	SCV11773.1	Phosphopantetheine:protein transferase	PP7435_Chr1-1818	Phosphopantetheine:protein transferase (PPTase), activates mitochondrial acyl carrier protein (Acp1p) by phosphopantetheinylation	03UHA	4'-phosphopantetheinyl transferase superfamily	Poorly Characterized	Function Unknown	MTVLGIGTDLIRKTRFETILTKHNYPNVTSSHVVRLAKRILHPEREYPLFLKSSKDCDKSQCVQLLAGSWCVKEALFKSLSYSDQQLFSFKDWFKLNDPKGRPFIMNQDYFTKHPNEEFLVSITHDGDYIASTVIRQQLNNA	142	Soluble	Mitochondrion	FALSE	NA	NA	FALSE	0	0	FALSE	446	22.7946923284635	565.9407925560387	38.64431686538222	468	14.749197030358516	608.1357784058243	27.597499277773135	562	25.116503599279564	709.0666151383817	43.26512573179162	-0.1629483320210827	-0.6486670508223947	246	6.916475107467718	279.70027096837197	13.938700081269921	351	16.349745243692503	398.0593285080628	27.006881247041278
GS115_000197-T1	GUA1	GMP synthase; highly conserved enzyme that catalyzes the second step in the biosynthesis of GMP from inosine 5'-phosphate (IMP); transcription is not subject to regulation by guanine but is negatively regulated by nutrient starvation; reduction-of-function mutation gua1-G388D causes changes in cellular guanine nucleotide pools, defects in general protein synthesis, and impaired translation of GCN…	GMP synthase	GUA1	GMP synthase; highly conserved enzyme that catalyzes the second step in the biosynthesis of GMP from inosine 5'-phosphate (IMP); transcription is not subject to regulation by guanine but is negatively regulated by nutrient starvation; reduction-of-function mutation gua1-G388D causes changes in cellular guanine nucleotide pools, defects in general protein synthesis, and impaired translation of GCN…	AOA66547.1	XP_002489535.1	GMP synthase, an enzyme that catalyzes the second step in the biosynthesis of GMP from IMP	CCA36357.1	GMP synthase	PP7435_Chr1-0191	GMP synthase, highly conserved enzyme that catalyzes the second step in the biosynthesis of GMP from inosine 5'-phosphate (IMP), in S. cerevisiae transcription is not subject to regulation by guanine but is negatively regulated by nutrient starvation and reduction-of-function mutation gua1-G388D causes changes in cellular guanine nucleotide pools, defects in general protein synthesis, and impaire…	GUA1	GMP synthase	Metabolism	Nucleotide Transport and Metabolism	MTVVEPVGDVFNTILVLDFGSQYSHLIIRRLREFNVYAEMLPCTQKISELPFTPTGVIFSGGPFSVYEEGSPHVDKEIFNLNVPILGICYGMQELAWIDNVENVARGEKREYGPATLNVQDKDCALFKDVDHSQVWMSHHDKLHNLPSGFKTVATTENSQFAGVANEAKKIYGIQFHPEVTHSVQGKTILKNFAVNVCGATQNWTMENFIDTEINRIRTLVGPTAEVIGAVSGGVDSTVAAKLMKEAIGDRFHAIYVDNGVMRKNETITVKKTLDDGLGINLTVVDAGEQFLSQLKGVTDPEKKRKIIGNTFIHVFEKVAADIKPKDGSEIEFLLQGTLYPDVIESISFKGPSQTIKTHHNVGGLTENMKLKLIEPLRELFKDEVRHLGQLLDIPEDLV…	526	Soluble	Cytoplasm	FALSE	NA	NA	FALSE	0	0	FALSE	13098	669.4279823278363	23011.651060072396	401.96352427412046	13042	411.0235633972987	23161.65298808603	268.88275908069494	19070	852.2628534488636	29304.92790976403	457.4207051259158	-0.18645707913610848	-0.7665444190191507	17008	478.1927179992315	26761.582540458694	341.1657361215339	19419	904.5461620719793	24710.3256065187	428.8736128889741
GS115_000198-T1	RAM2	Alpha subunit of farnesyltransferase and geranylgeranyltransferase-I; farnesyltransferase (RAM2-RAM1 heterodimer) catalyzes the addition of 15-carbon isoprenoid farnesyl to substrate proteins containing a CAAX consensus motif; type I geranylgeranyltransferase (RAM2-CDC43 heterodimer) catalyzes the addition of the 20-carbon isoprenoid geranylgeranyl to substrate proteins containing a CaaL consensu…	Farnesyltransferase/geranylgeranyltransferase type-1 subunit alpha	RAM2	Alpha subunit of farnesyltransferase and geranylgeranyltransferase-I; farnesyltransferase (RAM2-RAM1 heterodimer) catalyzes the addition of 15-carbon isoprenoid farnesyl to substrate proteins containing a CAAX consensus motif; type I geranylgeranyltransferase (RAM2-CDC43 heterodimer) catalyzes the addition of the 20-carbon isoprenoid geranylgeranyl to substrate proteins containing a CaaL consensu…	AOA65398.1	XP_002489536.1	Alpha subunit of both the farnesyltransferase and type I geranylgeranyltransferase	CCA36358.1	Farnesyltransferase/geranylgeranyltransferase type-1 subunit alpha	PP7435_Chr1-0192	Alpha subunit of both the farnesyltransferase and type I geranylgeranyltransferase that catalyze prenylation of proteins containing a CAAX consensus motif, essential protein in S. cerevisiae required for membrane localization of Ras proteins and a-factor	RAM2	alpha subunit	Cellular Processes and Signaling	Post-Translational Modification, Protein Turnover and Chaperones	MVVFEDFEWDDITPIDIAETTAPLCHILYTEEFKKVMGYAKALMAQKEYSERAYFITDEVINIASAHYTIWKYRFDIVVHLKKNLVQELDWCDNIAYENEKNYQIWPYRQQIIELLEKETESVDDLLKLEYPLLDIMIEQDSKNYHVWSHRRWLVEKFKLYRTQRELEFTNDKINLDVRNNSAWNHRFLVQFGDIESNSSCDKEYLRDEIILTKDKIDLCPENPSSWNYLQAIYKKFSVILLIEDLNLFAIQYTHLVENPRVISIQALELTAEIYQKSDKNKSEEIYELLSTTYDPIRKNYWSFCKNLLYQN	312	Soluble	Cytoplasm	FALSE	NA	NA	FALSE	0	0	FALSE	737	37.66746243515157	1117.1339536266262	33.34163369083353	575	18.121342505248176	912.8584964460382	18.106713340444227	1041	46.52363033247335	1471.1166684973068	39.23422123256956	-0.2347877681765511	-1.115587866450693	559	15.716705630383961	756.2339453846548	16.472235491522436	675	31.44181777633174	803.1275154457761	23.816510034753637
GS115_000199-T1	YVH1	Protein phosphatase; involved in vegetative growth at low temperatures, sporulation, and glycogen accumulation; mutants are defective in 60S ribosome assembly; member of the dual-specificity family of protein phosphatases	Protein phosphatase	YVH1	Protein phosphatase; involved in vegetative growth at low temperatures, sporulation, and glycogen accumulation; mutants are defective in 60S ribosome assembly; member of the dual-specificity family of protein phosphatases	AOA65780.1	XP_002489537.1	Protein phosphatase	CCA36359.1	Protein phosphatas	PP7435_Chr1-0193	Dual specificity protein phosphatase, regulates growth, sporulation, and glycogen accumulation in a cAMP-dependent protein kinase cascade dependent manner, S. cerevisiae mutants are defective in 60S ribosome assembly, positively regulates pre-autophagosomal structure (PAS) formation upon nitrogen starvation or rapamycin treatment	YVH1	Dual specificity phosphatase	Cellular Processes and Signaling	Defense Mechanisms	MATPTRILGGIYVSSIEPLTQGVDLKKEYNISSILSVLTDDVPEEYTKNYNYKQISVLDDDKTNILQHFDEANNFIDEALFGAAADLKDERKRHKSSILVHCAQGCSRSVVVVAGYLMKKYKLDVKSSIYAIRRKKPDIAPNDFFIEQLNLYNEIQSMDSPLYKQWKLELALKNDTFQIEDSMYNNTAAEATADSELRCKRCRQKIALSTSFVPHIPPPEEDRQSQFIKRAGNNRIIGVEKGSSKCTHFFVEPLDWMKAELSKGELEGKFCCPKCQGKVGAYSWHGSRCSCGKWMIPAIHLQDARVDEIDFKNSRVDEVKHKADNVQ	327	Soluble	Cytoplasm	FALSE	NA	NA	FALSE	0	0	FALSE	494	25.24793275843267	751.169592477415	21.358330575689994	662	20.8631804147379	1055.1105728238533	19.93801046447176	728	32.535257331451106	1025.1698774600736	26.047223582852457	-0.2863307148957972	-0.3856081453575363	594	16.700756966812296	811.7540156316312	16.84490247974584	706	32.88581237050401	847.0039614366691	23.92912064146625
GS115_000200-T1	AOA66143.1	Hypothetical protein	Uncharacterized protein	NA	NA	AOA66143.1	XP_002489538.1	Hypothetical protein	CCA36360.1	Hypothetical protein	PP7435_Chr1-0194	Hypothetical protein not conserved (domain: Apc15p protein)	NA	NA	Poorly Characterized	Function Unknown	MYLPNLMTRDVHHLWMYPSKEESKLSVSILERKKTKKTTQNNSFAPPLTSYSSETPGSTSLTRNHESRGPNNGLIITEETSVHQHNLNYLSHQVSSKLNELDSYRTLGFNYLQPPGISTTMKMRKAQEKEQKEHSHTQEVHTTEQAHYSQINSEEVGNSAMSLIDMDSSFHMDYEGLNNSNMLDDQSNISAQSHEDSVSFDEDENVDSDFMVIEEDEDEDEEFEVGEIESPERQNEINEDDRVLAITAPTRFQSNRLHPRFSSGSVNSNSHLRNEVTYSEDEC	283	Soluble	Nucleus	FALSE	NA	NA	FALSE	0	0	FALSE	313	15.997171970423938	455.5578574515263	15.040748927145824	336	10.589167098718935	513.5230025795895	11.267831965945899	340	15.195037764688704	463.4710683071483	13.673662153382786	0.13747672021563154	-0.2791897305285477	246	6.916475107467718	320.8755414383382	7.731740778497131	256	11.924600519616186	298.28606357925787	9.785226341988878
GS115_000201-T1	COX10	Heme A:farnesyltransferase; catalyzes the first step in the conversion of protoheme to the heme A prosthetic group required for cytochrome c oxidase activity; human ortholog is associated with mitochondrial disorders	Heme A:farnesyltransferase	COX10	Heme A:farnesyltransferase; catalyzes the first step in the conversion of protoheme to the heme A prosthetic group required for cytochrome c oxidase activity; human ortholog is associated with mitochondrial disorders	AOA65675.1	XP_002489539.1	Heme A:farnesyltransferase	SCV11774.1	Heme A:farnesyltransferase	PP7435_Chr1-0195	Heme A:farnesyltransferase, catalyzes the first step in the conversion of protoheme to the heme A prosthetic group required for cytochrome c oxidase activity, human ortholog is associated with mitochondrial disorders	COX10	Converts protoheme IX and farnesyl diphosphate to heme O (By similarity)	Metabolism	Coenzyme Transport and Metabolism	MMKRTVSPSFIRSMASASCFYSSNKVLLPSVINFSRSGTEFKLQFIPNYRLPGSRPIVTDTAHVLEQVGRKALTCQPSDSVCQQKDSKDFHDRQALPFTVKPKEKGTKPARVLSTKDYIRAYVALTKPNLTFLVMLSSISTYALTPNSAGIAELVFLSIGTMLCSGAANAINMGREPNYDKMMVRTSARPVVRGIVSPKEAFTFAGITGTIGTAILYFGVNPTVAGLGFLNIVLYSWIYTSLKRKSILNTWVGAIVGAIPPLMGWAVSSSLADPGAWCLAALLYAWQFPHFNSLSHNIRSEYKRAGYVMTAFENPKLNARVALRYSFLMFPICFGLAYFNVTDPYFVLDSSLLNGWMSYWTFKFWLQQASNYSRKTLAAGGASQAAVELANGYARKAFW…	425	Membrane	Mitochondrion	FALSE	NA	NA	FALSE	9	8	FALSE	1441	73.64832207469934	2309.3960993061396	50.157848371712284	5355	168.76485063583303	8733.346999210682	126.05954241634143	608	27.172302826266858	858.0973306012097	16.653798955380626	1.5906241490071256	2.9201821129336794	6495	182.61181228862938	9427.334081382094	149.43217529233942	351	16.349745243692503	415.783978327784	8.972639385221807
GS115_000202-T1	RPN8	Essential non-ATPase regulatory subunit of the 26S proteasome; has similarity to the human p40 proteasomal subunit and to another S. cerevisiae regulatory subunit, Rpn11p	26S proteasome regulatory subunit	RPN8	Essential non-ATPase regulatory subunit of the 26S proteasome; has similarity to the human p40 proteasomal subunit and to another S. cerevisiae regulatory subunit, Rpn11p	AOA66063.1	XP_002489540.1	Essential, non-ATPase regulatory subunit of the 26S proteasome	CCA36362.1	26S proteasome regulatory subunit	PP7435_Chr1-0196	Essential in S. cerevisiae, non-ATPase regulatory subunit of the 26S proteasome, has similarity to the human p40 proteasomal subunit and to another S. cerevisiae regulatory subunit, Rpn11p	RPN8	26S proteasome regulatory subunit	Cellular Processes and Signaling	Post-Translational Modification, Protein Turnover and Chaperones	MPTVVTNESSLLQTTVSVAPLVLLSVVDHYERVVQAPNAPTNSNDKRVVGVILGDNTNKNLIKVTNSFAIPFEEDEKNRDIWFLDHDFIESMMEMFKKINAKERLIGWYHSGPKLKSSDLQINELFKRFTPNPLLLIVDVNSTDIVDIPTDSYLAIEEIRDDGSSAEKTFIHLPSIIQAEEAEEIGVEHLLRDIRDQACGNLSIRLTNNFKSLKSLNDRIANIVQYLRKILSGELPINNVILGKLQDIFNLLPNLVAVQGDPTKPATASANQLATSFNVKTNDELMMVYISSLVRSILAFHDLIDNKIENKKNNEKDKEFTPTEEEPQQAAIESK	335	Soluble	Cytoplasm	FALSE	NA	NA	FALSE	0	0	FALSE	4661	238.2198675851309	7187.230464641357	199.32729683151987	3981	125.46272089285739	6480.214317664809	119.43981313611253	5783	258.4497158623376	8122.741133241546	201.3001576854602	-0.014209009121333773	-0.7530644888863789	5107	143.58714786112859	7120.4931687524795	144.12191719325546	4593	213.94410229139507	5527.413552217786	152.31376658359795
GS115_000205-T1	RBL2	Protein involved in microtubule morphogenesis; required for protection from excess free beta-tubulin; proposed to be involved the folding of beta-tubulin; similar to mouse beta-tubulin cofactor A; protein abundance increases in response to DNA replication stress	NA	RBL2	Protein involved in microtubule morphogenesis; required for protection from excess free beta-tubulin; proposed to be involved the folding of beta-tubulin; similar to mouse beta-tubulin cofactor A; protein abundance increases in response to DNA replication stress	AOA66659.1	NA	NA	NA	NA	NA	NA	NA	NA	Poorly Characterized	Function Unknown	MSSPSTLTIKTNALKRLIKEKSVNEAELLEHKEAVQKLEQKINSDPYDEESVYVLKKQREIYEETKNIIPALQEKINDTVKSLKEYIKKTDGLSNDELQIANQVIESLATL	111	Soluble	Cytoplasm	FALSE	NA	NA	FALSE	0	0	FALSE	1127	57.60004092865105	1421.194768564049	126.82964983418773	1091	34.383277692566544	1417.970801696144	84.0986494000583	1277	57.07077419266905	1598.6794602493665	127.48670152581646	-0.007454710019152083	-0.6001922270919255	1282	36.0443946657464	1429.2187981970687	93.08520586183236	1532	71.36128123457812	1722.9434299774018	152.77426552475134
GS115_000206-T1	GPN2	Putative GTPase with a role in biogenesis of RNA pol II and polIII; may be involved in assembly of RNA polymerases II and III and in their transport into the nucleus; contains a Gly-Pro-Asn motif in the G domain; similar to Npa3p and Gpn3p; highly conserved across species and homologous to human gene GPN2/ATPBD1B; required for establishment of sister chromatid cohesion	Putative RNA polimerase II and III biogenesis-associated GTPase	GPN2	Putative GTPase with a role in biogenesis of RNA pol II and polIII; may be involved in assembly of RNA polymerases II and III and in their transport into the nucleus; contains a Gly-Pro-Asn motif in the G domain; similar to Npa3p and Gpn3p; highly conserved across species and homologous to human gene GPN2/ATPBD1B; required for establishment of sister chromatid cohesion	AOA66702.1	XP_002489541.1	Protein of unknown function required for establishment of sister chromatid cohesion	CCA36363.1	Putative GTPase with a role in biogenesis of RNA pol II and polIII	PP7435_Chr1-0199	Putative GTPase with a role in biogenesis of RNA pol II and polIII, may be involved in assembly of RNA polymerases II and III and in their transport into the nucleus, contains a Gly-Pro-Asn motif in the G domain, similar to Npa3p and Gpn3p, highly conserved across species and homologous to human gene GPN2/ATPBD1B, required for establishment of sister chromatid cohesion	PGUG_02598	ATP binding protein	Poorly Characterized	Function Unknown	MPPYAQIVIGPPGSGKSTYCNGMNQFLSSIGRYSMIINLDPANDQLPYDVTIDIRDYITLEEIMDETNLGPNGGLVFAMQTFKESIEEFISEVRLLIKRNHKAESAYLIFDCPGQVELYTNNDIVSQIFRILQKELDFRLVVVSLTDSINIMKPSSYISSLLLALRSMLQMDLPQINVFSKIDLLKGYIEQERYGRVKPPKDKGTTTDDGLPFSLEYYTQVQDLKYLLPYLEVEENNTRTNFFKHKYYKLNEAISDLIEDFSLLSFEVLSIEDKNSMISLLAIIDRANGYSMGSNELGNDTIWEDAIRQSSVANFLQDINIHERWVDEKEKYDEVERIRREKQFKEATNNEELLNQTIDPEKDWEDALKKWETSTGKPAFKE	382	Soluble	Cytoplasm	FALSE	NA	NA	FALSE	0	0	FALSE	634	32.403217345842734	927.0748359859039	22.46262051191596	500	15.757689134998415	761.2903380808573	12.258871281779934	904	40.40092393905467	1262.0005631478314	27.323823551167663	-0.2826331370463128	-1.156333229818509	463	13.017593393323388	646.6256164228573	11.434397430988003	530	24.687649513267885	642.3495609494086	15.464256752992583
GS115_000207-T1	BUD27	Unconventional prefoldin protein involved in translation initiation; required for correct assembly of RNAP I, II, and III in an Rpb5p-dependent manner; shuttles between nucleus and cytoplasm; mutants have inappropriate expression of nutrient sensitive genes due to translational derepression of Gcn4p transcription factor; diploid mutants show random budding; ortholog of human URI/RMP	Uncharacterized protein	BUD27	Unconventional prefoldin protein involved in translation initiation; required for correct assembly of RNAP I, II, and III in an Rpb5p-dependent manner; shuttles between nucleus and cytoplasm; mutants have inappropriate expression of nutrient sensitive genes due to translational derepression of Gcn4p transcription factor; diploid mutants show random budding; ortholog of human URI/RMP	AOA66037.1	XP_002489542.1	Hypothetical protein	CCA36364.1	Hypothetical protein	PP7435_Chr1-0200	Hypothetical protein conserved (domain: DUF3835)	03KKB	Prefoldin subunit	Cellular Processes and Signaling	Post-Translational Modification, Protein Turnover and Chaperones	MNLEQNEKLTELLTKMKMLDDIDAKNKLNDESGDTEALPIMEIREELDDNDGVLRSTVKQAELNNDELETLVEKIVELEDKNNASSQIEEIKEQAKDTDAEEETETRVVQDRTVLIKNTEKKDESLPSDNPDDVELVDDLLEEMYVSKSGNQPSTNGNEHAAVGLKPILKQASQSSRFKRKKKGKQTKESKTVAFTHSEVREFDTTESVVNASSKVNTAPAIDPEELLSLEVIAGEMEHEGLDVDEDSSLPIEGEFDYDFEDEDDDSEDDISWIPDSDSANGMLWSQVQKLRQEKERPKESAVVADIVETIPIPDDSNPIPDQPVSEVVLERSITEAPLPMEIVDEVNLGFNKNNSNDQEHLKTNPKTAKVSRFKRSLSNKSANVIENHTVQPKIIPPS…	602	Soluble	Nucleus	FALSE	NA	NA	FALSE	0	0	FALSE	828	42.31839741696812	1589.605459879045	24.20227582186976	827	26.063217829287378	1636.0188110031756	16.554256993969638	996	44.512522393029265	1655.4168003016591	22.522184662329543	0.10379593908176472	-0.44414451670006005	1366	38.4061178731744	2274.33365649788	25.27177749243126	1294	60.27512918899744	1684.9568266704234	25.489870597144986
GS115_000208-T1	AOA66030.1	Hypothetical protein	Uncharacterized protein	NA	NA	AOA66030.1	XP_002489543.1	Hypothetical protein	CCA36365.1	Hypothetical protein	PP7435_Chr1-0201	Hypothetical protein conserved	03RPQ	NA	Poorly Characterized	Function Unknown	MGFKFQRQGIAASVFLVLYAIYFGVAANIIWQKKTFNSFYTCLLAFGLIRLGSQVCGIAFATLGYEHLNWLIAHLVLGAAEYFLLILTTFLVVSYAHKETLGSSYMTKALFLIPLGFFKLDVDRLLLIHIGGILANFLVISGASTLAGLTPEQYLFDTNTVNISNGLRITGQIILLAFNILAGLYALHSIIYLKIRSYFVFSVLLATPFLLVRGTYAVVACFVDKLDSFSIENYTLSGMNPEFVITEYVLATTMEYIAASIFLSTFYLNKRQKNKIMHAVLNEEEPEEEFEEKSEGNSGEKSEEKSEEKSEEKSEEKSEEKSEEKSEEKSEEKSEEKSEEKSEEKSDVKSGEKSGEKSGEKSGEKSGDELDEKSEEKFEDELEGESEENLEESNNNHKE…	405	Membrane	Endoplasmic reticulum	FALSE	NA	NA	FALSE	7	7	FALSE	169	9.373878344658772	256.40619996370395	6.491829294743765	665	22.339068176200513	999.4172252505751	16.81666757335828	64	3.129984007191395	87.59106999436673	1.9816853416882112	1.711897159145205	3.085092036288099	687	20.63951980387714	926.530343311665	17.12036290831395	35	1.7939853408405797	40.350979324559155	1.0150902153444725
GS115_000209-T1	AOA66436.1	Hypothetical protein	Uncharacterized protein	NA	NA	AOA66436.1	XP_002489544.1	Hypothetical protein	CCA36366.1	Hypothetical protein	PP7435_Chr1-0202	Hypothetical protein not well conserved (domain: RNA-binding domain)	PGUG_05370	NA	Poorly Characterized	Function Unknown	MRITRILKQDNKLKNLLYSSIKPKSNNLLDFFDKPLSELTTKRPIKDSILGLRETTKDKIVPSKVLKFICYDSMLDKSDFDHLIPHFHHRKFDFDDRAIKFDVIKGRRSSKYGLKSNGNYYLIFPSKEWSTAFYLETLDKQIVGMNFKPKFIDPEGDVENGLAELKSPSSKSSFQDEVLPFSDLPWLKSHLKVSDYINLPDQPTQQDTNDVSELPSHEPLKNTVTIPPIDRRNVVILRNMIPQMTAKELGEKLRDYSLYRVQDRAVWELENKLFIVIFDNPDDARLVVRRFNGKHWKDDPNLPVVFAEVLE	311	Soluble	Mitochondrion	FALSE	NA	NA	FALSE	0	0	FALSE	1077	55.04458214743317	1555.865686111213	46.5901570236607	3327	104.85166350427946	5048.166239005272	100.46395225566216	835	37.31722509857373	1126.827640491406	30.151981583209512	0.6277723738771674	1.7363532128844008	2546	71.58270578704395	3502.800071159018	76.55122976315658	364	16.955291363829264	429.71773691613305	12.785489038413127
GS115_000210-T1	AOA66313.1	Hypothetical protein	Uncharacterized protein	NA	NA	AOA66313.1	XP_002489545.1	Hypothetical protein	CCA36367.1	Hypothetical protein	PP7435_Chr1-0203	Hypothetical protein not well conserved (domain: DUF4451)	03UU7	NA	Poorly Characterized	Function Unknown	MIESTFDINSYLNVDAFEDLNDMDMVMHELTACEEEPVKFEVDTKENPSVFVADISQKIEWSDNDMGLLLTEAVREENEAQDSAARRAETQIQPERKSENQISTPVRMQEPVQFPIQTQFQIQSPVNQKVQTSGPIPVPSKISFQVLENNHTTPQFSEPRRSRESSIEHLGTTPGGNSMFSLDGNTSSQDLDFFESSPQDVHRQFMLNSEEEVGPYNHAIQDPPWETTTNQTFNFCSFNSVQFDPNCQSETIAEGYEADGHFNSQGGSLVEAIDVMSVDGPVPVQVGGAQVVAQDTAFCSSEYVQNMLKKMVISTKTSSSESGCDAGEEINPQESKVIVEEIFPSQEEQMGFSSFSSQPGQELETHTANGGESLRTQSRHRRSLSANYSYFQAQDRKQV…	610	Soluble	Nucleus	FALSE	NA	NA	FALSE	0	0	FALSE	9	0.45998258061921865	17.391813880572435	0.2612655786030298	3	0.09454613480999048	6.000297479665841	0.059905216027627724	3	0.13407386262960622	4.75410965780792	0.06381794389019621	2.0334830307968836	-0.09128050221237044	2	0.05623150493876194	3.9285865611111674	0.0430713410408609	NA	NA	NA	NA
GS115_000211-T1	SEC61	Conserved ER protein translocation channel; essential subunit of Sec61 complex (Sec61p, Sbh1p, and Sss1p); forms channel for SRP-dependent protein import; with Sec63 complex allows SRP-independent protein import into ER; involved in posttranslational soluble protein import into the ER, ERAD of soluble substrates, and misfolded soluble protein export from the ER	SEC61 translocation complex subunit	SEC61	Conserved ER protein translocation channel; essential subunit of Sec61 complex (Sec61p, Sbh1p, and Sss1p); forms channel for SRP-dependent protein import; with Sec63 complex allows SRP-independent protein import into ER; involved in posttranslational soluble protein import into the ER, ERAD of soluble substrates, and misfolded soluble protein export from the ER	AOA65539.1	XP_002489546.1	Essential subunit of Sec61 complex (Sec61p, Sbh1p, and Sss1p)	CCA36368.1	Sec61p translocation complex subunit	PP7435_Chr1-0204	Conserved ER protein translocation channel, essential subunit in S. cerevisiae of Sec61 complex (Sec61p, Sbh1p, and Sss1p), forms channel for SRP-dependent protein import, with Sec63 complex allows SRP-independent protein import into ER, involved in posttranslational soluble protein import into the ER, ERAD of soluble substrates, and misfolded soluble protein export from the ER	SEC61	Protein transport protein sec61	Cellular Processes and Signaling	Intracellular Trafficking, Secretion and Vesicular Transport	MSSFRVLDLVKPFTPFLPEVISPERKVPFQQKLMWTGVTLLIFLVMSEIPLYGITSSDSSDPLFWLRMMLASNRGTLMELGISPIVTSGMVFQLLQGIQILDVNMENKADRELFQTAQKVFAILLSIGQATVYVLTGMYGPPGELGVGVCLLLVLQLVFAGIVVILLDELLQKGYGLGSGISLFMATNICEQIFWKTFAPTTVNRGRGKEFEGAFISFFHLILTKKDKKRALLESFYRDNAPNMFQVIATLVVFFTVVYLQGFRLEIPVKSTRQRGPYGTYPIRLFYTSNMPIMLQSALTSNIFIISQMLYSHFPDNAFVKLIGTWEAQPGSAQLFAASGLAYYMQPPMSLSQALLDPIKTVVYVVFVLTTCAIFSKTWIEISGSSPRDVAKQFKDQGL…	478	Membrane	Lysosome/Vacuole	FALSE	NA	NA	FALSE	10	8	FALSE	6183	316.0080328854032	10107.524785083675	194.66484526696726	37957	1196.2292129942698	63155.745242014724	808.3698702353828	1572	70.25470401791365	2251.2904642167573	38.744542945059266	2.328927339283085	4.382950519774112	34183	961.0807666608496	50866.6250844106	714.974229485556	850	39.593400162788114	1028.001006270035	19.671987810984454
GS115_000212-T1	YDL177C	Putative protein of unknown function; similar to the mouse IMPACT gene; YDL177C is not an essential gene	Uncharacterized protein	YDL177C	Putative protein of unknown function; similar to the mouse IMPACT gene; YDL177C is not an essential gene	AOA65561.1	XP_002489547.1	Hypothetical protein	CCA36369.1	Hypothetical protein	PP7435_Chr1-0205	Protein with similarity to YDL177C (Putative protein of unknown function, similar to the mouse IMPACT gene, in S. cerevisiae YDL177C is not an essential gene)	FG05984.1	Uncharacterized protein family UPF0029	Poorly Characterized	Function Unknown	MSRLGRVWNATAPLLERKSKFIGWSTPLTEISQLEPVLQEFTECHQKVLSKATHPKMYAWRLTDDAGKLLNQGSHDDGESGAGNRLLGLLELYKCRNVLVVVSRWYGGIPLGPSRFRCISSAAQESLKIGGFITTKTKLNRK	142	Soluble	Mitochondrion	FALSE	NA	NA	FALSE	0	0	FALSE	104	5.315354264933193	131.27933895895637	8.964189256786057	77	2.426684126789756	99.9876880455886	4.537490222755671	107	4.781967767122621	135.48854317400333	8.267105981990866	0.11679072626476361	-0.8654878474220605	88	2.474186217305525	100.91910674314417	5.02924490023614	138	6.4281049676056	154.1485695850175	10.458421182558777
GS115_000213-T1	AOA66487.1	Hypothetical protein	Uncharacterized protein	NA	NA	AOA66487.1	XP_002489548.1	Hypothetical protein	CCA36370.1	Hypothetical protein	PP7435_Chr1-0206	Hypothetical protein not conserved	NA	NA	Poorly Characterized	Function Unknown	MSISNYYVATNSNDSGNHRQEQLEIPTNKTRSESFPKVSEQVHHVPQQNLELQRLQQQLQGQQIQQQLQQHVNQSLQNVQPVQPMFDHQLQNQQQQQQQQQQQQQLQGIPSNSPSHYFRQPTQNLHNGNFNMNMNLNMNLLQQQQQQQQQQQQLARQYQQLQQQQQQHQHQQQALPPPQQQYFNQATEFPVTSQAITTLQHIQQQPTNYFQNSIFATRKEAYLQYHDCPYESIRKENFWVKNNDNLTKISCQLKGCDFKVNIKKIRNTTKDSQTSLPKEETLGFELKEIHAHNHQHLPTYQISDQMYIPVGLHKELQKLMELHPDTTSAKLLKSYEINEVLGLNIDKFEKTTKSKLLRFMTRQRSKLKLSTPKHQKRKTDDFYQGSEQSKADSNGKTES…	462	Soluble	Nucleus	FALSE	NA	NA	FALSE	0	0	FALSE	312	16.12041205231813	552.0063607342156	11.105922412805718	414	13.19206526675554	751.3398746562715	10.046193316869559	450	20.31835984753279	690.7940458881384	12.419251870261101	-0.1612490466715143	-0.30592932704406006	412	11.706670039791156	642.6675850292096	9.436516400403356	357	16.791181278137376	449.2414500141621	8.980538236092066
GS115_000214-T1	YNL040W	Putative protein of unknown function; has strong similarity to alanyl-tRNA synthases from Eubacteria; null mutant displays decreased translation rate and increased readthrough of premature stop codons; green fluorescent protein (GFP)-fusion protein localizes to the cytoplasm; YNL040W is not an essential gene	Uncharacterized protein	YNL040W	Putative protein of unknown function; has strong similarity to alanyl-tRNA synthases from Eubacteria; null mutant displays decreased translation rate and increased readthrough of premature stop codons; green fluorescent protein (GFP)-fusion protein localizes to the cytoplasm; YNL040W is not an essential gene	AOA66679.1	XP_002489549.1	Putative protein of unknown function with strong similarity to alanyl-tRNA synthases from Eubacteria	CCA36371.1	Hypothetical protein	PP7435_Chr1-0207	Protein with similarity to YNL040W (Putative protein of unknown function with strong similarity to alanyl-tRNA synthases from Eubacteria, in S. cerevisiae the green fluorescent protein (GFP)-fusion protein localizes to the cytoplasm and YNL040W is not an essential gene)	PGUG_02759	Threonyl and Alanyl tRNA synthetase second additional domain	Poorly Characterized	Function Unknown	MTIIGRLACQNNSFLRDIETQVVSQTPCQDATNELPPDRRGLIGENQLYLVELEDTVLFPEGGGQPSDTGIVASEDHSFDVIYVGRNGLNAVHYVIAPGDLPLKVGDNVVVSVNWESRWDHMQQHTGQHLLSALLKIHFDVPTLGWGMGTGDTVLNYVEIPRKLEDFEIEQLNLQIKATINQNLPISVVEHDEIHEEKGSMRDIRIGHLDNNSCCGTHLQSSLQIKNVIALNQISGKKTNTRLQFIVGDRVNDFVSQSFSILKNLRNQLSCPDELIPEKVAQLNSSIKASNTTEKKMLKELAEIKAQEIVASPSKIIFVDSEFSNDFTSNIFKLSNKAIKDKTVILLSGKNQGSLIVYGENVKDTTDGISSVLEKSVLKGGGSPSKYQGKIQFEKNERN…	411	Soluble	Cytoplasm	FALSE	NA	NA	FALSE	0	0	FALSE	2111	107.89146974301896	3499.226378989605	78.65317056569967	1859	58.58708820392411	3125.945471720689	46.69604859655425	2851	127.4148607856691	4179.046706562579	83.93782579768634	-0.09381617136704386	-0.8460206195061284	2638	74.169355014227	3853.9995074492317	63.222344915886694	2631	122.55321862152415	3229.318829589633	72.12189216552541
GS115_000215-T1	YBR138C	Cytoplasmic protein of unknown function; APCC(Cdh1) substrate; potentially phosphorylated by Cdc28p; YBR138C is not an essential gene	Uncharacterized protein	YBR138C	Cytoplasmic protein of unknown function; APCC(Cdh1) substrate; potentially phosphorylated by Cdc28p; YBR138C is not an essential gene	AOA66157.1	XP_002489550.1	Hypothetical protein	CCA36372.1	Hypothetical protein	PP7435_Chr1-0208	Protein with similarity to YBR138C (Cytoplasmic protein of unknown function, potentially phosphorylated by Cdc28p, in S. cerevisiae YBR138C is not an essential gene)	03PYU	NA	Poorly Characterized	Function Unknown	MRNPEHRSRRLLFKNVANTASTVVTTTLQTPTKEQFDLVLTDKQQRLNDTINARTITPSPKYTLNLNHKPSKLDLIDSSFTSFPLAPPRDNETGQDSTVSSDMDATPEPRYDSPSIKKRILSTYLKELKRNSSRHDEDITLVEDYIPMPKTLGKKRVSIVDFKQRMKRHHTQSTIYDDSGNCHQPSIIPGLFQSSSFASSLTPFGTSINELQKPLHVDKFNETDLKYCVICEKPLYDLSSLIQNCPYKEIVCSDCRANYEVYFKVLEQLEAEEASNGYDSDDSRFFVEEMPPEQSKEYQLIQGLRKIKAMDDLRRVQSLDEIQRRFGEKGNLWEYIKNRLKKQ	343	Soluble	Mitochondrion	FALSE	NA	NA	FALSE	0	0	FALSE	280	14.310569174820136	445.12427601872145	12.048295588779386	296	9.328551967919061	469.580523178949	8.447125541355891	365	16.312319953268755	515.3319053330875	12.464293337215476	-0.04897202144508048	-0.5612686939271202	226	6.354160058080099	313.93887515613295	6.2016061531812	264	12.297244285854191	316.6730746480819	8.516623826517662
GS115_000216-T1	VBA1	Permease of basic amino acids in the vacuolar membrane	Basic amino acid permease (isoform 1)	VBA1	Permease of basic amino acids in the vacuolar membrane	AOA66769.1	XP_002489551.1	Permease of basic amino acids in the vacuolar membrane	CCA36373.1	Vacuolar basic amino acid transporter 1	PP7435_Chr1-0209	Permease of basic amino acids in the vacuolar membrane	PGUG_04556	multidrug resistance protein fnx1	Metabolism	Inorganic Ion Transport and Metabolism	MSETTPLLPEIIEDPSTGTPGIVANELMQEEQLTKVYSSSRSTGSLASSDGEYAVPSKQLYVIISSLFMCSYLSALDTTVVTTLLSTISSDLEEMDRSSWIATSYLLSCCAFQPLFGKISDIFGRKVMILLCIGSFAIGCLISSYSYSLWPLVISRYLAGIGAGGMSVLGTVAMSDLISLRKRGVFQGGANIFYGLGSASGGVIGGLIADNWGWRAVFSFQVPIALCCATAITICFHLPEGSPGNGYPNSDMWKKFQSIDFAGSILLATSLTGLVAAAALGGHELPYGSASFILLVVISLGLLAWFAYIELHSEQPAIPIELLNTRTVLSACLANWFYSISVYSYMYYIPIYFTTSMDFSPTDNGLRMIPNFFGIAFGSVGSGIYMRKTGKYLKFIAVT…	570	Membrane	Lysosome/Vacuole	FALSE	NA	NA	FALSE	14	11	FALSE	563	28.774465876513343	987.282853105914	15.89066727637526	2099	66.15077898872335	3649.07069265176	39.03348760460646	159	7.105914719369129	245.97147130287286	3.537704672693424	2.167294185098065	3.463826849851691	1615	45.40694023805026	2583.0194776297108	30.341913898901538	39	1.8166383604102785	48.0561908291211	0.7685318604652421
GS115_000217-T1	CIA1	Component of cytosolic iron-sulfur protein assembly (CIA) machinery; acts at a late step of Fe-S cluster assembly; forms the CIA targeting complex with Cia2p and Met18p that directs Fe-S cluster incorporation into a subset of proteins involved in methionine biosynthesis, DNA replication and repair, transcription, and telomere maintenance; contains WD40 repeats; ortholog of human Ciao1 protein	Cytosolic iron-sulfur protein assembly protein	CIA1	Component of cytosolic iron-sulfur protein assembly (CIA) machinery; acts at a late step of Fe-S cluster assembly; forms the CIA targeting complex with Cia2p and Met18p that directs Fe-S cluster incorporation into a subset of proteins involved in methionine biosynthesis, DNA replication and repair, transcription, and telomere maintenance; contains WD40 repeats; ortholog of human Ciao1 protein	AOA65854.1	XP_002489552.1	Essential protein involved in assembly of cytosolic and nuclear iron-sulfur proteins	CCA36374.1	Cytosolic iron-sulfur protein assembly protein	PP7435_Chr1-0210	Component of cytosolic iron-sulfur protein assembly (CIA) machinery, acts at a late step of Fe-S cluster assembly, forms the CIA targeting complex with Cia2p and Met18p that directs Fe-S cluster incorporation into a subset of proteins involved in methionine biosynthesis, DNA replication and repair, transcription, and telomere maintenance, contains WD40 repeats, ortholog of human Ciao1 protein	CIA1	Essential component of the cytosolic iron-sulfur (Fe S) protein assembly machinery. Required for the maturation of extramitochondrial Fe S proteins (By similarity)	Poorly Characterized	Function Unknown	MQSAPSTMSLSLVHTFTGHTDKCWATSIHSKLPLLATVSGDRTCRVYNLETKRLIVVLDDDSHSKTLSSVEWKPTGEFPSLAIGSFDSTISIWGNEEAVLEDEDNWTLMAIIEGHENEIKGVSWSHDGVYLASCSRDKSIWIWEADDNNEEFECVFVVQEHSQDVKHVTWHQHENVLASSSYDDTVKLFKQDDYDEDDWVNVADLTGHEGTVWSSDFEKKGERVTRLSSSSDDGTIRIWKILHAADDQPSIDSKLPSTIKTDTNQDMWELETILPIIHHGPIYSVAWGENGYIASVGSDGRIVVYKELNSKEWQIIISQPHSHGVYEINNIKWHGDRLITAGDDGLVKLWELAL	354	Soluble	Plastid	FALSE	NA	NA	FALSE	0	0	FALSE	769	39.30295605513102	1142.7887314554328	29.94305263868789	804	25.33836412907745	1248.622556304703	21.74281849587513	1034	46.21079131967094	1454.625631237261	34.05788357423754	-0.1857674768363467	-0.6474498184731253	925	26.007071034177397	1264.7290537706162	24.184792769912985	864	40.245526753704624	1033.8532058827539	26.91540977631732
GS115_000218-T1	CYC2	Mitochondrial peripheral inner membrane protein; contains a FAD cofactor in a domain exposed in the intermembrane space; exhibits redox activity in vitro; likely participates in ligation of heme to acytochromes c and c1 (Cyc1p and Cyt1p)	Mitochondrial inner membrane protein	CYC2	Mitochondrial peripheral inner membrane protein; contains a FAD cofactor in a domain exposed in the intermembrane space; exhibits redox activity in vitro; likely participates in ligation of heme to acytochromes c and c1 (Cyc1p and Cyt1p)	AOA66479.1	XP_002489553.1	Mitochondrial peripheral inner membrane protein	CCA36375.1	Putative protein involved in the ligation of the heme to acytochromes c and c1	PP7435_Chr1-0211	Mitochondrial peripheral inner membrane protein, contains a FAD cofactor in a domain exposed in the intermembrane space, exhibits redox activity in vitro, likely participates in ligation of heme to acytochromes c and c1 (Cyc1p and Cyt1p)	CYC2	cytochrome c mitochondrial import factor	Metabolism	Coenzyme Transport and Metabolism	MNQRILRLVRNYAVPAKKNAPKLTGGLQPLQGIQLKKQYIPRPNQRVTYEHQPPPSPSELKAEKVIRKRRNPWLRFIPSLVVIGGTVWLLFSYNYFFVEDEDLEFLNPSEFKKYTITFKQQIDEDHYLIELTRKNRSKILNSMKLKMTSMWNGHRLWSVEIKQPDISIVRKYTPLPLYVASNNSEEPFIKIINSEGEEGKMMLYIKTYPEGEMARWISQTPLYSDLELRGPFVDYEFPFHPLDKATDRPQLRNVLSKLPPDSELPEDMPSPDNYNFFGAGTGISPFLQCLYSPNPPKGKVNLFHSANTEEEIPKVFSSLNYFLQKTSRLNYYRFIRDKGEMITDVPASVVSNYRGYKDLKFVKEYEEKKLLKQKMEQLKSGNSTDDNSSTAAAESQVKL…	494	Membrane	Mitochondrion	FALSE	NA	NA	FALSE	1	1	FALSE	852	43.5450176319527	1410.5225799803216	26.267772615488965	2258	71.16172413365284	3831.9374300719514	47.42596258060929	692	30.926370979895832	1001.0112988498487	16.657832133520756	0.6570932126688406	1.5094763963969213	2137	60.08336302706713	3254.559972988143	44.2333910474253	605	28.181184821749188	743.6017583059063	13.75927675970584
GS115_000219-T1	PEP12	Target membrane receptor (t-SNARE); for vesicular intermediates traveling between the Golgi apparatus and the vacuole; controls entry of biosynthetic, endocytic, and retrograde traffic into the prevacuolar compartment; syntaxin	t-SNARE	PEP12	Target membrane receptor (t-SNARE); for vesicular intermediates traveling between the Golgi apparatus and the vacuole; controls entry of biosynthetic, endocytic, and retrograde traffic into the prevacuolar compartment; syntaxin	AOA66806.1	XP_002489554.1	Target membrane receptor (t-SNARE)	CCA36376.1	Target membrane receptor (t-SNARE) for vesicular intermediates	PP7435_Chr1-0212	Target membrane receptor (t-SNARE) for vesicular intermediates traveling between the Golgi apparatus and the vacuole, controls entry of biosynthetic, endocytic, and retrograde traffic into the prevacuolar compartment, syntaxin	FG10864.1	SNARE domain protein	Cellular Processes and Signaling	Intracellular Trafficking, Secretion and Vesicular Transport	MSSFDEGIALEEQPIYQDLPDFNEKANKLSNKLIVISNDIQKLKQSLGFFDKYLNKDYNYQQFNKYQKNALQLINKLMAQFRDITADKKYLMDLRFVDISAVQKFQKDQLVNGISDNLNEFKELQNWFTRLDSKLNEMEVVEQEARIQQQQQQQAQEGEQIIIEYEPINAAELEYQQDLINERELEIENIANGIVELNELFQDLGTLVTSQGELMDNIENNLYSVVDDSRAGHSELRRAEAYQKRSTGLCMWLLVILAVILLFILLIIFA	270	Membrane	Endoplasmic reticulum	FALSE	NA	NA	FALSE	1	1	FALSE	841	42.98281670008477	1167.3086051787386	40.46699037674111	708	22.312887815157755	1043.1308933406676	24.033032101554948	929	41.51820612763473	1249.8050664795855	38.716295526278074	0.06380463796302592	-0.6879222424683995	689	19.371753451403485	934.7458599131357	23.649584766532048	773	36.00670391274731	911.721170219366	31.404309673554028
GS115_000221-T1	AOA66770.1	Hypothetical protein	Mitochondrial NADH:ubiquinone oxidoreductase (complex I) subunit N7BM	NA	NA	AOA66770.1	XP_002489555.1	Hypothetical protein	CCA36377.1	Subunit of mitochondrial NADH:ubiquinone oxidoreductase (complex I)	PP7435_Chr1-0214	N7BM (B17.2) subunit of mitochondrial NADH:ubiquinone oxidoreductase (complex I) of Pichia pastoris	FG09005.1	NADH-ubiquinone oxidoreductase subunit	Metabolism	Energy Production and Conversion	MSSSIQRTLRNLWKNGFKKSFKQLQGYNDIKSGRLVGTDSFGNKFYEVDDPVEIHMRTRFVEYTGFWRQDMSEVEPGWHYWLAYGTDVPPNQLKPEEKSVRAYPVKKHVPNLTYTDGAYVPYNTARPKCATWDPKVTERP	140	Soluble	Mitochondrion	FALSE	NA	NA	FALSE	0	0	FALSE	4788	244.71073288942435	6021.339375471307	417.48254314458615	5217	164.41572843457348	6665.853005554715	307.15351311990025	5874	262.51662302876895	7351.448906721593	455.4644176962393	-0.12562247741736543	-0.5683784661211647	5131	144.26192592039374	5855.430051881921	296.29120661598694	5873	273.567104889476	6624.449767087944	456.35941930026206
GS115_000222-T1	DYS1	Deoxyhypusine synthase; catalyzes formation of deoxyhypusine, the first step in hypusine biosynthesis; triggers posttranslational hypusination of translation elongation factor eIF-5A and regulates its intracellular levels; tetrameric	Deoxyhypusine synthase	DYS1	Deoxyhypusine synthase; catalyzes formation of deoxyhypusine, the first step in hypusine biosynthesis; triggers posttranslational hypusination of translation elongation factor eIF-5A and regulates its intracellular levels; tetrameric	AOA66897.1	XP_002489556.1	Deoxyhypusine synthase, catalyzes formation of deoxyhypusine	CCA36378.1	Deoxyhypusine synthase	PP7435_Chr1-0215	Deoxyhypusine synthase, catalyzes formation of deoxyhypusine, the first step in hypusine biosynthesis, triggers posttranslational hypusination of translation elongation factor eIF-5A and regulates its intracellular levels, tetrameric	DYS1	Deoxyhypusine synthase	Cellular Processes and Signaling	Post-Translational Modification, Protein Turnover and Chaperones	MANIEGKLPDILSESVLKSSVPVPEDFVEVKGIDYDKPESRNMKAKDLIKGMRTMGFQASSLSEACEIIDEMRQWRGKHIDDLEEHDRKGEFDGEGYQKSTIFMGYTSNLISSGLRDTLRYLVQNKMISAIVASAGGIEEDLIKCLAPTYMGDFALKGKGLRDQGMNRIGNLLVPNDNYCKFEEWIVPILDSMLEEQEQNVVSKGVDALDGDAMVWTPSTVIDRLGKEINDETSVLYWAHKNKIPVFCPSLTDGSIGDMLFFHTFKASPKQLRIDLVNDIRRINSMSMEASKAGMLILGGGLIKHHIANACLMRNGADWAVYVNTGQEFDGSDAGARPDEAVSWGKIKAEARSVKVFADVTLVFPLMVAATFASE	375	Soluble	Cytoplasm	FALSE	NA	NA	FALSE	0	0	FALSE	4097	209.3942925329932	6277.888798592309	155.02770620575293	3183	100.3134490333999	5110.175756234807	83.86602894514523	5877	262.6506968913986	8352.13313706204	184.30172811798354	-0.24954352478165678	-1.135911147350757	5381	151.29086403773897	7557.294129404816	136.19989676212768	5001	232.9489343695334	6096.2508032529095	149.57896412954403
GS115_000223-T1	ERG11	Lanosterol 14-alpha-demethylase; catalyzes the C-14 demethylation of lanosterol to form 4,4''-dimethyl cholesta-8,14,24-triene-3-beta-ol in the ergosterol biosynthesis pathway; member of the cytochrome P450 family; associated and coordinately regulated with the P450 reductase Ncp1p	Putative cytochrome P450	ERG11	Lanosterol 14-alpha-demethylase; catalyzes the C-14 demethylation of lanosterol to form 4,4''-dimethyl cholesta-8,14,24-triene-3-beta-ol in the ergosterol biosynthesis pathway; member of the cytochrome P450 family; associated and coordinately regulated with the P450 reductase Ncp1p	AOA65821.1	XP_002489557.1	Lanosterol 14-alpha-demethylase	CCA36379.1	Putative cytochrome P450	PP7435_Chr1-0216	Putative cytochrome P450 similar to Scheffersomyces stipitis CYP559	PGUG_02308	Cytochrome p450	Metabolism	Secondary Metabolites Biosynthesis, Transport and Catabolism	MPGISSIELLVLTVVFLTVFHFIIYPLCFHPLSNVPGPKIAAITRQWILYQTWSENRNKTILKLHEQYGTIVRIGPNEVDISDASYIKDIYVKNLDKSTFYRQFGAYGAYNTFSEIEKTPHLERKKVTSKFYSKTNVATNPLQSRMRSIIDQTIDRIKSTQHSIDVYNLFQQMALDVMCVFSFGTEVYDKPLVRQPEKAQDLVNNFRWASSTWFWTTLVPFLEPYVISQHVKDAACKTATWVMDFSAQASTCSDLEHGSKPLTLVGVLKNSGLDMNHVASEVIDHVVAGHETTGITLAYLLYELAANPDIQRTLKDELKVYQEKDYDFSQIDVLPYLEAVLQETFRLHAAIPGQEPRVTPIGGMKWRGNEQVPSMTIPGGTIVTMEPWTLHRDAKVFPD…	489	Membrane	Endoplasmic reticulum	FALSE	NA	NA	FALSE	4	1	FALSE	155	7.921922221775432	269.6601219217976	5.074225694602995	818	25.779579424857406	1429.9880955870553	17.882985133590637	92	4.11159845397459	139.56458268122475	2.3467378131431196	1.1125310226747067	2.929859007443116	1098	30.8710962113803	1764.8761833653452	24.237177678665322	31	1.4439945941722725	38.42557082964049	0.7184315139706259
GS115_000224-T1	SAK1	Upstream serine/threonine kinase for the SNF1 complex; plays a role in pseudohyphal groth; partially redundant with Elm1p and Tos3p; members of this family have functional orthology with LKB1, a mammalian kinase associated with Peutz-Jeghers cancer-susceptibility syndrome; SAK1 has a paralog, TOS3, that arose from the whole genome duplication	Uncharacterized protein	SAK1	Upstream serine/threonine kinase for the SNF1 complex; plays a role in pseudohyphal groth; partially redundant with Elm1p and Tos3p; members of this family have functional orthology with LKB1, a mammalian kinase associated with Peutz-Jeghers cancer-susceptibility syndrome; SAK1 has a paralog, TOS3, that arose from the whole genome duplication	AOA66133.1	XP_002489558.1	Protein kinase	CCA36380.1	Hypothetical protein	PP7435_Chr1-0217	Protein with low similarity to Ca2+/calmodulin-dependent protein kinases	03IYN	calcium calmodulin-dependent protein kinase	Cellular Processes and Signaling	Signal Transduction Mechanisms	MPTIKLADYKTIANLGSGKSGKVILVESVQTKLQYAVKVISLKEKKPSIDFYNYNNLSRIQNEVKLLTLINKYHHENILEFIGMVQSSSNNYIFLEFCAQRELSPSLFRKLTMVESLSYVRQLVNGILFIHQLSIIHRDLKPSNILINEAGTLKISDFGISYKLTNDDKIDRFELSNLVGTPLFVGPELVNFNNTKMHLGFPIDYWAFGITLFYLYFDYFPFFNDNEYKLFNDTLTKELELPLYEELTTTDRDSQFFSYLLRIISALLNKDPTERLSLNQLQHDEFLLNGMSKKEVKRFLNYNNTLLHHKSSPLSLFRLKPSRSKTSKLNISNPLKETFEHIKDNHLSSIDQAHKQRFQLNESSVSLPIKPNSMTISPLKNRFDDTLFKRSPSPLKAPS…	471	Soluble	Cytoplasm	FALSE	NA	NA	FALSE	0	0	FALSE	111	5.673118494303696	174.56974140638596	3.413159708128709	142	4.47518371433955	222.36130039125115	2.889358206978872	144	6.435545406221098	206.90097932237757	3.6148183999097503	-0.08281524892857338	-0.323174098838558	110	3.0927327716319066	157.9710098049661	2.2541342949015624	115	5.356754139671334	140.98512746396648	2.738879565806879
GS115_000225-T1	TPO3	Polyamine transporter of the major facilitator superfamily; member of the 12-spanner drug:H(+) antiporter DHA1 family; specific for spermine; localizes to the plasma membrane; TPO3 has a paralog, TPO2, that arose from the whole genome duplication	Polyamine transporter	TPO3	Polyamine transporter of the major facilitator superfamily; member of the 12-spanner drug:H(+) antiporter DHA1 family; specific for spermine; localizes to the plasma membrane; TPO3 has a paralog, TPO2, that arose from the whole genome duplication	AOA66893.1	XP_002489559.1	Polyamine transport protein specific for spermine	CCA36381.1	Polyamine transporter 2	PP7435_Chr1-0218	Polyamine transporter of the major facilitator superfamily, member of the 12-spanner drug:H(+) antiporter DHA1 family, specific for spermine, localizes in S. cerevisiae to the plasma membrane, transcription of TPO2 is regulated by Haa1p, Pichia pastoris has also the paralog TPO3	NAG4	MFS multidrug transporter	Metabolism	Carbohydrate Transport and Metabolism	MSTRSLHSIDSLVPDVPENGEYRVTEFAPQEEEGHNHYHPLSQLSSVLSHVAHHDREDELELEKLVTQNKEGIERKISRITSRAGTLGPVEKMVDAPLAIADPDPNSTIHELDEWKYQVDRETNLRLVEFVPGDKVNPKNFSKARKWVITFVLGLVCFNVAIGSAIVTGEMLGPQVDLHASEEVVILASVTMFVLAFGIGPLILSPLSEEFGRNMVYIPTLFLAIVFIIPCALAQNIATLIVCRFIDGLFFSGPMTLIGGSLADCWLEDERGLAMAIFSAAPFLGPVIGPLIGGYLGMYKGWRWNYWLLMIFTGFCYCLLLVTIPETHAGTLLKRRAKKLRKVTGDPSYRALVELRIRSTREMVDETLLRPLILLREMIVFLITVYMSIIYGLLYMFFF…	631	Membrane	Cell membrane	FALSE	NA	NA	FALSE	12	12	FALSE	58	2.9643321862127423	104.22846885135202	1.5128063010086046	192	6.050952627839391	348.02918139300004	3.357122329467043	31	1.3854299138392643	53.6097795901639	0.6953080937244468	1.1215029889876726	2.2715008196387823	155	4.35794163275405	254.65090135280715	2.6974719364670863	8	0.3726437662380058	10.909198234669315	0.15732646817812296
GS115_000226-T1	ECM21	Protein involved in regulating endocytosis of plasma membrane proteins; identified as a substrate for ubiquitination by Rsp5p and deubiquitination by Ubp2p; promoter contains several Gcn4p binding elements; ECM21 has a paralog, CSR2, that arose from the whole genome duplication	Plasma membrane proteins endocytosis regulation protein	ECM21	Protein involved in regulating endocytosis of plasma membrane proteins; identified as a substrate for ubiquitination by Rsp5p and deubiquitination by Ubp2p; promoter contains several Gcn4p binding elements; ECM21 has a paralog, CSR2, that arose from the whole genome duplication	AOA66226.1	XP_002489560.1	Non-essential protein of unknown function	CCA36382.1	Plasma membrane proteins endocytosis	PP7435_Chr1-0219	Protein involved in regulating endocytosis of plasma membrane proteins, identified as a substrate for ubiquitination by Rsp5p and deubiquitination by Ubp2p, promoter contains several Gcn4p binding elements, Pichia pastoris does not have the paralog CSR2	PGUG_01711	Arrestin (or S-antigen), C-terminal domain	Poorly Characterized	Function Unknown	MAPSLNDIMNLRKQRSNSHVMDTPSAPRNIDSLSSYRSRSVSSNTSLNDLMFDTMPTQQSPPAHSLDRLMSMATVSNIKKKLSLPTSIGPGRKGSINSDLLSVVSTESANKSPSIISDTSNYLSVSNSGEHLKKEEQLLINVLATGGFTSQITKMNHVKGSSHLPIELFMCRSENNVYLPYVDPKKFRGSAIENLLQESGDEDYEDRYDNCNSESSRSGTPKPADALETDRLNHSIVVIIKLKKSALLTPKVRIRYQTLVTAFWPLGYIDDEDKLIHHECYKVAKDVDWDLSLDEANHFIPFKEDSEYSVSDSSGSGDDDGTGVFSIPYNNVKTLELLKVSQYQDYDEDKLKMIPDDETRKGGYVYKPGYYCFTLSVMIPNVAPESTNLIYSKLQHQVV…	820	Soluble	Cytoplasm	FALSE	NA	NA	FALSE	0	0	FALSE	1187	60.66659146611251	2368.792616409455	26.359100673650914	1312	41.34817629023584	2581.566126586854	19.091556713630986	1694	75.7070410981843	2941.4609551698645	29.24845515016433	-0.15005927724083032	-0.6154256822061986	1579	44.39477314915255	2680.77159804756	21.770986692514064	1241	57.80636423767065	1674.2921254357727	18.511720128038856
GS115_000227-T1	MBA1	Membrane-associated mitochondrial ribosome receptor; forms a complex with Mdm38p that may facilitate recruitment of mRNA-specific translational activators to ribosomes; possible role in protein export from the matrix to inner membrane	Mitochondrial ribosome receptor	MBA1	Membrane-associated mitochondrial ribosome receptor; forms a complex with Mdm38p that may facilitate recruitment of mRNA-specific translational activators to ribosomes; possible role in protein export from the matrix to inner membrane	AOA65513.1	XP_002489561.1	Protein involved in assembly of mitochondrial respiratory complexes	CCA36383.1	mitochondrial ribosome receptor	PP7435_Chr1-0220	Membrane-associated mitochondrial ribosome receptor, forms a complex with Mdm38p that may facilitate recruitment of mRNA-specific translational activators to ribosomes, possible role in protein export from the matrix to inner membrane	PGUG_00589	MBA1-like protein	Cellular Processes and Signaling	Post-Translational Modification, Protein Turnover and Chaperones	MSSVAYRLTPGLRTRPLHAVQFGLRFKSTTPPPQSGGGAKGVVPSINKIGIPMKSYIPPSFNRLNFLSHPIISIKCLLRRCGLLALNTYQVLDIRKNIGKPDFVLWKNNSIENFILVNKLFANGHLKPLKSKVSSFVFKSLESRLKSLPENTKLDWKLLKFNKPPKLVNLHNFPNDDGSTMCVQVIYKFDTQQRLITVKNGSDATTFDRNLVQYVGFNVDPYSNEVVLAGSLFESDLTTKISDSQANPTQRQLLDTMARNGDIFRNQ	267	Soluble	Mitochondrion	FALSE	NA	NA	FALSE	0	0	FALSE	1836	93.83644644632061	2575.1786586326457	90.31560764800459	6636	209.13605019969899	10023.958956066055	233.64111130663994	1365	61.00360749647083	1784.2198334254106	55.916515838372135	0.6917008556062267	2.062947777834607	7837	220.34315210253862	10381.711706553364	265.7291258638779	789	36.751991445223325	914.4649858020919	31.866511137018424
GS115_000228-T1	SUR1	Mannosylinositol phosphorylceramide (MIPC) synthase catalytic subunit; forms a complex with regulatory subunit Csg2p; function in sphingolipid biosynthesis is overlapping with that of Csh1p; SUR1 has a paralog, CSH1, that arose from the whole genome duplication	Mannosylinositol phosphorylceramide synthase catalytic subunit	SUR1	Mannosylinositol phosphorylceramide (MIPC) synthase catalytic subunit; forms a complex with regulatory subunit Csg2p; function in sphingolipid biosynthesis is overlapping with that of Csh1p; SUR1 has a paralog, CSH1, that arose from the whole genome duplication	AOA65589.1	XP_002489562.1	Probable catalytic subunit of a mannosylinositol phosphorylceramide (MIPC) synthase	CCA36384.1	Mannosylinositol phosphorylceramide synthase catalytic subunit	PP7435_Chr1-0221	Mannosylinositol phosphorylceramide (MIPC) synthase catalytic subunit, forms a complex with regulatory subunit Csg2p, function in sphingolipid biosynthesis is overlapping with that of Sur1p, Pichia pastoris does not have the paralog SUR1	PGUG_01730	mannosyl phosphorylinositol ceramide synthase SUR1	Cellular Processes and Signaling	Cell Wall/Membrane/Envelope Biogenesis	MKTELKILIWAHIALVLFLCYETFDLMTLLYDDTFKDSLLDSDLNSDISSRPQLIPKIIHQTYKTNDIPEIWQDGQKKCQELHPDYKYIMWTDEMARNFISEEYPWFLKTFDSYKYNIERADSIRYFVLNHFGGIYIDLDDGCARRLDPLLSVPAFVRKTTPSGISNDVMGSVPRHPFFIKTIKSLESYNRNWLVPYITIMYSTGPLFLSVIWKQYKRWGVPESGVVRILQPADYKSGPNAFFNITEGSSWHLGDAKFIKSLADHIGTAVIGGFLIAIAILSVEFAIYLSLVALANSRAMKKCISFIKDIPSRFSRDSEIDENKVNNHIYKIALLKRRNRKDSNLPVVHIDVADDIEKQIMNQPM	365	Membrane	Cell membrane	FALSE	NA	NA	FALSE	2	2	FALSE	2257	115.35340938417517	3564.16883270396	90.4937284629334	9145	288.208134279121	15015.943563277764	253.37711166616015	729	32.57994861899431	1005.5943277325161	22.81493969688527	1.987838971224104	3.473235461630035	8672	243.81980541447174	12338.517314548008	228.6324864157682	357	16.62922806837101	413.5082893123516	10.431732137324774
GS115_000229-T1	GYP1	Cis-golgi GTPase-activating protein (GAP) for yeast Rabs; the Rab family members are Ypt1p (in vivo) and for Ypt1p, Sec4p, Ypt7p, and Ypt51p (in vitro); involved in vesicle docking and fusion	GTPase-activating protein	GYP1	Cis-golgi GTPase-activating protein (GAP) for yeast Rabs; the Rab family members are Ypt1p (in vivo) and for Ypt1p, Sec4p, Ypt7p, and Ypt51p (in vitro); involved in vesicle docking and fusion	AOA66007.1	XP_002489563.1	Cis-golgi GTPase-activating protein (GAP)	CCA36385.1	Cis-golgi GTPase-activating protein	PP7435_Chr1-0222	Cis-golgi GTPase-activating protein (GAP) for the Rab family members Ypt1p (in vivo) and for Ypt1p, Sec4p, Ypt7p, and Ypt51p (in vitro), involved in vesicle docking and fusion	GYP1	GTPase- Activating Protein	Cellular Processes and Signaling	Intracellular Trafficking, Secretion and Vesicular Transport	MGRRKGYQKITEMSQVDHKSNKGGLMQANGSGSLPFFFKSLTNGSSNSVDRPSIDSRRSSHRWDSETSSPKPMKFQDDDEDWDDDILSDLTIKGEKFPPFRGDDDTTKYLNSIVNQPDSISVKEPTVELQKSPLNKSIRKNFKSLIKDPLSLLSDLDLAEEKKIYGVKFEKFYSILQDEQTNEEQELNKLQNLSWNGIPKRLRMIIWQMLLRYMPINNSRRVAQLERKRQEYQQSLSEMFKDSKKDNNVWHQISIDIPRTNAHVKFFSNTKIQDSMSRILYIWAIRHPASGYVQGINDLVTPFFHVFFENYMENDFNVQEDDIEELSQSTGFEDILKAVEADTFWCLTKLLDTIQDNYIHEQPGIHRQISNLVKISEKVDNALTEHLEEHGLQFIQFAF…	496	Soluble	Nucleus	FALSE	NA	NA	FALSE	0	0	FALSE	910	46.50934981816544	1537.9514878023883	28.522982423863255	897	28.269294308187156	1610.068949126073	19.845009545773298	970	43.35054891690601	1472.710936320292	24.406533820330274	0.2248574206782281	-0.2984911639628354	933	26.231997053932442	1405.7709247058776	19.02749449498351	584	27.202994935374424	734.8632226730589	13.541625645695612
GS115_000230-T1	MTD1	NAD-dependent 5,10-methylenetetrahydrafolate dehydrogenase; plays a catalytic role in oxidation of cytoplasmic one-carbon units; expression is regulated by Bas1p and Bas2p, repressed by adenine, and may be induced by inositol and choline	NAD-dependent 5,10-methylenetetrahydrafolate dehydrogenase	MTD1	NAD-dependent 5,10-methylenetetrahydrafolate dehydrogenase; plays a catalytic role in oxidation of cytoplasmic one-carbon units; expression is regulated by Bas1p and Bas2p, repressed by adenine, and may be induced by inositol and choline	AOA65798.1	XP_002489564.1	NAD-dependent 5,10-methylenetetrahydrafolate dehydrogenase	CCA36386.1	NAD-dependent 5,10-methylenetetrahydrafolate dehydrogenase	PP7435_Chr1-0223	NAD-dependent 5,10-methylenetetrahydrafolate dehydrogenase, plays a catalytic role in oxidation of cytoplasmic one-carbon units, in S. cerevisiae expression is regulated by Bas1p and Bas2p, repressed by adenine, and may be induced by inositol and choline	FG00417.1	methylenetetrahydrofolate dehydrogenase	Metabolism	Coenzyme Transport and Metabolism	MSYRAGKTILASTIAKKYSEELTSVTSKMATKPKLVGLLGNQDPAAKTYAEWTARTCESLGFQYELIQCPKENLEDEIYKCNQDDAVNGIMVYFPVYNDGQDQYLQQCVSIEKDVEGLNFKYVSNMYHNIRYLDAPENTKKSILPCTPLAMVKILEYLGVYNTLLPYGNRLFGKTITIVNRSEIVGRPLAALLANDGATVYSVDINNVQKFERGDGLQLKSHRVVDTEFELKDVAPKSDVIITGVPSSNYKFPLEYVKDGAVVINFSSEKNFDDRIKDIASLYVPSIGKVTIAMLLRNLLRLMNNKKPHSVEEI	314	Soluble	Cytoplasm	FALSE	NA	NA	FALSE	0	0	FALSE	1828	93.42757304132574	2657.5156090783503	78.79357533486069	1687	53.166443141484656	2496.0501116746136	49.1838842143296	2702	120.755858941732	3663.056890336875	97.04986673595715	-0.3006482317953635	-0.9805405580618041	1699	47.76866344547826	2287.49508030378	49.498256594948415	2062	96.048930747846	2467.830136050271	72.7013105378868
GS115_000232-T1	SAC3	mRNA export factor; required for biogenesis of the small ribosomal subunit; component of TREX-2 complex (Sac3p-Thp1p-Sus1p-Cdc31p) involved in transcription elongation and mRNA export from the nucleus; involved in post-transcriptional tethering of active genes to the nuclear periphery and to non-nascent mRNP; similar to the human germinal center-associated nuclear protein (GANP)	TREX-2 complex component	SAC3	mRNA export factor; required for biogenesis of the small ribosomal subunit; component of TREX-2 complex (Sac3p-Thp1p-Sus1p-Cdc31p) involved in transcription elongation and mRNA export from the nucleus; involved in post-transcriptional tethering of active genes to the nuclear periphery and to non-nascent mRNP; similar to the human germinal center-associated nuclear protein (GANP)	AOA65904.1	XP_002489565.1	Nuclear pore-associated protein, forms a complex with Thp1p	CCA36387.1	TREX-2 complex component	PP7435_Chr1-0225	mRNA export factor, required for biogenesis of the small ribosomal subunit, component of TREX-2 complex (Sac3p-Thp1p-Sus1p-Cdc31p) involved in transcription elongation and mRNA export from the nucleus, involved in post-transcriptional tethering of active genes to the nuclear periphery and to non-nascent mRNP, similar to the human germinal center-associated nuclear protein (GANP)	FG07196.1	Leucine permease transcriptional regulator	Cellular Processes and Signaling	Intracellular Trafficking, Secretion and Vesicular Transport	MSAFGVVPSVLNTGNQIKQKNGTLFKKSSGVYNKQQRDHNSRDKKRSARKTNTPPTPTESTSAKKSSTQSDDKVSPDILQLSHIEIQYVGPLLSNPESLGYVKQNNNTKIKTPKYLVDTDSNLVFGPDTTNKWDIENQHKMIEMESSHQGDWQGIYEQFQEMNKVERQKMEDLGLVAKEGQSMDLTNAISFKGSCVDMCPVYDRVKREVQRDVDPLERDPATGKISRERALKKFVRPSGQAPPLPSDVRPPHILVKSLNYIVDNLLDKLPQSHSLIWDRTRSIRQDFTLQSYSGLEAIECNERICRIHLLCAHIMPGSDQSDFSKQQEIEQFTKSLKTLTDIYDVVRSKGGKCANEAEFRAYNLLVHFRDPNLIHEIQNLPTRILKDERVQLALMFRSL…	1055	Soluble	Cytoplasm	FALSE	NA	NA	FALSE	0	0	FALSE	576	29.438885159629994	1292.3595602072962	11.146939305437728	632	19.917719066637996	1424.0233961445517	8.162889942211995	793	35.44019102175924	1528.2311086282741	11.77870673190491	-0.07953351063972945	-0.5290292329715313	706	19.849721243382962	1287.9202228073964	8.107295255210241	472	21.985982208042344	667.843685759546	5.723465821458876
GS115_000233-T1	MTC5	Subunit of the SEA (Seh1-associated) complex; SEA is a coatomer-related complex that associates dynamically with the vacuole; has N-terminal WD-40 repeats and a C-terminal RING motif; mtc5 is synthetically sick with cdc13-1; relative distribution to vacuolar membrane punctae decreases upon DNA replication stress	SEA complex subunit	MTC5	Subunit of the SEA (Seh1-associated) complex; SEA is a coatomer-related complex that associates dynamically with the vacuole; has N-terminal WD-40 repeats and a C-terminal RING motif; mtc5 is synthetically sick with cdc13-1; relative distribution to vacuolar membrane punctae decreases upon DNA replication stress	AOA66695.1	XP_002489566.1	Putative protein of unknown function	CCA36388.1	SEA complex subunit	PP7435_Chr1-0226	Subunit of the SEA (Seh1-associated) complex, SEA is a coatomer-related complex that associates dynamically with the vacuole, has N-terminal WD-40 repeats and a C-terminal RING motif, mtc5 is synthetically sick with cdc13-1, relative distribution to vacuolar membrane punctae decreases upon DNA replication stress	PGUG_05070	WD domain, G-beta repeat	Poorly Characterized	Function Unknown	MPGKICSPYDTSFFENSLSLRVDGAIGAMSLSPCSRDAVLAGRNGLVVIDLDDPFAQPRHLHHVTSWEVADVQWSPHRSRAEWAVSTSNQKALVWNLSRPSSDAIEHVLHLHTRAITDINFHPQDPNVLSTCSVDTFCFSWDLRTPRLPVGKYTDWRAAASQVKWNYRDPNILASAHNNHFYIWDVRKGAVPLMKVDAHDGRINGLDFSKHNRSELISCSNDMSVKVWDYEKDSLNFQSCIRTDFPVSRARHIPFAKDCVGIMPARGGNNCIYISNFRDEEQLDEEKTTKLKPLYVFKGHSEPVRDFLWRTRYQENDKNIDNREFQLVSWSKDCDLKLWPITDDLYTKFGHERNKPLPAGTVLEKYTYQTFREEPESPSTKFNVDLQSPWLNATILRRR…	1193	Soluble	Nucleus	FALSE	NA	NA	FALSE	0	0	FALSE	493	25.19682358280831	1202.6160988657523	9.162855456100644	583	18.37346553140815	1349.5407328238816	6.833518264527919	804	35.93179518473446	1624.9069553737045	11.062890565324068	-0.2718592229939624	-0.6950279368517085	577	16.22278917483282	1143.5135680720873	6.3585764164050245	531	24.734229984047637	777.842037727711	5.888534526075903
GS115_000234-T1	GS115_000234-T1	NA	NA	NA	NA	NA	NA	NA	NA	NA	NA	NA	NA	NA	Poorly Characterized	Function Unknown	MSKTLGWTILLTSWTMCLLTLGSIFDVFPASSCISKIANTKVDGISSYYVYAFFLNFVILWIWRVASWISIKLFSHSKGRG	81	Membrane	Endoplasmic reticulum	FALSE	NA	NA	FALSE	2	2	FALSE	96	4.906480859938332	119.98908856869278	15.23252756690053	132	4.160029931639581	183.22791251950267	15.458821836660318	131	5.854558668159472	165.30681756053932	18.752418197464777	-0.29992129749804985	-0.27864627743604886	75	2.1086814352035725	80.7874143187749	7.484946098436047	66	3.0743110714635478	74.3222088667371	9.374774276489298
GS115_000235-T1	CDC20	Activator of anaphase-promoting complex/cyclosome (APC/C); APC/C is required for metaphase/anaphase transition; directs ubiquitination of mitotic cyclins, Pds1p, and other anaphase inhibitors; cell-cycle regulated; potential Cdc28p substrate; relative distribution to the nucleus increases upon DNA replication stress	Anaphase-promoting complex/cyclosome activator protein	CDC20	Activator of anaphase-promoting complex/cyclosome (APC/C); APC/C is required for metaphase/anaphase transition; directs ubiquitination of mitotic cyclins, Pds1p, and other anaphase inhibitors; cell-cycle regulated; potential Cdc28p substrate; relative distribution to the nucleus increases upon DNA replication stress	AOA65624.1	XP_002491786.1	Hypothetical protein	CCA36389.1	Anaphase-promoting complex/cyclosome activator protein	PP7435_Chr1-0227	Activator of anaphase-promoting complex/cyclosome (APC/C), APC/C is required for metaphase/anaphase transition, directs ubiquitination of mitotic cyclins, Pds1p, and other anaphase inhibitors, cell-cycle regulated, potential Cdc28p substrate, relative distribution to the nucleus increases upon DNA replication stress	CDC20	cell division cycle protein Cdc20	Cellular Processes and Signaling	Cell Cycle Control, Cell Division, Chromosome Partitioning	MLLDTSPSKPHSNNHEPLLSTPKKASHRIVFGSVSPNAKRNSIFEGKDILSPNIDLMTWSSPKRHQASQKLPDFNGRLGSADLREPAPSGAVSSTSGSPRKLQRASTTDRYIPNRHTASGRLCMDESRPPPSALPALHLEAETKRIYKHSVAEACGLQVGKRILQFQPNLPPPSLQRSTSELSAFADESSQSATSRSQQMRTRKVPSCSEKVLDAPGVVDDFYLSLMQWSSINLLAIALENAVYVWNAATGAVTSLTECSCIVTSVNWSQDGYYLSIGTNDGSIEVWDIETQERLRTMQGHTSRVATQDWSGHILTAGSRNGSIVHHDVRVSQHIVSNITNAHAEEICGLSWRSDGQQLATGGNDNVVSVWDLRSNKPRFSKHEHKAAVKAISWSPDKL…	537	Soluble	Nucleus	FALSE	NA	NA	FALSE	0	0	FALSE	1273	65.06198056980726	2205.372436364468	37.718976012504775	1352	42.60879142103571	2337.2396542124275	26.56658537172018	1724	77.04777972448036	2659.24638294524	40.64178979562834	-0.10767342681907316	-0.6133511285670232	1231	34.610491289807975	1853.8695339686972	23.14045370837312	1054	49.09581620185727	1322.2607340652216	22.470205591260978
GS115_000236-T1	FKS1	Catalytic subunit of 1,3-beta-D-glucan synthase; functionally redundant with alternate catalytic subunit Gsc2p; binds to regulatory subunit Rho1p; involved in cell wall synthesis and maintenance; localizes to sites of cell wall remodeling; FKS1 has a paralog, GSC2, that arose from the whole genome duplication	Spore wall assembly-associated protein	FKS1	Catalytic subunit of 1,3-beta-D-glucan synthase; functionally redundant with alternate catalytic subunit Gsc2p; binds to regulatory subunit Rho1p; involved in cell wall synthesis and maintenance; localizes to sites of cell wall remodeling; FKS1 has a paralog, GSC2, that arose from the whole genome duplication	AOA65549.1	XP_002489567.1	Catalytic subunit of 1,3-beta-D-glucan synthase	CCA36390.1	1,3-beta-glucan synthase component	PP7435_Chr1-0228	Protein involved in spore wall assembly, has similarity to 1,3-beta-D-glucan synthase catalytic subunits Fks1p and Gsc2p, in S. cerevisiae the authentic, non-tagged protein is detected in highly purified mitochondria in high-throughput studies	03XGQ	1,3-beta-glucan synthase component	Cellular Processes and Signaling	Cell Wall/Membrane/Envelope Biogenesis	MISNESQEISDQPEIETPFNEPYYSWVSNKESPLTKEEILSIFLKLGNIFGFQHDSVMNMYDHYMVQLNSRCSRTEPHVALVSLHSDYIGGEHSNYRKWYFITQLEFDPDFEWVLNDKKSNRKSMYTKKDTDYPDEYSLANLKASNLFNAIQYRWKQRCYQLSTSDLTEQVALYLLIWGEANQLRFMPELICFIYKTALDFLNFTKANEDISLFFPEFDYLDRVVTPIYNYIRDQQYHLRENCYVQRERDHNRVIGYDDVNQFFWYYDNYKKLRLLDKTKLISLPSYEWYSKLGEVKWEKVFYKTYKENRSWWHLATNFNRIWVIHLCMFWYYTCFNSGTLYTKDYSQLLNNQPTPAAVLSSCSLAGVIACLVQIIAVFCEWTFLPATWFYTKTIILKL…	1731	Membrane	Cell membrane	FALSE	NA	NA	FALSE	19	19	FALSE	59	3.0154413618371	155.23344827661563	0.8130045974195633	52	1.638799670039835	148.4983175666607	0.5168729088313884	51	2.2792556647033058	113.57512584844392	0.5315293124137477	0.6131142558420604	-0.04033966727786781	41	1.1527458512446198	98.34462108899788	0.3759006343753324	6	0.2794828246785043	9.289807389889367	0.04834219871708793
GS115_000237-T1	GAS1	Beta-1,3-glucanosyltransferase; required for cell wall assembly and also has a role in transcriptional silencing; localizes to cell surface via a glycosylphosphatidylinositol (GPI) anchor; also found at nuclear periphery; genetic interactions with histone H3 lysine acetyltransferases GCN5 and SAS3 indicate previously unsuspected functions for Gas1 in DNA damage response and cell cycle regulation	1,3-beta-glucanosyltransferase (isoform 1)	GAS1	Beta-1,3-glucanosyltransferase; required for cell wall assembly and also has a role in transcriptional silencing; localizes to cell surface via a glycosylphosphatidylinositol (GPI) anchor; also found at nuclear periphery; genetic interactions with histone H3 lysine acetyltransferases GCN5 and SAS3 indicate previously unsuspected functions for Gas1 in DNA damage response and cell cycle regulation	AOA65797.1	XP_002489568.1	Beta-1,3-glucanosyltransferase, required for cell wall assembly	CCA36391.1	1,3-beta-glucanosyltransferase	PP7435_Chr1-0229	Beta-1,3-glucanosyltransferase, required for cell wall assembly and also has a role in transcriptional silencing, localizes in S. cerevisiae to the cell surface via a glycosylphosphatidylinositol (GPI) anchor, also found at the nuclear periphery	GAS1	1,3-beta-glucanosyltransferase	Cellular Processes and Signaling	Cell Wall/Membrane/Envelope Biogenesis	MFKSLCMLIGSCLLSSVLAADFPTIEVTGNKFFYSNNGSQFYIKGVAYQKDTSGLSSDATFVDPLADKSTCERDIPYLEELGTNVIRVYAVDADADHDDCMQMLQDAGIYVIADLSQPNNSIITTDPEWTVDLYDGYTAVLDNLQKYDNILGFFAGNEVITNKSNTDTAPFVKAAIRDMKTYMEDKGYRSIPVGYSANDDELTRVASADYFACGDSDVKADFYGINMYEWCGKATFSNSGYKDRTAEFKNLSIPVFFSEYGCNEVQPRLFTEVQSLYGDDMTDVWSGGIVYMYFEETNNYGLVTIKSDGDVSTLEDFNNLKTELASISPSIATQSEVSATATEIDCPATGSNWKASTDLPPVPEQAACQCMADALSCVVSEDVDTDDYSDLFSYVCENV…	538	Membrane	Cell membrane	TRUE	MFKSLCMLIGSCLLSSVLAADF	20	TRUE	1	0	TRUE	25947	1324.1916805921314	44971.68239647647	772.0908372015824	133521	4204.102427672911	238777.08120314174	2724.4349477947562	6403	286.06303280157675	9698.19932410701	148.7841491378348	2.3755497561542627	4.1946643027904225	135520	3819.4868628036875	213490.34119380877	2674.9905090947295	3220	150.47286104713976	3948.1207346608176	67.34908217400819
GS115_000238-T1	GAS1	Beta-1,3-glucanosyltransferase; required for cell wall assembly and also has a role in transcriptional silencing; localizes to cell surface via a glycosylphosphatidylinositol (GPI) anchor; also found at nuclear periphery; genetic interactions with histone H3 lysine acetyltransferases GCN5 and SAS3 indicate previously unsuspected functions for Gas1 in DNA damage response and cell cycle regulation	1,3-beta-glucanosyltransferase (isoform 2)	GAS1	Beta-1,3-glucanosyltransferase; required for cell wall assembly and also has a role in transcriptional silencing; localizes to cell surface via a glycosylphosphatidylinositol (GPI) anchor; also found at nuclear periphery; genetic interactions with histone H3 lysine acetyltransferases GCN5 and SAS3 indicate previously unsuspected functions for Gas1 in DNA damage response and cell cycle regulation	AOA66146.1	XP_002489569.1	Beta-1,3-glucanosyltransferase, required for cell wall assembly	CCA36392.1	1,3-beta-glucanosyltransferase	PP7435_Chr1-0230	Beta-1,3-glucanosyltransferase, required for cell wall assembly and also has a role in transcriptional silencing, localizes in S. cerevisiae to the cell surface via a glycosylphosphatidylinositol (GPI) anchor, also found at the nuclear periphery	GAS1	1,3-beta-glucanosyltransferase	Cellular Processes and Signaling	Cell Wall/Membrane/Envelope Biogenesis	MLSILSALTLLGLSCASDLTPPIEVTGNKFFFSNNGSQFYMKGIAYQQDTSNSTTGDNFIDPLANVEACRRDFPYLEELHTNVIRVYAIDVDADHDECMQLLEEAGIYVIADLSEPGDSIITTDPAWDVHLYDRYTSVIDELQQYDNVLGFFAGNEVITNRSNTDAAPFVKAAIRDMKAYMEDQGYRQIPIGYSANDDALTRISSANYFACGDSDVRADFYGYNIYSWCGRSSFTTSGYDDRTEDFRNLSVPLFFSEYGCNEVQPRLFTEVQALYGENMTDVWSGGIVYMYFEEENNYGLVTIEPDGDVSTYSDFNYLRSELATISPSLATQSEVSATATELECPPTGNNWRASTDLPPTPNKEVCECLQNTLACVVADDVEPEDYADIFNYVCSRIEC…	535	Membrane	Cell membrane	TRUE	MLSILSALTLLGLSCASDLTPP	17	TRUE	1	0	TRUE	21389	1092.411558826141	35899.51267406682	619.8785624459689	98033	3085.566329647227	166468.25076148828	1910.3107511921169	6266	281.0889169539985	9037.494399047573	139.44482495329964	2.152291217071945	3.7760410417843775	122368	3445.0147665090144	189848.67840135292	2392.4363525564577	3956	184.6820413342897	4783.37397509308	82.06621303590278
GS115_000239-T1	PXR1	Essential protein involved in rRNA and snoRNA maturation; competes with TLC1 RNA for binding to Est2p, suggesting a role in negative regulation of telomerase; human homolog inhibits telomerase; contains a G-patch RNA interacting domain	rRNA and snoRNA maturation protein	PXR1	Essential protein involved in rRNA and snoRNA maturation; competes with TLC1 RNA for binding to Est2p, suggesting a role in negative regulation of telomerase; human homolog inhibits telomerase; contains a G-patch RNA interacting domain	AOA66657.1	XP_002489570.1	Essential protein involved in rRNA and snoRNA maturation	CCA36393.1	rRNA and snoRNA maturation protein	PP7435_Chr1-0231	Essential protein in S. cerevisiae involved in rRNA and snoRNA maturation, competes with TLC1 RNA for binding to Est2p, suggesting a role in negative regulation of telomerase, human homolog inhibits telomerase, contains a G-patch RNA interacting domain	PXR1	Involved in rRNA-processing at A0, A1 and A2 sites and regulates negatively telomerase (By similarity)	Information Storage and Processing	RNA Processing and Modification	MGLAEPKNRQRFGLDPRNTTWSNDTSRFGHQHLEKLGWTPGSGLGLVSHATTTHIKVRVKDDNTGLGAKLARKNKKDEFDSGECTGLDVFQRLLGRLNGKETEIGDELDRQRKENVINGKWGIAFVKGETLQSTWDREAKAFVLRRKRRISESIEDAEVQRKLLKKEKKERKEKKEKQDKKESKHKPKKEKSEKQAKKEAKKEAKKEAKREAKKEAKREAKREAKDNLKQQGLIENTVTKESMLLPKSNTNIIASRLAVRSRWIKQKRAAVMDSKALNEIFMVAQ	285	Soluble	Nucleus	FALSE	NA	NA	FALSE	0	0	FALSE	616	31.4832521846043	861.8295349536479	28.24731977967478	553	17.428004183308246	812.8352928572268	17.70569444847068	852	38.07697698680816	1159.9979914005276	33.97421311346323	-0.2663261514422719	-0.9402267068292516	1045	29.380961330503112	1360.243482071223	32.53773196878225	982	45.74202230571521	1159.1454088538837	37.74902904726477
GS115_000240-T1	SCW10	Cell wall protein with similarity to glucanases; may play a role in conjugation during mating based on mutant phenotype and its regulation by Ste12p; SWC10 has a paralog, SCW4, that arose from the whole genome duplication	Putative glucanase	SCW10	Cell wall protein with similarity to glucanases; may play a role in conjugation during mating based on mutant phenotype and its regulation by Ste12p; SWC10 has a paralog, SCW4, that arose from the whole genome duplication	AOA66532.1	XP_002489571.1	Cell wall protein with similarity to glucanases	CCA36394.1	Putative glucanase	PP7435_Chr1-0232	Cell wall protein with similarity to glucanases, may play a role in conjugation during mating based on S. cerevisiae mutant phenotype and its regulation by Ste12p, Pichia pastoris does not have the paralog SCW4	FG07944.1	Cell Wall	Metabolism	Carbohydrate Transport and Metabolism	MQVKSIVNLLLACSLAVARPLEHAHHQHDKRGVVVVTKTIVVDGSTVEATAAAQVQEHAETFAESTPSAVVSSSSAPSSASSASAPASSGSFSAGTKGVTYSPYQAGGGCKTAEEVASDLSQLTGYEIIRLYGVDCNQVENVFKAKAPGQKLFLGIFFVDAIESGVSAIASAVKSYGSWDDVHTVSVGNELVNNGEATVSQIGQYVSTAKSALRSAGFTGPVLSVDTFIAVINNPGLCDFADEYVAVNAHAFFDGGIAASGAGDWAAEQIQRVSSACGGKDVLIVESGWPSKGDTNGAAVPSKSNQQAAVQSLGQKIGSSCIAFNAFNDYWKADGPFNAEKYWGILDS	348	Soluble	Extracellular	TRUE	MQVKSIVNLLLACSLAVARPLE	19	TRUE	0	0	FALSE	23556	1203.9277410073685	37310.623896311066	994.9571515086511	143315	4516.626436764596	242679.9772623007	4300.90997516968	9377	419.0702032926058	13055.586573853634	311.1032528308912	1.677240916902436	3.789176549132585	148387	4172.012161674033	212070.03816619253	4127.2989961465	5900	274.8247776005293	6948.07790860285	184.09777479972578
GS115_000242-T1	RTN1	Reticulon protein; stabilizes membrane curvature; involved in nuclear pore assembly and maintenance of tubular ER morphology; mutant overexpressing RTN1 shows increase in tubular ER; interacts with exocyst subunit Sec6p, Yip3p, and Sbh1p; more abundant than Rtn2p; member of the RTNLA subfamily; mutants have reduced phosphatidylserine transfer between the ER and mitochondria; RTN1 has a paralog, R…	Reticulon-like protein	RTN1	Reticulon protein; stabilizes membrane curvature; involved in nuclear pore assembly and maintenance of tubular ER morphology; mutant overexpressing RTN1 shows increase in tubular ER; interacts with exocyst subunit Sec6p, Yip3p, and Sbh1p; more abundant than Rtn2p; member of the RTNLA subfamily; mutants have reduced phosphatidylserine transfer between the ER and mitochondria; RTN1 has a paralog, R…	AOA66610.1	XP_002489572.1	ER membrane protein that interacts with exocyst subunit Sec6p and with Yip3p	CCA36396.1	Reticulon-like protein	PP7435_Chr1-0235	Reticulon protein, stabilizes membrane curvature, involved in nuclear pore assembly and maintenance of tubular ER morphology, S. cerevisiae mutant overexpressing RTN1 shows increase in tubular ER, interacts with exocyst subunit Sec6p, Yip3p, and Sbh1p, more abundant than Rtn2p, member of the RTNLA subfamily, S. cerevisiae mutants have reduced phosphatidylserine transfer between the ER and mitocho…	PGUG_00829	Reticulon	Cellular Processes and Signaling	Intracellular Trafficking, Secretion and Vesicular Transport	MSESIESKGPQTTCCGGKCLSQKSASILTWKNPIKTGTVFGGIIVALLLIRYVNVFKLVFRLATYVLFATASAEFIGKIAVGQGFISRIRPDYFAKLSSKAPLVADHVAKYLSGFELKFQQLLYAENVENTFKAAGISYILYILTGLISVWWLLFVSTLVVFTVPKLYEIYQKEIDEAVTRYAEVAKNKADDLQTLAIEKSKPLLDKAETQLGPVGKYVKQAFPVRTASTSAKADIPAETSEKEVPKSAADVKISETASENISELPSAPTTKLEDFVADVEKKTDESRAELAAEGVAL	298	Membrane	Cell membrane	FALSE	NA	NA	FALSE	4	2	FALSE	5592	285.8025100914079	8022.919365742724	251.08947382874925	29675	935.218850162156	45026.23871797315	936.5183443169926	1587	70.92507333106168	2140.119712008319	59.85086655278546	2.0687575086838805	3.9678632133994465	29374	825.8721130355965	38835.82005649112	887.0402159035466	955	44.48434959466194	1109.4103624694392	34.498506194542585
GS115_000243-T1	AOA66262.1	Hypothetical protein	Uncharacterized protein	NA	NA	AOA66262.1	XP_002489573.1	Hypothetical protein	CCA36397.1	Hypothetical protein	PP7435_Chr1-0236	Hypothetical protein not conserved (domain: DBL homology domain)	NA	NA	Poorly Characterized	Function Unknown	MPHPLTIASKQYDQSWHQELNPYALSFWDIARSGEPNSSSLYRLIQYECSYYMSLNRCIWIYKRNCPLKNEQQLSLFNNLSTMMDLSLRFLHDIYTEYHGIPKLLETFGNLSFVKDLPGNVSIDISAILETHLVRSSALYASYLTNRDDQYWLYCLIKDSASRWLTSRNKISIEMDGYDDLMAYLREPAQLGIIYQEYIESLEDDEVRNKLLSYMSSFKAEEREYFKVDEIIDDALEIDRVLGELQLGVKNTMACIQHHFDNNLKVCQYFQHCSKLSNTSNVESKYIDSSYSCYMDKLKSQQQQFEEIFEGFKMNLQNPIDQFLAISNHFKIWIEKYLKYSKKQFKYWDHLLESRDRLKGLEPFLELSRMLVSCIPELYVQLITDFLRLTTAGSKVYTY…	452	Soluble	Cytoplasm	FALSE	NA	NA	FALSE	0	0	FALSE	11	0.562200931867934	17.426118635307795	0.35535870946331166	6	0.18909226961998096	9.493371557717435	0.12865933917568106	23	1.0278996134936476	34.04070034253613	0.6202989992461551	-0.8036877387016169	-2.26940761355378	2	0.05623150493876194	2.6693033249259894	0.03972637845950694	11	0.512385178577258	13.881684006902281	0.28126807752901706
GS115_000244-T1	PEP5	Histone E3 ligase, component of CORVET membrane tethering complex; peripheral vacuolar membrane protein required for protein trafficking and vacuole biogenesis; interacts with Pep7p; involved in ubiquitylation and degradation of excess histones	E3 ubiquitin ligase	PEP5	Histone E3 ligase, component of CORVET membrane tethering complex; peripheral vacuolar membrane protein required for protein trafficking and vacuole biogenesis; interacts with Pep7p; involved in ubiquitylation and degradation of excess histones	AOA65918.1	XP_002489574.1	Hypothetical protein	CCA36398.1	E3 ubiquitin-protein ligase	PP7435_Chr1-0237	Histone E3 ligase, component of CORVET tethering complex, peripheral vacuolar membrane protein required for protein trafficking and vacuole biogenesis, interacts with Pep7p, involved in ubiquitylation and degradation of excess histones	FGSG_01612	vacuolar protein sorting protein	Cellular Processes and Signaling	Intracellular Trafficking, Secretion and Vesicular Transport	MSLSSWRQFSFFELTPIKDPNLGSEKSLYSDPSLTSVCASPEYLIIATAFNKVQLITKDYIKKFDFTAYELGWNIVHLVYLTDSHFLCTIAERQGFPLTLKLWNLKKLMAMEKSDESLEFEFHSSCQIANGNNNFPMTAFTHCNNFSILCFGFSNGSVILVRGDLLHDKGTRQRLVFESNEPVTNLLFKDENSLYLTTTSKIYTIPTTGKNQGKPDKIIDRGVGVDIGCCTLDHKRHLVVGNDSMLQCYSTRGKSNAIALDISKKKLFAFGKYILIISNDHKLLIIDVINMFIALNENIETAISNIFLLWDDVYMLGSDGVLYRIHELDQKAQLDIVVSRNLYDIAIRLAQSMTGIEESDILTVHRKYGDYLYEQQSYGEAMTEYIKCLALGKTSEIIA…	944	Soluble	Cytoplasm	FALSE	NA	NA	FALSE	0	0	FALSE	1515	77.43040107090181	3245.8123849688313	31.323126458387108	1623	51.14945893220485	3454.4403640081177	22.155111000558875	2188	97.78453714452613	3981.3831821705194	34.33301669416412	-0.13236840657632212	-0.631957071289267	1569	44.11361562445874	2830.2438998629164	19.93335054975198	1501	69.91728664040583	2080.3091584562458	19.947182666461526
GS115_000245-T1	HOG1	Mitogen-activated protein kinase involved in osmoregulation; controls global reallocation of RNAPII in osmotic shock; activates CDC28 by stimulating antisense RNA transcription; mediates recruitment/activation of RNAPII at Hot1p-dependent promoters; with Mrc1p defines novel S-phase checkpoint that prevent conflicts between DNA replication and transcription; nuclear form represses pseudohyphal gro…	Mitogen-activated protein kinase	HOG1	Mitogen-activated protein kinase involved in osmoregulation; controls global reallocation of RNAPII in osmotic shock; activates CDC28 by stimulating antisense RNA transcription; mediates recruitment/activation of RNAPII at Hot1p-dependent promoters; with Mrc1p defines novel S-phase checkpoint that prevent conflicts between DNA replication and transcription; nuclear form represses pseudohyphal gro…	AOA66909.1	XP_002489575.1	Mitogen-activated protein kinase involved in osmoregulation via three independent osmosensors	CCA36399.1	Mitogen-activated protein kinase	PP7435_Chr1-0238	Mitogen-activated protein kinase involved in osmoregulation, controls global reallocation of RNA Pol II in response to osmotic shock, acts via three independent osmosensors, mitophagy-specific regulator, mediates the recruitment and activation of RNA Pol II at Hot1p-dependent promoters, localization in S. cerevisiae regulated by Ptp2p and Ptp3p and protein abundance increases in response to DNA r…	HOG1	Mitogen-activated protein kinase involved in a signal transduction pathway that is activated by changes in the osmolarity of the extracellular environment. Controls osmotic regulation of transcription of target genes	Information Storage and Processing	Transcription	MSQEKFTRTQIFGTIFETTARYDELNPVGMGAFGLVCSAKDKLTEQQVAIKKIMKPFSTPVLAKRTYRELKLLNHLRHENLITLTDIFLSPLEDIYIVTELQGTDLHRLLTSRPLEKQFIQYFLYQILRALKYVHSAGVIHRDLKPSNILINENCDLKICDFGLARIQDHQMTGYVSTRYYRAPEIMLTWQKYDTEVDIWSAGCIFAEMIEGKPLFPGKDHINQFSIITELLGSPPTDVIDTICSENTLRFVQSLPHREPVPLIERFQGVEPVAIDLLEKMLVFDARKRITAEESLAHEYLEPYHDPTDEPVAAEKFDWSFNDADLPVDTWRVMMYSEILDFHQVEDQ	348	Soluble	Cytoplasm	FALSE	NA	NA	FALSE	0	0	FALSE	2412	123.2753316059506	3566.56489232158	95.10908356281571	2326	73.30476985601263	3667.2252914012292	64.99261296672397	3422	152.93358597283748	4803.2921301211945	114.45826639228846	-0.2671666208743179	-0.8164740043631452	2605	73.24153518273742	3518.321382155379	68.47343657905549	3008	140.1140561054902	3637.632693176651	96.38350248251855
GS115_000246-T1	RGT1	Glucose-responsive transcription factor; regulates expression of several glucose transporter (HXT) genes in response to glucose; binds to promoters and acts both as a transcriptional activator and repressor; recruits Tup1p/Cyc8p to target gene promoters; RGT1 has a paralog, EDS1, that arose from the whole genome duplication	Glucose-responsive transcription factor	RGT1	Glucose-responsive transcription factor; regulates expression of several glucose transporter (HXT) genes in response to glucose; binds to promoters and acts both as a transcriptional activator and repressor; recruits Tup1p/Cyc8p to target gene promoters; RGT1 has a paralog, EDS1, that arose from the whole genome duplication	AOA66014.1	XP_002489576.1	Hypothetical protein	CCA36400.1	Glucose transport transcription factor	PP7435_Chr1-0239	Glucose-responsive transcription factor, regulates in S. cerevisiae expression of several glucose transporter (HXT) genes in response to glucose, binds to promoters and acts both as a transcriptional activator and repressor, Pichia pastoris does not have the paralog EDS1	RGT1	Glucose-responsive transcription factor that regulates expression of several glucose transporter (HXT) genes in response to glucose. In the absence of glucose, it functions as a transcriptional repressor, whereas high concentrations of glucose cause it to function as a transcriptional activator. In cells growing on low levels of glucose, has a neutral role, neither repressing nor activating trans…	Information Storage and Processing	Transcription	MIPTIDPKDPELVSEDTAQSASARKRSKVSRACDECRRKKIKCDATFLANSNTLLKPCTNCYKYNCSCSFTRVPLKRGPSKGFARDGSGYERRRSSSVHSVSSSQSVTSPVPSHASLPIPPANPVSLPRLNVPGDGLLSPKAVPPTNLFWKVPYELPSFSDRRSSVASADSFRRPSIYQSDSEDDFYSATGSQRNSISQAPRQRNLSPALSVSSTSSLNNRIKSLNMVASTLESNIHNYYSQGFNSSLPILPLDERILSTLLSNVSNGSSSASWDAIRSPILELFDKSILMLLRSYESQFNFNDLLDHVTEMQSIYPRIRSHLLSDELLKLIFLMSGVLTDYALILTGQPYSTGLSITVSVFNDWKTYENVQRVLVINRAGSLDLDYDSLPFLFARCYL…	756	Soluble	Nucleus	FALSE	NA	NA	FALSE	0	0	FALSE	468	23.91909419219937	910.6297117661563	11.00250452323311	892	28.111717416837173	1763.6384378402913	14.16164928893151	737	32.937478919339924	1258.0562290338826	13.582699364253555	-0.3039382579273907	0.060219071073618735	661	18.58451238226082	1066.0306275254766	9.400136768095646	461	21.473597029465086	602.6356777549082	7.234634116221024
GS115_000247-T1	MUK1	Guanine nucleotide exchange factor (GEF); involved in vesicle-mediated vacuolar transport, including Golgi-endosome trafficking and sorting through the multivesicular body (MVB); specifically stimulates the intrinsic guanine nucleotide exchange activity of Rab family members (Vps21p/Ypt52p/Ypt53p); partially redundant with GEF VPS9; required for localization of the CORVET complex to endosomes; co…	Uncharacterized protein	MUK1	Guanine nucleotide exchange factor (GEF); involved in vesicle-mediated vacuolar transport, including Golgi-endosome trafficking and sorting through the multivesicular body (MVB); specifically stimulates the intrinsic guanine nucleotide exchange activity of Rab family members (Vps21p/Ypt52p/Ypt53p); partially redundant with GEF VPS9; required for localization of the CORVET complex to endosomes; co…	AOA66009.1	XP_002489577.1	Hypothetical protein	CCA36401.1	Hypothetical protein	PP7435_Chr1-0240	Hypothetical protein not well conserved (domain: vacuolar sorting protein 9, VPS9)	NA	NA	Poorly Characterized	Function Unknown	MLHTPSIRESHDKSQSVVNSYEQDDTEKALNDRIESFIQSLREPKFDKPLTLDEIGSLFQTFYDEYHQQAVILVGSQQMNGISRTPLASSQEDLSTDENKPFARPVDRVFLYDQRAEKRLTDLFYSKLYSSSSSATDAEINVNLNTKLDRLRMSNLSLEQLALSCEGTSQQLVKKLSAAHIDRVLVRLKRERGPFEKITSLAQIHDLINSVVSLDGDSSLALAIFVCIYFFRDLFLQLHYIRRFSNPYVLQEHGKLSYSLTNFQAALEFLLNVTAKDLGLSDPAITALPAHEKKPYSYNLRSFLGRFAQPLPTDEDDRLLSKLTSSVMKNLRPLSASPSSTSLNEGVTASLTPKNARSRATSLIGQRRNSNSCTVASNELLQLVIHLKKNDLHNKQFEQ…	419	Soluble	Cytoplasm	FALSE	NA	NA	FALSE	0	0	FALSE	861	44.005000212571915	1451.4627883919961	31.98682727217465	849	26.756556151227308	1498.082278779416	21.940951909032112	1109	49.5626378854111	1644.2479065337745	32.37940417528372	-0.017598537665487055	-0.5614503198717323	742	20.861888332280678	1093.8998131555327	17.593715208978157	849	39.54681969200836	1049.5026839743975	22.98057047455719
GS115_000248-T1	AOA66824.1	Hypothetical protein	NA	NA	NA	AOA66824.1	NA	NA	SCV11976.1	Hypothetical protein	PP7435_Chr2-1495	NA	NA	NA	Poorly Characterized	Function Unknown	MDPYYFVLRNGKEVVLKAKNMAFCREYVLEANQSMEECIDNIEISNTSPEEATRPKNPPIEYQNEKKLRIYNQSSEKKIDLDFLSYFEARSKKEAYMKELNQDHLNDGTFYI	112	Soluble	Nucleus	FALSE	NA	NA	FALSE	0	0	FALSE	2	0.11746633215655335	2.653203403318284	0.26870089071190456	2	0.07275918950548063	2.6812047302578206	0.18046088262509893	1	0.05136834022610958	1.2736737247787058	0.11526383000685865	1.221061239964887	0.6467462832771398	2	0.06441158074221934	2.422594116156367	0.17905809884174098	4	0.21399365935003867	4.470468974846821	0.4498457673473203
GS115_000249-T1	AOA66599.1	Hypothetical protein	Uncharacterized protein	NA	NA	AOA66599.1	NA	NA	SCV11775.1	Hypothetical protein	PP7435_Chr1-1829	Hypothetical protein not conserved	NA	NA	Poorly Characterized	Function Unknown	MNYIYLINKDVFPEEELEEYYYKVSFIKAENEEDIKLSIMNLEPYEGTYDYYFIIRNEKEVVIKCRSKSFYREKNIGSVENIKEYIKKCENGSIKEEILELVNKPKDYQENNKVRVYNQKEKIMNEYVEYLEEEDKKKIYLKELNQDIQFYLYSKDKNSVGIKSKCKSNDWVMRIEWSDKMIKELYKQKEFNLKICEKFEVNRKRRCI	208	Soluble	Nucleus	FALSE	NA	NA	FALSE	0	0	FALSE	127	6.490865304293418	171.4311950258067	7.803927558414371	73	2.3006226137097685	106.30192913652608	3.2160223826566345	116	5.18418935501144	152.59692708199512	6.207338958506819	0.33022545788676727	-0.9486974806807785	174	4.892140929672289	219.97143341608094	7.308098835510244	213	9.921640276086904	249.94175002775586	11.3050939533344
GS115_000250-T1	INP54	Phosphatidylinositol 4,5-bisphosphate 5-phosphatase; role in secretion; localizes to the endoplasmic reticulum via the C-terminal tail; lacks the Sac1 domain and proline-rich region found in the other 3 INP proteins	Phosphatidylinositol 4,5-bisphosphate 5-phosphatase	INP54	Phosphatidylinositol 4,5-bisphosphate 5-phosphatase; role in secretion; localizes to the endoplasmic reticulum via the C-terminal tail; lacks the Sac1 domain and proline-rich region found in the other 3 INP proteins	AOA65496.1	XP_002489578.1	Phosphatidylinositol 4,5-bisphosphate 5-phosphatase with a role in secretio	CCA36402.1	Phosphatidylinositol 4,5-bisphosphate 5-phosphatase	PP7435_Chr1-0241	Phosphatidylinositol 4,5-bisphosphate 5-phosphatase with a role in secretion, localizes in S. cerevisiae to the endoplasmic reticulum via the C-terminal tail, lacks the Sac1 domain and proline-rich region found in the other 3 INP proteins	PGUG_03400	IPPc	Cellular Processes and Signaling	Intracellular Trafficking, Secretion and Vesicular Transport	MRIHLLTFNCGKNEFRDNTALEELSKSVENSLPDDPPEIVAIAFQELTSIRTSFDYNLVHEILLDVNDAIVQRVSEHYQVTYHTLGLTHNGAITLSLLVLRPSRFYNIRTSYLPRGVAFSSLKGGVGIRVAYKSQVINNDDENDKELTFVSCHLNANEGEVNFNRRNQDLNKILSEMDFSDQYSVLKPDSHIFVLGDLNYRCSKVGEVENVSEIDELEKVKGDLDFTEAPIHFAQTYKYIIGTQDTFRTNRIPSWCDRILFLNYQEDLQPEYNSLPELTISDHKPVYLTITVPNTVPFIIYRKPTYYGSLVKTVSKATDTMFRFSMIKKTYLFLLTLAGLYYVTYG	346	Soluble	Cytoplasm	FALSE	NA	NA	FALSE	2	0	FALSE	469	23.97020336782373	702.55231882402	18.846380763724852	490	15.442535352298448	765.4302308454544	13.646127989089623	607	27.127611538723656	847.6496941853487	20.31898433886681	-0.10854079294087705	-0.5743366368859326	426	11.977310551956293	565.7813312230686	11.076757638524992	400	18.63218831190029	475.60873304665375	12.67684274580371
[truncated: 5,089 more rows]
[truncated: 10 more columns]
